# Supplementary material for: An Integrated Chemical Proteomics Approach for Quantitative Profiling of Intracellular ADP-Ribosylation
Source: Sci Rep. 2019 Apr 30;9:6655. doi: 10.1038/s41598-019-43154-1 (PMC6491589; doi:10.1038/s41598-019-43154-1)
Supplement: Supplementary file 2 — Supplementary Dataset File 1 [file 41598_2019_43154_MOESM2_ESM.xlsx]

## Sheet: Summary
Majority protein IDs	Gene names	Protein names	Protein IDs	ADPriboDB Entry	ADPriboDB PARP	ADPriboDB Site	ADPriboDB Method	ADPriboDB Origin	ADPriboDB Drug sensitivity	Coefficient value	Preference	Significant at FDR < 0.01	q value	Debiased 2YnAd - 0.25 mM - R1	Debiased 2YnAd - 0.25 mM - R2	Debiased 2YnAd - 0.5 mM - R1	Debiased 2YnAd - 0.5 mM - R2	Debiased 2YnAd - 1.0 mM - R1	Debiased 2YnAd - 1.0 mM - R2	Debiased 6YnAd - 0.25 mM - R1	Debiased 6YnAd - 0.25 mM - R2	Debiased 6YnAd - 0.5 mM - R1	Debiased 6YnAd - 0.5 mM - R2	Debiased 6YnAd - 1.0 mM - R1	Debiased 6YnAd - 1.0 mM - R2	Normalised 2YnAd - 0.25 mM - R1	Normalised 2YnAd - 0.25 mM - R2	Normalised 2YnAd - 0.5 mM - R1	Normalised 2YnAd - 0.5 mM - R2	Normalised 2YnAd - 1.0 mM - R1	Normalised 2YnAd - 1.0 mM - R2	Normalised 6YnAd - 0.25 mM - R1	Normalised 6YnAd - 0.25 mM - R2	Normalised 6YnAd - 0.5 mM - R1	Normalised 6YnAd - 0.5 mM - R2	Normalised 6YnAd - 1.0 mM - R1	Normalised 6YnAd - 1.0 mM - R2	coefficient C(Cofactor, Sum)[S.2YnAd]	coefficient C(Replicate)[T.2]	coefficient Intercept	coefficient np.log(Concentration_mM)
P22392;O60361	NME2;NME2P1	Nucleoside diphosphate kinase B;Putative nucleoside diphosphate kinase	P22392;O60361							-0.65853	6YnAd	TRUE	1.51086e-09	-0.893752	-0.856618	-0.659291	-0.678792	-0.706498	-0.753726	0.382581	0.455127	0.55777	0.613981	0.721693	0.622531	7.57768	8.26772	7.81214	8.44555	7.76493	8.37062	8.85401	9.57947	9.0292	9.73832	9.19312	9.74687	-0.65853	0.652913	8.47143	0.143668
P19105;O14950;P24844	MYL12A;MYL12B;MYL9	Myosin regulatory light chain 12A;Myosin regulatory light chain 12B;Myosin regulatory light polypeptide 9	P19105;O14950;P24844	v1.0:ADPriboDB00001388;v1.0:ADPriboDB00001095;v1.0:ADPriboDB00003076;v1.0:ADPriboDB00011696	PARP1;unspecified	unspecified	unspecified	HEK 293 and HeLa;U2OS;SK-N-SH	unspecified	-0.36967	6YnAd	TRUE	2.06222e-09	-0.573113	-0.600125	-0.477466	-0.47824	-0.379467	-0.347154	0.164137	0.160962	0.26137	0.265467	0.366995	0.361546	8.27633	8.42841	8.37198	8.55029	8.46998	8.68138	9.01358	9.1895	9.11082	9.294	9.21644	9.39008	-0.36967	0.179087	8.84945	0.153297
Q96E39;P38159	RBMXL1;RBMX	RNA binding motif protein, X-linked-like-1;RNA-binding motif protein, X chromosome;RNA-binding motif protein, X chromosome, N-terminally processed	Q96E39;P38159;O75526;Q8N7X1	v2.0;v1.0:ADPriboDB00001114;v1.0:ADPriboDB00002797;v1.0:ADPriboDB00002930;v1.0:ADPriboDB00003701;v1.0:ADPriboDB00003931;v1.0:ADPriboDB00004979;v1.0:ADPriboDB00005059;v1.0:ADPriboDB00006430;v1.0:ADPriboDB00006607;v1.0:ADPriboDB00006614;v1.0:ADPriboDB00006750;v1.0:ADPriboDB00011750;v1.0:ADPriboDB00003403;v1.0:ADPriboDB00003438;v1.0:ADPriboDB00003519;v1.0:ADPriboDB00004310;v1.0:ADPriboDB00004351;v1.…	unspecified;PARP3;PARP1;PARP2 K469A	R164;19;58;355;R144;D333;R298;E82;K86;R156;R172;R324;R331;R309;D340;unspecified;S293 ;S165 ;S332	Mass Spectrometry;Autoradiography;unspecified	HeLa cells;unspecified;SK-BR-3 Cells;HEK 293 and HeLa;HEK 293T;U2OS;shPARG HCT116;SK-N-SH;MCF10A Cells;MDA-MB-231 Cells;MDA-MB-468 Cells;SUM159 Cells;MCF7 Cells;T-47D Cells;ZR-75-1 Cells;shPARG HEK293T	unspecified;1 mM H2O2;62.5 uM H2O2	-0.405056	6YnAd	TRUE	5.86554e-09	-0.424646	-0.373516	-0.355696	-0.419107	-0.399031	-0.382386	0.41367	0.503987	0.428137	0.360855	0.413521	0.38612	7.66108	7.23241	7.73003	7.18682	7.68669	7.22354	8.4994	8.10991	8.51386	7.96678	8.49925	7.99205	-0.405056	-0.479799	8.08573	-0.0182629
Q07021	C1QBP	Complement component 1 Q subcomponent-binding protein, mitochondrial	Q07021	v1.0:ADPriboDB00001040;v1.0:ADPriboDB00002545;v1.0:ADPriboDB00002634;v1.0:ADPriboDB00012002	PARP1;PARP1 K903A;PARP2 K469A;unspecified	unspecified	unspecified	HEK 293 and HeLa;HEK 293T;unspecified	unspecified	-0.946436	6YnAd	TRUE	5.86554e-09	-1.3503	-1.07986	-1.30431	-1.04783	-0.935485	-0.806702	0.845063	0.610795	0.8256	0.655592	1.07356	0.822141	8.62247	7.82181	8.66846	7.85384	9.03728	8.09497	10.8178	9.51246	10.7984	9.55726	11.0463	9.72381	-0.946436	-1.0711	9.97277	0.203387
P37235;P84074;P61601	HPCAL1;HPCA;NCALD	Hippocalcin-like protein 1;Neuron-specific calcium-binding protein hippocalcin;Neurocalcin-delta	P37235;P84074;P61601							-0.42147	6YnAd	TRUE	1.68601e-08	-0.55985	-0.645058	-0.500085	-0.561194	-0.395258	-0.398174	0.279173	0.314889	0.240496	0.273154	0.404728	0.485586	8.74576	7.88916	8.80553	7.97302	8.91036	8.13604	9.58479	8.84911	9.54611	8.80737	9.71034	9.0198	-0.42147	-0.771395	9.30561	0.12763
P08758	ANXA5	Annexin A5	P08758	v2.0;v1.0:ADPriboDB00001582	PARP3;PARP1	18;unspecified	Mass Spectrometry;unspecified	unspecified;HEK 293 and HeLa	unspecified	-0.596588	6YnAd	TRUE	1.98467e-08	-0.865074	-0.840705	-0.633833	-0.646329	-0.651002	-0.548717	0.455462	0.50088	0.424123	0.334482	0.664195	0.59426	12.085	11.8092	12.3162	12.0036	12.299	12.1012	13.4055	13.1508	13.3742	12.9844	13.6142	13.2442	-0.596588	-0.30009	12.95	0.145743
P07910;P0DMR1;O60812;B7ZW38;B2RXH8	HNRNPC;HNRNPCL4;HNRNPCL1;HNRNPCL3;HNRNPCL2	Heterogeneous nuclear ribonucleoproteins C1/C2;Heterogeneous nuclear ribonucleoprotein C-like 4;Heterogeneous nuclear ribonucleoprotein C-like 1;Heterogeneous nuclear ribonucleoprotein C-like 3;Heterogeneous nuclear ribonucleoprotein C-like 2	P07910;P0DMR1;O60812;B7ZW38;B2RXH8	v1.0:ADPriboDB00000959;v1.0:ADPriboDB00002709;v1.0:ADPriboDB00003086;v1.0:ADPriboDB00007833;v1.0:ADPriboDB00011666;v1.0:ADPriboDB00001310	PARP1;PARP2 K469A;unspecified	unspecified	unspecified	HEK 293 and HeLa;HEK 293T;U2OS;shPARG HCT116;SK-N-SH	unspecified	-0.355274	6YnAd	TRUE	3.00176e-08	-0.540938	-0.543114	-0.504448	-0.468783	-0.386486	-0.286714	0.13997	0.169927	0.332622	0.192786	0.36044	0.337057	9.50731	9.62606	9.5438	9.70039	9.66176	9.88246	10.1882	10.3391	10.3809	10.362	10.4087	10.5062	-0.355274	0.120929	10.0482	0.143991
P13667	PDIA4	Protein disulfide-isomerase A4	P13667							0.315656	2YnAd	TRUE	4.81758e-08	0.386165	0.374943	0.382299	0.351332	0.326327	0.329614	-0.199376	-0.257201	-0.233356	-0.253519	-0.405314	-0.288423	9.93352	10.4146	9.92966	10.391	9.87368	10.3692	9.34798	9.78242	9.314	9.7861	9.14204	9.7512	0.315656	0.492262	9.54736	-0.0617341
P78417	GSTO1	Glutathione S-transferase omega-1	P78417							0.765232	2YnAd	TRUE	5.75253e-08	0.406076	0.298797	0.534742	0.520395	0.989574	0.928234	-0.929886	-0.880405	-0.958511	-0.931037	-0.955568	-0.849558	10.5948	10.4499	10.7235	10.6715	11.1783	11.0793	9.25883	9.27066	9.23021	9.22003	9.23315	9.30151	0.765232	-0.0376512	10.1887	0.219668
O95881	TXNDC12	Thioredoxin domain-containing protein 12	O95881							0.460243	2YnAd	TRUE	5.75253e-08	0.247391	0.313537	0.315027	0.341886	0.483817	0.545227	-0.605649	-0.693015	-0.421109	-0.475586	-0.534054	-0.546624	5.94044	6.32959	6.00808	6.35794	6.17687	6.56128	5.0874	5.32304	5.27194	5.54046	5.15899	5.46943	0.460243	0.323002	5.69305	0.12373
Q01844	EWSR1	RNA-binding protein EWS	Q01844	v2.0;v1.0:ADPriboDB00001660;v1.0:ADPriboDB00003237;v1.0:ADPriboDB00003320;v1.0:ADPriboDB00003379;v1.0:ADPriboDB00003431;v1.0:ADPriboDB00003507;v1.0:ADPriboDB00003603;v1.0:ADPriboDB00003652;v1.0:ADPriboDB00003772;v1.0:ADPriboDB00003892;v1.0:ADPriboDB00004026;v1.0:ADPriboDB00004240;v1.0:ADPriboDB00004247;v1.0:ADPriboDB00004349;v1.0:ADPriboDB00004421;v1.0:ADPriboDB00004642;v1.0:ADPriboDB00004842;v1.…	PARP3;PARP1;unspecified	420;unspecified	Mass Spectrometry;unspecified	unspecified;MCF10A Cells;MDA-MB-231 Cells;MDA-MB-468 Cells;SUM159 Cells;MCF7 Cells;T-47D Cells;ZR-75-1 Cells;SK-BR-3 Cells;HEK 293 and HeLa;shPARG HCT116;shPARG HEK293T;shGFP HCT116;HeLa	unspecified	0.44142	2YnAd	TRUE	6.08623e-08	0.420617	0.318183	0.412394	0.349831	0.418558	0.402271	-0.706266	-0.559668	-0.386841	-0.409993	-0.485126	-0.427287	8.15419	7.35114	8.14597	7.38278	8.15213	7.43522	7.02731	6.47328	7.34674	6.62296	7.24845	6.60567	0.44142	-0.700624	7.73358	0.0785459
P07355;A6NMY6	ANXA2;ANXA2P2	Annexin A2;Putative annexin A2-like protein	P07355;A6NMY6	v2.0;v1.0:ADPriboDB00001580	PARP1;PARP2;PARP3	182;190;unspecified;15;37;39;220;243;340	Mass Spectrometry;unspecified	unspecified;HEK 293 and HeLa	unspecified	-0.494912	6YnAd	TRUE	6.51352e-08	-0.694169	-0.79882	-0.447088	-0.437646	-0.537441	-0.578603	0.326246	0.350056	0.344696	0.425755	0.483458	0.514962	11.4568	11.3629	11.7039	11.724	11.6135	11.5831	12.4772	12.5117	12.4957	12.5874	12.6344	12.6767	-0.494912	0.0107233	12.151	0.126067
P43490	NAMPT	Nicotinamide phosphoribosyltransferase	P43490							0.382148	2YnAd	TRUE	6.51352e-08	0.266559	0.258764	0.205569	0.291675	0.368093	0.45433	-0.492349	-0.631012	-0.378065	-0.416108	-0.417708	-0.40555	10.9756	10.5356	10.9146	10.5685	11.0771	10.7312	10.2167	9.64585	10.331	9.86076	10.2913	9.87132	0.382148	-0.432162	10.709	0.107698
Q9BX40	LSM14B	Protein LSM14 homolog B	Q9BX40	v2.0	unspecified	K340	Autoradiography	HeLa cells	unspecified	-0.428903	6YnAd	TRUE	7.25076e-08	-0.346895	-0.309995	-0.396784	-0.264557	-0.563513	-0.395162	0.537465	0.41914	0.581507	0.468781	0.484732	0.378306	7.77807	7.10976	7.72818	7.15519	7.56145	7.02459	8.66243	7.83889	8.70647	7.88853	8.60969	7.79806	-0.428903	-0.70521	8.12496	-0.0712963
Q15181	PPA1	Inorganic pyrophosphatase	Q15181							0.264676	2YnAd	TRUE	7.25076e-08	0.133844	0.165144	0.221855	0.219694	0.253301	0.301664	-0.292631	-0.379169	-0.330347	-0.340761	-0.278577	-0.259127	10.1995	8.30549	10.2875	8.36004	10.319	8.44201	9.77305	7.76118	9.73534	7.79958	9.78711	7.88122	0.264676	-1.92534	10.0657	0.0703446
Q8NBS9	TXNDC5	Thioredoxin domain-containing protein 5	Q8NBS9	v2.0	unspecified	R394;unspecified	In Vitro Assay;Mass Spectrometry	HeLa cells	unspecified;1 mM H2O2;250 uM H2O2	0.310333	2YnAd	TRUE	8.21011e-08	0.233323	0.256909	0.275847	0.279844	0.326945	0.375218	-0.302832	-0.379435	-0.285291	-0.266036	-0.361904	-0.380411	8.70423	9.09171	8.74675	9.11464	8.79785	9.21002	8.16807	8.45536	8.18561	8.56876	8.109	8.45439	0.310333	0.363894	8.4709	0.02739
P07237	P4HB	Protein disulfide-isomerase	P07237;REV__Q9HCK8	v2.0;v1.0:ADPriboDB00000699;v1.0:ADPriboDB00001759;v1.0:ADPriboDB00003141	unspecified;PARP1	R97;unspecified	Autoradiography;In Vitro Assay;Mass Spectrometry;unspecified	HeLa cells;HL-60;HEK 293 and HeLa;U2OS	unspecified;1 mM H2O2;250 uM H2O2	0.284814	2YnAd	TRUE	1.43238e-07	0.161941	0.186467	0.223691	0.283259	0.26484	0.32623	-0.33977	-0.420731	-0.253281	-0.304333	-0.319877	-0.333346	10.1084	10.2782	10.1701	10.375	10.2113	10.418	9.60667	9.67101	9.69316	9.78741	9.62656	9.7584	0.284814	0.145303	9.94644	0.0631072
Q15056	EIF4H	Eukaryotic translation initiation factor 4H	Q15056	v2.0	PARP3;unspecified	197;200;203;205;241;242;249;R237;R19;R22	Mass Spectrometry;Autoradiography	unspecified;HeLa cells	unspecified	-0.517596	6YnAd	TRUE	1.43238e-07	-0.738538	-0.995904	-0.648645	-0.774566	-0.436791	-0.442076	0.288636	0.310096	0.188456	0.403018	0.415935	0.568485	6.1668	7.81139	6.25669	8.03272	6.46854	8.36521	7.19397	9.11739	7.09379	9.21031	7.32127	9.37577	-0.517596	1.90195	6.90533	0.223846
Q9BQP7	MGME1	Mitochondrial genome maintenance exonuclease 1	Q9BQP7	v1.0:ADPriboDB00002752	PARP2 K469A	unspecified	unspecified	HEK 293T	unspecified	-0.600863	6YnAd	TRUE	1.84223e-07	-0.770888	-0.62454	-0.80234	-0.620201	-0.587994	-0.436727	0.746978	0.53675	0.532026	0.322205	0.644704	0.585	5.12923	5.70373	5.09778	5.70807	5.31212	5.89154	6.64709	6.86502	6.43214	6.65047	6.54482	6.91327	-0.600863	0.428151	5.90012	0.0571097
Q96S66	CLCC1	Chloride channel CLIC-like protein 1	Q96S66							-0.339383	6YnAd	TRUE	1.84223e-07	-0.181222	-0.120463	-0.213611	-0.177586	-0.388503	-0.250426	0.666424	0.598612	0.432814	0.379974	0.388585	0.274378	7.27681	7.1697	7.24442	7.11258	7.06952	7.03974	8.12445	7.88878	7.89084	7.67014	7.84661	7.56454	-0.339383	-0.167862	7.45803	-0.169394
P23284	PPIB	Peptidyl-prolyl cis-trans isomerase B	P23284	v2.0;v1.0:ADPriboDB00001780;v1.0:ADPriboDB00012055	PARP3;PARP1;unspecified	56;84;122;178;207;209;217;unspecified	Mass Spectrometry;unspecified	unspecified;HEK 293 and HeLa	unspecified	-0.258118	6YnAd	TRUE	1.88135e-07	-0.612482	-0.544901	-0.426368	-0.440357	-0.275524	-0.241824	-0.068662	-0.0449812	0.0585241	0.0410863	0.331762	0.238227	9.93991	9.23126	10.126	9.33581	10.2769	9.53434	10.4837	9.73118	10.6109	9.81725	10.8841	10.0144	-0.258118	-0.776223	10.5524	0.238706
P35268	RPL22	60S ribosomal protein L22	P35268	v2.0;v1.0:ADPriboDB00001122;v1.0:ADPriboDB00002812	PARP3;PARP1;PARP2 K469A	128;unspecified	Mass Spectrometry;unspecified	unspecified;HEK 293 and HeLa;HEK 293T	unspecified	-0.338265	6YnAd	TRUE	2.07385e-07	-0.52774	-0.513401	-0.463151	-0.435796	-0.316054	-0.290994	0.288952	0.188063	0.132919	0.16913	0.367529	0.365453	7.91267	6.10024	7.97726	6.17785	8.12435	6.32265	8.72936	6.80171	8.57333	6.78277	8.80794	6.9791	-0.338265	-1.82676	8.44041	0.124443
P09496	CLTA	Clathrin light chain A	P09496							-0.49937	6YnAd	TRUE	2.29575e-07	-0.767607	-0.704791	-0.656101	-0.611484	-0.425421	-0.461172	0.4619	0.36761	0.1539	0.298285	0.602976	0.481199	10.3583	9.92164	10.4698	10.0149	10.7004	10.1653	11.5878	10.994	11.2798	10.9247	11.7288	11.1076	-0.49937	-0.499435	11.1259	0.151568
Q15819	UBE2V2	Ubiquitin-conjugating enzyme E2 variant 2	Q15819	v1.0:ADPriboDB00008548;v1.0:ADPriboDB00009527;v1.0:ADPriboDB00009552	unspecified	unspecified	unspecified	shPARG HCT116	unspecified	-0.602776	6YnAd	TRUE	2.29575e-07	-0.955261	-0.826904	-0.868384	-0.660152	-0.563749	-0.444145	0.589769	0.462644	0.402696	0.245549	0.692991	0.52107	8.48271	7.3502	8.56959	7.51695	8.87423	7.73296	10.0277	8.63975	9.84067	8.42265	10.131	8.69817	-0.602776	-1.26087	9.43798	0.16878
P25685	DNAJB1	DnaJ homolog subfamily B member 1	P25685;Q9UDY4							0.240155	2YnAd	TRUE	2.39264e-07	0.0810903	0.0776773	0.152945	0.154894	0.269438	0.266945	-0.349153	-0.41411	-0.315365	-0.24328	-0.276895	-0.280064	8.21726	8.4628	8.28911	8.54002	8.4056	8.65207	7.78701	7.97102	7.8208	8.14185	7.85927	8.10506	0.240155	0.248962	8.13617	0.105302
Q8NC51	SERBP1	Plasminogen activator inhibitor 1 RNA-binding protein	Q8NC51	v2.0;v1.0:ADPriboDB00002042;v1.0:ADPriboDB00002773;v1.0:ADPriboDB00010172;v1.0:ADPriboDB00011821;v1.0:ADPriboDB00012058	PARP10;PARP1;PARP3;unspecified;PARP14;PARP2 K469A	unspecified;403;398;401;E233;K329;D200;R210;S202	Mass Spectrometry;Autoradiography;unspecified	HEK 293T;unspecified;HeLa cells;HEK 293T cells;U2OS and HeLa;shPARG HEK293T;HeLa	unspecified;1 mM H2O2	-0.30231	6YnAd	TRUE	2.50362e-07	-0.366646	-0.478522	-0.369352	-0.364369	-0.341432	-0.328371	0.0905003	0.086799	0.276317	0.3437	0.27578	0.30593	9.39399	7.43787	9.39129	7.55202	9.41921	7.58802	9.85114	8.00319	10.037	8.26009	10.0364	8.22232	-0.30231	-1.84425	9.76064	0.104555
P14174	MIF	Macrophage migration inhibitory factor	P14174							0.284105	2YnAd	TRUE	2.5868e-07	0.135448	0.108789	0.121971	0.152222	0.368133	0.254892	-0.480639	-0.506866	-0.380495	-0.284416	-0.327594	-0.287797	8.75147	7.39292	8.738	7.43636	8.98416	7.53903	8.13539	6.77727	8.23553	6.99972	8.28843	6.99634	0.284105	-1.33189	8.61602	0.135415
P31689	DNAJA1	DnaJ homolog subfamily A member 1	P31689	v2.0;v1.0:ADPriboDB00001250;v1.0:ADPriboDB00002555;v1.0:ADPriboDB00011623	PARP10;PARP1;PARP1 K903A;unspecified	unspecified	Mass Spectrometry;unspecified	HEK 293T;HEK 293T cells;HEK 293 and HeLa;SK-N-SH	unspecified	0.30064	2YnAd	TRUE	2.61424e-07	0.140106	0.153375	0.249436	0.329074	0.346966	0.280921	-0.331192	-0.428195	-0.383508	-0.276392	-0.325769	-0.362744	7.3811	6.93309	7.49043	7.10879	7.58796	7.06064	6.90981	6.35152	6.85749	6.50333	6.91523	6.41697	0.30064	-0.461281	7.241	0.0730872
P35637;Q92804	FUS;TAF15	RNA-binding protein FUS;TATA-binding protein-associated factor 2N	P35637;Q92804	v2.0;v1.0:ADPriboDB00000823;v1.0:ADPriboDB00001059;v1.0:ADPriboDB00002692;v1.0:ADPriboDB00002929;v1.0:ADPriboDB00003405;v1.0:ADPriboDB00003478;v1.0:ADPriboDB00003540;v1.0:ADPriboDB00003616;v1.0:ADPriboDB00003688;v1.0:ADPriboDB00003758;v1.0:ADPriboDB00003776;v1.0:ADPriboDB00003800;v1.0:ADPriboDB00003806;v1.0:ADPriboDB00003837;v1.0:ADPriboDB00003855;v1.0:ADPriboDB00003864;v1.0:ADPriboDB00003869;v1.…	unspecified;PARP1;PARP2 K469A	K451;unspecified;D552;D440;D430	Autoradiography;Mass Spectrometry;unspecified	HeLa cells;MCF10A Cells;MDA-MB-231 Cells;MDA-MB-468 Cells;SUM159 Cells;HCC1937 Cells;MCF7 Cells;T-47D Cells;ZR-75-1 Cells;SK-BR-3 Cells;unspecified;HEK 293 and HeLa;HEK 293T;U2OS;shPARG HCT116;shPARG HEK293T;HeLa;shGFP HCT116	unspecified	0.362798	2YnAd	TRUE	2.61424e-07	0.358621	0.281472	0.332135	0.302477	0.358876	0.256661	-0.594212	-0.503741	-0.331423	-0.342631	-0.410545	-0.280787	8.27586	7.29621	8.24937	7.31722	8.27611	7.2714	7.32303	6.511	7.58582	6.67211	7.50669	6.73395	0.362798	-0.902498	7.91724	0.0689003
P62851	RPS25	40S ribosomal protein S25	P62851	v2.0;v1.0:ADPriboDB00001475;v1.0:ADPriboDB00002846;v1.0:ADPriboDB00011537;v1.0:ADPriboDB00011971	PARP3;unspecified;PARP1;PARP2 K469A	76;91;E90;unspecified	Mass Spectrometry;Autoradiography;unspecified	unspecified;HeLa cells;HEK 293 and HeLa;HEK 293T;SK-N-SH	unspecified	-0.333858	6YnAd	TRUE	2.90841e-07	-0.485177	-0.655114	-0.465264	-0.492396	-0.257303	-0.283046	0.170907	0.209274	0.142311	0.218391	0.259372	0.367738	7.76282	8.11797	7.78274	8.28068	7.9907	8.49003	8.41891	8.98235	8.39031	8.99147	8.50737	9.14082	-0.333858	0.525079	8.248	0.152722
Q9HC38	GLOD4	Glyoxalase domain-containing protein 4	Q9HC38							0.622844	2YnAd	TRUE	3.00554e-07	0.0544338	0.124486	0.296741	0.317267	0.913241	0.743443	-0.916898	-0.872174	-0.871554	-0.813656	-0.763416	-0.786818	9.72505	10.182	9.96736	10.3747	10.5839	10.8009	8.75372	9.18529	8.79907	9.24381	8.9072	9.27065	0.622844	0.386844	9.67062	0.309567
P08670	VIM	Vimentin	P08670;P17661;P41219;Q16352;P07196;P07197	v1.0:ADPriboDB00001176;v1.0:ADPriboDB00012101;v1.0:ADPriboDB00000413;v1.0:ADPriboDB00003119	PARP1;unspecified;Arginine-specific ADP-ribosyltransferase	unspecified	unspecified	HEK 293 and HeLa;unspecified;BHK-21;U2OS	unspecified	-0.455689	6YnAd	TRUE	3.00554e-07	-0.699854	-0.801692	-0.420835	-0.440942	-0.483214	-0.452803	0.264242	0.297174	0.435217	0.422803	0.339239	0.410255	13.0335	12.7392	13.3125	13.0999	13.2501	13.0881	13.9976	13.838	14.1686	13.9637	14.0726	13.9511	-0.455689	-0.192487	13.7334	0.135903
Q04446	GBE1	1,4-alpha-glucan-branching enzyme	Q04446							0.312244	2YnAd	TRUE	3.36592e-07	0.251925	0.199204	0.35809	0.260342	0.333038	0.29391	-0.437447	-0.367316	-0.309698	-0.191313	-0.372862	-0.371781	9.80673	8.80219	9.9129	8.86332	9.88785	8.89689	9.11736	8.23567	9.24511	8.41167	9.18195	8.2312	0.312244	-0.951829	9.55481	0.0425484
P06753	TPM3	Tropomyosin alpha-3 chain	P06753	v1.0:ADPriboDB00003079	unspecified	unspecified	unspecified	U2OS	unspecified	0.277873	2YnAd	TRUE	3.69744e-07	0.11074	0.113964	0.0990313	0.0563826	0.264706	0.316754	-0.537933	-0.520355	-0.430165	-0.410274	-0.212037	-0.262129	8.93175	8.42135	8.92004	8.36376	9.08572	8.62414	8.28308	7.78703	8.39085	7.89711	8.60897	8.04525	0.277873	-0.51363	8.82101	0.169675
P18031	PTPN1	Tyrosine-protein phosphatase non-receptor type 1	P18031							0.231518	2YnAd	TRUE	3.69744e-07	0.208606	0.228859	0.243144	0.270932	0.215958	0.267079	-0.20933	-0.231432	-0.139529	-0.216377	-0.273377	-0.273588	8.68381	8.45377	8.71835	8.49584	8.69116	8.49199	8.26587	7.99348	8.33568	8.00853	8.20183	7.95132	0.231518	-0.250294	8.4752	-0.0109339
P11388	TOP2A	DNA topoisomerase 2-alpha	P11388	v2.0;v1.0:ADPriboDB00001024;v1.0:ADPriboDB00002951;v1.0:ADPriboDB00003192;v1.0:ADPriboDB00003195;v1.0:ADPriboDB00003196;v1.0:ADPriboDB00003203;v1.0:ADPriboDB00003207;v1.0:ADPriboDB00003218;v1.0:ADPriboDB00003253;v1.0:ADPriboDB00003254;v1.0:ADPriboDB00003258;v1.0:ADPriboDB00003261;v1.0:ADPriboDB00003264;v1.0:ADPriboDB00003275;v1.0:ADPriboDB00003276;v1.0:ADPriboDB00003281;v1.0:ADPriboDB00003288;v1.…	unspecified;PARP1	K1492;unspecified	Mass Spectrometry;unspecified	HeLa cells;MCF10A Cells;MDA-MB-231 Cells;SUM159 Cells;MCF7 Cells;T-47D Cells;ZR-75-1 Cells;SK-BR-3 Cells;HEK 293 and HeLa;U2OS;shPARG HCT116;shPARG HEK293T;HeLa	unspecified	0.193984	2YnAd	TRUE	3.69744e-07	0.25613	0.264225	0.210339	0.200226	0.165641	0.211939	-0.142041	-0.1571	-0.182394	-0.188616	-0.16308	-0.186079	9.3084	8.97643	9.26261	8.91243	9.21791	8.92414	8.91023	8.5551	8.86988	8.52359	8.88919	8.52612	0.193984	-0.340071	9.05227	-0.0347678
O43324	EEF1E1	Eukaryotic translation elongation factor 1 epsilon-1	O43324							-0.513687	6YnAd	TRUE	3.69744e-07	-0.537528	-0.437598	-0.692302	-0.461805	-0.495402	-0.482673	0.666434	0.516659	0.347657	0.306567	0.685956	0.533666	6.50773	6.70226	6.35296	6.67805	6.54986	6.65718	7.71169	7.65651	7.39292	7.44642	7.73121	7.67352	-0.513687	0.0945965	7.04526	0.00605574
P00367;P49448	GLUD1;GLUD2	Glutamate dehydrogenase 1, mitochondrial;Glutamate dehydrogenase 2, mitochondrial	P00367;P49448;REV__P29375;A6NF36	v1.0:ADPriboDB00000687;v1.0:ADPriboDB00000819;v1.0:ADPriboDB00000858;v1.0:ADPriboDB00001675;v1.0:ADPriboDB00011651;v1.0:ADPriboDB00012300	Pertussis toxin;PARP1;unspecified	unspecified	unspecified	A375;unspecified;HEK 293 and HeLa;SK-N-SH	unspecified	-0.245541	6YnAd	TRUE	4.43537e-07	-0.417044	-0.366815	-0.290005	-0.203702	-0.243251	-0.276109	0.185825	0.14598	0.180962	0.137912	0.259831	0.239052	9.68161	9.83139	9.80865	9.99451	9.8554	9.9221	10.2845	10.3442	10.2796	10.3361	10.3585	10.4373	-0.245541	0.0995525	10.0987	0.0778292
Q6FI81	CIAPIN1	Anamorsin	Q6FI81	v2.0	PARP1	unspecified	Mass Spectrometry	MDA-MB-468 Cells	unspecified	0.336239	2YnAd	TRUE	5.22857e-07	0.253774	0.281862	0.262534	0.259463	0.358127	0.482024	-0.259619	-0.375551	-0.304815	-0.41694	-0.429649	-0.350506	7.04039	6.58862	7.04915	6.56622	7.14474	6.78878	6.52699	5.93121	6.4818	5.88982	6.35696	5.95625	0.336239	-0.479856	6.78661	0.0287693
P29966	MARCKS	Myristoylated alanine-rich C-kinase substrate	P29966	v1.0:ADPriboDB00001350	PARP1	unspecified	unspecified	HEK 293 and HeLa	unspecified	-0.39657	6YnAd	TRUE	5.22857e-07	-0.572896	-0.656039	-0.511167	-0.637688	-0.323937	-0.265859	0.2789	0.348196	0.167139	0.224844	0.373796	0.398382	7.07207	6.81019	7.1338	6.82854	7.32103	7.20037	7.92386	7.81443	7.8121	7.69108	8.01876	7.86461	-0.39657	-0.178732	7.64496	0.141424
P31949	S100A11	Protein S100-A11;Protein S100-A11, N-terminally processed	P31949							-0.295811	6YnAd	TRUE	5.22857e-07	-0.381637	-0.430874	-0.390569	-0.427747	-0.305997	-0.326626	0.143586	0.130602	0.0686849	0.197658	0.377347	0.368401	6.70375	8.02283	6.69481	8.02596	6.77939	8.12708	7.22897	8.58431	7.15407	8.65136	7.46273	8.82211	-0.295811	1.36832	7.08538	0.11748
Q13347	EIF3I	Eukaryotic translation initiation factor 3 subunit I	Q13347							0.214551	2YnAd	TRUE	5.70173e-07	0.0402898	0.12658	0.145404	0.156846	0.225055	0.197343	-0.394864	-0.327987	-0.229974	-0.279605	-0.181698	-0.268965	9.36641	8.9564	9.47153	8.98667	9.55118	9.02717	8.93126	8.50184	9.09615	8.55022	9.14443	8.56086	0.214551	-0.496301	9.32613	0.0951668
P30519	HMOX2	Heme oxygenase 2	P30519							0.806195	2YnAd	TRUE	5.70173e-07	0.46287	0.277185	0.771468	0.46244	1.13538	0.736953	-1.37236	-0.795424	-0.914917	-0.766424	-1.07331	-0.905599	7.37074	7.55822	7.67933	7.74348	8.04325	8.01799	5.5355	6.48562	5.99295	6.51461	5.83456	6.37544	0.806195	0.373172	6.90787	0.238254
Q13404	UBE2V1	Ubiquitin-conjugating enzyme E2 variant 1	Q13404							-0.477147	6YnAd	TRUE	5.83292e-07	-0.687286	-0.793911	-0.625805	-0.669732	-0.406827	-0.330488	0.415038	0.432289	0.188454	0.204275	0.465262	0.506403	10.271	9.50091	10.3325	9.62509	10.5515	9.96433	11.3733	10.7271	11.1468	10.4991	11.4236	10.8012	-0.477147	-0.663484	10.9583	0.156572
P04083	ANXA1	Annexin A1	P04083	v2.0;v1.0:ADPriboDB00001032	PARP1;PARP3	16;197;18;19;68;88;159;188;209;256;unspecified	Mass Spectrometry;unspecified	unspecified;HEK 293 and HeLa	unspecified	0.207817	2YnAd	TRUE	6.69623e-07	0.0804646	0.033872	0.107104	0.187427	0.231333	0.230023	-0.333369	-0.285948	-0.250344	-0.289817	-0.211866	-0.252234	9.70234	9.97428	9.72898	10.1278	9.85321	10.1704	9.2885	9.65446	9.37153	9.65059	9.41001	9.68818	0.207817	0.318536	9.62187	0.0905717
P49023	PXN	Paxillin	P49023							0.237822	2YnAd	TRUE	6.81484e-07	0.354023	0.273078	0.312579	0.271302	0.260348	0.1701	-0.201113	-0.191093	-0.224077	-0.114595	-0.28726	-0.194293	9.38882	9.2779	9.34738	9.27612	9.29515	9.17492	8.83368	8.81373	8.81072	8.89023	8.74754	8.81053	0.237822	-0.0299765	9.0348	-0.0515763
Q9UHQ9	CYB5R1	NADH-cytochrome b5 reductase 1	Q9UHQ9	v1.0:ADPriboDB00001241	PARP1	unspecified	unspecified	HEK 293 and HeLa	unspecified	0.264535	2YnAd	TRUE	8.08969e-07	0.17348	0.121167	0.178119	0.156542	0.34473	0.325942	-0.356071	-0.296666	-0.33673	-0.239185	-0.290758	-0.35503	8.03064	7.96458	8.03528	7.99996	8.20189	8.16936	7.50109	7.54675	7.52043	7.60423	7.56641	7.48838	0.264535	-0.0137502	7.85716	0.0690641
P21283	ATP6V1C1	V-type proton ATPase subunit C 1	P21283							-0.23657	6YnAd	TRUE	8.08969e-07	-0.436859	-0.417442	-0.370038	-0.30843	-0.194915	-0.193243	0.123359	0.140114	0.122426	0.0660026	0.254518	0.21149	7.35554	8.0527	7.42236	8.16171	7.59748	8.2769	7.91576	8.61026	7.91483	8.53614	8.04692	8.68163	-0.23657	0.677743	7.7924	0.120587
Q9UGI8	TES	Testin	Q9UGI8							0.247944	2YnAd	TRUE	9.09641e-07	0.233588	0.142976	0.185789	0.184933	0.292535	0.298702	-0.292196	-0.281896	-0.239181	-0.233621	-0.329676	-0.260234	5.60491	6.96893	5.55712	7.01088	5.66386	7.12465	5.07913	6.54406	5.13214	6.59233	5.04165	6.56572	0.247944	1.45463	5.37133	0.0358608
O95373	IPO7	Importin-7	O95373	v1.0:ADPriboDB00000881;v1.0:ADPriboDB00001699	unspecified;PARP1	unspecified	unspecified	MCF7;HEK 293 and HeLa	unspecified	0.206502	2YnAd	TRUE	9.09641e-07	0.1922	0.17124	0.242233	0.280619	0.206547	0.198435	-0.165409	-0.196391	-0.194732	-0.157186	-0.228575	-0.244452	10.1875	10.1624	10.2375	10.2718	10.2018	10.1896	9.82985	9.79474	9.80053	9.83395	9.76668	9.74668	0.206502	-0.0041285	9.99526	-0.0125667
Q15785	TOMM34	Mitochondrial import receptor subunit TOM34	Q15785	v2.0	PARP3	192	Mass Spectrometry	unspecified	unspecified	0.202094	2YnAd	TRUE	1.02514e-06	0.108216	0.0911653	0.124943	0.152615	0.204111	0.264105	-0.238561	-0.311591	-0.205939	-0.261448	-0.260181	-0.202257	8.0164	8.78491	8.03313	8.84636	8.11229	8.95785	7.66962	8.38215	7.70224	8.4323	7.648	8.49149	0.202094	0.785563	7.90818	0.0642987
Q9NR45	NANS	Sialic acid synthase	Q9NR45							0.337161	2YnAd	TRUE	1.1877e-06	0.260769	0.275588	0.314705	0.471221	0.307019	0.412695	-0.254973	-0.28216	-0.267129	-0.453813	-0.341362	-0.404502	6.16346	4.98111	6.2174	5.17675	6.20971	5.11822	5.64772	4.42337	5.63556	4.25171	5.56133	4.30102	0.337161	-1.19717	5.90269	-0.00457565
P23588	EIF4B	Eukaryotic translation initiation factor 4B	P23588							-0.278786	6YnAd	TRUE	1.29989e-06	-0.273718	-0.29561	-0.387051	-0.337285	-0.311651	-0.164728	0.332173	0.24486	0.22761	0.156888	0.315309	0.298546	7.25326	6.10693	7.13993	6.06525	7.21533	6.23781	7.85915	6.6474	7.75459	6.55942	7.84229	6.70108	-0.278786	-1.12444	7.52698	0.0234025
Q14376	GALE	UDP-glucose 4-epimerase	Q14376							0.294439	2YnAd	TRUE	1.33898e-06	0.0969978	0.14001	0.201633	0.28004	0.259168	0.324066	-0.346556	-0.541239	-0.328893	-0.400275	-0.347071	-0.267323	4.03215	5.36423	4.13678	5.50426	4.19432	5.54828	3.5886	4.68298	3.60626	4.82394	3.58808	4.95689	0.294439	1.28906	3.93515	0.111742
P14866	HNRNPL	Heterogeneous nuclear ribonucleoprotein L	P14866	v2.0;v1.0:ADPriboDB00000828;v1.0:ADPriboDB00001070;v1.0:ADPriboDB00002712;v1.0:ADPriboDB00006107;v1.0:ADPriboDB00011661	PARP3;PARP1;PARP2 K469A;unspecified	551;unspecified	Mass Spectrometry;unspecified	unspecified;MCF10A Cells;HEK 293 and HeLa;HEK 293T;shPARG HCT116;SK-N-SH	unspecified	0.203865	2YnAd	TRUE	1.42059e-06	0.0557055	0.0575082	0.22629	0.166283	0.150176	0.197545	-0.345634	-0.340036	-0.243278	-0.236662	-0.212944	-0.214322	11.0972	10.333	11.2678	10.4418	11.1916	10.4731	10.6958	9.93548	10.7982	10.0389	10.8285	10.0612	0.203865	-0.765957	11.0415	0.0888901
P06703	S100A6	Protein S100-A6	P06703							-0.439103	6YnAd	TRUE	1.65855e-06	-0.476766	-0.547911	-0.51611	-0.549452	-0.352781	-0.309789	0.498264	0.536364	0.325458	0.326237	0.403747	0.42636	14.421	15.1703	14.3816	15.1688	14.545	15.4085	15.396	16.2546	15.2232	16.0445	15.3015	16.1446	-0.439103	0.820518	14.8977	0.0284187
O00571;O15523	DDX3X;DDX3Y	ATP-dependent RNA helicase DDX3X;ATP-dependent RNA helicase DDX3Y	O00571;O15523;Q9NQI0	v2.0;v1.0:ADPriboDB00001051;v1.0:ADPriboDB00002552;v1.0:ADPriboDB00002659;v1.0:ADPriboDB00011817;v1.0:ADPriboDB00001246;v1.0:ADPriboDB00011587	PARP1;PARP3;unspecified;PARP1 K903A;PARP2 K469A	548;333;414;D87;unspecified	Mass Spectrometry;Autoradiography;unspecified	unspecified;HeLa cells;HEK 293 and HeLa;HEK 293T;HeLa;SK-N-SH	unspecified	0.31331	2YnAd	TRUE	1.65855e-06	0.455169	0.519499	0.364969	0.371125	0.263203	0.18896	-0.348213	-0.308252	-0.210464	-0.218485	-0.2416	-0.269781	12.0391	11.2945	11.9489	11.1461	11.8471	10.964	11.2357	10.4668	11.3734	10.5565	11.3423	10.5052	0.31331	-0.808869	11.5839	-0.0680627
P00558	PGK1	Phosphoglycerate kinase 1	P00558	v2.0;v1.0:ADPriboDB00001769;v1.0:ADPriboDB00012327	PARP3;PARP1;ExoT	253;261;unspecified	Mass Spectrometry;unspecified	unspecified;HEK 293 and HeLa;CHO	unspecified	-0.250148	6YnAd	TRUE	1.74869e-06	-0.450862	-0.466136	-0.319355	-0.308956	-0.304722	-0.267418	-0.00748917	0.00342045	0.224661	0.190578	0.241205	0.23195	12.6053	12.1362	12.7368	12.2934	12.7514	12.3349	13.0486	12.6058	13.2808	12.7929	13.2973	12.8343	-0.250148	-0.453786	13.0561	0.148252
Q9Y2Z0	SUGT1	Suppressor of G2 allele of SKP1 homolog	Q9Y2Z0							0.317345	2YnAd	TRUE	1.8496e-06	0.189599	0.139066	0.227013	0.213949	0.32597	0.460684	-0.404132	-0.447677	-0.230714	-0.323262	-0.455527	-0.390551	6.85869	6.90372	6.89611	6.9786	6.99507	7.22534	6.26496	6.31698	6.43838	6.44139	6.21357	6.3741	0.317345	0.0955575	6.6691	0.0836258
P62942	FKBP1A	Peptidyl-prolyl cis-trans isomerase FKBP1A	P62942							-0.529714	6YnAd	TRUE	1.8496e-06	-0.343543	-0.681899	-0.452976	-0.754869	-0.398494	-0.559141	0.431733	0.731447	0.373973	0.516269	0.376669	0.735555	6.85776	7.14151	6.74833	7.06854	6.80281	7.26426	7.63304	8.55485	7.57528	8.33967	7.57797	8.55896	-0.529714	0.622099	7.20131	0.00303894
Q9BR76	CORO1B	Coronin-1B	Q9BR76							0.173907	2YnAd	TRUE	1.93525e-06	0.0189362	0.0482325	0.115565	0.0856137	0.197545	0.18792	-0.308939	-0.309753	-0.215218	-0.181682	-0.197519	-0.219962	8.98822	7.89416	9.08485	7.93154	9.16683	8.03385	8.66035	7.53617	8.75407	7.66424	8.77177	7.62596	0.173907	-1.12336	8.96929	0.0936863
O96008	TOMM40	Mitochondrial import receptor subunit TOM40 homolog	O96008	v1.0:ADPriboDB00001167;v1.0:ADPriboDB00011956	PARP1;unspecified	unspecified	unspecified	HEK 293 and HeLa;HeLa	unspecified	0.226376	2YnAd	TRUE	1.99766e-06	0.195812	0.293438	0.189807	0.213553	0.229944	0.206222	-0.277489	-0.3148	-0.134944	-0.160611	-0.232611	-0.267284	8.99502	8.24008	8.98902	8.1602	9.02915	8.15286	8.52172	7.63184	8.66427	7.78603	8.5666	7.67936	0.226376	-0.852568	8.79921	0.00708901
Q9P287	BCCIP	BRCA2 and CDKN1A-interacting protein	Q9P287							0.330333	2YnAd	TRUE	2.20412e-06	0.025686	0.0758373	0.0613319	0.0734278	0.476371	0.402615	-0.636965	-0.581745	-0.379217	-0.41027	-0.413937	-0.426596	6.28975	6.41759	6.32539	6.41518	6.74043	6.74437	5.62709	5.76001	5.88484	5.93148	5.85012	5.91516	0.330333	0.0776915	6.26406	0.208405
P08865	RPSA	40S ribosomal protein SA	P08865;REV__Q2TAZ0	v2.0;v1.0:ADPriboDB00001815;v1.0:ADPriboDB00002854	PARP3;PARP1;PARP2 K469A	70;unspecified	Mass Spectrometry;unspecified	unspecified;HEK 293 and HeLa;HEK 293T	unspecified	0.257057	2YnAd	TRUE	2.25762e-06	0.0818941	0.0614288	0.199672	0.137316	0.276568	0.378037	-0.320624	-0.391711	-0.299727	-0.257332	-0.345212	-0.335167	7.77154	7.23546	7.88932	7.31135	7.96622	7.55207	7.36903	6.78232	7.38992	6.9167	7.34444	6.83887	0.257057	-0.515616	7.68965	0.0979659
Q9C0E8	LNP	Protein lunapark	Q9C0E8							-0.307032	6YnAd	TRUE	2.28026e-06	-0.236739	-0.324406	-0.425978	-0.429867	-0.293972	-0.212308	0.325871	0.326114	0.248774	0.155139	0.300968	0.404253	6.44857	6.66961	6.25933	6.56415	6.39134	6.7817	7.01118	7.32013	6.93408	7.14915	6.98628	7.39827	-0.307032	0.308702	6.68531	0.0194946
Q16881	TXNRD1	Thioredoxin reductase 1, cytoplasmic	Q16881;Q9NNW7							0.172673	2YnAd	TRUE	2.30793e-06	0.100655	0.0861737	0.104458	0.149796	0.17828	0.159238	-0.290422	-0.285657	-0.176995	-0.156884	-0.173413	-0.210105	9.46412	9.47467	9.46792	9.53829	9.54174	9.54774	9.07304	9.10284	9.18647	9.23161	9.19005	9.17839	0.172673	0.0250363	9.36346	0.0619006
P41250	GARS	Glycine--tRNA ligase	P41250							0.232794	2YnAd	TRUE	2.39445e-06	0.00836119	-0.0293319	0.168525	0.183898	0.155328	0.222321	-0.502204	-0.513887	-0.230422	-0.340083	-0.287249	-0.210579	10.3125	10.2677	10.4727	10.4809	10.4595	10.5193	9.80197	9.78313	10.0738	9.95694	10.0169	10.0864	0.232794	-0.00715903	10.3042	0.165348
P05023	ATP1A1	Sodium/potassium-transporting ATPase subunit alpha-1	P05023;P13637;P50993;Q13733;P20648;P54707	v2.0;v1.0:ADPriboDB00001590;v1.0:ADPriboDB00011762	PARP10;PARP1;unspecified	unspecified	Mass Spectrometry;unspecified	HEK 293T;HEK 293T cells;HEK 293 and HeLa;SK-N-SH	unspecified	0.361428	2YnAd	TRUE	2.52849e-06	0.0069323	0.0529119	0.204522	0.217333	0.486345	0.494146	-0.505294	-0.533245	-0.417851	-0.401208	-0.481032	-0.536316	11.0565	10.8048	11.2541	10.9692	11.5359	11.246	10.5443	10.2186	10.6317	10.3506	10.5685	10.2155	0.361428	-0.297718	11.0496	0.169848
Q13523	PRPF4B	Serine/threonine-protein kinase PRP4 homolog	Q13523	v2.0	PARP1	124	Mass Spectrometry	unspecified	unspecified	0.257371	2YnAd	TRUE	2.52849e-06	0.417793	0.494054	0.235372	0.279911	0.335751	0.319606	-0.0130905	-0.0193419	-0.223274	-0.256624	-0.214288	-0.27934	10.085	10.2232	9.90261	10.0091	10.003	10.0488	9.65415	9.70982	9.44397	9.47254	9.45295	9.44982	0.257371	0.0619182	9.66724	-0.129425
P10599	TXN	Thioredoxin	P10599	v2.0;v1.0:ADPriboDB00004897	PARP1;unspecified	unspecified	Mass Spectrometry;unspecified	ZR-75-1 Cells;shPARG HCT116	unspecified	-0.441372	6YnAd	TRUE	2.56178e-06	-0.689148	-0.579117	-0.732609	-0.704999	-0.436897	-0.255572	0.363406	0.226024	0.220316	0.0745942	0.524821	0.488959	9.56095	9.61037	9.51748	9.48449	9.8132	9.93392	10.6135	10.4155	10.4704	10.2641	10.7749	10.6785	-0.441372	-0.0606025	10.2501	0.180364
P07099	EPHX1	Epoxide hydrolase 1	P07099							-0.373221	6YnAd	TRUE	2.56178e-06	-0.505215	-0.27278	-0.552543	-0.399093	-0.391871	-0.340178	0.421648	0.240164	0.291539	0.151288	0.51409	0.398247	5.71711	6.49595	5.66978	6.36964	5.83045	6.42856	6.64397	7.0089	6.51386	6.92002	6.73641	7.16698	-0.373221	0.546411	6.22232	0.0534647
O43399	TPD52L2	Tumor protein D54	O43399							-0.229567	6YnAd	TRUE	2.56178e-06	-0.337745	-0.295328	-0.347444	-0.313086	-0.207184	-0.167955	0.167796	0.0527282	0.271706	0.24278	0.161528	0.189519	7.44756	8.39345	7.43786	8.37569	7.57812	8.52082	7.9531	8.7415	8.05701	8.93156	7.94683	8.87829	-0.229567	0.903475	7.7853	0.0700529
P53004	BLVRA	Biliverdin reductase A	P53004	v1.0:ADPriboDB00001594	PARP1	unspecified	unspecified	HEK 293 and HeLa	unspecified	0.18817	2YnAd	TRUE	2.66256e-06	0.105071	0.145405	0.118618	0.120638	0.157747	0.261518	-0.260356	-0.254068	-0.165004	-0.279772	-0.176101	-0.213746	8.52591	7.53488	8.53945	7.51011	8.57858	7.65099	8.16048	7.1354	8.25583	7.1097	8.24473	7.17573	0.18817	-1.03136	8.42083	0.0529048
P32969	RPL9	60S ribosomal protein L9	P32969;REV__O75648	v2.0;v1.0:ADPriboDB00001470;v1.0:ADPriboDB00002830;v1.0:ADPriboDB00011564;v1.0:ADPriboDB00011807	PARP10;PARP1;PARP2 K469A;unspecified	unspecified	Mass Spectrometry;unspecified	HEK 293T cells;HEK 293 and HeLa;HEK 293T;SK-N-SH;HeLa	unspecified	-0.215666	6YnAd	TRUE	2.73559e-06	-0.205903	-0.257333	-0.22973	-0.262103	-0.164346	-0.241607	0.254702	0.201397	0.0932577	0.189422	0.184991	0.303196	9.25935	9.18149	9.23552	9.17672	9.3009	9.19721	9.71995	9.64022	9.55851	9.62824	9.65024	9.74202	-0.215666	-0.0264282	9.46525	0.0161169
P60842	EIF4A1	Eukaryotic initiation factor 4A-I	P60842	v1.0:ADPriboDB00001263;v1.0:ADPriboDB00002723;v1.0:ADPriboDB00011640	PARP1;PARP2 K469A;unspecified	unspecified	unspecified	HEK 293 and HeLa;HEK 293T;SK-N-SH	unspecified	0.247827	2YnAd	TRUE	2.84857e-06	0.0471404	0.125922	0.245221	0.322676	0.236343	0.207156	-0.351747	-0.345093	-0.253171	-0.27552	-0.226291	-0.337646	11.4048	11.608	11.6029	11.8048	11.594	11.6893	11.0059	11.137	11.1045	11.2066	11.1313	11.1445	0.247827	0.124466	11.3576	0.072737
P25789	PSMA4	Proteasome subunit alpha type-4	P25789							0.205841	2YnAd	TRUE	2.85634e-06	-0.00715271	-0.0332454	0.0345037	0.0215973	0.261664	0.240177	-0.496387	-0.394197	-0.256901	-0.328903	-0.253228	-0.222929	10.8962	10.0614	10.9379	10.1162	11.1651	10.3348	10.407	9.7004	10.6465	9.7657	10.6502	9.87167	0.205841	-0.808798	10.9034	0.172522
Q9BRA2	TXNDC17	Thioredoxin domain-containing protein 17	Q9BRA2							0.233269	2YnAd	TRUE	2.85634e-06	-0.0122191	-0.0376921	0.0905618	0.0200453	0.326017	0.240423	-0.51118	-0.382516	-0.438711	-0.359619	-0.22695	-0.253122	6.39755	6.86213	6.50033	6.91987	6.73578	7.14024	5.89859	6.51731	5.97106	6.5402	6.18282	6.6467	0.233269	0.490054	6.40977	0.185742
P50454	SERPINH1	Serpin H1	P50454	v1.0:ADPriboDB00001487	PARP1	unspecified	unspecified	HEK 293 and HeLa	unspecified	0.195171	2YnAd	TRUE	2.85634e-06	0.0899968	0.0978412	0.111433	0.177026	0.220837	0.268705	-0.196357	-0.22814	-0.215007	-0.284092	-0.21609	-0.236528	9.21013	8.88014	9.23156	8.95932	9.34097	9.051	8.92377	8.55415	8.90512	8.4982	8.90404	8.54577	0.195171	-0.337837	9.12013	0.0493371
P46087	NOP2	Probable 28S rRNA (cytosine(4447)-C(5))-methyltransferase	P46087	v1.0:ADPriboDB00001104;v1.0:ADPriboDB00011717	PARP1;unspecified	unspecified	unspecified	HEK 293 and HeLa;SK-N-SH	unspecified	0.250552	2YnAd	TRUE	3.04035e-06	0.270263	0.278021	0.153665	0.140025	0.274484	0.34053	-0.210924	-0.292584	-0.263273	-0.27439	-0.270542	-0.237928	5.33021	5.76964	5.21362	5.63164	5.33444	5.83215	4.84903	5.19903	4.79668	5.21723	4.78941	5.25369	0.250552	0.431667	5.05995	0.0111392
P04181	OAT	Ornithine aminotransferase, mitochondrial;Ornithine aminotransferase, hepatic form;Ornithine aminotransferase, renal form	P04181	v2.0	PARP10	unspecified	Mass Spectrometry	HEK 293T cells	unspecified	0.24666	2YnAd	TRUE	3.13974e-06	0.124588	0.206885	0.102861	0.211281	0.328224	0.22841	-0.359309	-0.313451	-0.293339	-0.26394	-0.180737	-0.346899	5.52593	6.09162	5.5042	6.09602	5.72957	6.11315	5.04203	5.57129	5.108	5.6208	5.22061	5.53784	0.24666	0.483396	5.40134	0.066776
Q13242	SRSF9	Serine/arginine-rich splicing factor 9	Q13242	v1.0:ADPriboDB00001512	PARP1	unspecified	unspecified	HEK 293 and HeLa	unspecified	0.313109	2YnAd	TRUE	3.31967e-06	0.160896	0.107852	0.050742	0.113133	0.338675	0.478516	-0.389055	-0.598669	-0.404282	-0.417762	-0.385813	-0.311906	7.31804	7.05097	7.20789	7.05625	7.49582	7.42163	6.76809	6.34445	6.75286	6.52535	6.77133	6.63121	0.313109	-0.214029	7.15715	0.151203
Q9HB71	CACYBP	Calcyclin-binding protein	Q9HB71							0.200579	2YnAd	TRUE	3.31967e-06	0.056089	0.0325577	0.161968	0.150437	0.192627	0.216511	-0.385284	-0.329674	-0.156848	-0.213877	-0.261834	-0.249238	8.53497	8.49102	8.64085	8.6089	8.67151	8.67498	8.0936	8.12879	8.32203	8.24459	8.21705	8.20923	0.200579	-0.0204134	8.47888	0.0945645
P36404	ARL2	ADP-ribosylation factor-like protein 2	P36404							0.259751	2YnAd	TRUE	3.34444e-06	-0.016298	-0.105005	0.00801541	0.0196344	0.353322	0.289192	-0.612637	-0.517935	-0.510845	-0.378538	-0.231202	-0.316993	5.43933	5.89384	5.46364	6.01848	5.80895	6.28803	4.84299	5.48091	4.94478	5.6203	5.22443	5.68185	0.259751	0.543213	5.45563	0.242768
P48637	GSS	Glutathione synthetase	P48637							0.274527	2YnAd	TRUE	3.34444e-06	0.232147	0.225989	0.360456	0.287075	0.204646	0.246907	-0.410541	-0.363238	-0.153256	-0.162797	-0.323395	-0.323878	8.996	9.58806	9.12431	9.64915	8.9685	9.60898	8.35332	8.99883	8.6106	9.19928	8.44046	9.03819	0.274527	0.598214	8.76386	0.0216265
Q8WXA9	SREK1	Splicing regulatory glutamine/lysine-rich protein 1	Q8WXA9							0.24699	2YnAd	TRUE	3.62305e-06	0.322308	0.291032	0.106595	0.131239	0.320101	0.314855	-0.220872	-0.253051	-0.253263	-0.249448	-0.270683	-0.230439	7.6893	7.97524	7.47359	7.81545	7.6871	7.99906	7.14612	7.43116	7.11373	7.43476	7.09631	7.45377	0.24699	0.317215	7.36699	-0.00100687
P51991	HNRNPA3	Heterogeneous nuclear ribonucleoprotein A3	P51991	v2.0;v1.0:ADPriboDB00000957;v1.0:ADPriboDB00002835;v1.0:ADPriboDB00002981	unspecified;PARP1;PARP2 K469A	D13;unspecified	Autoradiography;Mass Spectrometry;unspecified	HeLa cells;MCF10A Cells;HEK 293 and HeLa;HEK 293T;U2OS	unspecified	0.190637	2YnAd	TRUE	3.64739e-06	0.086594	0.113509	0.16002	0.196673	0.256279	0.194726	-0.178442	-0.18966	-0.252876	-0.221222	-0.207597	-0.230046	6.74133	7.5357	6.81476	7.61887	6.91102	7.61692	6.4763	7.23253	6.40186	7.20097	6.44714	7.19215	0.190637	0.767457	6.65474	0.0327062
P61247	RPS3A	40S ribosomal protein S3a	P61247	v2.0;v1.0:ADPriboDB00001009;v1.0:ADPriboDB00002848;v1.0:ADPriboDB00011539;v1.0:ADPriboDB00011939;v1.0:ADPriboDB00011972	unspecified;PARP1;PARP2 K469A	D60;unspecified	Autoradiography;Mass Spectrometry;unspecified	HeLa cells;HEK 293 and HeLa;HEK 293T;SK-N-SH;HeLa;unspecified	unspecified;1 mM H2O2;250 uM H2O2	0.182604	2YnAd	TRUE	3.96671e-06	0.0241327	0.038173	0.17407	0.0767901	0.178017	0.170081	-0.368932	-0.344243	-0.227263	-0.169718	-0.214382	-0.205441	10.0528	10.7337	10.2028	10.7723	10.2067	10.8656	9.65976	10.3513	9.80143	10.5258	9.81431	10.4901	0.182604	0.666814	10.0287	0.104441
Q9NY33	DPP3	Dipeptidyl peptidase 3	Q9NY33							0.349068	2YnAd	TRUE	4.25098e-06	0.41877	0.440443	0.487229	0.364138	0.219173	0.244501	-0.47509	-0.47337	-0.182687	-0.224024	-0.387547	-0.271839	9.3023	9.1022	9.37076	9.02589	9.1027	8.90625	8.40844	8.18838	8.70084	8.43773	8.49598	8.38991	0.349068	-0.221777	8.88353	-0.0191994
P23526	AHCY	Adenosylhomocysteinase	P23526	v1.0:ADPriboDB00002861;v1.0:ADPriboDB00007709	PARP2 K469A;unspecified	unspecified	unspecified	HEK 293T;shPARG HCT116	unspecified	-0.163223	6YnAd	TRUE	4.25098e-06	-0.392589	-0.396391	-0.243953	-0.27598	-0.159934	-0.163668	-0.0289997	-0.053627	0.0146038	0.0712869	0.157696	0.165202	10.8118	11.1846	10.9604	11.305	11.0445	11.4173	11.1754	11.5274	11.219	11.6523	11.3621	11.7462	-0.163223	0.376606	11.2044	0.157056
P30101	PDIA3	Protein disulfide-isomerase A3	P30101	v2.0	PARP3;unspecified	30;271;447;R62;unspecified	Mass Spectrometry;Autoradiography;In Vitro Assay	unspecified;HeLa cells	unspecified;1 mM H2O2;250 uM H2O2	0.258554	2YnAd	TRUE	4.25098e-06	0.238244	0.252504	0.290386	0.30262	0.174669	0.229497	-0.343786	-0.400169	-0.132038	-0.165908	-0.290882	-0.281949	10.6318	10.4236	10.684	10.4737	10.5682	10.4006	10.0498	9.77095	10.2615	10.0052	10.1027	9.88917	0.258554	-0.222454	10.3936	0.0152459
P15531	NME1	Nucleoside diphosphate kinase A	P15531	v2.0;v1.0:ADPriboDB00001411	PARP3;PARP1	125;128;unspecified	Mass Spectrometry;unspecified	unspecified;HEK 293 and HeLa	unspecified	-0.318463	6YnAd	TRUE	4.33927e-06	-0.675904	-0.614742	-0.53568	-0.512312	-0.266525	-0.176249	0.19942	0.0956477	0.098216	0.0388166	0.309838	0.298204	12.3436	11.5877	12.4838	11.6901	12.753	12.0262	13.2189	12.2981	13.1177	12.2412	13.3293	12.5006	-0.318463	-0.817096	13.0195	0.209343
P52788	SMS	Spermine synthase	P52788							0.297948	2YnAd	TRUE	4.64138e-06	-0.0130973	0.111834	0.169664	0.197391	0.217301	0.258866	-0.653613	-0.723672	-0.300065	-0.328979	-0.265917	-0.361165	6.8571	4.72823	7.03986	4.81379	7.0875	4.87526	6.21658	3.89273	6.57013	4.28742	6.60428	4.25523	0.297948	-2.2538	6.87019	0.203354
Q14165	MLEC	Malectin	Q14165	v1.0:ADPriboDB00001354;v1.0:ADPriboDB00012047	PARP1;unspecified	unspecified	unspecified	HEK 293 and HeLa;unspecified	unspecified	0.233404	2YnAd	TRUE	4.78553e-06	0.19838	0.222286	0.141641	0.0941246	0.322853	0.267382	-0.249118	-0.320488	-0.30399	-0.14642	-0.263522	-0.270643	7.6738	7.37974	7.61707	7.25158	7.79828	7.42484	7.22631	6.83697	7.17143	7.01104	7.2119	6.88681	0.233404	-0.31797	7.47542	0.0369708
Q8NBT2	SPC24	Kinetochore protein Spc24	Q8NBT2;REV__O14524;REV__Q5TB80;Q8IYE1;Q569K6;Q8TE76;Q2KHM9;Q5VT97;O15078							0.220525	2YnAd	TRUE	4.87058e-06	0.0495427	-0.0261676	0.0803818	0.0298139	0.276151	0.266264	-0.453594	-0.398094	-0.33497	-0.275816	-0.264677	-0.243165	4.97844	5.46884	5.00928	5.52482	5.20505	5.76127	4.4753	5.09691	4.59393	5.21919	4.66422	5.25184	0.220525	0.566111	4.9289	0.15561
Q9Y3A5	SBDS	Ribosome maturation protein SBDS	Q9Y3A5	v2.0	PARP3	236	Mass Spectrometry	unspecified	unspecified	0.190021	2YnAd	TRUE	5.26098e-06	0.0382197	0.0582411	0.119821	0.171305	0.202451	0.25788	-0.212756	-0.31172	-0.207641	-0.201487	-0.232305	-0.266429	8.11643	8.49132	8.19803	8.60439	8.28066	8.69096	7.86545	8.12136	7.87057	8.23159	7.84591	8.16665	0.190021	0.354871	8.07821	0.0702616
Q9NS25	SPANXB1	Sperm protein associated with the nucleus on the X chromosome B/F	Q9NS25;Q9NS26	v1.0:ADPriboDB00003145	unspecified	unspecified	unspecified	U2OS	unspecified	-0.172746	6YnAd	TRUE	5.26774e-06	-0.130108	-0.132552	-0.117592	-0.102342	-0.128848	-0.151064	0.300342	0.316271	0.209145	0.216107	0.141028	0.127547	6.95756	7.38291	6.97008	7.41312	6.95882	7.3644	7.38801	7.83173	7.29682	7.73157	7.2287	7.64301	-0.172746	0.427789	7.08767	-0.0658751
Q9Y617	PSAT1	Phosphoserine aminotransferase	Q9Y617							0.214361	2YnAd	TRUE	5.336e-06	0.0546396	0.0827707	0.150724	0.195286	0.18977	0.206411	-0.38436	-0.429597	-0.151572	-0.196569	-0.26577	-0.264868	9.91732	9.1766	10.0134	9.28912	10.0525	9.30024	9.47832	8.66423	9.71111	8.89726	9.59691	8.82896	0.214361	-0.768853	9.86268	0.0977588
O95810	SDPR	Serum deprivation-response protein	O95810							0.304611	2YnAd	TRUE	5.336e-06	0.182906	0.155962	0.118916	0.0835135	0.358374	0.47182	-0.384542	-0.436133	-0.304612	-0.454791	-0.427218	-0.276548	7.06228	5.79275	6.99829	5.72031	7.23774	6.10861	6.49483	5.20066	6.57476	5.182	6.45215	5.36024	0.304611	-1.24258	6.87937	0.109687
Q9BY42	RTFDC1	Protein RTF2 homolog	Q9BY42	v2.0	PARP3	275	Mass Spectrometry	unspecified	unspecified	-0.285349	6YnAd	TRUE	5.57038e-06	-0.413151	-0.324851	-0.36489	-0.358519	-0.21253	-0.162219	0.324132	0.374364	0.285058	0.103807	0.257315	0.243351	6.5718	6.16058	6.62006	6.12691	6.77242	6.32321	7.30909	6.85979	7.27001	6.58924	7.24227	6.72878	-0.285349	-0.499524	6.98495	0.0298316
Q9BUJ2	HNRNPUL1	Heterogeneous nuclear ribonucleoprotein U-like protein 1	Q9BUJ2	v2.0;v1.0:ADPriboDB00001312;v1.0:ADPriboDB00003039;v1.0:ADPriboDB00003272;v1.0:ADPriboDB00003315;v1.0:ADPriboDB00003423;v1.0:ADPriboDB00003768;v1.0:ADPriboDB00003879;v1.0:ADPriboDB00003885;v1.0:ADPriboDB00003926;v1.0:ADPriboDB00003943;v1.0:ADPriboDB00004250;v1.0:ADPriboDB00004271;v1.0:ADPriboDB00004698;v1.0:ADPriboDB00004799;v1.0:ADPriboDB00004990;v1.0:ADPriboDB00005014;v1.0:ADPriboDB00005039;v1.…	PARP1;unspecified	unspecified	Mass Spectrometry;unspecified	MCF10A Cells;SUM159 Cells;ZR-75-1 Cells;HEK 293 and HeLa;U2OS;shPARG HCT116;shPARG HEK293T	unspecified	-0.214961	6YnAd	TRUE	5.86283e-06	-0.322037	-0.239674	-0.163885	-0.14071	-0.274243	-0.168994	0.285836	0.232061	0.21375	0.112545	0.240801	0.184993	8.71443	8.29065	8.87258	8.38961	8.76222	8.36133	9.3223	8.76238	9.25022	8.64287	9.27727	8.71531	-0.214961	-0.506145	9.03647	0.00475566
P49720	PSMB3	Proteasome subunit beta type-3	P49720							0.273283	2YnAd	TRUE	5.86793e-06	0.0564572	0.0537767	0.0755367	-0.00666846	0.254922	0.320044	-0.621801	-0.671347	-0.287098	-0.36804	-0.363647	-0.213395	7.45109	7.15032	7.47017	7.08987	7.64956	7.41659	6.77283	6.4252	7.10754	6.7285	7.03099	6.88315	0.273283	-0.29809	7.39463	0.212949
P63208	SKP1	S-phase kinase-associated protein 1	P63208	v2.0;v1.0:ADPriboDB00003440;v1.0:ADPriboDB00003549;v1.0:ADPriboDB00004363;v1.0:ADPriboDB00004574	PARP3;PARP1;unspecified	149;unspecified	Mass Spectrometry;unspecified	unspecified;T-47D Cells;ZR-75-1 Cells;shPARG HCT116	unspecified	-0.302873	6YnAd	TRUE	6.23769e-06	-0.472591	-0.271715	-0.476433	-0.208791	-0.205412	-0.461302	0.207778	0.161188	0.251729	0.25415	0.415922	0.247463	7.16825	8.35652	7.1644	8.41944	7.43543	8.16693	7.84862	8.78942	7.89257	8.88238	8.05676	8.8757	-0.302873	0.987395	7.64084	0.067087
Q6PIU2	NCEH1	Neutral cholesterol ester hydrolase 1	Q6PIU2							0.301349	2YnAd	TRUE	6.49383e-06	-0.225518	-0.168738	0.0102284	0.104943	0.47499	0.372176	-0.641483	-0.617634	-0.479331	-0.462465	-0.378898	-0.468293	8.1794	8.14975	8.41514	8.42343	8.87991	8.69067	7.76343	7.70086	7.92559	7.85603	8.02602	7.8502	0.301349	-0.0864249	8.40492	0.29816
Q06124	PTPN11	Tyrosine-protein phosphatase non-receptor type 11	Q06124							0.157278	2YnAd	TRUE	6.71412e-06	0.121934	0.102446	0.158176	0.165067	0.147322	0.172452	-0.164529	-0.229671	-0.13377	-0.104064	-0.205402	-0.1825	8.45936	8.67072	8.4956	8.73334	8.48475	8.74072	8.1729	8.3386	8.20366	8.46421	8.13203	8.38577	0.157278	0.230841	8.33743	0.0183388
Q03252	LMNB2	Lamin-B2	Q03252	v1.0:ADPriboDB00001082;v1.0:ADPriboDB00012041	PARP1;unspecified	unspecified	unspecified	HEK 293 and HeLa;unspecified	unspecified	0.254961	2YnAd	TRUE	6.71412e-06	0.239	0.260421	0.225389	0.280588	0.172188	0.223903	-0.400293	-0.408179	-0.157623	-0.157845	-0.206939	-0.327166	10.5157	9.96978	10.5021	9.98995	10.4489	9.93326	9.87637	9.30118	10.119	9.55152	10.0697	9.3822	0.254961	-0.567304	10.2767	0.0308442
P62633	CNBP	Cellular nucleic acid-binding protein	P62633							0.321856	2YnAd	TRUE	7.18426e-06	0.100454	0.081841	0.120402	0.391958	0.224625	0.445642	-0.434676	-0.532376	-0.293344	-0.536881	-0.283675	-0.416398	4.9737	5.64801	4.99365	5.95812	5.09787	6.01181	4.43857	5.03379	4.57991	5.02929	4.58957	5.14977	0.321856	0.692917	4.87325	0.136146
Q9NQR4	NIT2	Omega-amidase NIT2	Q9NQR4							0.213011	2YnAd	TRUE	7.26209e-06	0.133464	0.168591	0.0710403	0.111229	0.258796	0.272694	-0.238679	-0.37469	-0.226247	-0.207558	-0.260623	-0.232515	6.82524	5.97728	6.76282	5.91992	6.95057	6.08138	6.4531	5.434	6.46553	5.60113	6.43115	5.57617	0.213011	-0.883088	6.69178	0.0630576
Q53EZ4	CEP55	Centrosomal protein of 55 kDa	Q53EZ4	v2.0	PARP3	44	Mass Spectrometry	unspecified	unspecified	0.171415	2YnAd	TRUE	7.26209e-06	0.166745	0.146223	0.215528	0.203204	0.132681	0.176927	-0.200967	-0.16116	-0.0994393	-0.178243	-0.201729	-0.174131	6.41331	6.46984	6.46209	6.52682	6.37924	6.50055	6.0456	6.16246	6.14712	6.14538	6.04484	6.14949	0.171415	0.0770548	6.24656	-0.00308254
P61158	ACTR3	Actin-related protein 3	P61158;Q9P1U1;Q9C0K3							0.202605	2YnAd	TRUE	7.26209e-06	0.136652	0.12547	0.298279	0.173376	0.184095	0.157289	-0.316929	-0.260695	-0.164159	-0.144724	-0.278407	-0.191186	9.0497	9.15862	9.21133	9.20653	9.09714	9.19044	8.59612	8.77246	8.74889	8.88843	8.63464	8.84197	0.202605	0.120108	8.91305	0.0337756
O43681	ASNA1	ATPase ASNA1	O43681							0.182906	2YnAd	TRUE	7.49223e-06	0.00947132	0.0114919	0.09203	0.149574	0.238446	0.160401	-0.322059	-0.341893	-0.176853	-0.232187	-0.277059	-0.183412	7.11007	6.86726	7.19263	7.00534	7.33905	7.01616	6.77854	6.51387	6.92375	6.62358	6.82354	6.67235	0.182906	-0.244837	7.1006	0.104842
P46940	IQGAP1	Ras GTPase-activating-like protein IQGAP1	P46940;REV__O75694	v1.0:ADPriboDB00001700;v1.0:ADPriboDB00002731;v1.0:ADPriboDB00011739;v1.0:ADPriboDB00011883	PARP1;PARP2 K469A;unspecified	unspecified	unspecified	HEK 293 and HeLa;HEK 293T;SK-N-SH;HeLa	unspecified	-0.22748	6YnAd	TRUE	7.49223e-06	-0.216139	-0.199579	-0.161381	-0.134193	-0.348523	-0.281946	0.211885	0.192963	0.248707	0.145662	0.288568	0.300209	10.8491	11.0103	10.9039	11.0756	10.7167	10.9279	11.2772	11.4028	11.314	11.3555	11.3538	11.51	-0.22748	0.144565	11.0653	-0.00555844
Q15691	MAPRE1	Microtubule-associated protein RP/EB family member 1	Q15691;Q15555	v2.0	PARP3;unspecified	135;K151	Mass Spectrometry;Autoradiography	unspecified;HeLa cells	unspecified	-0.239462	6YnAd	TRUE	8.0671e-06	-0.496262	-0.419328	-0.402326	-0.237928	-0.248778	-0.146566	0.163322	0.10441	0.197122	0.0241336	0.272508	0.160864	8.91081	7.90103	9.00474	8.08243	9.15829	8.17379	9.57039	8.42477	9.60419	8.34449	9.67958	8.48122	-0.239462	-1.08671	9.40707	0.12369
Q7L4I2	RSRC2	Arginine/serine-rich coiled-coil protein 2	Q7L4I2	v2.0	PARP1;PARP2;PARP3	310;409;238;388	Mass Spectrometry	unspecified	unspecified	0.21998	2YnAd	TRUE	8.34129e-06	0.318918	0.326249	0.18578	0.167788	0.191713	0.230514	-0.239958	-0.302877	-0.1334	-0.0878999	-0.221973	-0.232695	9.34757	8.8307	9.21443	8.67224	9.22037	8.73497	8.7887	8.20158	8.89525	8.41656	8.80668	8.27176	0.21998	-0.5242	9.02865	-0.0243046
P62312	LSM6	U6 snRNA-associated Sm-like protein LSm6	P62312							-0.373564	6YnAd	TRUE	8.64254e-06	-0.529646	-0.240679	-0.399109	-0.38002	-0.32503	-0.295856	0.601062	0.474309	0.211964	0.193888	0.511803	0.319402	6.24768	5.92139	6.37822	5.78205	6.4523	5.86621	7.37839	6.63638	6.98929	6.35596	7.28913	6.48147	-0.373564	-0.615259	6.77733	-0.0170825
P55209	NAP1L1	Nucleosome assembly protein 1-like 1	P55209	v2.0;v1.0:ADPriboDB00001391	PARP10;PARP1	unspecified	Mass Spectrometry;unspecified	HEK 293T;HEK 293T cells;HEK 293 and HeLa	unspecified	0.192456	2YnAd	TRUE	8.66773e-06	0.0462548	0.0494295	0.129627	0.124852	0.102225	0.302344	-0.317254	-0.349888	-0.155898	-0.289003	-0.204956	-0.237735	9.63808	9.42641	9.72145	9.50183	9.69405	9.67932	9.27457	9.02709	9.43593	9.08797	9.38687	9.13924	0.192456	-0.214849	9.59183	0.09618
P00491	PNP	Purine nucleoside phosphorylase	P00491;Q8WW52							0.181858	2YnAd	TRUE	8.66773e-06	0.142849	0.169176	0.208101	0.154913	0.217332	0.167994	-0.216565	-0.208724	-0.147021	-0.0920676	-0.235478	-0.222071	6.57691	6.18783	6.64216	6.17357	6.65139	6.18665	6.21749	5.80993	6.28704	5.92659	6.19858	5.79658	0.181858	-0.415403	6.43406	0.00740112
O60488	ACSL4	Long-chain-fatty-acid--CoA ligase 4	O60488							0.153351	2YnAd	TRUE	8.66773e-06	0.109849	0.132544	0.163397	0.201979	0.109063	0.131889	-0.174011	-0.239777	-0.126885	-0.13365	-0.152799	-0.164369	9.7643	9.18649	9.81785	9.25593	9.76351	9.18584	9.48044	8.81417	9.52756	8.9203	9.50165	8.88958	0.153351	-0.600501	9.65445	0.0171643
Q9H299	SH3BGRL3	SH3 domain-binding glutamic acid-rich-like protein 3	Q9H299							-0.313436	6YnAd	TRUE	8.80766e-06	-0.452551	-0.326489	-0.423589	-0.292467	-0.417144	-0.171696	0.356125	0.106683	0.35886	0.311926	0.374978	0.168723	4.77334	4.32894	4.8023	4.36296	4.80875	4.48373	5.58201	4.76211	5.58475	4.96735	5.60087	4.82415	-0.313436	-0.57046	5.22589	0.0488881
Q8TDN6	BRIX1	Ribosome biogenesis protein BRX1 homolog	Q8TDN6	v2.0;v1.0:ADPriboDB00001208;v1.0:ADPriboDB00002632;v1.0:ADPriboDB00005343;v1.0:ADPriboDB00005404;v1.0:ADPriboDB00005444;v1.0:ADPriboDB00005480;v1.0:ADPriboDB00005665;v1.0:ADPriboDB00005679;v1.0:ADPriboDB00005795;v1.0:ADPriboDB00005852;v1.0:ADPriboDB00006069;v1.0:ADPriboDB00006221;v1.0:ADPriboDB00006620	PARP2;unspecified;PARP1;PARP2 K469A	28;R270;unspecified	Mass Spectrometry;unspecified	unspecified;HeLa cells;MCF10A Cells;MDA-MB-468 Cells;HEK 293 and HeLa;HEK 293T;shPARG HCT116	unspecified	0.311794	2YnAd	TRUE	8.93502e-06	0.21883	0.141759	0.240767	0.16979	0.429609	0.224692	-0.686359	-0.343497	-0.26279	-0.293626	-0.385375	-0.344436	5.22091	7.97408	5.24285	8.00212	5.43169	8.05702	4.31572	7.48883	4.73929	7.5387	4.6167	7.48789	0.311794	2.83025	5.00208	0.107076
O60568	PLOD3	Procollagen-lysine,2-oxoglutarate 5-dioxygenase 3	O60568	v1.0:ADPriboDB00001771;v1.0:ADPriboDB00011725	PARP1;unspecified	unspecified	unspecified	HEK 293 and HeLa;SK-N-SH	unspecified	-0.164217	6YnAd	TRUE	8.97611e-06	-0.175637	-0.197666	-0.10783	-0.120404	-0.225584	-0.184495	0.15069	0.100192	0.210122	0.17524	0.121925	0.200819	8.29578	8.42534	8.36359	8.5026	8.24583	8.43851	8.6221	8.7232	8.68154	8.79824	8.59334	8.82382	-0.164217	0.151589	8.47142	0.00632734
P39656	DDOST	Dolichyl-diphosphooligosaccharide--protein glycosyltransferase 48 kDa subunit	P39656	v1.0:ADPriboDB00001243;v1.0:ADPriboDB00011625	PARP1;unspecified	unspecified	unspecified	HEK 293 and HeLa;SK-N-SH	unspecified	0.218728	2YnAd	TRUE	9.03938e-06	0.0846878	0.102073	0.0749758	0.0825422	0.206324	0.237411	-0.448182	-0.482569	-0.157243	-0.260145	-0.284918	-0.203667	10.0728	10.9751	10.063	10.9556	10.1944	11.1104	9.53989	10.3904	9.83082	10.6129	9.70315	10.6693	0.218728	0.88494	9.98807	0.126081
Q96C86	DCPS	m7GpppX diphosphatase	Q96C86							-0.287608	6YnAd	TRUE	9.03938e-06	-0.425771	-0.421248	-0.3609	-0.362274	-0.210169	-0.244691	0.251141	0.373331	0.109256	0.0609946	0.337038	0.294483	5.80736	5.59494	5.87223	5.65391	6.02296	5.77149	6.48427	6.38952	6.34238	6.07718	6.57016	6.31067	-0.287608	-0.216941	6.23313	0.0719917
P11021	HSPA5	78 kDa glucose-regulated protein	P11021;REV__Q9NXD2	v2.0;v1.0:ADPriboDB00000691;v1.0:ADPriboDB00000698;v1.0:ADPriboDB00000890;v1.0:ADPriboDB00001321;v1.0:ADPriboDB00002276	PARP3;unspecified;PARP11;Pertussis toxin;PARP1;Arginine-specific ADP-ribosyltransferase	72;74;90;348;D78;K81;unspecified	Mass Spectrometry;Autoradiography;unspecified	unspecified;HeLa cells;HEK 293T;A375;HL-60;MCF7;HEK 293 and HeLa;HeLa	unspecified	0.386376	2YnAd	TRUE	9.03938e-06	0.613773	0.637409	0.542073	0.552663	0.211905	0.248358	-0.429951	-0.400513	-0.124089	-0.185659	-0.325784	-0.364331	12.9832	13.0962	12.9115	13.0115	12.5813	12.7072	11.9395	12.0583	12.2453	12.2732	12.0436	12.0945	0.386376	0.0894121	12.3694	-0.117322
Q12907	LMAN2	Vesicular integral-membrane protein VIP36	Q12907							0.181196	2YnAd	TRUE	9.08028e-06	0.108527	0.0835775	0.116811	0.14567	0.11903	0.19573	-0.351545	-0.28252	-0.164728	-0.273271	-0.145926	-0.187018	5.90994	6.12591	5.91822	6.188	5.92044	6.23806	5.44987	5.75981	5.63669	5.76906	5.65549	5.85531	0.181196	0.24092	5.80141	0.0764223
P23396	RPS3	40S ribosomal protein S3	P23396	v1.0:ADPriboDB00001008;v1.0:ADPriboDB00011538	PARP1;unspecified	unspecified	unspecified	HEK 293 and HeLa;SK-N-SH	unspecified	0.269003	2YnAd	TRUE	9.13331e-06	0.117998	0.126046	0.253246	0.181691	0.317623	0.23506	-0.492765	-0.436414	-0.20922	-0.129966	-0.369238	-0.358772	10.2993	10.2417	10.4345	10.2973	10.4989	10.3507	9.68854	9.67921	9.97208	9.98566	9.81207	9.75686	0.269003	-0.0656751	10.1813	0.0919371
Q9BXS6	NUSAP1	Nucleolar and spindle-associated protein 1	Q9BXS6	v2.0;v1.0:ADPriboDB00002200;v1.0:ADPriboDB00003073;v1.0:ADPriboDB00004965;v1.0:ADPriboDB00005048;v1.0:ADPriboDB00006033;v1.0:ADPriboDB00006102;v1.0:ADPriboDB00006933;v1.0:ADPriboDB00007215;v1.0:ADPriboDB00007222;v1.0:ADPriboDB00007229;v1.0:ADPriboDB00007253;v1.0:ADPriboDB00007524;v1.0:ADPriboDB00007596;v1.0:ADPriboDB00007761;v1.0:ADPriboDB00008734;v1.0:ADPriboDB00008960;v1.0:ADPriboDB00008966;v1.…	PARP1;PARP3;unspecified;PARP2	140;346;145;169;205;442;E345;R238;E371;K404;K304;R283;unspecified	Mass Spectrometry;Autoradiography;unspecified	unspecified;HeLa cells;MCF10A Cells;MDA-MB-468 Cells;T-47D Cells;ZR-75-1 Cells;U2OS;shPARG HCT116;shPARG HEK293T	unspecified	-0.193769	6YnAd	TRUE	9.34651e-06	-0.219986	-0.121727	-0.236748	-0.190554	-0.269508	-0.13244	0.25997	0.124839	0.180599	0.132678	0.277323	0.178855	8.4901	7.47484	8.47334	7.40602	8.44058	7.46413	8.97006	7.72141	8.89069	7.72925	8.98741	7.77543	-0.193769	-1.11352	8.71009	0.0020078
Q12905	ILF2	Interleukin enhancer-binding factor 2	Q12905	v2.0;v1.0:ADPriboDB00001077;v1.0:ADPriboDB00002725;v1.0:ADPriboDB00002961;v1.0:ADPriboDB00011676;v1.0:ADPriboDB00011958	PARP3;PARP1;PARP2 K469A;unspecified	214;unspecified	Mass Spectrometry;unspecified	unspecified;MCF10A Cells;HEK 293 and HeLa;HEK 293T;U2OS;SK-N-SH;HeLa	unspecified	0.288224	2YnAd	TRUE	9.49664e-06	0.0465593	0.0681207	0.197338	0.309011	0.249382	0.411089	-0.330093	-0.519739	-0.267632	-0.261223	-0.343397	-0.455101	7.43908	6.50087	7.58986	6.74176	7.6419	6.84383	7.06243	5.91301	7.12489	6.17152	7.04912	5.97764	0.288224	-0.959776	7.39252	0.107684
O95861	BPNT1	3(2),5-bisphosphate nucleotidase 1	O95861							0.253281	2YnAd	TRUE	9.6152e-06	0.0535661	0.161675	0.0796527	0.0806128	0.271894	0.385501	-0.350157	-0.46178	-0.269476	-0.320016	-0.272266	-0.332778	4.90087	5.10708	4.92696	5.02602	5.1192	5.33091	4.49715	4.48363	4.57783	4.62539	4.57504	4.61263	0.253281	0.0981019	4.8473	0.117047
P47756	CAPZB	F-actin-capping protein subunit beta	P47756							-0.148359	6YnAd	TRUE	9.75491e-06	-0.294998	-0.292699	-0.221144	-0.22942	-0.151464	-0.115723	0.04775	0.0424481	0.00683636	0.054411	0.197724	0.125689	9.03739	9.08918	9.11124	9.15246	9.18092	9.26616	9.38014	9.42433	9.33922	9.43629	9.53011	9.50757	-0.148359	0.0494899	9.33239	0.0998572
Q15084	PDIA6	Protein disulfide-isomerase A6	Q15084	v1.0:ADPriboDB00001766	PARP1	unspecified	unspecified	HEK 293 and HeLa	unspecified	0.261941	2YnAd	TRUE	9.97107e-06	0.295539	0.198788	0.377082	0.147787	0.270042	0.205974	-0.35255	-0.330863	-0.261637	-0.139831	-0.404908	-0.158286	7.56264	9.08213	7.64418	9.03113	7.53714	9.08932	6.91455	8.55248	7.00546	8.74351	6.86219	8.72506	0.261941	1.61624	7.2671	0.0183779
O43390	HNRNPR	Heterogeneous nuclear ribonucleoprotein R	O43390	v2.0;v1.0:ADPriboDB00000960;v1.0:ADPriboDB00002714;v1.0:ADPriboDB00002991;v1.0:ADPriboDB00004445;v1.0:ADPriboDB00004649;v1.0:ADPriboDB00004947;v1.0:ADPriboDB00005334;v1.0:ADPriboDB00005385;v1.0:ADPriboDB00005392;v1.0:ADPriboDB00005435;v1.0:ADPriboDB00005438;v1.0:ADPriboDB00005488;v1.0:ADPriboDB00005555;v1.0:ADPriboDB00005617;v1.0:ADPriboDB00005632;v1.0:ADPriboDB00005640;v1.0:ADPriboDB00005750;v1.…	PARP3;unspecified;PARP1;PARP2 K469A	36;433;E432;unspecified	Mass Spectrometry;Autoradiography;unspecified	unspecified;HeLa cells;MCF10A Cells;MDA-MB-231 Cells;MDA-MB-468 Cells;SUM159 Cells;MCF7 Cells;T-47D Cells;ZR-75-1 Cells;SK-BR-3 Cells;HEK 293 and HeLa;HEK 293T;U2OS;shPARG HCT116;shPARG HEK293T;SK-N-SH	unspecified	0.181043	2YnAd	TRUE	1.01475e-05	0.122155	0.193378	0.210814	0.249219	0.185887	0.217446	-0.150927	-0.0916142	-0.0887204	-0.208496	-0.186569	-0.267293	9.0348	9.06736	9.12346	9.1232	9.09853	9.09143	8.76172	8.78237	8.82393	8.66549	8.72608	8.60669	0.181043	-0.0386625	8.91265	-0.0222753
P16615	ATP2A2	Sarcoplasmic/endoplasmic reticulum calcium ATPase 2	P16615;O14983;Q93084	v1.0:ADPriboDB00001034;v1.0:ADPriboDB00011751	PARP1;unspecified	unspecified	unspecified	HEK 293 and HeLa;SK-N-SH	unspecified	0.262086	2YnAd	TRUE	1.11177e-05	-0.0204932	0.0482874	0.150708	0.186956	0.372709	0.277654	-0.433272	-0.467463	-0.25386	-0.193579	-0.372489	-0.408552	8.80037	9.8063	8.97158	9.94497	9.19358	10.0357	8.3876	9.29055	8.56701	9.56443	8.44838	9.34946	0.262086	0.937141	8.82087	0.133857
Q99986	VRK1	Serine/threonine-protein kinase VRK1	Q99986	v2.0;v1.0:ADPriboDB00001894	PARP1;PARP3	382;373;unspecified	Mass Spectrometry;unspecified	unspecified;HEK 293 and HeLa	unspecified	0.140028	2YnAd	TRUE	1.14196e-05	-0.00993133	0.0162516	0.0768293	0.117072	0.114837	0.144821	-0.259996	-0.306002	-0.182832	-0.159334	-0.119192	-0.193095	9.32258	8.04892	9.40934	8.14974	9.44735	8.17749	9.07252	7.72666	9.14968	7.87333	9.21332	7.83957	0.140028	-1.29985	9.33251	0.0914395
Q05519	SRSF11	Serine/arginine-rich splicing factor 11	Q05519	v2.0	PARP3	221;222	Mass Spectrometry	unspecified	unspecified	0.304748	2YnAd	TRUE	1.15582e-05	0.402509	0.48267	0.246237	0.221562	0.308832	0.268118	-0.40595	-0.416819	-0.101234	-0.153248	-0.348953	-0.300841	9.40212	10.5919	9.24585	10.3308	9.30844	10.3774	8.59366	9.69245	8.89838	9.95602	8.65066	9.80842	0.304748	1.10965	8.99961	-0.0243914
P11310	ACADM	Medium-chain specific acyl-CoA dehydrogenase, mitochondrial	P11310	v2.0;v1.0:ADPriboDB00002616	PARP10;PARP2 K469A	unspecified	Mass Spectrometry;unspecified	HEK 293T cells;HEK 293T	unspecified	0.208479	2YnAd	TRUE	1.17815e-05	0.0960532	0.132747	0.116148	0.144372	0.255354	0.291406	-0.12909	-0.273635	-0.304199	-0.32445	-0.249059	-0.185235	7.8649	7.56588	7.885	7.57751	8.0242	7.72454	7.63976	7.1595	7.46465	7.10869	7.51979	7.2479	0.208479	-0.335714	7.76885	0.051647
Q9NR12	PDLIM7	PDZ and LIM domain protein 7	Q9NR12	v2.0	unspecified	K347	Autoradiography	HeLa cells	unspecified	0.203733	2YnAd	TRUE	1.20147e-05	0.218313	0.13763	0.129584	0.149642	0.17064	0.284481	-0.219469	-0.335552	-0.133825	-0.187612	-0.297353	-0.1807	6.55769	7.34484	6.46896	7.35685	6.51002	7.49169	6.11991	6.87165	6.20555	7.01959	6.04202	7.02651	0.203733	0.867829	6.33938	0.0317659
P26358	DNMT1	DNA (cytosine-5)-methyltransferase 1	P26358	v2.0;v1.0:ADPriboDB00001648;v1.0:ADPriboDB00002271	PARP3;unspecified;PARP1	222;1203;R163;unspecified;K142	Mass Spectrometry;unspecified	unspecified;HeLa cells;HEK 293 and HeLa;16HBE	unspecified;250 uM H2O2;1 mM H2O2	0.17349	2YnAd	TRUE	1.24781e-05	0.287356	0.270805	0.28694	0.245978	0.119178	0.196749	-0.106374	-0.0791892	-0.00986927	-0.048019	-0.211163	-0.220257	9.20752	9.69633	9.2071	9.6715	9.03934	9.62227	8.81379	9.34633	8.91029	9.3775	8.709	9.20526	0.17349	0.505358	8.92016	-0.0880206
O00483	NDUFA4	Cytochrome c oxidase subunit NDUFA4	O00483	v1.0:ADPriboDB00001739	PARP1	unspecified	unspecified	HEK 293 and HeLa	unspecified	-0.18123	6YnAd	TRUE	1.29033e-05	0.031907	0.000404348	-0.0676229	-0.110398	-0.186279	-0.181611	0.446896	0.373888	0.164985	0.219439	0.183893	0.272056	6.98092	7.27871	6.88139	7.16791	6.76274	7.0967	7.39591	7.6522	7.114	7.49775	7.13291	7.55037	-0.18123	0.329294	6.94902	-0.137965
P29401	TKT	Transketolase	P29401	v1.0:ADPriboDB00001870	PARP1	unspecified	unspecified	HEK 293 and HeLa	unspecified	0.215662	2YnAd	TRUE	1.29568e-05	0.134362	0.200277	0.251935	0.174151	0.208379	0.140602	-0.397868	-0.322907	-0.136684	-0.131349	-0.24439	-0.24504	10.2873	10.637	10.4049	10.6109	10.3613	10.5773	9.75507	10.1138	10.0163	10.3054	9.90855	10.1917	0.215662	0.283803	10.1529	0.0443064
P20073	ANXA7	Annexin A7	P20073							0.171967	2YnAd	TRUE	1.3002e-05	0.0411486	0.0918638	0.0563254	0.0615962	0.205141	0.213527	-0.306557	-0.320284	-0.158603	-0.17899	-0.199653	-0.229912	6.97737	6.88732	6.99255	6.85705	7.14136	7.00898	6.62967	6.47517	6.77762	6.61646	6.73657	6.56554	0.171967	-0.14077	6.93622	0.0870904
P30085	CMPK1	UMP-CMP kinase	P30085							0.212656	2YnAd	TRUE	1.34625e-05	-0.0586823	0.00986874	0.227808	0.181945	0.15939	0.226395	-0.438604	-0.351406	-0.235639	-0.260504	-0.183484	-0.33551	7.38036	6.47906	7.66685	6.65113	7.59844	6.69558	7.00044	6.11778	7.20341	6.20868	7.25556	6.13368	0.212656	-0.969859	7.43905	0.127248
Q96RS6	NUDCD1	NudC domain-containing protein 1	Q96RS6							0.151514	2YnAd	TRUE	1.36012e-05	-0.0204148	-0.0673266	0.035872	0.0463453	0.193341	0.127791	-0.412797	-0.338545	-0.208257	-0.174049	-0.181221	-0.187693	8.64672	8.86394	8.70301	8.97761	8.86048	9.05906	8.25434	8.59272	8.45888	8.75722	8.48591	8.74357	0.151514	0.264131	8.66713	0.142701
Q96T88	UHRF1	E3 ubiquitin-protein ligase UHRF1	Q96T88	v2.0;v1.0:ADPriboDB00001885;v1.0:ADPriboDB00003019;v1.0:ADPriboDB00003555;v1.0:ADPriboDB00004608;v1.0:ADPriboDB00004715;v1.0:ADPriboDB00004800;v1.0:ADPriboDB00004935;v1.0:ADPriboDB00005006;v1.0:ADPriboDB00005513;v1.0:ADPriboDB00005532;v1.0:ADPriboDB00005599;v1.0:ADPriboDB00005755;v1.0:ADPriboDB00005893;v1.0:ADPriboDB00009604;v1.0:ADPriboDB00009609;v1.0:ADPriboDB00009622;v1.0:ADPriboDB00009693;v1.…	unspecified;PARP1	R704;D703;unspecified	Autoradiography;Mass Spectrometry;unspecified	HeLa cells;ZR-75-1 Cells;HEK 293 and HeLa;U2OS;shPARG HCT116;shPARG HEK293T;HeLa	unspecified;250 uM H2O2	0.23925	2YnAd	TRUE	1.42166e-05	0.314004	0.329032	0.283107	0.321986	0.161348	0.384378	-0.10541	-0.134282	-0.0349383	-0.182327	-0.259757	-0.360432	7.33994	4.62349	7.30905	4.61644	7.18729	4.67883	6.92053	4.16017	6.991	4.11213	6.76618	3.93402	0.23925	-2.73148	7.02594	-0.0861662
O15144	ARPC2	Actin-related protein 2/3 complex subunit 2	O15144							0.191005	2YnAd	TRUE	1.42166e-05	0.177451	0.289208	0.190718	0.105224	0.260591	0.230891	-0.199527	-0.0760726	-0.160901	-0.15698	-0.160278	-0.284217	8.32432	8.166	8.33759	7.98202	8.40746	8.10769	7.94734	7.80072	7.98597	7.71981	7.98659	7.59258	0.191005	-0.270074	8.14687	-0.0259815
Q92499	DDX1	ATP-dependent RNA helicase DDX1	Q92499	v1.0:ADPriboDB00000942;v1.0:ADPriboDB00011585;v1.0:ADPriboDB00011914	PARP1;unspecified	unspecified	unspecified	HEK 293 and HeLa;SK-N-SH;HeLa	unspecified	0.184758	2YnAd	TRUE	1.42166e-05	0.237719	0.26516	0.289061	0.158996	0.180133	0.26802	-0.103694	0.0293517	-0.126229	-0.210422	-0.186446	-0.220562	9.07734	8.8739	9.12868	8.76773	9.01975	8.87676	8.73592	8.63809	8.71339	8.39832	8.65317	8.38818	0.184758	-0.230881	8.83962	-0.069861
Q16186	ADRM1	Proteasomal ubiquitin receptor ADRM1	Q16186							0.397561	2YnAd	TRUE	1.47453e-05	-0.166119	-0.180316	0.115982	0.15108	0.595589	0.550709	-0.697827	-0.793224	-0.540384	-0.446512	-0.625683	-0.600179	5.29335	5.63446	5.57545	5.96586	6.05506	6.36548	4.76164	5.02155	4.91909	5.36826	4.83379	5.2146	0.397561	0.355303	5.45947	0.317018
Q99436	PSMB7	Proteasome subunit beta type-7	Q99436							0.17581	2YnAd	TRUE	1.47453e-05	0.0141809	0.0104958	-0.00986139	0.0495459	0.205201	0.269584	-0.269583	-0.390103	-0.25267	-0.236042	-0.202981	-0.219195	7.98839	8.42905	7.96435	8.4681	8.17941	8.68814	7.70463	8.02845	7.72154	8.18252	7.77123	8.19936	0.17581	0.444347	7.97421	0.124003
P51608	MECP2	Methyl-CpG-binding protein 2	P51608	v2.0;v1.0:ADPriboDB00002199;v1.0:ADPriboDB00002947;v1.0:ADPriboDB00003375;v1.0:ADPriboDB00003461;v1.0:ADPriboDB00004411;v1.0:ADPriboDB00005897;v1.0:ADPriboDB00006860;v1.0:ADPriboDB00008565;v1.0:ADPriboDB00008640;v1.0:ADPriboDB00008641;v1.0:ADPriboDB00009034;v1.0:ADPriboDB00009638;v1.0:ADPriboDB00009728;v1.0:ADPriboDB00009779;v1.0:ADPriboDB00009791;v1.0:ADPriboDB00009930;v1.0:ADPriboDB00010140;v1.…	PARP1;PARP2;unspecified	unspecified	Mass Spectrometry;unspecified	MCF10A Cells;MDA-MB-231 Cells;MCF7 Cells;T-47D Cells;ZR-75-1 Cells;SK-BR-3 Cells;unspecified;U2OS;shPARG HCT116;shPARG HEK293T;shGFP HCT116	unspecified	-0.187405	6YnAd	TRUE	1.56376e-05	-0.199007	-0.210451	-0.189885	-0.265509	-0.109302	-0.18604	0.157535	0.184713	0.189839	0.280764	0.115056	0.160761	5.84089	5.09859	5.85001	5.04353	5.93059	5.123	6.19743	5.49375	6.22973	5.58981	6.15495	5.4698	-0.187405	-0.730851	6.03989	0.0085993
Q15286	RAB35	Ras-related protein Rab-35	Q15286							0.213005	2YnAd	TRUE	1.5742e-05	0.0646787	-0.057387	0.0510888	0.0454803	0.188344	0.322627	-0.41454	-0.493842	-0.22347	-0.281581	-0.3293	-0.198496	7.03079	6.80773	7.0172	6.9106	7.15446	7.18775	6.55157	6.37128	6.74264	6.58354	6.63681	6.66662	0.213005	-0.100993	6.96611	0.159466
P23229	ITGA6	Integrin alpha-6;Integrin alpha-6 heavy chain;Integrin alpha-6 light chain;Processed integrin alpha-6	P23229							-0.159085	6YnAd	TRUE	1.5967e-05	-0.247005	-0.161206	-0.191126	-0.16005	-0.204221	-0.114805	0.154365	0.100132	0.175702	0.0698859	0.188379	0.142139	6.55112	6.27585	6.607	6.27701	6.5939	6.32225	6.95249	6.53719	6.97382	6.50694	6.9865	6.5792	-0.159085	-0.361066	6.79812	0.0297927
O75396	SEC22B	Vesicle-trafficking protein SEC22b	O75396	v1.0:ADPriboDB00001485	PARP1	unspecified	unspecified	HEK 293 and HeLa	unspecified	0.202285	2YnAd	TRUE	1.5967e-05	0.0356047	0.0733745	0.0482729	0.16027	0.181185	0.261705	-0.265328	-0.488472	-0.20575	-0.224143	-0.247283	-0.236031	7.82183	6.61433	7.8345	6.70122	7.96741	6.80266	7.5209	6.05248	7.58048	6.31681	7.53894	6.30492	0.202285	-1.24528	7.78623	0.108995
P49736	MCM2	DNA replication licensing factor MCM2	P49736							0.178565	2YnAd	TRUE	1.59686e-05	0.168023	0.20233	0.120687	0.180855	0.175548	0.128366	-0.257246	-0.30766	-0.129185	-0.10185	-0.173408	-0.197619	8.01849	6.84797	7.97115	6.8265	8.02601	6.77401	7.59322	6.33798	7.72128	6.54379	7.67705	6.44803	0.178565	-1.20482	7.85046	0.022982
P22626	HNRNPA2B1	Heterogeneous nuclear ribonucleoproteins A2/B1	P22626	v2.0;v1.0:ADPriboDB00000956;v1.0:ADPriboDB00002834;v1.0:ADPriboDB00002946	PARP3;unspecified;PARP1;PARP2 K469A	196;R203;R325;S318 ;unspecified	Mass Spectrometry;unspecified	unspecified;HeLa cells;HEK 293 and HeLa;HEK 293T;U2OS	unspecified;1 mM H2O2	0.197294	2YnAd	TRUE	1.59686e-05	0.0844597	0.1117	0.0615634	0.0600713	0.230009	0.195824	-0.40504	-0.418271	-0.176387	-0.158074	-0.234743	-0.231389	10.3563	10.3605	10.3334	10.3089	10.5019	10.4446	9.86682	9.83051	10.0955	10.0907	10.0371	10.0174	0.197294	-0.0230733	10.2719	0.105831
Q9ULV4	CORO1C	Coronin-1C	Q9ULV4;P31146;Q6QEF8							0.153829	2YnAd	TRUE	1.61424e-05	-0.0682915	0.0243101	0.0312869	0.0741784	0.205393	0.122392	-0.299246	-0.374827	-0.273309	-0.175065	-0.129538	-0.204694	9.75602	8.9883	9.85559	9.03817	10.0297	9.08638	9.52506	8.58916	9.551	8.78892	9.69477	8.75929	0.153829	-0.860321	9.82431	0.128329
Q8TEQ6	GEMIN5	Gem-associated protein 5	Q8TEQ6							0.149887	2YnAd	TRUE	1.64683e-05	0.260816	0.292652	0.202114	0.147322	0.181316	0.180054	-0.0285047	-0.0236848	-0.0563067	-0.0791761	-0.194482	-0.152214	6.36241	6.54664	6.30371	6.40131	6.28291	6.43404	6.07309	6.2303	6.04529	6.17481	5.90711	6.10177	0.149887	0.152394	6.10159	-0.0877527
Q8IWC1	MAP7D3	MAP7 domain-containing protein 3	Q8IWC1	v2.0	unspecified	D865	Autoradiography	HeLa cells	unspecified	0.235512	2YnAd	TRUE	1.66004e-05	0.0760501	0.147661	0.253633	0.307158	0.231212	0.231656	-0.150828	-0.388234	-0.30601	-0.176423	-0.269761	-0.287521	4.99439	6.24033	5.17198	6.39983	5.14956	6.32433	4.76752	5.70444	4.61233	5.91625	4.64858	5.80515	0.235512	1.17433	4.91834	0.0398432
P10619	CTSA	Lysosomal protective protein;Lysosomal protective protein 32 kDa chain;Lysosomal protective protein 20 kDa chain	P10619							0.301423	2YnAd	TRUE	1.66004e-05	-0.0857802	-0.0244096	-0.0849118	0.0417913	0.35055	0.521714	-0.577481	-0.614777	-0.448339	-0.5356	-0.243625	-0.478305	8.97627	7.97901	8.97714	8.04521	9.4126	8.52513	8.48457	7.38864	8.61371	7.46782	8.81842	7.52511	0.301423	-1.05863	9.06205	0.26199
Q6IBS0	TWF2	Twinfilin-2	Q6IBS0							0.191035	2YnAd	TRUE	1.66759e-05	0.181099	0.0940731	0.180477	0.220951	0.137682	0.295582	-0.123337	-0.223396	-0.179509	-0.199946	-0.232757	-0.223609	5.12737	6.53628	5.12675	6.66316	5.08396	6.73779	4.82294	6.21881	4.76677	6.24226	4.71352	6.2186	0.191035	1.49593	4.94627	0.0087391
P61160	ACTR2	Actin-related protein 2	P61160							0.211704	2YnAd	TRUE	1.67673e-05	-0.0212713	0.0409031	0.0454696	0.0432469	0.173317	0.203103	-0.589815	-0.547824	-0.191411	-0.279478	-0.201746	-0.245407	10.2624	10.0591	10.3292	10.0614	10.457	10.2213	9.69389	9.47033	10.0923	9.73868	10.082	9.77275	0.211704	-0.265545	10.2837	0.188862
P04406	GAPDH	Glyceraldehyde-3-phosphate dehydrogenase	P04406;O14556	v2.0;v1.0:ADPriboDB00000288;v1.0:ADPriboDB00000295;v1.0:ADPriboDB00000701;v1.0:ADPriboDB00001673;v1.0:ADPriboDB00002278;v1.0:ADPriboDB00003011;v1.0:ADPriboDB00004983;v1.0:ADPriboDB00006452;v1.0:ADPriboDB00008069	PARP1;unspecified	unspecified	IP/Western Blotting;unspecified	Human peripheral blood mononuclear cells;Human erythrocytes;HL-60;HEK 293 and HeLa;MIN6;U2OS;shPARG HCT116	unspecified	0.237964	2YnAd	TRUE	1.70209e-05	-0.0577625	-0.054478	0.0263347	0.137416	0.221109	0.199841	-0.675111	-0.620352	-0.216726	-0.316028	-0.253167	-0.301722	12.195	12.1298	12.2791	12.3217	12.4739	12.3841	11.5776	11.5639	12.036	11.8682	11.9996	11.8825	0.237964	-0.068494	12.2528	0.229707
P61019;Q8WUD1	RAB2A;RAB2B	Ras-related protein Rab-2A;Ras-related protein Rab-2B	P61019;Q8WUD1	v1.0:ADPriboDB00001448	PARP1	unspecified	unspecified	HEK 293 and HeLa	unspecified	0.171009	2YnAd	TRUE	1.70563e-05	0.134548	0.0943592	0.0858072	0.0353136	0.170462	0.246417	-0.261401	-0.267523	-0.158331	-0.226579	-0.230231	-0.141135	7.71951	5.94445	7.67077	5.88541	7.75543	6.09651	7.32357	5.58257	7.42663	5.62352	7.35473	5.70896	0.171009	-1.73487	7.58497	0.0623116
P53701	HCCS	Cytochrome c-type heme lyase	P53701							0.251729	2YnAd	TRUE	1.75703e-05	0.19019	0.177416	0.099225	0.163272	0.247861	0.438499	-0.16289	-0.363709	-0.259198	-0.331676	-0.309097	-0.277711	6.14437	5.61486	6.05341	5.60071	6.20204	5.87594	5.79129	5.07373	5.69499	5.10577	5.64509	5.15973	0.251729	-0.516742	5.95418	0.0466252
Q13418	ILK	Integrin-linked protein kinase	Q13418	v2.0	PARP3	330;331	Mass Spectrometry	unspecified	unspecified	0.162545	2YnAd	TRUE	1.78876e-05	0.320243	0.324228	0.25948	0.359424	0.130359	0.154475	0.0739282	-0.0440878	-0.0345616	-0.0231629	-0.176508	-0.197936	7.58735	7.64457	7.52658	7.67976	7.39746	7.47481	7.34103	7.27625	7.23254	7.29718	7.09059	7.1224	0.162545	0.0532365	7.2671	-0.137763
Q08945	SSRP1	FACT complex subunit SSRP1	Q08945	v2.0;v1.0:ADPriboDB00001016;v1.0:ADPriboDB00002600;v1.0:ADPriboDB00002883;v1.0:ADPriboDB00003032;v1.0:ADPriboDB00009197;v1.0:ADPriboDB00010195;v1.0:ADPriboDB00010383;v1.0:ADPriboDB00011904;v1.0:ADPriboDB00012015	PARP1;PARP3;unspecified;PARP1 K903A;PARP2 K469A	unspecified;292;48;R645;R654	In Vitro Assay, SDS-Page ;Mass Spectrometry;unspecified	unspecified;HeLa cells;MCF10A Cells;MCF7 Cells;ZR-75-1 Cells;HEK 293 and HeLa;HEK 293T;U2OS;shPARG HCT116;shPARG HEK293T;HeLa	unspecified	0.156111	2YnAd	TRUE	1.78887e-05	-0.14194	-0.104661	0.00619902	-0.0234698	0.219909	0.163015	-0.427203	-0.359345	-0.363425	-0.278389	-0.111155	-0.214765	8.00117	7.58044	8.14931	7.66163	8.36302	7.84812	7.71591	7.32576	7.77968	7.40671	8.03195	7.47034	0.156111	-0.458008	8.14311	0.196595
P52597	HNRNPF	Heterogeneous nuclear ribonucleoprotein F;Heterogeneous nuclear ribonucleoprotein F, N-terminally processed	P52597	v1.0:ADPriboDB00001066;v1.0:ADPriboDB00002566;v1.0:ADPriboDB00002710	PARP1;PARP1 K903A;PARP2 K469A	unspecified	unspecified	HEK 293 and HeLa;HEK 293T	unspecified	0.167524	2YnAd	TRUE	1.902e-05	-0.00565862	-0.00465298	0.154191	0.112039	0.103311	0.137565	-0.371028	-0.408131	-0.196193	-0.185597	-0.192972	-0.159574	11.379	10.8191	11.5388	10.9358	11.488	10.9613	11.0136	10.4156	11.1885	10.6381	11.1917	10.6641	0.167524	-0.560932	11.3847	0.122232
Q52LW3	ARHGAP29	Rho GTPase-activating protein 29	Q52LW3							0.171195	2YnAd	TRUE	1.90901e-05	0.276654	0.215246	0.346736	0.208245	0.087612	0.185747	-0.104351	-0.076466	-0.139636	-0.0606224	-0.173949	-0.179082	7.39686	7.67453	7.46694	7.66752	7.20782	7.64503	7.01586	7.38281	6.98057	7.39866	6.94626	7.2802	0.171195	0.339072	7.12021	-0.0704675
Q9UHX1	PUF60	Poly(U)-binding-splicing factor PUF60	Q9UHX1	v2.0;v1.0:ADPriboDB00001793	PARP3;PARP1	66;140;unspecified	Mass Spectrometry;unspecified	unspecified;HEK 293 and HeLa	unspecified	-0.177181	6YnAd	TRUE	1.91672e-05	-0.348276	-0.308417	-0.144194	-0.126394	-0.177077	-0.254466	0.117243	0.0293786	0.113584	0.191344	0.142979	0.172814	9.05066	8.90313	9.25474	9.08515	9.22186	8.95708	9.51618	9.24092	9.51252	9.40289	9.54192	9.38436	-0.177181	-0.187392	9.39894	0.0711108
O60664	PLIN3	Perilipin-3	O60664							0.193644	2YnAd	TRUE	2.01197e-05	0.121963	0.0730758	0.0166664	0.0708148	0.232025	0.185077	-0.461329	-0.360111	-0.192185	-0.183305	-0.179384	-0.247795	8.69548	9.71731	8.59018	9.71505	8.80554	9.82931	8.11219	9.28412	8.38133	9.46093	8.39413	9.39644	0.193644	1.07072	8.57352	0.111146
P62857	RPS28	40S ribosomal protein S28	P62857	v1.0:ADPriboDB00001478	PARP1	unspecified	unspecified	HEK 293 and HeLa	unspecified	-0.194188	6YnAd	TRUE	2.12867e-05	-0.444632	-0.400667	-0.391311	-0.331931	-0.0708632	-0.131698	0.0441008	0.0248048	0.147361	0.108765	0.109374	0.124755	7.13017	7.46317	7.18349	7.53191	7.50394	7.73214	7.6189	7.88865	7.72216	7.97261	7.68417	7.9886	-0.194188	0.289043	7.5748	0.145705
O15498	YKT6	Synaptobrevin homolog YKT6	O15498							-0.384678	6YnAd	TRUE	2.12919e-05	-0.426283	-0.330683	-0.390935	-0.597638	-0.241188	-0.156003	0.548365	0.698655	0.275406	0.284189	0.399974	0.266819	6.87102	5.07273	6.90637	4.80577	7.05611	5.2474	7.84567	6.10206	7.57271	5.6876	7.69728	5.67023	-0.384678	-1.89389	7.2973	-0.0397557
P31939	ATIC	Bifunctional purine biosynthesis protein PURH;Phosphoribosylaminoimidazolecarboxamide formyltransferase;IMP cyclohydrolase	P31939	v1.0:ADPriboDB00002790	PARP2 K469A	unspecified	unspecified	HEK 293T	unspecified	-0.140406	6YnAd	TRUE	2.20818e-05	-0.209554	-0.214693	-0.11669	-0.0836267	-0.185909	-0.173191	0.089727	0.0564583	0.141045	0.14463	0.140152	0.129193	9.45666	9.37992	9.54953	9.51099	9.48031	9.42143	9.75594	9.65108	9.80726	9.73925	9.80637	9.72381	-0.140406	-0.0715983	9.66622	0.0339586
A5YKK6	CNOT1	CCR4-NOT transcription complex subunit 1	A5YKK6							0.20232	2YnAd	TRUE	2.21868e-05	0.494149	0.507371	0.248526	0.280478	0.193912	0.184237	-0.063436	-0.0115626	-0.00874594	-0.057464	-0.169654	-0.208308	5.66614	4.37029	5.42052	4.1434	5.36591	4.04716	5.10856	3.85136	5.16325	3.80546	5.00234	3.65461	0.20232	-1.30907	5.172	-0.167052
Q9NZZ3	CHMP5	Charged multivesicular body protein 5	Q9NZZ3							0.307757	2YnAd	TRUE	2.3061e-05	0.419665	0.323141	0.197527	0.250865	0.245576	0.261201	-0.580254	-0.423608	-0.139717	-0.28178	-0.291362	-0.278385	4.7363	4.48094	4.51416	4.40867	4.56221	4.419	3.73638	3.73419	4.17692	3.87602	4.02527	3.87942	0.307757	-0.158832	4.31663	0.0357225
P24534	EEF1B2	Elongation factor 1-beta	P24534	v2.0;v1.0:ADPriboDB00012009	PARP2;unspecified	86;unspecified	Mass Spectrometry;unspecified	unspecified	unspecified	-0.240158	6YnAd	TRUE	2.38239e-05	-0.458028	-0.43541	-0.355263	-0.324844	-0.212533	-0.20985	0.114866	0.206804	0.0180872	-0.0443796	0.33789	0.252699	9.72997	10.4625	9.83274	10.5731	9.97547	10.6881	10.3029	11.1047	10.2061	10.8535	10.5259	11.1506	-0.240158	0.709921	10.188	0.133445
Q7L1Q6	BZW1	Basic leucine zipper and W2 domain-containing protein 1	Q7L1Q6	v2.0	unspecified	K8;R15	Autoradiography;Mass Spectrometry	HeLa cells	unspecified	0.163404	2YnAd	TRUE	2.39032e-05	0.0588999	0.0706425	0.146702	0.215998	0.137155	0.122165	-0.275813	-0.294215	-0.109025	-0.135566	-0.186777	-0.207884	9.5446	9.22808	9.6324	9.37343	9.62285	9.2796	9.20988	8.86322	9.37667	9.02187	9.29892	8.94955	0.163404	-0.328264	9.4857	0.0550288
P50552	VASP	Vasodilator-stimulated phosphoprotein	P50552							-0.268464	6YnAd	TRUE	2.49619e-05	-0.157884	-0.232245	-0.0302215	0.0279775	-0.341506	-0.411637	0.446933	0.397781	0.285119	0.358859	0.262831	0.324535	7.17804	6.22044	7.3057	6.48067	6.99442	6.04105	7.78286	6.85047	7.62104	6.81155	7.59875	6.77722	-0.268464	-0.883234	7.33592	-0.111874
Q14258	TRIM25	E3 ubiquitin/ISG15 ligase TRIM25	Q14258	v1.0:ADPriboDB00011627	unspecified	unspecified	unspecified	SK-N-SH	unspecified	0.16227	2YnAd	TRUE	2.51387e-05	0.0259989	0.0941375	0.14987	0.148224	0.191675	0.171205	-0.259203	-0.197782	-0.0842586	-0.181835	-0.216592	-0.226459	6.60209	7.8134	6.72596	7.86748	6.76776	7.89046	6.31688	7.52148	6.49183	7.53742	6.3595	7.4928	0.16227	1.14317	6.57609	0.0462886
Q9UHB6	LIMA1	LIM domain and actin-binding protein 1	Q9UHB6							0.233867	2YnAd	TRUE	2.51387e-05	0.089173	0.239888	0.0411943	0.194748	0.372031	0.218343	-0.344172	-0.328064	-0.13013	-0.245544	-0.27592	-0.327196	7.07224	7.09767	7.02426	7.05253	7.3551	7.07613	6.63889	6.52972	6.85294	6.61224	6.70715	6.53059	0.233867	-0.12528	6.98307	0.0595891
Q9NQ29	LUC7L	Putative RNA-binding protein Luc7-like 1	Q9NQ29	v2.0;v1.0:ADPriboDB00002747	PARP1;PARP2;PARP2 K469A	111;114;115;119;unspecified	Mass Spectrometry;unspecified	unspecified;HEK 293T	unspecified	0.201481	2YnAd	TRUE	2.51387e-05	0.367151	0.321643	0.163355	0.0943866	0.197906	0.316005	-0.0908226	-0.124029	-0.141728	-0.225367	-0.244302	-0.131079	8.39461	8.68879	8.19082	8.46154	8.22537	8.68316	7.93664	8.24312	7.88574	8.14178	7.78316	8.23607	0.201481	0.339687	8.02746	-0.0604872
Q9H2U2	PPA2	Inorganic pyrophosphatase 2, mitochondrial	Q9H2U2							0.166673	2YnAd	TRUE	2.55824e-05	-0.00313576	-0.0552953	0.00047188	0.0171064	0.22198	0.251127	-0.349784	-0.310803	-0.218927	-0.253224	-0.218388	-0.216694	6.73054	6.65623	6.73414	6.72863	6.95565	6.96265	6.38389	6.40072	6.51474	6.4583	6.51528	6.49483	0.166673	-0.0221458	6.73367	0.136523
Q16654	PDK4	[Pyruvate dehydrogenase (acetyl-transferring)] kinase isozyme 4, mitochondrial	Q16654							0.315475	2YnAd	TRUE	2.62507e-05	0.317743	0.440565	0.151389	0.456222	0.300804	0.43035	-0.039895	-0.44296	-0.25162	-0.226152	-0.274198	-0.453801	6.64762	5.82269	6.48127	5.83835	6.63069	5.81248	6.28999	4.93917	6.07826	5.15598	6.05568	4.92833	0.315475	-0.947753	6.32988	-0.0491054
Q16643	DBN1	Drebrin	Q16643							-0.155377	6YnAd	TRUE	2.69194e-05	-0.165174	-0.292452	-0.194989	-0.138767	-0.112755	-0.163035	0.128686	0.108008	0.0948823	0.231034	0.114439	0.120301	8.12785	7.69055	8.09803	7.84424	8.18027	7.81997	8.42171	8.09101	8.38791	8.21404	8.40746	8.10331	-0.155377	-0.310017	8.29302	0.0324393
Q14240	EIF4A2	Eukaryotic initiation factor 4A-II;Eukaryotic initiation factor 4A-II, N-terminally processed	Q14240							0.209707	2YnAd	TRUE	2.80296e-05	0.0500472	0.143188	0.275021	0.163878	0.253993	0.286426	-0.185328	-0.174126	-0.197567	-0.194531	-0.281856	-0.310526	6.12857	5.38259	6.35354	5.40328	6.33251	5.52583	5.89319	5.06527	5.88095	5.04487	5.79666	4.92887	0.209707	-0.839119	6.07852	0.0206044
P49591	SARS	Serine--tRNA ligase, cytoplasmic	P49591							0.170999	2YnAd	TRUE	2.84577e-05	0.150173	0.119587	0.214569	0.190431	0.192466	0.127858	-0.244971	-0.203271	-0.0953669	-0.0557124	-0.247783	-0.209805	9.14301	9.39012	9.2074	9.46096	9.1853	9.39839	8.74786	9.06726	8.89747	9.21482	8.74505	9.06073	0.170999	0.277696	8.99283	0.00743283
O43169	CYB5B	Cytochrome b5 type B	O43169	v1.0:ADPriboDB00001240	PARP1	unspecified	unspecified	HEK 293 and HeLa	unspecified	0.430666	2YnAd	TRUE	2.87584e-05	-0.201307	-0.220643	0.175396	0.198989	0.686752	0.607747	-0.643991	-0.692209	-0.745723	-0.569244	-0.608191	-0.661705	5.34136	4.98477	5.71807	5.4044	6.22942	5.81316	4.89868	4.5132	4.79695	4.63617	4.93448	4.54371	0.430666	-0.337256	5.54267	0.321496
P05976;P08590	MYL1;MYL3	Myosin light chain 1/3, skeletal muscle isoform;Myosin light chain 3	P05976;P08590	v1.0:ADPriboDB00003080	unspecified	unspecified	unspecified	U2OS	unspecified	0.251267	2YnAd	TRUE	3.05152e-05	0.0819948	-0.0097369	0.251711	0.0952781	0.186427	0.245653	-0.666456	-0.459391	-0.199848	-0.227537	-0.310101	-0.300539	6.86102	7.00812	7.03074	7.11314	6.96545	7.26351	6.11257	6.55847	6.57918	6.79032	6.46893	6.71732	0.251267	0.238834	6.77903	0.1578
P13693	TPT1	Translationally-controlled tumor protein	P13693;Q56UQ5;Q9HAU6	v1.0:ADPriboDB00002065	PARP14	unspecified	unspecified	U2OS and HeLa	unspecified	-0.244522	6YnAd	TRUE	3.05328e-05	-0.461322	-0.265467	-0.330627	-0.0833655	-0.30426	-0.274998	0.21484	0.0822146	0.280007	0.150439	0.348458	0.138272	7.85783	8.82911	7.98852	9.01121	8.01489	8.81957	8.53399	9.17679	8.59916	9.24501	8.66761	9.23284	-0.244522	0.775421	8.31915	0.0608108
P17980	PSMC3	26S protease regulatory subunit 6A	P17980							0.192708	2YnAd	TRUE	3.08203e-05	0.2624	0.245806	0.257624	0.301034	0.135039	0.157829	-0.126629	-0.268333	-0.0856946	-0.0211628	-0.239253	-0.211687	8.07942	8.82347	8.07465	8.8787	7.95206	8.73549	7.69039	8.30933	7.73133	8.5565	7.57777	8.36598	0.192708	0.760643	7.81702	-0.0489282
Q9Y6K0	CEPT1	Choline/ethanolaminephosphotransferase 1	Q9Y6K0							0.444056	2YnAd	TRUE	3.11743e-05	0.0460651	0.109464	0.147701	0.211572	0.852883	0.545973	-0.576935	-0.49658	-0.566538	-0.45902	-0.653853	-0.662086	5.99485	5.81673	6.09649	5.91884	6.80167	6.25324	5.37185	5.21068	5.38225	5.24824	5.29494	5.04518	0.444056	-0.241526	5.94879	0.1805
Q9NYP7	ELOVL5	Elongation of very long chain fatty acids protein 5	Q9NYP7							0.204754	2YnAd	TRUE	3.11743e-05	0.0553655	0.0259718	0.0325584	0.0512046	0.330834	0.274525	-0.389587	-0.237186	-0.23974	-0.280039	-0.247497	-0.292543	6.70063	6.57487	6.67782	6.6001	6.9761	6.82342	6.25568	6.31171	6.40553	6.26886	6.39777	6.25635	0.204754	-0.0963706	6.64527	0.110142
Q8TF01	PNISR	Arginine/serine-rich protein PNISR	Q8TF01	v2.0	unspecified	R723	Mass Spectrometry	HeLa cells	unspecified	0.194358	2YnAd	TRUE	3.11743e-05	0.412356	0.342145	0.263314	0.148662	0.177594	0.231266	-0.0106739	-0.155206	-0.144721	-0.0805265	-0.288678	-0.0771496	7.46964	7.86203	7.3206	7.66855	7.23488	7.75115	7.04661	7.36468	6.91256	7.43936	6.7686	7.44274	0.194358	0.462604	7.05728	-0.0983897
Q0ZGT2	NEXN	Nexilin	Q0ZGT2							0.200156	2YnAd	TRUE	3.11743e-05	0.0283917	0.0728269	0.0361634	0.086497	0.205378	0.295492	-0.375399	-0.40743	-0.122762	-0.223974	-0.247961	-0.299601	7.16524	6.84405	7.17301	6.85772	7.34222	7.06671	6.76145	6.36379	7.01408	6.54725	6.88888	6.47162	0.200156	-0.365626	7.13685	0.114499
Q16543	CDC37	Hsp90 co-chaperone Cdc37;Hsp90 co-chaperone Cdc37, N-terminally processed	Q16543							0.14585	2YnAd	TRUE	3.11743e-05	0.0705944	0.0557872	0.0772076	0.12887	0.078239	0.139367	-0.323872	-0.290425	-0.101631	-0.212063	-0.125573	-0.146569	9.25619	8.85641	9.26281	8.92949	9.26384	8.93999	8.86173	8.5102	9.08397	8.58856	9.06003	8.65405	0.14585	-0.384977	9.1856	0.0781542
Q9NZN4	EHD2	EH domain-containing protein 2	Q9NZN4							0.159149	2YnAd	TRUE	3.11743e-05	0.207192	0.284329	0.213832	0.232376	0.141827	0.111055	-0.0872932	-0.171358	-0.0616662	-0.0645505	-0.178172	-0.156132	5.48875	7.01471	5.49539	6.96276	5.42339	6.84144	5.19427	6.55903	5.21989	6.66583	5.10339	6.57425	0.159149	1.44882	5.28156	-0.0566786
P13674	P4HA1	Prolyl 4-hydroxylase subunit alpha-1	P13674	v1.0:ADPriboDB00003097	unspecified	unspecified	unspecified	U2OS	unspecified	0.191645	2YnAd	TRUE	3.11743e-05	0.0397389	-0.113119	0.0831141	0.0127681	0.198572	0.315233	-0.385674	-0.322908	-0.244304	-0.332872	-0.305013	-0.172667	7.81317	7.39738	7.85655	7.52327	7.972	7.82573	7.38776	7.18759	7.52913	7.17763	7.46842	7.33783	0.191645	-0.26293	7.77343	0.147531
O43809	NUDT21	Cleavage and polyadenylation specificity factor subunit 5	O43809	v1.0:ADPriboDB00001415	PARP1	unspecified	unspecified	HEK 293 and HeLa	unspecified	-0.194529	6YnAd	TRUE	3.2019e-05	-0.234164	-0.263106	-0.275422	-0.258782	-0.0911259	-0.082317	0.285478	0.255167	0.161861	0.159782	0.115629	0.151513	8.89775	9.11813	8.85649	9.12246	9.04079	9.29892	9.41739	9.6364	9.29378	9.54102	9.24754	9.53275	-0.194529	0.249322	9.13192	0.00907531
P13984	GTF2F2	General transcription factor IIF subunit 2	P13984	v2.0;v1.0:ADPriboDB00000376	PARP3;PARP1	123;135;unspecified	Mass Spectrometry;unspecified	unspecified	unspecified	-0.159652	6YnAd	TRUE	3.2882e-05	-0.398589	-0.409899	-0.29744	-0.272644	-0.116847	-0.0776903	0.0518709	0.0174524	0.00418662	-0.00643355	0.14162	0.134016	8.14811	8.54604	8.24926	8.6833	8.42985	8.87825	8.59857	8.9734	8.55088	8.94951	8.68832	9.08996	-0.159652	0.409247	8.5467	0.147924
P00338	LDHA	L-lactate dehydrogenase A chain	P00338;P07864;Q9BYZ2	v1.0:ADPriboDB00001711	PARP1	unspecified	unspecified	HEK 293 and HeLa	unspecified	0.152369	2YnAd	TRUE	3.36679e-05	0.0189565	0.0538105	0.0343387	0.0709538	0.161074	0.140396	-0.316715	-0.344328	-0.20933	-0.168351	-0.123006	-0.187164	12.6682	12.0501	12.6836	12.0672	12.8103	12.1367	12.3325	11.652	12.4399	11.8279	12.5262	11.8091	0.152369	-0.652955	12.6492	0.104519
P00568	AK1	Adenylate kinase isoenzyme 1	P00568							-0.116821	6YnAd	TRUE	3.55356e-05	-0.255996	-0.290032	-0.238664	-0.24819	-0.107714	-0.0825701	-0.0540178	-0.0452428	0.0257534	0.0108891	0.108401	0.132909	7.66652	7.5201	7.68386	7.56194	7.81481	7.72756	7.8685	7.76489	7.94827	7.82102	8.03092	7.94304	-0.116821	-0.112388	7.92252	0.125571
P36542	ATP5C1	ATP synthase subunit gamma, mitochondrial	P36542	v1.0:ADPriboDB00000939;v1.0:ADPriboDB00002031;v1.0:ADPriboDB00002630;v1.0:ADPriboDB00011580;v1.0:ADPriboDB00011809;v1.0:ADPriboDB00011992	PARP1;PARP10;PARP2 K469A;unspecified	unspecified	unspecified	HEK 293 and HeLa;U2OS and HeLa;HEK 293T;SK-N-SH;HeLa;unspecified	unspecified	-0.182481	6YnAd	TRUE	3.55356e-05	-0.341724	-0.181039	-0.2834	-0.314348	-0.17071	-0.136349	0.0947274	-0.0299909	0.194738	0.210116	0.173685	0.118927	7.16378	7.63123	7.22211	7.49792	7.3348	7.67592	7.60024	7.78227	7.70025	8.02238	7.67919	7.93119	-0.182481	0.306757	7.50551	0.0799936
Q96DI7	SNRNP40	U5 small nuclear ribonucleoprotein 40 kDa protein	Q96DI7	v1.0:ADPriboDB00001840	PARP1	unspecified	unspecified	HEK 293 and HeLa	unspecified	0.171299	2YnAd	TRUE	3.56624e-05	0.0730817	0.0586688	0.141629	0.120365	0.205256	0.170649	-0.276205	-0.257063	-0.143067	-0.176366	-0.258837	-0.174396	5.20056	4.12286	5.26911	4.18456	5.33273	4.23484	4.85127	3.80713	4.98441	3.88782	4.86864	3.88979	0.171299	-1.06329	5.12748	0.06207
P24752	ACAT1	Acetyl-CoA acetyltransferase, mitochondrial	P24752	v1.0:ADPriboDB00001567;v1.0:ADPriboDB00002904	PARP1;PARP2 K469A	unspecified	unspecified	HEK 293 and HeLa;HEK 293T	unspecified	0.187632	2YnAd	TRUE	3.56989e-05	0.116074	0.135374	0.198486	0.213807	0.144455	0.137648	-0.363024	-0.293766	-0.0844147	-0.117019	-0.191524	-0.255992	8.04235	8.29833	8.12476	8.37676	8.07073	8.30061	7.56325	7.86919	7.84186	8.04594	7.73475	7.90697	0.187632	0.236681	7.92628	0.0432684
O95239;Q2VIQ3	KIF4A;KIF4B	Chromosome-associated kinesin KIF4A;Chromosome-associated kinesin KIF4B	O95239;Q2VIQ3;Q9Y496;Q6ZMV9	v1.0:ADPriboDB00001708	PARP1	unspecified	unspecified	HEK 293 and HeLa	unspecified	0.208948	2YnAd	TRUE	3.68234e-05	0.354997	0.42199	0.391772	0.307772	0.256645	0.19255	-0.015086	-0.00312031	-0.021375	0.0443891	-0.294917	-0.291545	5.79642	4.4475	5.83319	4.33328	5.69807	4.21806	5.42634	4.02239	5.42005	4.0699	5.14651	3.73396	0.208948	-1.41591	5.44142	-0.161591
P29692	EEF1D	Elongation factor 1-delta	P29692	v1.0:ADPriboDB00001654;v1.0:ADPriboDB00011635	PARP1;unspecified	unspecified	unspecified	HEK 293 and HeLa;SK-N-SH	unspecified	0.235248	2YnAd	TRUE	3.71639e-05	0.0716243	0.221967	0.0752479	0.210241	0.235188	0.295343	-0.331728	-0.444214	-0.163073	-0.163966	-0.189134	-0.421247	8.98949	8.17552	8.99311	8.16379	9.15305	8.24889	8.58613	7.50933	8.75479	7.78958	8.72873	7.5323	0.235248	-0.964315	8.91786	0.0725856
O75312	ZPR1	Zinc finger protein ZPR1	O75312							0.157864	2YnAd	TRUE	3.82307e-05	0.183315	0.167564	0.165148	0.0968131	0.0811121	0.18101	-0.277158	-0.206015	-0.0891948	-0.14891	-0.135442	-0.162682	7.39094	6.68331	7.37277	6.61256	7.28874	6.69675	6.93047	6.30973	7.11843	6.36683	7.07218	6.35306	0.157864	-0.691879	7.20762	0.0173651
P17174	GOT1	Aspartate aminotransferase, cytoplasmic	P17174							0.180277	2YnAd	TRUE	3.84586e-05	-0.0447232	-0.0253452	0.0932695	0.0894494	0.0889423	0.295415	-0.334397	-0.455424	-0.185772	-0.226024	-0.201976	-0.262727	7.14109	7.16459	7.27909	7.27938	7.27476	7.48535	6.85142	6.73451	7.00005	6.96391	6.98384	6.92721	0.180277	0.00411524	7.18582	0.14058
P46977	STT3A	Dolichyl-diphosphooligosaccharide--protein glycosyltransferase subunit STT3A	P46977							0.191096	2YnAd	TRUE	3.90886e-05	0.123879	0.196188	0.0998725	0.0632851	0.347616	0.220031	-0.240277	-0.150255	-0.166446	-0.174794	-0.260348	-0.250159	8.1849	8.51263	8.16089	8.37973	8.40864	8.53648	7.82075	8.16619	7.89458	8.14165	7.80067	8.06629	0.191096	0.255425	8.06102	0.0230119
Q5VTL8	PRPF38B	Pre-mRNA-splicing factor 38B	Q5VTL8	v2.0	unspecified	K36	Autoradiography	HeLa cells	unspecified	0.167666	2YnAd	TRUE	3.92913e-05	0.310675	0.359787	0.122162	0.139645	0.180616	0.271474	-0.0360528	-0.0429025	-0.0385654	-0.145042	-0.160471	-0.204597	9.08901	9.90385	8.9005	9.6837	8.95895	9.81553	8.74228	9.50116	8.73977	9.39902	8.61787	9.33946	0.167666	0.765723	8.77834	-0.0909772
P31946	YWHAB	14-3-3 protein beta/alpha;14-3-3 protein beta/alpha, N-terminally processed	P31946							0.191031	2YnAd	TRUE	4.10942e-05	-0.100502	-0.136594	-0.0171462	0.0297321	0.128917	0.159156	-0.639358	-0.675714	-0.287346	-0.229639	-0.167185	-0.229562	8.98507	8.36523	9.06843	8.53156	9.21449	8.66098	8.44622	7.82611	8.79823	8.27219	8.91839	8.27226	0.191031	-0.583751	9.08558	0.260315
P55010	EIF5	Eukaryotic translation initiation factor 5	P55010							0.183896	2YnAd	TRUE	4.16429e-05	0.217396	0.394684	0.215346	0.213565	0.23733	0.250128	-0.0322685	-0.00957822	-0.0306918	-0.121771	-0.182038	-0.301954	6.81554	6.18289	6.81349	6.00177	6.83547	6.03833	6.56587	5.77862	6.56745	5.66643	6.4161	5.48625	0.183896	-0.809939	6.59814	-0.102209
Q00325	SLC25A3	Phosphate carrier protein, mitochondrial	Q00325	v1.0:ADPriboDB00000838;v1.0:ADPriboDB00001157;v1.0:ADPriboDB00011705;v1.0:ADPriboDB00012056	PARP1;unspecified	unspecified	unspecified	unspecified;HEK 293 and HeLa;SK-N-SH	unspecified	0.165733	2YnAd	TRUE	4.18709e-05	0.0684733	0.0160482	0.0845056	0.0343075	0.21393	0.24762	-0.18615	-0.228405	-0.314967	-0.242156	-0.195305	-0.156928	11.1018	10.6437	11.1178	10.6619	11.2472	10.8753	10.8472	10.3992	10.7183	10.3855	10.838	10.4707	0.165733	-0.405676	11.0333	0.0792311
P43686	PSMC4	26S protease regulatory subunit 6B	P43686							0.132101	2YnAd	TRUE	4.49699e-05	0.179188	0.0944785	0.138454	0.138171	0.143719	0.187901	-0.05404	-0.0447938	-0.164906	-0.163698	-0.153109	-0.122752	7.99273	8.73898	7.952	8.78267	7.95726	8.8324	7.75951	8.59971	7.64864	8.4808	7.66044	8.52175	0.132101	0.830954	7.81355	-0.0214735
Q04637	EIF4G1	Eukaryotic translation initiation factor 4 gamma 1	Q04637;O43432;REV__Q8NEG2	v1.0:ADPriboDB00001265	PARP1	unspecified	unspecified	HEK 293 and HeLa	unspecified	-0.159948	6YnAd	TRUE	4.49699e-05	-0.191547	-0.108391	-0.254639	-0.2343	-0.158592	-0.152873	0.11519	0.111351	0.097744	0.0691526	0.251192	0.174409	10.8655	11.1589	10.8024	11.033	10.8984	11.1144	11.1722	11.3786	11.1548	11.3364	11.3082	11.4417	-0.159948	0.210212	11.057	0.0338194
P12955	PEPD	Xaa-Pro dipeptidase	P12955							0.126301	2YnAd	TRUE	4.49699e-05	0.0314115	0.00223791	0.0552979	0.0355244	0.139025	0.186349	-0.229593	-0.225597	-0.141138	-0.133143	-0.162965	-0.173334	7.76001	7.31095	7.7839	7.34424	7.86763	7.49506	7.49901	7.08311	7.58746	7.17557	7.56563	7.13538	0.126301	-0.41989	7.7286	0.0740492
Q14847	LASP1	LIM and SH3 domain protein 1	Q14847	v1.0:ADPriboDB00003092;v1.0:ADPriboDB00011684	unspecified	unspecified	unspecified	U2OS;SK-N-SH	unspecified	0.188479	2YnAd	TRUE	4.73576e-05	0.306754	0.328961	0.258525	0.286147	0.123314	0.182802	-0.1054	-0.210781	0.00228796	-0.000593319	-0.22985	-0.230905	8.54765	9.51312	8.49943	9.4703	8.36421	9.36696	8.1355	8.97337	8.24319	9.18356	8.01105	8.95325	0.188479	0.943255	8.2409	-0.085511
Q01780	EXOSC10	Exosome component 10	Q01780	v2.0;v1.0:ADPriboDB00001661	unspecified;PARP1	D841;R854;unspecified	Autoradiography;Mass Spectrometry;unspecified	HeLa cells;HEK 293 and HeLa	unspecified	0.166315	2YnAd	TRUE	4.74924e-05	0.218258	0.0991901	0.188882	0.213338	0.185876	0.135472	-0.109206	-0.197758	-0.237814	-0.0416119	-0.202868	-0.165501	6.46221	6.43407	6.43284	6.54821	6.42983	6.47035	6.13475	6.13712	6.00614	6.29326	6.04109	6.16937	0.166315	0.0909213	6.24395	-0.0103702
Q71U36;Q13748;Q6PEY2	TUBA1A;TUBA3C;TUBA3E	Tubulin alpha-1A chain;Tubulin alpha-3C/D chain;Tubulin alpha-3E chain	Q71U36;Q13748;Q6PEY2	v1.0:ADPriboDB00000700	unspecified	unspecified	unspecified	HL-60	unspecified	0.235117	2YnAd	TRUE	4.74924e-05	0.101145	0.043524	0.307983	0.313238	0.200694	0.110659	-0.452246	-0.36665	-0.145948	-0.238341	-0.345085	-0.195886	6.82367	6.45987	7.03051	6.72959	6.92322	6.52701	6.27028	6.0497	6.57658	6.17801	6.37744	6.22046	0.235117	-0.30618	6.72253	0.0801793
Q8NBF2	NHLRC2	NHL repeat-containing protein 2	Q8NBF2;O14802	v1.0:ADPriboDB00001777	PARP1	unspecified	unspecified	HEK 293 and HeLa	unspecified	0.197414	2YnAd	TRUE	4.85048e-05	0.296823	0.178851	0.248979	0.301337	0.16135	0.190042	-0.131869	-0.244109	-0.0734043	-0.0333083	-0.308979	-0.199915	5.77684	7.32577	5.72899	7.44826	5.64136	7.33697	5.34814	6.90281	5.40661	7.11361	5.17103	6.94701	0.197414	1.66691	5.48001	-0.0463824
P21291	CSRP1	Cysteine and glycine-rich protein 1	P21291	v2.0;v1.0:ADPriboDB00003096	PARP3;unspecified	194;unspecified	Mass Spectrometry;unspecified	unspecified;U2OS	unspecified	0.176783	2YnAd	TRUE	4.88638e-05	0.286699	0.199061	0.155656	0.230759	0.208022	0.247752	-0.0603221	-0.128902	-0.0770329	-0.0116098	-0.245769	-0.269807	7.05614	6.75035	6.9251	6.78205	6.97746	6.79904	6.70912	6.42239	6.69241	6.53968	6.52367	6.28148	0.176783	-0.218151	6.76944	-0.0642608
P68363	TUBA1B	Tubulin alpha-1B chain	P68363;A6NHL2;Q9H853	v1.0:ADPriboDB00001171	PARP1	unspecified	unspecified	HEK 293 and HeLa	unspecified	0.216508	2YnAd	TRUE	4.93267e-05	0.079573	0.0695984	0.320612	0.282293	0.149787	0.166385	-0.317706	-0.364758	-0.171776	-0.133871	-0.291288	-0.250446	12.4992	11.7016	12.7403	11.9142	12.5694	11.7983	12.1019	11.2672	12.2479	11.4981	12.1284	11.3815	0.216508	-0.787691	12.4196	0.0554951
Q9P0L0	VAPA	Vesicle-associated membrane protein-associated protein A	Q9P0L0	v1.0:ADPriboDB00001554;v1.0:ADPriboDB00012100	PARP1;unspecified	unspecified	unspecified	HEK 293 and HeLa;unspecified	unspecified	0.167676	2YnAd	TRUE	4.93267e-05	0.152167	0.177323	0.170763	0.277017	0.258779	0.0936724	-0.0542472	-0.172381	-0.171968	-0.0693252	-0.231831	-0.182643	6.49143	8.55782	6.51003	8.65751	6.59804	8.47417	6.28502	8.20811	6.1673	8.31117	6.10743	8.19785	0.167676	2.04123	6.33926	-0.0297348
Q9H3K6	BOLA2	BolA-like protein 2	Q9H3K6							0.212181	2YnAd	TRUE	4.99296e-05	-0.012402	-0.0336046	0.0508923	0.0410135	0.303894	0.374578	-0.272194	-0.334074	-0.302916	-0.313489	-0.315989	-0.283139	7.45435	6.8753	7.51765	6.94992	7.77065	7.28348	7.19456	6.57483	7.16384	6.59542	7.15077	6.62577	0.212181	-0.557849	7.46675	0.131938
P09960	LTA4H	Leukotriene A-4 hydrolase	P09960							0.173198	2YnAd	TRUE	4.99296e-05	0.179577	0.193754	0.266359	0.299272	0.118721	0.156736	-0.13724	-0.182531	-0.0304585	-0.0581903	-0.221728	-0.23381	8.91076	8.48885	8.99754	8.59437	8.8499	8.45183	8.59394	8.11257	8.70072	8.23691	8.50945	8.06129	0.173198	-0.436085	8.73118	-0.042134
L0R6Q1	SLC35A4		L0R6Q1							0.19405	2YnAd	TRUE	5.00122e-05	0.074346	0.102853	0.00443504	0.00710009	0.26429	0.32167	-0.316212	-0.287657	-0.205833	-0.251058	-0.210635	-0.282516	7.6628	6.00759	7.59288	5.91184	7.85274	6.22641	7.27224	5.61708	7.38262	5.65368	7.37781	5.62222	0.19405	-1.68371	7.58845	0.0936813
O00267	SUPT5H	Transcription elongation factor SPT5	O00267	v2.0;v1.0:ADPriboDB00004217;v1.0:ADPriboDB00004579;v1.0:ADPriboDB00004609;v1.0:ADPriboDB00004676;v1.0:ADPriboDB00004694;v1.0:ADPriboDB00004712;v1.0:ADPriboDB00004782;v1.0:ADPriboDB00005528;v1.0:ADPriboDB00009248;v1.0:ADPriboDB00009700;v1.0:ADPriboDB00009714;v1.0:ADPriboDB00009718;v1.0:ADPriboDB00010642;v1.0:ADPriboDB00010723	PARP1;unspecified	unspecified	Mass Spectrometry;unspecified	MCF10A Cells;T-47D Cells;ZR-75-1 Cells;shPARG HCT116;shPARG HEK293T	unspecified	0.168561	2YnAd	TRUE	5.0769e-05	0.247158	0.302735	0.131255	0.138119	0.106239	0.211358	-0.12595	-0.148287	-0.15445	-0.247898	-0.078751	-0.130525	6.51112	7.12985	6.39522	6.96524	6.3702	7.03848	6.13801	6.67883	6.10951	6.57922	6.18521	6.69659	0.168561	0.563154	6.26396	-0.0301768
P54578	USP14	Ubiquitin carboxyl-terminal hydrolase 14	P54578;REV__O43704;Q9UPQ3;Q96P47							-0.13244	6YnAd	TRUE	5.14151e-05	-0.142327	-0.194811	-0.12922	-0.0637029	-0.203696	-0.12907	0.090993	0.0914873	0.175327	0.0996285	0.140739	0.128283	10.8853	9.73961	10.8984	9.87071	10.8239	9.80535	11.1186	10.0259	11.203	10.034	11.1684	10.0627	-0.13244	-1.09321	11.0276	0.0163949
Q9BZD4	NUF2	Kinetochore protein Nuf2	Q9BZD4	v1.0:ADPriboDB00002582	PARP1 K903A	unspecified	unspecified	HEK 293T	unspecified	0.159782	2YnAd	TRUE	5.15099e-05	-0.0778677	-0.0554681	0.115074	0.0604128	0.0960444	0.250517	-0.259528	-0.355682	-0.317253	-0.261081	-0.126452	-0.208681	7.62382	5.18086	7.81676	5.29674	7.79773	5.48685	7.44216	4.88065	7.38444	4.97525	7.57524	5.02765	0.159782	-2.46536	7.70169	0.137052
A0FGR8	ESYT2	Extended synaptotagmin-2	A0FGR8	v1.0:ADPriboDB00002683	PARP2 K469A	unspecified	unspecified	HEK 293T	unspecified	0.179029	2YnAd	TRUE	5.15099e-05	0.121639	0.0689973	0.155975	0.127058	0.300669	0.198905	-0.22396	-0.105489	-0.172108	-0.169747	-0.283149	-0.220657	5.53874	6.94371	5.57308	7.00177	5.71777	7.07361	5.19315	6.76922	5.245	6.70496	5.13396	6.65405	0.179029	1.4576	5.41711	0.0242697
Q9NRR5	UBQLN4	Ubiquilin-4	Q9NRR5							-0.288458	6YnAd	TRUE	5.25022e-05	-0.289668	-0.275918	-0.434989	-0.390418	-0.039535	-0.272437	0.429086	0.422984	0.175781	0.169269	0.187108	0.374304	4.43855	6.23424	4.29323	6.11974	4.68868	6.23772	5.1573	6.93314	4.904	6.67943	4.91532	6.88446	-0.288458	1.78195	4.72822	-0.00668035
O95340	PAPSS2	Bifunctional 3-phosphoadenosine 5-phosphosulfate synthase 2;Sulfate adenylyltransferase;Adenylyl-sulfate kinase	O95340							0.134697	2YnAd	TRUE	5.25022e-05	0.244954	0.216184	0.199265	0.198573	0.154536	0.174918	0.0182529	0.00602966	-0.0969411	-0.0042533	-0.139822	-0.211205	6.56334	6.9857	6.51765	6.96809	6.47292	6.94444	6.33663	6.77555	6.22144	6.76526	6.17856	6.55831	0.134697	0.451136	6.31838	-0.0914298
P10606	COX5B	Cytochrome c oxidase subunit 5B, mitochondrial	P10606	v1.0:ADPriboDB00001235	PARP1	unspecified	unspecified	HEK 293 and HeLa	unspecified	0.14399	2YnAd	TRUE	5.25022e-05	-0.00321047	0.0298305	0.00582993	-0.0236808	0.183532	0.215392	-0.254496	-0.318607	-0.226647	-0.183358	-0.161255	-0.175824	7.20194	7.00324	7.21098	6.94973	7.38869	7.1888	6.95066	6.6548	6.97851	6.79005	7.0439	6.79758	0.14399	-0.231747	7.20515	0.109704
Q9Y3D9	MRPS23	28S ribosomal protein S23, mitochondrial	Q9Y3D9	v1.0:ADPriboDB00011523	unspecified	unspecified	unspecified	SK-N-SH	unspecified	0.228967	2YnAd	TRUE	5.329e-05	0.0862818	0.0605741	0.0084249	0.0901586	0.145357	0.398036	-0.39419	-0.544985	-0.228177	-0.23566	-0.202664	-0.353091	7.8985	5.68541	7.82064	5.71499	7.95757	6.02287	7.41802	5.07985	7.58404	5.38917	7.60955	5.27174	0.228967	-2.18738	7.81221	0.140655
P06733	ENO1	Alpha-enolase	P06733;P13929	v2.0;v1.0:ADPriboDB00001268;v1.0:ADPriboDB00002560;v1.0:ADPriboDB00002680	PARP1;unspecified;PARP1 K903A;PARP2 K469A	unspecified;E67	IP/Western Blotting;In Vitro Assay;unspecified	Human peripheral blood mononuclear cells;HeLa cells;HEK 293 and HeLa;HEK 293T	unspecified	0.219305	2YnAd	TRUE	5.38981e-05	0.108858	0.115099	0.223913	0.26804	0.131955	0.18867	-0.313021	-0.469429	-0.174365	-0.131583	-0.256634	-0.250091	12.6976	13.6678	12.8126	13.8207	12.7207	13.7413	12.2757	13.0832	12.4143	13.4211	12.3321	13.3026	0.219305	0.96398	12.5887	0.0671561
Q8NI27	THOC2	THO complex subunit 2	Q8NI27	v1.0:ADPriboDB00001868;v1.0:ADPriboDB00006078	PARP1;unspecified	unspecified	unspecified	HEK 293 and HeLa;shPARG HCT116	unspecified	0.148604	2YnAd	TRUE	5.38981e-05	0.185631	0.207817	0.157629	0.198638	0.155	0.0796642	-0.188746	-0.147763	-0.0497972	-0.111162	-0.166961	-0.134438	5.5185	6.45088	5.4905	6.4417	5.48787	6.32273	5.14413	6.0953	5.28307	6.1319	5.16591	6.10863	0.148604	0.910195	5.33287	-0.0223031
Q99829	CPNE1	Copine-1	Q99829							0.10878	2YnAd	TRUE	5.49349e-05	-0.0798191	-0.0728352	-0.00237696	0.0330655	0.0859541	0.10026	-0.348925	-0.300066	-0.158816	-0.230029	-0.0844514	-0.11883	8.69744	9.68055	8.77488	9.78645	8.86321	9.85364	8.42833	9.45332	8.61844	9.52335	8.6928	9.63455	0.10878	0.976129	8.77725	0.141489
Q14498	RBM39	RNA-binding protein 39	Q14498;Q86U06	v2.0;v1.0:ADPriboDB00000843;v1.0:ADPriboDB00001451;v1.0:ADPriboDB00002796;v1.0:ADPriboDB00012079	PARP1;PARP2;PARP3;unspecified;PARP2 K469A	287;344;346;272;172;232;278;285;R96;unspecified	Mass Spectrometry;Autoradiography;unspecified	unspecified;HeLa cells;HEK 293 and HeLa;HEK 293T	unspecified	0.211936	2YnAd	TRUE	5.49349e-05	0.394442	0.400396	0.0955377	0.158907	0.276613	0.217602	-0.112412	-0.0882972	-0.27141	-0.265027	-0.11089	-0.151702	8.85978	9.40239	8.56087	9.1609	8.74195	9.2196	8.35292	8.9137	8.19392	8.73697	8.35444	8.85029	0.211936	0.536662	8.46533	-0.0653732
Q13610	PWP1	Periodic tryptophan protein 1 homolog	Q13610							0.181928	2YnAd	TRUE	5.57973e-05	0.302085	0.0993486	0.208312	0.291517	0.164607	0.208373	-0.184441	-0.0423584	-0.109272	-0.130919	-0.198619	-0.24329	4.42549	7.01613	4.33172	7.2083	4.28801	7.12516	3.93896	6.87443	4.01413	6.78587	3.92478	6.67349	0.181928	2.79338	4.1234	-0.0439234
Q92520	FAM3C	Protein FAM3C	Q92520							0.176418	2YnAd	TRUE	5.66471e-05	-0.071596	0.0153291	0.00143834	0.0584104	0.251754	0.22121	-0.343293	-0.280654	-0.258799	-0.380487	-0.161464	-0.215768	5.18841	5.5753	5.26145	5.61838	5.51176	5.78118	4.91671	5.27932	5.00121	5.17948	5.09854	5.3442	0.176418	0.299965	5.26001	0.139932
Q9BYG3	NIFK	MKI67 FHA domain-interacting nucleolar phosphoprotein	Q9BYG3	v2.0;v1.0:ADPriboDB00001724;v1.0:ADPriboDB00002754;v1.0:ADPriboDB00003105	PARP3;unspecified;PARP1;PARP2 K469A	95;114;K139;unspecified	Mass Spectrometry;Autoradiography;unspecified	unspecified;HeLa cells;HEK 293 and HeLa;HEK 293T;U2OS	unspecified	-0.164739	6YnAd	TRUE	5.71073e-05	-0.378658	-0.354825	-0.336695	-0.308191	-0.0661061	-0.105094	0.0483075	-0.00639654	0.0286535	0.128929	0.143364	0.0844428	6.87168	5.41384	6.91364	5.46047	7.18423	5.66357	7.29864	5.76227	7.27899	5.89759	7.3937	5.85311	-0.164739	-1.48167	7.25034	0.134924
Q9BY32	ITPA	Inosine triphosphate pyrophosphatase	Q9BY32							0.254268	2YnAd	TRUE	5.81452e-05	0.196353	0.102532	0.122804	0.135262	0.382187	0.413052	-0.211139	-0.293416	-0.237619	-0.187175	-0.426006	-0.343676	4.68697	5.98225	4.61342	6.01498	4.8728	6.29277	4.27947	5.58631	4.25299	5.69255	4.06461	5.53605	0.254268	1.38911	4.49061	0.0416988
P38117	ETFB	Electron transfer flavoprotein subunit beta	P38117							0.148829	2YnAd	TRUE	5.81452e-05	-0.0599125	-0.0757891	0.0938295	0.00656327	0.192073	0.186261	-0.342507	-0.304746	-0.225294	-0.142356	-0.208138	-0.219883	7.00505	6.42393	7.15879	6.50629	7.25704	6.68598	6.72246	6.19498	6.83967	6.35737	6.85683	6.27984	0.148829	-0.56524	7.06496	0.132235
P60174	TPI1	Triosephosphate isomerase	P60174	v2.0;v1.0:ADPriboDB00001875	PARP11;PARP1	unspecified	Mass Spectrometry;unspecified	HEK 293T;HEK 293 and HeLa	unspecified	-0.144181	6YnAd	TRUE	5.96852e-05	-0.487298	-0.37124	-0.372025	-0.299331	-0.126157	-0.138687	-0.155842	-0.179303	-0.00776799	-0.0323405	0.219441	0.0912518	11.3704	10.8994	11.4857	10.9713	11.7316	11.132	11.7019	11.0913	11.8499	11.2383	12.0772	11.3619	-0.144181	-0.587071	11.8577	0.223533
Q15003	NCAPH	Condensin complex subunit 2	Q15003	v2.0;v1.0:ADPriboDB00003759;v1.0:ADPriboDB00004942;v1.0:ADPriboDB00009908;v1.0:ADPriboDB00009961;v1.0:ADPriboDB00010015;v1.0:ADPriboDB00010040;v1.0:ADPriboDB00010287;v1.0:ADPriboDB00010809	PARP3;PARP1;unspecified	685;unspecified	Mass Spectrometry;unspecified	unspecified;T-47D Cells;shPARG HCT116;shPARG HEK293T	unspecified	0.161085	2YnAd	TRUE	6.19322e-05	0.141053	0.111545	0.139313	0.148995	0.227363	0.152143	-0.178622	-0.220822	-0.0949906	-0.0532952	-0.280218	-0.184666	6.79621	7.36146	6.79447	7.39891	6.88252	7.40206	6.47654	7.0291	6.56017	7.19662	6.37494	7.06525	0.161085	0.59476	6.65516	0.0110849
O15143	ARPC1B	Actin-related protein 2/3 complex subunit 1B	O15143							0.114784	2YnAd	TRUE	6.26781e-05	-0.0819702	-0.0746454	0.038104	0.0427028	0.114172	0.133698	-0.209915	-0.327559	-0.224057	-0.190703	-0.152974	-0.100133	8.18326	8.30399	8.30333	8.42134	8.3794	8.51233	8.05531	8.05107	8.04117	8.18793	8.11225	8.2785	0.114784	0.113407	8.26523	0.124226
O95433	AHSA1	Activator of 90 kDa heat shock protein ATPase homolog 1	O95433							-0.147221	6YnAd	TRUE	6.42282e-05	-0.41438	-0.292412	-0.239266	-0.216087	-0.190988	-0.143471	-0.111906	-0.0752584	0.150081	0.0489192	0.193179	0.0650291	6.96228	8.14762	7.13739	8.22395	7.18567	8.29656	7.26475	8.36478	7.52674	8.48895	7.56984	8.50506	-0.147221	1.06337	7.37666	0.147463
O60841	EIF5B	Eukaryotic translation initiation factor 5B	O60841	v2.0;v1.0:ADPriboDB00001266;v1.0:ADPriboDB00002570;v1.0:ADPriboDB00002722	PARP1;PARP1 K903A;PARP2 K469A	214;433;unspecified	Mass Spectrometry;unspecified	unspecified;HEK 293 and HeLa;HEK 293T	unspecified	0.128237	2YnAd	TRUE	6.54491e-05	0.261583	0.181449	0.124302	0.114481	0.128174	0.2104	-0.00490346	-0.0192277	-0.139631	-0.100396	-0.118557	-0.135738	8.29772	8.51007	8.16044	8.44311	8.16431	8.53903	8.03123	8.3094	7.8965	8.22823	7.91758	8.19289	0.128237	0.29249	8.03614	-0.0603448
Q14145	KEAP1	Kelch-like ECH-associated protein 1	Q14145							0.25941	2YnAd	TRUE	6.64543e-05	0.0909601	0.154067	0.204349	0.140946	0.355015	0.30242	-0.519684	-0.165695	-0.141264	-0.352328	-0.298077	-0.38811	4.04339	5.21643	4.15678	5.20331	4.30744	5.36479	3.43274	4.89667	3.81116	4.71004	3.65435	4.67426	0.25941	1.10994	3.95243	0.0742265
O00151	PDLIM1	PDZ and LIM domain protein 1	O00151							0.302455	2YnAd	TRUE	6.64543e-05	0.102143	0.226416	0.0737591	0.312894	0.563086	0.222469	-0.273515	-0.497156	-0.397689	-0.151287	-0.381749	-0.4273	6.41964	4.8461	6.39125	4.93258	6.88058	4.84215	6.04398	4.12253	5.91981	4.4684	5.93575	4.19238	0.302455	-1.69781	6.31749	0.0754923
P63244	GNB2L1	Guanine nucleotide-binding protein subunit beta-2-like 1;Guanine nucleotide-binding protein subunit beta-2-like 1, N-terminally processed	P63244	v2.0;v1.0:ADPriboDB00000457;v1.0:ADPriboDB00001677	PARP11;Arginine-specific ADP-ribosyltransferase;PARP1	unspecified	Mass Spectrometry;unspecified	HEK 293T;HL-60;HEK 293 and HeLa	unspecified	0.138874	2YnAd	TRUE	6.77357e-05	-0.0197373	-0.116736	0.0819776	0.0290417	0.0356805	0.167413	-0.409353	-0.363369	-0.213853	-0.264123	-0.130318	-0.107831	10.8038	10.8642	10.9055	11.01	10.8592	11.1484	10.4141	10.6176	10.6096	10.7168	10.6932	10.8731	0.138874	0.15746	10.8235	0.157639
Q9UHD1	CHORDC1	Cysteine and histidine-rich domain-containing protein 1	Q9UHD1							0.152458	2YnAd	TRUE	6.82374e-05	0.0152319	0.0369292	0.182649	0.0619961	0.228859	0.0830945	-0.286248	-0.233265	-0.234394	-0.0954995	-0.212084	-0.159241	7.42257	7.59104	7.58998	7.61611	7.63619	7.63721	7.12109	7.32085	7.17294	7.45861	7.19525	7.39487	0.152458	0.146779	7.40733	0.073574
Q03518	TAP1	Antigen peptide transporter 1	Q03518							0.175769	2YnAd	TRUE	6.83892e-05	0.337325	0.297805	0.159816	0.284584	0.194116	0.255115	-0.000542705	0.0632193	-0.0596312	-0.199902	-0.156939	-0.226677	5.33485	5.05876	5.15734	5.04553	5.19164	5.01607	4.99698	4.82417	4.9379	4.56105	4.84059	4.53427	0.175769	-0.236577	4.99753	-0.114008
Q96KR1	ZFR	Zinc finger RNA-binding protein	Q96KR1	v1.0:ADPriboDB00001564	PARP1	unspecified	unspecified	HEK 293 and HeLa	unspecified	0.278629	2YnAd	TRUE	6.89206e-05	0.457072	0.601315	0.371601	0.601558	0.122141	0.126754	-0.136757	-0.274161	-0.0418898	-0.197308	-0.163498	-0.249488	8.35493	6.69059	8.26946	6.69083	8.02	6.21603	7.7611	5.81512	7.85597	5.89197	7.73436	5.83979	0.278629	-1.80858	7.89786	-0.146354
Q6PJT7	ZC3H14	Zinc finger CCCH domain-containing protein 14	Q6PJT7	v1.0:ADPriboDB00002976;v1.0:ADPriboDB00010010	unspecified	unspecified	unspecified	U2OS;shPARG HEK293T	unspecified	-0.188027	6YnAd	TRUE	7.25537e-05	0.009761	-0.152985	-0.103365	-0.11863	-0.158329	-0.20277	0.182839	0.409803	0.368165	0.294472	0.102772	0.171954	6.72755	4.99806	6.61443	5.03241	6.55946	4.94827	6.90063	5.56085	7.08596	5.44552	6.82056	5.323	-0.188027	-1.56675	6.71779	-0.0966229
P48507	GCLM	Glutamate--cysteine ligase regulatory subunit	P48507							0.195609	2YnAd	TRUE	7.33404e-05	0.0334582	0.0616684	0.0598127	0.198262	0.22389	0.344574	-0.166413	-0.236372	-0.184455	-0.298274	-0.218284	-0.32185	6.90383	7.51312	6.93018	7.64971	7.09426	7.79602	6.70396	7.21508	6.68591	7.15318	6.65208	7.1296	0.195609	0.58108	6.87037	0.0605911
P49411	TUFM	Elongation factor Tu, mitochondrial	P49411	v2.0;v1.0:ADPriboDB00011636;v1.0:ADPriboDB00012010	PARP10;unspecified	unspecified	Mass Spectrometry;unspecified	HEK 293T;HEK 293T cells;SK-N-SH;unspecified	unspecified	0.13229	2YnAd	TRUE	7.33404e-05	0.160025	0.0408089	0.188577	0.0705392	0.0717886	0.195656	-0.175679	-0.13009	-0.138222	-0.132174	-0.172835	-0.111085	9.84486	8.69041	9.87341	8.72014	9.75662	8.84525	9.50915	8.51951	9.54661	8.51742	9.512	8.53851	0.13229	-1.03523	9.68483	0.0159527
P08134	RHOC	Rho-related GTP-binding protein RhoC	P08134;P62745							0.187218	2YnAd	TRUE	7.38601e-05	0.149104	0.353105	0.338333	0.223625	0.215932	0.181015	-0.0895997	-0.0566595	-0.0849411	-0.0628895	-0.19102	-0.300388	5.91507	4.85499	6.1043	4.72551	5.9819	4.6829	5.67636	4.44523	5.68102	4.439	5.57494	4.2015	0.187218	-1.26408	5.76596	-0.0812258
Q93008;O00507	USP9X;USP9Y	Probable ubiquitin carboxyl-terminal hydrolase FAF-X;Probable ubiquitin carboxyl-terminal hydrolase FAF-Y	Q93008;O00507;REV__Q01970;REV__O43432							0.149963	2YnAd	TRUE	7.63103e-05	0.248623	0.277556	0.166896	0.0931431	0.192602	0.189739	-0.0709215	-0.056842	-0.138303	-0.0226347	-0.130117	-0.212182	5.80487	6.47433	5.72314	6.28991	5.74885	6.38651	5.48533	6.13993	5.41795	6.17414	5.42613	5.98459	0.149963	0.640523	5.55625	-0.0646278
O75190	DNAJB6	DnaJ homolog subfamily B member 6	O75190;Q8WWF6;Q8NHS0;P25686							0.212033	2YnAd	TRUE	7.82699e-05	0.0997111	0.141831	0.190785	0.154616	0.221005	0.35988	-0.033687	-0.236453	-0.352335	-0.283769	-0.229849	-0.240474	5.84116	6.91829	5.93223	6.93108	5.96245	7.13634	5.70776	6.54001	5.38911	6.49269	5.5116	6.53599	0.212033	1.03502	5.74144	0.0250957
Q06830	PRDX1	Peroxiredoxin-1	Q06830	v1.0:ADPriboDB00001783	PARP1	unspecified	unspecified	HEK 293 and HeLa	unspecified	0.128726	2YnAd	TRUE	8.29341e-05	-0.165327	-0.132904	0.00636973	0.0167079	0.141842	0.133285	-0.357414	-0.316425	-0.320242	-0.333305	-0.0776114	-0.139741	10.3219	10.9162	10.4936	11.0658	10.6291	11.1824	10.1298	10.7327	10.167	10.7158	10.4096	10.9093	0.128726	0.561841	10.4872	0.185719
Q9Y262	EIF3L	Eukaryotic translation initiation factor 3 subunit L	Q9Y262	v2.0	PARP10	unspecified	Mass Spectrometry	HEK 293T cells	unspecified	0.145184	2YnAd	TRUE	8.29341e-05	0.0763	0.0560753	0.177824	0.180978	0.0613608	0.0928082	-0.278181	-0.291057	-0.107877	-0.129727	-0.155186	-0.134835	9.09679	8.7538	9.19831	8.8787	9.08185	8.79053	8.74231	8.40666	8.91261	8.56799	8.8653	8.56289	0.145184	-0.322769	9.02049	0.0542834
Q15021	NCAPD2	Condensin complex subunit 1	Q15021;REV__Q02790	v2.0	PARP10;PARP1	unspecified	Mass Spectrometry	HEK 293T;MDA-MB-468 Cells;T-47D Cells;ZR-75-1 Cells;HEK 293T cells	unspecified	0.189961	2YnAd	TRUE	8.34346e-05	0.333043	0.260621	0.0929121	0.04334	0.276115	0.299086	-0.103762	-0.117109	-0.169633	-0.161042	-0.263327	-0.159546	8.04718	9.14286	7.80704	8.92558	7.99025	9.18133	7.61037	8.76513	7.5445	8.7212	7.4508	8.72269	0.189961	1.16811	7.71413	-0.039758
O75531	BANF1	Barrier-to-autointegration factor;Barrier-to-autointegration factor, N-terminally processed	O75531	v2.0;v1.0:ADPriboDB00001202;v1.0:ADPriboDB00003095	PARP3;PARP1;unspecified	14;unspecified	Mass Spectrometry;unspecified	unspecified;HEK 293 and HeLa;U2OS	unspecified	0.195159	2YnAd	TRUE	8.34346e-05	0.0374612	0.13089	-0.0558707	-0.0303248	0.305843	0.214836	-0.447329	-0.347814	-0.27935	-0.274602	-0.128873	-0.261106	8.31528	7.45101	8.22195	7.2898	8.58366	7.53496	7.83049	6.97231	7.99847	7.04552	8.14895	7.05902	0.195159	-0.957695	8.27782	0.136604
Q9NSE4	IARS2	Isoleucine--tRNA ligase, mitochondrial	Q9NSE4							0.164123	2YnAd	TRUE	8.43288e-05	0.224919	0.217587	0.238084	0.22051	0.0951812	0.102905	-0.237322	-0.203904	-0.0351322	-0.0445305	-0.171283	-0.178119	8.75818	8.4605	8.77134	8.46343	8.62844	8.34582	8.29594	8.03901	8.49812	8.19839	8.36197	8.0648	0.164123	-0.290341	8.53326	-0.0275188
P11940	PABPC1	Polyadenylate-binding protein 1	P11940;Q9H361;Q4VXU2;Q96DU9	v2.0;v1.0:ADPriboDB00000983;v1.0:ADPriboDB00011712;v1.0:ADPriboDB00011910;v1.0:ADPriboDB00012062;v1.0:ADPriboDB00001420	PARP10;PARP1;unspecified	unspecified	Mass Spectrometry;unspecified	HEK 293T;HEK 293T cells;HEK 293 and HeLa;SK-N-SH;HeLa;unspecified	unspecified	0.231109	2YnAd	TRUE	8.52074e-05	0.204157	0.162654	0.320506	0.337385	0.148558	0.131187	-0.397899	-0.355333	-0.0870848	-0.0719948	-0.270446	-0.286107	9.90005	9.64837	10.0164	9.8231	9.84445	9.6169	9.29799	9.13038	9.60881	9.41372	9.42545	9.19961	0.231109	-0.210176	9.69589	0.019767
P08243	ASNS	Asparagine synthetase [glutamine-hydrolyzing]	P08243							0.195226	2YnAd	TRUE	8.61811e-05	0.00989648	-0.00993553	0.0986981	0.124023	0.294692	0.327921	-0.209801	-0.198829	-0.213972	-0.278275	-0.305573	-0.290964	9.03583	8.51295	9.12463	8.64691	9.32063	8.85081	8.81613	8.32406	8.81196	8.24461	8.72036	8.23192	0.195226	-0.503051	9.02594	0.0784006
O43665	RGS10	Regulator of G-protein signaling 10	O43665							0.137894	2YnAd	TRUE	8.61811e-05	0.00481982	-0.0428708	0.045332	-0.00704514	0.111355	0.19009	-0.350411	-0.340299	-0.160726	-0.172306	-0.17605	-0.15325	6.07103	5.72718	6.11155	5.763	6.17757	5.96014	5.7158	5.42975	5.90549	5.59774	5.89016	5.6168	0.137894	-0.296166	6.06621	0.126399
O15511	ARPC5	Actin-related protein 2/3 complex subunit 5	O15511							-0.246825	6YnAd	TRUE	9.08565e-05	-0.517052	-0.306158	-0.460221	-0.215515	-0.282578	-0.153249	0.304124	0.00623411	0.117337	0.0713648	0.384569	0.143502	9.29347	7.23643	9.3503	7.32707	9.52794	7.38934	10.1146	7.54882	9.92786	7.61395	10.1951	7.68609	-0.246825	-2.26793	9.81052	0.109121
O75533	SF3B1	Splicing factor 3B subunit 1	O75533	v1.0:ADPriboDB00001488;v1.0:ADPriboDB00011766	PARP1;unspecified	unspecified	unspecified	HEK 293 and HeLa;SK-N-SH	unspecified	0.12514	2YnAd	TRUE	9.2066e-05	0.353325	0.317981	0.252259	0.159372	0.0668027	0.133857	0.0323251	-0.0136061	-0.00996922	-0.00586182	-0.161988	-0.0589864	9.07347	9.44268	8.97241	9.28407	8.78695	9.25855	8.75247	9.11109	8.71018	9.11883	8.55816	9.06571	0.12514	0.404548	8.72015	-0.1281
P45974	USP5	Ubiquitin carboxyl-terminal hydrolase 5	P45974;REV__Q9UPY3							0.161451	2YnAd	TRUE	9.33344e-05	0.115331	0.192431	0.253118	0.255657	0.134569	0.0523617	-0.189815	-0.234809	-0.106061	-0.0531126	-0.172379	-0.177765	9.23495	9.98059	9.37274	10.0438	9.25419	9.84052	8.9298	9.55335	9.01356	9.73504	8.94724	9.61039	0.161451	0.668538	9.11962	-0.0083587
P30622	CLIP1	CAP-Gly domain-containing linker protein 1	P30622							0.137618	2YnAd	TRUE	9.33344e-05	0.277586	0.296914	0.161483	0.194548	0.190825	0.104854	0.0296048	-0.0778388	-0.0550078	-0.018548	-0.203989	-0.0994266	6.32379	6.17877	6.20769	6.0764	6.23703	5.98671	6.07581	5.80402	5.9912	5.86331	5.84221	5.78243	0.137618	-0.164347	6.0462	-0.0963004
P27694	RPA1	Replication protein A 70 kDa DNA-binding subunit;Replication protein A 70 kDa DNA-binding subunit, N-terminally processed	P27694	v2.0;v1.0:ADPriboDB00000990;v1.0:ADPriboDB00002261;v1.0:ADPriboDB00002588;v1.0:ADPriboDB00002800;v1.0:ADPriboDB00002934;v1.0:ADPriboDB00012078	unspecified;PARP1;PARP1 K903A;PARP2 K469A	R339;unspecified	Mass Spectrometry;unspecified	HeLa cells;HEK 293 and HeLa;HeLa;HEK 293T;U2OS;unspecified	unspecified	0.175962	2YnAd	TRUE	9.46197e-05	0.127345	0.152426	0.237013	0.271985	0.111589	0.0968432	-0.255325	-0.302356	-0.0663453	-0.0820644	-0.212847	-0.195403	9.17716	8.8506	9.28683	8.97016	9.1614	8.79501	8.79449	8.39582	8.98347	8.61611	8.83697	8.50277	0.175962	-0.351642	9.04981	0.0140831
P42126	ECI1	Enoyl-CoA delta isomerase 1, mitochondrial	P42126							0.166204	2YnAd	TRUE	0.000103188	-0.011237	-0.0128486	0.0109634	0.0542469	0.179669	0.170878	-0.465418	-0.348609	-0.206964	-0.200534	-0.112567	-0.268687	5.49363	4.15378	5.51583	4.22087	5.68453	4.3375	5.03945	3.81802	5.2979	3.96609	5.3923	3.89794	0.166204	-1.33824	5.50486	0.145605
O15533	TAPBP	Tapasin	O15533							0.183618	2YnAd	TRUE	0.000103188	0.00868898	0.0771841	-0.00401821	0.122454	0.205087	0.208391	-0.398131	-0.302303	-0.236572	-0.265822	-0.0589787	-0.323828	4.39153	5.66916	4.37882	5.71443	4.58793	5.80036	3.98471	5.28967	4.14627	5.32615	4.32386	5.26814	0.183618	1.20913	4.38284	0.116359
O60506	SYNCRIP	Heterogeneous nuclear ribonucleoprotein Q	O60506	v2.0;v1.0:ADPriboDB00001020;v1.0:ADPriboDB00002295;v1.0:ADPriboDB00002713;v1.0:ADPriboDB00005239;v1.0:ADPriboDB00005259;v1.0:ADPriboDB00005517;v1.0:ADPriboDB00005541;v1.0:ADPriboDB00005706;v1.0:ADPriboDB00006050;v1.0:ADPriboDB00007056;v1.0:ADPriboDB00007058;v1.0:ADPriboDB00007650;v1.0:ADPriboDB00007732;v1.0:ADPriboDB00009626;v1.0:ADPriboDB00009650;v1.0:ADPriboDB00009672;v1.0:ADPriboDB00010487;v1.…	PARP3;PARP1;PARP2 K469A;unspecified	228;262;unspecified	Mass Spectrometry;unspecified	unspecified;MCF10A Cells;MDA-MB-468 Cells;MCF7 Cells;T-47D Cells;ZR-75-1 Cells;HEK 293 and HeLa;HEK 293T;shPARG HCT116;shPARG HEK293T;shGFP HCT116;SK-N-SH	unspecified	0.155639	2YnAd	TRUE	0.000110771	0.0500049	0.129348	0.172306	0.231427	0.16384	0.0777894	-0.232244	-0.255336	-0.0767966	-0.0742215	-0.186232	-0.218129	9.30193	9.97846	9.42423	10.0805	9.41577	9.9269	9.01968	9.59378	9.17513	9.77489	9.0657	9.63099	0.155639	0.597186	9.25193	0.0262383
P52209	PGD	6-phosphogluconate dehydrogenase, decarboxylating	P52209							0.10948	2YnAd	TRUE	0.000111415	-0.0639777	0.00689829	0.0409576	0.100089	0.144085	0.0961094	-0.185259	-0.234943	-0.1331	-0.16245	-0.135426	-0.138424	10.2652	9.89148	10.3701	9.98467	10.4733	9.98069	10.1439	9.64964	10.1961	9.72214	10.1937	9.74616	0.10948	-0.444587	10.3292	0.0800022
Q13630	TSTA3	GDP-L-fucose synthase	Q13630							0.213692	2YnAd	TRUE	0.000111493	-0.0326845	0.000505917	0.120474	0.0440255	0.256859	0.359564	-0.31309	-0.252145	-0.304713	-0.44299	-0.260256	-0.242369	4.15679	4.2321	4.30995	4.27562	4.44633	4.59116	3.87638	3.97945	3.88476	3.78861	3.92922	3.98923	0.213692	0.0421271	4.18947	0.128258
O00743	PPP6C	Serine/threonine-protein phosphatase 6 catalytic subunit;Serine/threonine-protein phosphatase 6 catalytic subunit, N-terminally processed	O00743							0.124403	2YnAd	TRUE	0.000111588	0.017961	0.020566	0.114594	0.117048	0.0365875	0.16782	-0.205428	-0.224694	-0.139526	-0.215058	-0.0960275	-0.137522	5.7065	7.35099	5.80313	7.44748	5.72513	7.49825	5.48311	7.10573	5.54901	7.11537	5.59251	7.19291	0.124403	1.64189	5.68854	0.0653635
Q9P032	NDUFAF4	NADH dehydrogenase [ubiquinone] 1 alpha subcomplex assembly factor 4	Q9P032;REV__Q8WXD0	v1.0:ADPriboDB00001398	PARP1	unspecified	unspecified	HEK 293 and HeLa	unspecified	-0.317342	6YnAd	TRUE	0.000113414	-0.376828	-0.701478	-0.429629	-0.6003	-0.199157	-0.122972	0.229394	0.317573	0.178359	0.159883	0.0715517	0.420984	4.94859	3.33309	4.89579	3.43427	5.12626	3.91159	5.55481	4.35214	5.50378	4.19445	5.39697	4.45555	-0.317342	-1.29085	5.32542	0.126551
P30419;O60551	NMT1;NMT2	Glycylpeptide N-tetradecanoyltransferase 1;Glycylpeptide N-tetradecanoyltransferase 2	P30419;O60551							0.188901	2YnAd	TRUE	0.000113905	0.516116	0.265714	0.307398	0.23417	0.109865	0.334777	0.0251952	0.0693521	-0.0827541	-0.0961273	-0.241188	-0.173254	4.40427	6.41714	4.19556	6.3856	3.99802	6.4862	3.91335	6.22078	3.8054	6.0553	3.64697	5.97817	0.188901	2.26327	3.88816	-0.152597
P49419	ALDH7A1	Alpha-aminoadipic semialdehyde dehydrogenase	P49419							0.121416	2YnAd	TRUE	0.000114701	0.0267887	-0.032563	0.126522	0.167672	0.103859	0.131805	-0.124964	-0.190537	-0.184646	-0.148368	-0.151972	-0.13242	8.82227	8.67657	8.92201	8.8768	8.89935	8.84094	8.67052	8.51859	8.61084	8.56076	8.64351	8.57671	0.121416	-0.0863558	8.79549	0.0491506
Q15717	ELAVL1	ELAV-like protein 1	Q15717	v2.0;v1.0:ADPriboDB00000948;v1.0:ADPriboDB00002987;v1.0:ADPriboDB00011631;v1.0:ADPriboDB00011885	PARP1;PARP3;unspecified	unspecified;HNS domain;RRM3 domain;D226;K191A;48	Immunoblot;Immunoprecipitation;In Vitro Assay;Commaise Blue Staining;co-precipitation;Mass Spectrometry;unspecified	unspecified;HEK 293 and HeLa;U2OS;SK-N-SH;HeLa	LPS;LPS-exposed (±PJ34)/5 h;LPS/1h;unspecified	-0.152228	6YnAd	TRUE	0.000120248	-0.316283	-0.362674	-0.143526	-0.145451	-0.115542	-0.108497	0.138444	0.142872	0.0672416	0.0883283	0.0910581	0.106815	7.52996	7.72925	7.70272	7.94647	7.7307	7.98343	7.98469	8.2348	7.91349	8.18025	7.9373	8.19874	-0.152228	0.245678	7.84625	0.0669909
Q66PJ3	ARL6IP4	ADP-ribosylation factor-like protein 6-interacting protein 4	Q66PJ3	v2.0	PARP1;PARP2;PARP3	336;337;338;391;376;392;345;346	Mass Spectrometry	unspecified	unspecified	0.120251	2YnAd	TRUE	0.000122222	0.262131	0.30176	0.156218	0.115306	0.144304	0.181378	0.0891738	0.0341589	-0.109782	-0.0708752	-0.102451	-0.122134	8.12779	8.70134	8.02188	8.51488	8.00997	8.58096	7.95484	8.43374	7.75588	8.3287	7.76321	8.27744	0.120251	0.533915	7.86566	-0.1057
Q15233	NONO	Non-POU domain-containing octamer-binding protein	Q15233	v2.0;v1.0:ADPriboDB00000980;v1.0:ADPriboDB00002958;v1.0:ADPriboDB00006345;v1.0:ADPriboDB00006472;v1.0:ADPriboDB00006475;v1.0:ADPriboDB00006710;v1.0:ADPriboDB00006887;v1.0:ADPriboDB00007398;v1.0:ADPriboDB00007405;v1.0:ADPriboDB00007796;v1.0:ADPriboDB00008341;v1.0:ADPriboDB00008342;v1.0:ADPriboDB00008343;v1.0:ADPriboDB00008568;v1.0:ADPriboDB00008756;v1.0:ADPriboDB00011703;v1.0:ADPriboDB00011962	PARP3;PARP1;PARP10;unspecified	11;265;267;307;463;unspecified	Mass Spectrometry;unspecified	unspecified;MCF10A Cells;MDA-MB-231 Cells;MCF7 Cells;HEK 293T cells;HEK 293 and HeLa;U2OS;shPARG HCT116;SK-N-SH;HeLa	unspecified	0.183501	2YnAd	TRUE	0.000128942	0.100744	0.148862	0.231614	0.246056	0.0432736	0.240028	-0.215671	-0.332235	-0.0676379	-0.114867	-0.182753	-0.278275	10.2671	10.2394	10.398	10.3366	10.2097	10.3306	9.95072	9.7583	10.0988	9.97567	9.98364	9.81226	0.183501	-0.075861	10.1664	0.0217439
P42765	ACAA2	3-ketoacyl-CoA thiolase, mitochondrial	P42765							0.240056	2YnAd	TRUE	0.000128942	0.342757	0.0573905	0.225851	0.1071	0.179589	0.200797	-0.583189	-0.289229	-0.331632	-0.14629	-0.16023	-0.256622	4.47446	8.11675	4.35755	8.16646	4.31129	8.26016	3.54851	7.77013	3.80007	7.91307	3.97147	7.80274	0.240056	3.92766	4.1317	0.0785917
P00403	MT-CO2	Cytochrome c oxidase subunit 2	P00403	v1.0:ADPriboDB00001092	PARP1	unspecified	unspecified	HEK 293 and HeLa	unspecified	0.140648	2YnAd	TRUE	0.000133872	0.232162	0.188263	0.0895065	0.128694	0.201416	0.139916	-0.175416	-0.0309085	-0.109187	-0.0836544	-0.102413	-0.206242	6.2486	6.25384	6.10594	6.19427	6.21785	6.20549	5.84102	6.03467	5.90725	5.98192	5.91402	5.85934	0.140648	0.0491456	6.01643	-0.0327175
P52565	ARHGDIA	Rho GDP-dissociation inhibitor 1	P52565							0.174214	2YnAd	TRUE	0.00013861	-0.0948489	-0.121346	-0.0991144	-0.0558622	0.123067	0.296306	-0.426974	-0.522457	-0.352987	-0.484401	-0.146228	-0.109325	10.9901	10.7039	10.9858	10.7694	11.208	11.1216	10.658	10.3028	10.7319	10.3409	10.9387	10.7159	0.174214	-0.259669	11.0849	0.239748
Q9Y285	FARSA	Phenylalanine--tRNA ligase alpha subunit	Q9Y285							-0.250812	6YnAd	TRUE	0.000140993	-0.0213168	-0.296181	-0.124452	-0.136055	-0.351161	-0.325875	0.155287	0.239044	0.411664	0.527938	0.179807	0.240958	7.55506	7.33647	7.45193	7.4966	7.22522	7.30678	7.73167	7.8717	7.98805	8.16059	7.75619	7.87361	-0.250812	0.0562739	7.57638	-0.060071
Q9Y6E0;Q9P289	STK24;STK26	Serine/threonine-protein kinase 24;Serine/threonine-protein kinase 24 36 kDa subunit;Serine/threonine-protein kinase 24 12 kDa subunit;Serine/threonine-protein kinase 26	Q9Y6E0;Q9P289;O00506	v1.0:ADPriboDB00002124	PARP14	unspecified	unspecified	U2OS and HeLa	unspecified	-0.152862	6YnAd	TRUE	0.000142997	-0.226139	-0.206278	-0.280971	-0.255828	-0.105356	-0.0956235	0.149763	0.12548	0.00684842	0.000879758	0.202828	0.178345	8.5096	8.18715	8.45477	8.1376	8.63038	8.2978	8.8855	8.51891	8.74258	8.39431	8.93856	8.57177	-0.152862	-0.34231	8.73574	0.0608398
Q02978	SLC25A11	Mitochondrial 2-oxoglutarate/malate carrier protein	Q02978	v1.0:ADPriboDB00001491;v1.0:ADPriboDB00002750;v1.0:ADPriboDB00011804	PARP1;PARP2 K469A;unspecified	unspecified	unspecified	HEK 293 and HeLa;HEK 293T;HeLa	unspecified	0.138074	2YnAd	TRUE	0.000144484	0.347576	0.335156	0.264159	0.237644	0.0314488	0.163465	-0.026116	0.0160412	-0.0106425	0.000208755	-0.0554205	-0.20151	7.494	6.75355	7.41059	6.65604	7.17788	6.58186	7.12031	6.43443	7.13578	6.4186	7.09101	6.21688	0.138074	-0.728035	7.14643	-0.132489
Q86XP3	DDX42	ATP-dependent RNA helicase DDX42	Q86XP3							0.23412	2YnAd	TRUE	0.000146097	0.272808	0.327902	0.1655	0.0921625	0.273736	0.323505	-0.368897	-0.0175782	-0.176989	-0.339499	-0.115265	-0.335599	6.23205	6.2267	6.12474	5.99096	6.23298	6.2223	5.59034	5.88122	5.78225	5.55929	5.84398	5.56319	0.23412	-0.0604464	5.95924	-0.0122372
P40121	CAPG	Macrophage-capping protein	P40121							0.135463	2YnAd	TRUE	0.000148741	-0.137338	-0.0541548	0.00377424	0.0292028	0.122547	0.106926	-0.436895	-0.463386	-0.146405	-0.175765	-0.147505	-0.184645	9.39124	9.74577	9.53235	9.82913	9.65112	9.90685	9.09168	9.33654	9.38217	9.62416	9.38107	9.61528	0.135463	0.271353	9.52858	0.178371
P28331	NDUFS1	NADH-ubiquinone oxidoreductase 75 kDa subunit, mitochondrial	P28331	v1.0:ADPriboDB00001101;v1.0:ADPriboDB00011700	PARP1;unspecified	unspecified	unspecified	HEK 293 and HeLa;SK-N-SH	unspecified	0.185192	2YnAd	TRUE	0.000163283	0.116294	0.0828264	0.179847	0.0456149	0.212854	0.291114	-0.316281	-0.16277	-0.0832571	-0.191023	-0.292061	-0.248366	6.42423	3.82175	6.48778	3.78453	6.52079	4.03003	5.99166	3.57615	6.22468	3.5479	6.01588	3.49055	0.185192	-2.56902	6.30794	0.0439069
Q6DD88	ATL3	Atlastin-3	Q6DD88							0.125998	2YnAd	TRUE	0.000163379	0.0404971	0.0577586	0.0405937	0.145793	0.0706154	0.184031	-0.0966979	-0.269482	-0.182845	-0.190022	-0.0888623	-0.144777	9.37237	8.48182	9.37247	8.56986	9.40249	8.60809	9.23517	8.15458	9.14903	8.23404	9.24301	8.27929	0.125998	-0.907809	9.33187	0.052105
P62258	YWHAE	14-3-3 protein epsilon	P62258	v1.0:ADPriboDB00001900;v1.0:ADPriboDB00002610	PARP1;PARP2 K469A	unspecified	unspecified	HEK 293 and HeLa;HEK 293T	unspecified	0.121731	2YnAd	TRUE	0.000163379	-0.197458	-0.203987	-0.057678	-0.0695542	0.15355	0.165766	-0.398536	-0.360353	-0.327921	-0.356666	-0.111702	-0.114953	10.9915	10.9916	11.1313	11.1261	11.3425	11.3614	10.7905	10.8353	10.8611	10.839	11.0773	11.0807	0.121731	0.00664807	11.189	0.225961
P01892;P30459;P16189;P10314	HLA-A	HLA class I histocompatibility antigen, A-2 alpha chain;HLA class I histocompatibility antigen, A-74 alpha chain;HLA class I histocompatibility antigen, A-31 alpha chain;HLA class I histocompatibility antigen, A-32 alpha chain	P01892;P30459;P16189;P10314;P30512;P30456;Q09160							-0.169914	6YnAd	TRUE	0.000166005	-0.30093	-0.226878	-0.267368	-0.249228	-0.201864	-0.0467892	0.160691	0.15269	0.0886954	-0.0551638	0.2472	0.151793	9.9684	8.63878	10.002	8.61643	10.0675	8.81887	10.43	9.01835	10.358	8.81049	10.5165	9.01745	-0.169914	-1.40367	10.2693	0.065781
P31150	GDI1	Rab GDP dissociation inhibitor alpha	P31150							0.13853	2YnAd	TRUE	0.000167322	0.0330642	0.0969632	0.0697252	0.157413	0.12553	0.115221	-0.23201	-0.316755	-0.0965098	-0.0706934	-0.133062	-0.21541	8.05837	7.94134	8.09503	8.00179	8.15084	7.9596	7.7933	7.52762	7.9288	7.77368	7.89225	7.62897	0.13853	-0.18093	8.02531	0.0560878
O43290	SART1	U4/U6.U5 tri-snRNP-associated protein 1	O43290	v2.0;v1.0:ADPriboDB00001823;v1.0:ADPriboDB00002870	PARP1;PARP3;PARP2 K469A	28;149;150;122;unspecified	Mass Spectrometry;unspecified	unspecified;HEK 293 and HeLa;HEK 293T	unspecified	0.155739	2YnAd	TRUE	0.000167322	0.314171	0.411132	0.184321	0.222969	0.24193	0.0666167	-0.0012603	-0.0612898	-0.045212	0.00143767	-0.187243	-0.134159	4.01601	6.75589	3.88616	6.56773	3.94377	6.41137	3.70058	6.28347	3.65663	6.34619	3.5146	6.2106	0.155739	2.64292	3.70184	-0.121837
O43237	DYNC1LI2	Cytoplasmic dynein 1 light intermediate chain 2	O43237							0.176713	2YnAd	TRUE	0.000168193	0.121406	0.0789691	0.103046	0.113596	0.283426	0.285318	-0.0580814	-0.187754	-0.220153	-0.153963	-0.304161	-0.210685	6.58618	6.49213	6.56782	6.52676	6.7482	6.69848	6.40669	6.22541	6.24462	6.2592	6.16061	6.20248	0.176713	-0.0516129	6.46477	0.0179178
Q96AE4	FUBP1	Far upstream element-binding protein 1	Q96AE4	v1.0:ADPriboDB00001671	PARP1	unspecified	unspecified	HEK 293 and HeLa	unspecified	-0.127656	6YnAd	TRUE	0.000168193	-0.094025	-0.0809451	-0.0455368	-0.149403	-0.117436	-0.176657	0.0417392	0.210726	0.167499	0.21223	0.149694	0.0859832	8.60304	8.46839	8.65153	8.39994	8.57963	8.37268	8.7388	8.76006	8.86456	8.76157	8.84676	8.63532	-0.127656	-0.147727	8.69707	-0.0245098
P57737	CORO7	Coronin-7	P57737							0.200074	2YnAd	TRUE	0.000168193	0.244782	0.242282	0.256526	0.270994	0.0645105	0.128048	-0.315199	-0.337706	-0.0939486	-0.0795661	-0.149973	-0.217356	5.72809	5.31048	5.73983	5.33919	5.54782	5.19624	5.16811	4.73049	5.38936	4.98863	5.33334	4.85084	0.200074	-0.415115	5.48331	-0.00161024
P61326;Q96A72	MAGOH;MAGOHB	Protein mago nashi homolog;Protein mago nashi homolog 2	P61326;Q96A72	v1.0:ADPriboDB00001717	PARP1	unspecified	unspecified	HEK 293 and HeLa	unspecified	0.208366	2YnAd	TRUE	0.00016918	0.170001	0.0771289	0.0231658	0.179235	0.370368	0.305789	-0.130386	-0.194572	-0.281954	-0.179825	-0.275704	-0.312267	6.25113	4.67644	6.1043	4.77854	6.4515	4.9051	5.95074	4.40474	5.79918	4.41948	5.80543	4.28704	0.208366	-1.48182	6.08113	0.0299383
Q9NVP1	DDX18	ATP-dependent RNA helicase DDX18	Q9NVP1	v2.0;v1.0:ADPriboDB00001050;v1.0:ADPriboDB00002655;v1.0:ADPriboDB00004835	unspecified;PARP1;PARP2 K469A	D664;unspecified	Mass Spectrometry;unspecified	HeLa cells;HEK 293 and HeLa;HEK 293T;shPARG HCT116	unspecified	0.124864	2YnAd	TRUE	0.00017117	0.260529	0.274597	0.193289	0.196325	0.0852209	0.081277	-0.0726721	-0.0797529	-0.035073	0.0202324	-0.0892415	-0.150626	6.52351	7.51253	6.45627	7.43426	6.34821	7.31921	6.19031	7.15818	6.22791	7.25817	6.17374	7.08731	0.124864	0.974948	6.26299	-0.0822463
Q12904	AIMP1	Aminoacyl tRNA synthase complex-interacting multifunctional protein 1;Endothelial monocyte-activating polypeptide 2	Q12904	v1.0:ADPriboDB00001030	PARP1	unspecified	unspecified	HEK 293 and HeLa	unspecified	0.155275	2YnAd	TRUE	0.00017117	0.162191	0.25094	0.225146	0.241875	0.164937	0.0804602	-0.0780757	-0.139843	-0.205451	-0.0056552	-0.0748461	-0.233875	7.2429	5.43369	7.30585	5.42463	7.24564	5.26321	7.00263	5.04291	6.87525	5.1771	7.00586	4.94888	0.155275	-1.89795	7.08071	-0.0466236
Q9Y5S9	RBM8A	RNA-binding protein 8A	Q9Y5S9							-0.185998	6YnAd	TRUE	0.000172966	-0.482566	-0.283983	-0.405259	-0.275752	-0.0988528	-0.0923353	0.166908	-0.0195316	0.0972163	0.0796048	0.199793	0.0692366	5.94659	8.08774	6.02389	8.09598	6.3303	8.27939	6.59606	8.3522	6.52637	8.45133	6.62895	8.44096	-0.185998	1.94257	6.42915	0.125697
Q96RQ3	MCCC1	Methylcrotonoyl-CoA carboxylase subunit alpha, mitochondrial	Q96RQ3							0.145682	2YnAd	TRUE	0.000172966	0.801077	0.781097	0.385322	0.341553	0.137049	0.107113	0.336461	0.363562	0.153661	0.15214	-0.134449	-0.0663439	12.092	11.8851	11.6762	11.4455	11.428	11.2111	11.6274	11.4675	11.4446	11.2561	11.1565	11.0376	0.145682	-0.186927	11.2909	-0.403743
Q16401	PSMD5	26S proteasome non-ATPase regulatory subunit 5	Q16401							0.176918	2YnAd	TRUE	0.000173157	0.0496128	0.00197846	0.166037	0.185337	0.0794355	0.215296	-0.239696	-0.425593	-0.136097	-0.200588	-0.283104	-0.140242	4.91642	5.42042	5.03285	5.60377	4.94625	5.63373	4.62712	4.99284	4.73071	5.21785	4.58371	5.2782	0.176918	0.551626	4.86681	0.0874783
Q13895	BYSL	Bystin	Q13895							0.137699	2YnAd	TRUE	0.000173157	0.181507	0.218048	0.0622094	0.105303	0.239822	0.0915623	-0.113051	-0.133945	-0.113697	-0.118072	-0.184532	-0.0906383	6.28034	5.97082	6.16104	5.85808	6.33865	5.84434	5.98578	5.61883	5.98513	5.6347	5.9143	5.66213	0.137699	-0.346058	6.09883	-0.0173745
P61586	RHOA	Transforming protein RhoA	P61586	v2.0	PARP1;PARP2	unspecified	IP/Western Blot	HEK293T cells	olaparib (10 μM), PJ-34 (100 μM) or Tiq-A (10 μM)	0.119557	2YnAd	TRUE	0.000174204	-0.008051	0.0507636	0.0749627	0.116462	0.104883	0.0940341	-0.275917	-0.162209	-0.0898173	-0.258401	-0.0903467	-0.124936	9.27302	8.47127	9.35603	8.53696	9.38595	8.51454	9.00515	8.25829	9.19125	8.1621	9.19072	8.29557	0.119557	-0.860565	9.28107	0.0683564
Q08J23	NSUN2	tRNA (cytosine(34)-C(5))-methyltransferase	Q08J23	v2.0;v1.0:ADPriboDB00001747	PARP3;PARP1	19;21;25;36;577;597;714;721;unspecified	Mass Spectrometry;unspecified	unspecified;HEK 293 and HeLa	unspecified	-0.115454	6YnAd	TRUE	0.000174204	-0.122459	-0.0465304	-0.0864511	-0.144225	-0.136758	-0.177249	0.0611526	0.108631	0.075376	0.0838835	0.188191	0.154541	9.14846	8.60413	9.18447	8.50643	9.13416	8.47341	9.33207	8.75929	9.3463	8.73454	9.45911	8.8052	-0.115454	-0.620262	9.27092	0.00503708
P63151;Q9Y2T4;Q66LE6	PPP2R2A;PPP2R2C;PPP2R2D	Serine/threonine-protein phosphatase 2A 55 kDa regulatory subunit B alpha isoform;Serine/threonine-protein phosphatase 2A 55 kDa regulatory subunit B gamma isoform;Serine/threonine-protein phosphatase 2A 55 kDa regulatory subunit B delta isoform	P63151;Q9Y2T4;Q66LE6;Q00005							0.13566	2YnAd	TRUE	0.000177601	0.123175	0.0625947	0.0738533	0.201886	0.0504637	0.154704	-0.232829	-0.218291	-0.0417604	-0.194214	-0.120184	-0.15396	7.01798	8.01613	6.96866	8.15542	6.94527	8.10824	6.66197	7.73525	6.85304	7.75932	6.77462	7.79958	0.13566	1.05873	6.8948	0.0354135
Q9NWH9	SLTM	SAFB-like transcription modulator	Q9NWH9	v2.0;v1.0:ADPriboDB00001830;v1.0:ADPriboDB00002989;v1.0:ADPriboDB00007122;v1.0:ADPriboDB00007549;v1.0:ADPriboDB00008749	PARP2;PARP3;unspecified;PARP1	818;782;R879;E886;K1024;unspecified	Mass Spectrometry;Autoradiography;unspecified	unspecified;HeLa cells;MCF10A Cells;HEK 293 and HeLa;U2OS;shPARG HCT116	unspecified	0.225902	2YnAd	TRUE	0.000177601	0.384552	0.603014	0.141255	0.113093	0.260892	0.343816	-0.00961597	-0.144181	-0.108805	-0.175713	-0.177067	-0.248819	6.42531	5.56209	6.18201	5.07217	6.30165	5.30289	6.03114	4.81489	5.93195	4.78336	5.86369	4.71025	0.225902	-1.08168	6.04076	-0.118111
Q15942	ZYX	Zyxin	Q15942							0.18466	2YnAd	TRUE	0.000181224	0.250505	0.339227	0.23566	0.182432	0.0998364	0.200837	-0.251788	-0.154345	0.031212	-0.148046	-0.164888	-0.219568	3.4921	6.36514	3.47725	6.20834	3.34143	6.22675	2.98981	5.87156	3.27281	5.87786	3.07671	5.80634	0.18466	2.78432	3.2416	-0.0482189
P04818	TYMS	Thymidylate synthase	P04818							0.200411	2YnAd	TRUE	0.000185973	0.262181	0.186468	0.168241	0.219882	0.211217	0.113753	-0.348138	-0.299314	-0.02292	-0.103342	-0.311305	-0.158171	5.06295	5.56042	4.96901	5.59383	5.01198	5.4877	4.45263	5.07463	4.77785	5.27061	4.48946	5.21578	0.200411	0.573181	4.80077	0.009792
P07858	CTSB	Cathepsin B;Cathepsin B light chain;Cathepsin B heavy chain	P07858							-0.144446	6YnAd	TRUE	0.000186608	-0.303209	-0.264395	-0.280274	-0.204938	-0.192625	-0.151919	-0.0294484	-0.0547342	-0.00602763	0.0258739	0.280902	0.119431	4.8377	5.51765	4.86064	5.5771	4.94829	5.63012	5.11146	5.72731	5.13488	5.80791	5.42181	5.90147	-0.144446	0.641129	5.14091	0.127602
Q8WVY7	UBLCP1	Ubiquitin-like domain-containing CTD phosphatase 1	Q8WVY7							0.134858	2YnAd	TRUE	0.000186946	0.0297909	0.00668531	-0.0353554	-0.02391	0.198781	0.170048	-0.300237	-0.240319	-0.232105	-0.244159	-0.123981	-0.131452	5.55047	6.14854	5.48533	6.11794	5.71947	6.3119	5.22045	5.90154	5.28858	5.89769	5.3967	6.0104	0.134858	0.62117	5.52068	0.111354
Q86UP2	KTN1	Kinectin	Q86UP2	v1.0:ADPriboDB00001334;v1.0:ADPriboDB00002737	PARP1;PARP2 K469A	unspecified	unspecified	HEK 293 and HeLa;HEK 293T	unspecified	0.150859	2YnAd	TRUE	0.000193612	0.400131	0.415117	0.281743	0.274809	0.0715825	0.107819	-0.0465268	-0.0305691	0.0563888	0.0642406	-0.117272	-0.185371	9.80198	9.7204	9.6836	9.58009	9.47344	9.4131	9.35533	9.27471	9.45824	9.36952	9.28458	9.11991	0.150859	-0.096572	9.40185	-0.155341
P14635	CCNB1	G2/mitotic-specific cyclin-B1	P14635							0.2156	2YnAd	TRUE	0.000193678	0.158493	0.0594724	0.197159	0.178193	0.373568	0.274641	-0.0828873	-0.0788491	-0.384242	-0.277145	-0.314164	-0.208385	5.9057	6.87027	5.94436	6.98899	6.12077	7.08544	5.66432	6.73195	5.36296	6.53365	5.43304	6.60241	0.2156	1.06359	5.7472	0.0125209
Q9HD26	GOPC	Golgi-associated PDZ and coiled-coil motif-containing protein	Q9HD26							0.150312	2YnAd	TRUE	0.00019478	0.00160387	-0.0227003	0.111039	0.0967094	0.225582	0.156082	-0.274055	-0.226657	-0.203575	-0.0724003	-0.194148	-0.264588	6.05451	5.74072	6.16395	5.86013	6.27849	5.9195	5.77885	5.53676	5.84933	5.69102	5.85876	5.49883	0.150312	-0.289493	6.05291	0.0802026
Q9UKM9	RALY	RNA-binding protein Raly	Q9UKM9	v1.0:ADPriboDB00001450	PARP1	unspecified	unspecified	HEK 293 and HeLa	unspecified	-0.14836	6YnAd	TRUE	0.00019478	-0.3614	-0.337753	-0.377232	-0.410675	-0.0427287	-0.0952646	-0.0483498	-0.0891918	-0.010784	0.0224269	0.105599	0.175561	8.7394	9.61585	8.72357	9.54293	9.05807	9.85834	9.05245	9.86441	9.09002	9.97603	9.2064	10.1292	-0.14836	0.852803	9.1008	0.176705
P04632	CAPNS1	Calpain small subunit 1	P04632;Q96L46							-0.126627	6YnAd	TRUE	0.00019494	-0.27644	-0.373109	-0.233799	-0.294524	-0.0998625	-0.0774049	-0.0662273	0.0224856	-0.0734004	0.00371536	0.154353	0.12346	10.097	9.00251	10.1396	9.08109	10.2736	9.29821	10.3072	9.3981	10.3	9.37933	10.5278	9.49907	-0.126627	-0.997827	10.3734	0.143158
P49773	HINT1	Histidine triad nucleotide-binding protein 1	P49773	v2.0	unspecified	D43	In Vitro Assay	HeLa cells	unspecified	0.163225	2YnAd	TRUE	0.000195995	0.267612	0.383884	0.197937	0.18864	0.195677	0.244965	0.0509158	-0.0942689	0.015993	0.0456976	-0.228769	-0.269552	8.69632	8.56905	8.62664	8.37381	8.62438	8.43013	8.47962	8.0909	8.4447	8.23086	8.19994	7.91562	0.163225	-0.243539	8.42871	-0.120072
P36405	ARL3	ADP-ribosylation factor-like protein 3	P36405							0.180409	2YnAd	TRUE	0.000195995	0.0881086	0.0395996	-0.0681937	0.0394366	0.21774	0.274411	-0.334018	-0.412633	-0.122944	-0.248261	-0.272046	-0.183907	5.45018	6.1594	5.29388	6.15924	5.57981	6.39421	5.02805	5.70717	5.23913	5.87154	5.09003	5.93589	0.180409	0.757729	5.36207	0.118146
P61106	RAB14	Ras-related protein Rab-14	P61106							0.122298	2YnAd	TRUE	0.000195995	0.0595548	0.0171713	0.0654998	-0.00470558	0.150831	0.187681	-0.236257	-0.142823	-0.122594	-0.192679	-0.17479	-0.122401	6.28292	7.08419	6.28886	7.06232	6.37419	7.2547	5.98711	6.9242	6.10077	6.87434	6.04857	6.94462	0.122298	0.843658	6.22336	0.0619773
P18754	RCC1	Regulator of chromosome condensation	P18754	v2.0;v1.0:ADPriboDB00001805;v1.0:ADPriboDB00010717;v1.0:ADPriboDB00010987	PARP2;PARP3;PARP1;unspecified	331;172;210;334;unspecified	Mass Spectrometry;unspecified	unspecified;HEK 293 and HeLa;shPARG HCT116	unspecified	0.104605	2YnAd	TRUE	0.000196555	0.0414025	0.0686406	0.0940341	0.059204	0.167417	0.103899	-0.118558	-0.124592	-0.0931079	-0.104035	-0.184224	-0.0961519	7.3831	7.80988	7.43573	7.80045	7.50911	7.84514	7.22313	7.61665	7.24859	7.63721	7.15747	7.64509	0.104605	0.399551	7.34169	0.0223704
Q99497	PARK7	Protein deglycase DJ-1	Q99497							0.120538	2YnAd	TRUE	0.000201438	-0.0797715	-0.00344438	0.0402953	0.0206077	0.217939	0.118434	-0.206665	-0.22688	-0.252299	-0.13897	-0.128666	-0.178913	9.32788	10.1185	9.44795	10.1426	9.62559	10.2404	9.20099	9.89511	9.15535	9.98302	9.27899	9.94308	0.120538	0.714337	9.40765	0.0983836
P24666	ACP1	Low molecular weight phosphotyrosine protein phosphatase	P24666	v1.0:ADPriboDB00003056	unspecified	unspecified	unspecified	U2OS	unspecified	0.196507	2YnAd	TRUE	0.000206857	0.0583437	0.0332126	0.134424	0.122171	0.281701	0.269131	-0.239474	-0.33675	-0.162574	-0.0582045	-0.352477	-0.309617	6.12547	5.19805	6.20155	5.28701	6.34883	5.43397	5.82765	4.82809	5.90456	5.10663	5.71465	4.85522	0.196507	-0.902294	6.06713	0.0673391
Q92900	UPF1	Regulator of nonsense transcripts 1	Q92900	v2.0;v1.0:ADPriboDB00001025;v1.0:ADPriboDB00002799;v1.0:ADPriboDB00011743;v1.0:ADPriboDB00011828	PARP10;PARP1;PARP2 K469A;unspecified	unspecified	Mass Spectrometry;unspecified	HEK 293T;HEK 293T cells;HEK 293 and HeLa;SK-N-SH;HeLa	unspecified	0.13128	2YnAd	TRUE	0.000209378	0.212256	0.319335	0.272141	0.255271	0.0742375	0.141475	-0.0206412	0.0409676	0.0758204	-0.0836211	-0.12678	-0.186394	8.17775	8.13043	8.23763	8.06636	8.03973	7.95257	7.94485	7.85206	8.04131	7.72747	7.83871	7.6247	0.13128	-0.154398	7.96549	-0.117107
O00154	ACOT7	Cytosolic acyl coenzyme A thioester hydrolase	O00154							0.11132	2YnAd	TRUE	0.000211476	0.135393	0.129585	0.0186196	0.115535	0.130191	0.112138	-0.105276	-0.182848	-0.105099	-0.0709598	-0.100287	-0.12991	6.81245	7.17087	6.69568	7.15682	6.80725	7.15343	6.57178	6.85844	6.57196	6.97033	6.57677	6.91138	0.11132	0.364231	6.67706	0.00636205
Q9HCC0	MCCC2	Methylcrotonoyl-CoA carboxylase beta chain, mitochondrial	Q9HCC0	v1.0:ADPriboDB00012049	unspecified	unspecified	unspecified	unspecified	unspecified	0.18464	2YnAd	TRUE	0.000213835	0.110861	0.0617577	0.130173	0.104708	0.269639	0.32756	-0.179353	-0.0648599	-0.210432	-0.225066	-0.22403	-0.307241	6.06793	4.76582	6.08724	4.80877	6.22671	5.03162	5.77772	4.6392	5.74664	4.47899	5.73304	4.39682	0.18464	-1.25301	5.95707	0.0248002
P17931	LGALS3	Galectin-3	P17931							0.179964	2YnAd	TRUE	0.000213835	-0.203785	-0.101059	0.0708595	-0.0299857	0.268021	0.300784	-0.272409	-0.355531	-0.39092	-0.367543	-0.246713	-0.221613	9.25037	9.1617	9.52502	9.23278	9.72218	9.56355	9.18175	8.90723	9.06324	8.89522	9.20744	9.04115	0.179964	-0.191396	9.45416	0.186335
P60660	MYL6	Myosin light polypeptide 6	P60660;P14649	v1.0:ADPriboDB00001096;v1.0:ADPriboDB00003077;v1.0:ADPriboDB00011695	PARP1;unspecified	unspecified	unspecified	HEK 293 and HeLa;U2OS;SK-N-SH	unspecified	0.121519	2YnAd	TRUE	0.000223724	-0.0647398	-0.112219	-0.0816014	-0.0452661	0.209023	0.163578	-0.300726	-0.321004	-0.281579	-0.195309	-0.140717	-0.15012	10.3296	9.76394	10.3127	9.8309	10.6033	10.0397	10.0936	9.55516	10.1127	9.68085	10.2536	9.72604	0.121519	-0.51814	10.3943	0.158778
P50579	METAP2	Methionine aminopeptidase 2	P50579							0.156426	2YnAd	TRUE	0.000226058	-0.0304457	0.00421848	0.138605	0.117496	0.195739	0.100667	-0.338416	-0.335533	-0.202906	-0.0270886	-0.17485	-0.272034	8.92552	7.83539	9.09458	7.94867	9.15171	7.93184	8.61755	7.49564	8.75306	7.80408	8.78112	7.55914	0.156426	-1.1248	8.95597	0.0991309
P29558;Q6XE24	RBMS1;RBMS3	RNA-binding motif, single-stranded-interacting protein 1;RNA-binding motif, single-stranded-interacting protein 3	P29558;Q6XE24							0.141151	2YnAd	TRUE	0.00022665	0.0627394	0.0292686	0.0345466	0.0599488	0.161398	0.156987	-0.19238	-0.24515	-0.345998	-0.197518	-0.0623259	-0.145555	5.4057	6.13313	5.3775	6.16381	5.50436	6.26085	5.15058	5.85871	4.99696	5.90634	5.28063	5.95831	0.141151	0.760904	5.34296	0.0822383
Q9HAV7	GRPEL1	GrpE protein homolog 1, mitochondrial	Q9HAV7	v1.0:ADPriboDB00012019	unspecified	unspecified	unspecified	unspecified	unspecified	0.147167	2YnAd	TRUE	0.00022665	-0.00986294	-0.0778392	0.0551122	-0.083778	0.203563	0.191507	-0.40105	-0.255174	-0.315284	-0.18253	-0.136778	-0.196486	5.30737	7.02762	5.37234	7.02168	5.52079	7.29697	4.91618	6.85029	5.00194	6.92293	5.18045	6.90898	0.147167	1.78823	5.31723	0.145303
P33316	DUT	Deoxyuridine 5-triphosphate nucleotidohydrolase, mitochondrial	P33316							-0.149027	6YnAd	TRUE	0.000227861	-0.348828	-0.264307	-0.273688	-0.195397	-0.13293	-0.0279621	0.193602	-0.0034685	0.0963511	0.0555739	0.116544	0.0866118	7.92749	8.43818	8.00263	8.50709	8.14339	8.67452	8.46992	8.69902	8.37267	8.75806	8.39286	8.7891	-0.149027	0.426165	8.27632	0.0839045
P62304	SNRPE	Small nuclear ribonucleoprotein E	P62304	v1.0:ADPriboDB00001843;v1.0:ADPriboDB00011758	PARP1;unspecified	unspecified	unspecified	HEK 293 and HeLa;SK-N-SH	unspecified	0.154204	2YnAd	TRUE	0.000230229	-0.0736415	-0.0781948	-0.0240902	-0.00800653	0.185128	0.283391	-0.368279	-0.337293	-0.126543	-0.261998	-0.233211	-0.238534	6.60542	6.42928	6.65497	6.49946	6.86419	6.79086	6.31078	6.17018	6.55252	6.24547	6.44585	6.26894	0.154204	-0.171593	6.67906	0.154041
P12081	HARS	Histidine--tRNA ligase, cytoplasmic	P12081;P49590;P11487	v2.0	PARP3	34	Mass Spectrometry	unspecified	unspecified	-0.122389	6YnAd	TRUE	0.000230229	-0.219376	-0.152642	-0.153681	-0.0896347	-0.206709	-0.103677	0.037059	0.0260426	0.144973	0.078227	0.20635	0.0502997	10.1472	9.80758	10.2129	9.87059	10.1599	9.85654	10.4037	9.98626	10.5116	10.0384	10.573	10.0105	-0.122389	-0.406391	10.3666	0.0460183
Q92945	KHSRP	Far upstream element-binding protein 2	Q92945	v1.0:ADPriboDB00000822;v1.0:ADPriboDB00001328	PARP1	unspecified	unspecified	unspecified;HEK 293 and HeLa	unspecified	-0.255689	6YnAd	TRUE	0.000231455	-0.239804	-0.242852	-0.0369356	-0.0755598	-0.437122	-0.447899	0.122244	0.123305	0.375962	0.390628	0.26962	0.306341	10.5376	10.3326	10.7405	10.4999	10.3403	10.1276	10.8996	10.6988	11.1534	10.9661	11.047	10.8818	-0.255689	-0.201944	10.7774	-0.0129757
Q14974	KPNB1	Importin subunit beta-1	Q14974	v1.0:ADPriboDB00000834;v1.0:ADPriboDB00001330;v1.0:ADPriboDB00001907;v1.0:ADPriboDB00011672;v1.0:ADPriboDB00012310	PARP1;PARP16;unspecified	unspecified	unspecified	unspecified;HEK 293 and HeLa;HEK293;SK-N-SH;HeLa, HEK293	unspecified	0.127389	2YnAd	TRUE	0.000237086	0.0246217	0.0821549	0.136529	0.154629	0.0748142	0.0825327	-0.226738	-0.280105	-0.082945	-0.104928	-0.135337	-0.143338	11.1538	11.6462	11.2657	11.7187	11.204	11.6466	10.9025	11.2839	11.0463	11.4591	10.9939	11.4207	0.127389	0.434838	11.1292	0.050267
O95218	ZRANB2	Zinc finger Ran-binding domain-containing protein 2	O95218	v2.0	PARP3;unspecified	109;D68;R61	Mass Spectrometry;Autoradiography	unspecified;HeLa cells	unspecified	0.26122	2YnAd	TRUE	0.000240451	0.441797	0.378699	0.116283	0.116134	0.52728	0.366022	-0.0605183	-0.0965019	-0.21614	-0.0802501	-0.429809	-0.305209	5.88022	6.01424	5.55471	5.75167	5.96571	6.00156	5.37791	5.53904	5.22229	5.55529	5.00862	5.33033	0.26122	0.197112	5.43843	-0.0911046
P51532	SMARCA4	Transcription activator BRG1	P51532;P51531	v1.0:ADPriboDB00001497	PARP1	unspecified	unspecified	HEK 293 and HeLa	unspecified	0.193281	2YnAd	TRUE	0.000240451	0.388523	0.283835	0.146515	0.116599	0.33186	0.291064	0.00407893	-0.0460959	-0.157943	-0.0368106	-0.314322	-0.209879	4.56474	5.70876	4.32273	5.54152	4.50808	5.71599	4.1803	5.37883	4.01827	5.38811	3.86189	5.21504	0.193281	1.24871	4.17622	-0.0958702
P52907	CAPZA1	F-actin-capping protein subunit alpha-1	P52907;P47755	v1.0:ADPriboDB00012013	unspecified	unspecified	unspecified	unspecified	unspecified	-0.120401	6YnAd	TRUE	0.000240451	-0.304172	-0.232013	-0.232083	-0.161775	-0.152998	-0.086827	-0.076313	-0.0313424	0.160314	0.0296782	0.157788	0.034815	8.21474	8.23358	8.28683	8.30382	8.36591	8.37877	8.4426	8.43425	8.67922	8.49527	8.6767	8.50041	-0.120401	-0.0533148	8.51891	0.107592
Q13642	FHL1	Four and a half LIM domains protein 1	Q13642	v1.0:ADPriboDB00003114	unspecified	unspecified	unspecified	U2OS	unspecified	0.252324	2YnAd	TRUE	0.000241561	0.27153	0.298992	0.399642	0.227132	0.493984	0.285106	-0.0290201	0.0821275	-0.210764	-0.121801	-0.462932	-0.309117	5.23451	4.36361	5.36262	4.29175	5.45697	4.34973	4.93396	4.14675	4.75222	3.94282	4.50005	3.7555	0.252324	-0.898361	4.96298	-0.111193
Q96M27	PRRC1	Protein PRRC1	Q96M27							0.169176	2YnAd	TRUE	0.000242498	0.0523153	-0.00877817	0.132119	0.18573	0.21605	0.239276	-0.196255	-0.219348	-0.125422	-0.109442	-0.277151	-0.285782	5.75912	4.58486	5.83893	4.77937	5.92286	4.83291	5.51055	4.37429	5.58138	4.48419	5.42965	4.30785	0.169176	-1.11317	5.70681	0.0476916
P25786	PSMA1	Proteasome subunit alpha type-1	P25786							0.117091	2YnAd	TRUE	0.000245412	0.00955786	0.0176403	0.131335	0.0791111	0.0195314	0.181738	-0.169196	-0.279137	-0.115353	-0.131597	-0.139507	-0.131387	8.83275	7.11037	8.95452	7.17184	8.84272	7.27446	8.65399	6.81359	8.70783	6.96113	8.68368	6.96134	0.117091	-1.73046	8.82319	0.0633902
O00567	NOP56	Nucleolar protein 56	O00567	v2.0;v1.0:ADPriboDB00001105;v1.0:ADPriboDB00002766;v1.0:ADPriboDB00003103	unspecified;PARP1;PARP2 K469A	R553;unspecified;S554	Mass Spectrometry;unspecified	HeLa cells;MCF10A Cells;HEK 293 and HeLa;HEK 293T;U2OS	unspecified;1 mM H2O2	0.111519	2YnAd	TRUE	0.000252421	0.200999	0.143209	0.0704241	0.096174	0.163207	0.188038	-0.0389705	0.000977676	-0.0656133	-0.0702783	-0.137106	-0.16518	8.09125	8.5525	7.96068	8.50547	8.05346	8.59733	7.85128	8.41027	7.82464	8.33902	7.75315	8.24412	0.111519	0.519043	7.89025	-0.0463926
Q99733	NAP1L4	Nucleosome assembly protein 1-like 4	Q99733							-0.179938	6YnAd	TRUE	0.000256411	-0.13197	-0.324355	-0.278762	-0.265975	-0.115441	-0.0681047	0.113037	0.198552	0.211555	0.272717	0.0966	0.0821844	4.73078	4.98208	4.58399	5.04046	4.74731	5.23833	4.97579	5.50499	5.07431	5.57916	4.95935	5.38862	-0.179938	0.443685	4.86275	0.0252426
Q13310	PABPC4	Polyadenylate-binding protein 4	Q13310;P0CB38	v1.0:ADPriboDB00000984;v1.0:ADPriboDB00011911	PARP1;unspecified	unspecified	unspecified	HEK 293 and HeLa;HeLa	unspecified	0.212673	2YnAd	TRUE	0.000260721	0.179893	0.244306	0.258321	0.365817	0.0918913	0.139402	-0.297411	-0.388608	-0.0434158	-0.0451098	-0.185686	-0.312216	9.81138	9.37728	9.88981	9.49879	9.72338	9.27238	9.33408	8.74437	9.58807	9.08786	9.4458	8.82076	0.212673	-0.498518	9.63149	-0.000863706
O00161	SNAP23	Synaptosomal-associated protein 23	O00161							-0.221937	6YnAd	TRUE	0.000260721	-0.449551	-0.233069	-0.398163	-0.170126	-0.317903	-0.0814705	0.236262	-0.0107051	0.339184	0.0810283	0.271509	0.0956814	6.05904	7.27432	6.11043	7.33726	6.19069	7.42592	6.74485	7.49668	6.84777	7.58842	6.7801	7.60307	-0.221937	0.998798	6.50859	0.0766218
Q96C19	EFHD2	EF-hand domain-containing protein D2	Q96C19;Q9BUP0;Q7Z7H5							0.128453	2YnAd	TRUE	0.000260935	-0.0623309	-0.0577461	-0.0249817	0.0335313	0.188134	0.228439	-0.243568	-0.24352	-0.14659	-0.199873	-0.176337	-0.226504	8.99107	9.81465	9.02841	9.90593	9.24153	10.1008	8.80983	9.62888	8.90681	9.67253	8.87706	9.6459	0.128453	0.819004	9.0534	0.111971
P60981	DSTN	Destrin	P60981							0.0994316	2YnAd	TRUE	0.000262275	-0.0392204	-0.0449211	0.0610078	-0.00928263	0.124349	0.104896	-0.248556	-0.246359	-0.133312	-0.0928355	-0.164029	-0.111258	9.73551	9.22718	9.83574	9.26282	9.89908	9.377	9.52617	9.02574	9.64142	9.17927	9.6107	9.16084	0.0994316	-0.502627	9.77473	0.0961221
Q9H9B4	SFXN1	Sideroflexin-1	Q9H9B4	v2.0;v1.0:ADPriboDB00001154;v1.0:ADPriboDB00002865;v1.0:ADPriboDB00011859	PARP10;PARP1;PARP2 K469A;unspecified	unspecified	Mass Spectrometry;unspecified	HEK 293T;HEK 293T cells;HEK 293 and HeLa;HeLa	unspecified	0.13838	2YnAd	TRUE	0.000266788	0.106104	0.0758063	0.112679	0.0368744	0.143966	0.199908	-0.201324	-0.184018	-0.0995829	-0.159592	-0.216787	-0.123924	5.31859	3.58957	5.32517	3.55064	5.35646	3.71367	5.01117	3.32975	5.11291	3.35417	4.9957	3.38984	0.13838	-1.69872	5.21249	0.0372566
Q13200	PSMD2	26S proteasome non-ATPase regulatory subunit 2	Q13200							0.200047	2YnAd	TRUE	0.000269828	0.223595	0.251844	0.270578	0.350137	0.0809495	0.100168	-0.273076	-0.344539	-0.0490002	-0.0307395	-0.176059	-0.249884	10.1542	10.5955	10.2011	10.6938	10.0115	10.4438	9.65749	9.99912	9.88157	10.3129	9.75451	10.0938	0.200047	0.413089	9.93057	-0.0185114
Q9H0S4	DDX47	Probable ATP-dependent RNA helicase DDX47	Q9H0S4	v2.0;v1.0:ADPriboDB00000769;v1.0:ADPriboDB00001642;v1.0:ADPriboDB00002660	PARP1;PARP2 K469A	402;unspecified	Mass Spectrometry;unspecified	unspecified;HEK 293 and HeLa;HEK 293T	unspecified	0.16527	2YnAd	TRUE	0.000271687	0.140033	0.171937	0.157562	0.0541881	0.117653	0.271662	-0.251775	-0.231003	-0.0344006	-0.0976811	-0.207657	-0.247687	5.32595	5.39011	5.34348	5.27236	5.30357	5.48984	4.93414	4.98717	5.15151	5.1205	4.97826	4.97049	0.16527	0.0322627	5.18591	0.0188956
P42166	TMPO	Lamina-associated polypeptide 2, isoform alpha;Thymopoietin;Thymopentin	P42166	v2.0;v1.0:ADPriboDB00001022;v1.0:ADPriboDB00002573;v1.0:ADPriboDB00002738;v1.0:ADPriboDB00011899	PARP1;PARP2;PARP3;unspecified;PARP1 K903A;PARP2 K469A	69;71;73;171;422;65;70;D64;unspecified	Mass Spectrometry;Autoradiography;unspecified	unspecified;HeLa cells;HEK 293 and HeLa;HEK 293T;HeLa	unspecified	0.177017	2YnAd	TRUE	0.000275552	0.231241	0.192269	0.331834	0.279293	0.0846692	0.0656041	-0.239017	-0.232923	-0.0289915	-0.0759205	-0.256929	-0.105516	9.28074	9.54258	9.38133	9.6296	9.13416	9.41591	8.81048	9.11739	9.0205	9.27439	8.79256	9.24479	0.177017	0.300814	9.04949	-0.0295288
Q9Y266	NUDC	Nuclear migration protein nudC	Q9Y266							0.158684	2YnAd	TRUE	0.000276451	0.142564	0.18438	0.0873064	0.122049	0.200044	0.170269	-0.326451	-0.095657	0.00936517	-0.18004	-0.158322	-0.246495	8.43299	9.16144	8.37774	9.0991	8.49047	9.14732	7.96398	8.8814	8.29979	8.79701	8.13211	8.73056	0.158684	0.686625	8.29043	0.010939
Q16181	SEPT7	Septin-7	Q16181;Q6ZU15	v1.0:ADPriboDB00012081	unspecified	unspecified	unspecified	unspecified	unspecified	0.1377	2YnAd	TRUE	0.000279717	0.167392	0.250666	0.156793	0.122464	0.165126	0.175989	-0.106084	0.0416461	-0.026881	-0.252173	-0.144112	-0.12636	7.27501	8.25733	7.26441	8.12912	7.27275	8.18265	7.00154	8.0483	7.08074	7.75449	6.96351	7.8803	0.1377	0.899038	7.10762	-0.0510312
Q15417	CNN3	Calponin-3	Q15417;P51911							-0.117701	6YnAd	TRUE	0.000279717	-0.200761	-0.28405	-0.148374	-0.229729	-0.0863204	-0.101937	0.0359349	-0.031948	0.0301121	0.159761	0.0244451	0.14294	7.62343	8.23462	7.67582	8.28894	7.73787	8.41674	7.86013	8.48673	7.8543	8.67843	7.84864	8.66161	-0.117701	0.694482	7.82419	0.0829462
P05198	EIF2S1	Eukaryotic translation initiation factor 2 subunit 1	P05198	v2.0;v1.0:ADPriboDB00001261;v1.0:ADPriboDB00002569;v1.0:ADPriboDB00002717	PARP1;PARP3;PARP1 K903A;PARP2 K469A	222;275;315;316;18;244;286;unspecified	Mass Spectrometry;unspecified	unspecified;HEK 293 and HeLa;HEK 293T	unspecified	0.104277	2YnAd	TRUE	0.000279717	-0.0324063	-0.0423908	-0.00385795	0.0519202	0.136319	0.0952244	-0.180593	-0.305854	-0.189928	-0.138488	-0.150386	-0.0812642	11.109	10.4476	11.1376	10.5419	11.2777	10.5852	10.9608	10.1842	10.9515	10.3515	10.991	10.4087	0.104277	-0.651405	11.1414	0.101194
Q15637	SF1	Splicing factor 1	Q15637							0.306663	2YnAd	TRUE	0.000281177	0.27151	0.524952	0.381214	0.648982	0.354501	-0.0218972	-0.150613	-0.457075	-0.281495	-0.0619648	-0.255831	-0.313712	5.68209	5.59932	5.79179	5.72335	5.76508	5.05247	5.25996	4.61729	5.12908	5.0124	5.15474	4.76066	0.306663	-0.336208	5.41058	-0.0767717
Q9H3P7	ACBD3	Golgi resident protein GCP60	Q9H3P7							-0.211332	6YnAd	TRUE	0.000283815	-0.315803	-0.180757	-0.378603	-0.304967	-0.286863	-0.0758674	0.0605708	0.0664327	0.356159	0.150298	0.289671	0.069993	5.3932	2.93081	5.3304	2.8066	5.42214	3.0357	5.76957	3.178	6.06516	3.26186	5.99867	3.18156	-0.211332	-2.59744	5.709	0.0660918
Q9BW27	NUP85	Nuclear pore complex protein Nup85	Q9BW27							0.147488	2YnAd	TRUE	0.000288594	0.160116	0.0751695	0.113128	0.100611	0.0617825	0.192862	-0.321592	-0.207374	-0.0522475	-0.178329	-0.142447	-0.164199	5.74364	4.81349	5.69665	4.83893	5.64531	4.93118	5.26193	4.53095	5.53128	4.55999	5.44108	4.57412	0.147488	-0.845202	5.58352	0.0435838
Q13148	TARDBP	TAR DNA-binding protein 43	Q13148	v1.0:ADPriboDB00001858	PARP1	unspecified	unspecified	HEK 293 and HeLa	unspecified	0.163817	2YnAd	TRUE	0.000288919	-0.0897316	0.0979397	0.0961305	0.171014	0.162929	0.0587202	-0.384056	-0.422473	-0.154777	-0.135396	-0.116395	-0.255706	7.33775	6.80643	7.52361	6.87951	7.59041	6.76721	7.04342	6.28602	7.2727	6.5731	7.31108	6.45279	0.163817	-0.718986	7.42748	0.116835
Q99714	HSD17B10	3-hydroxyacyl-CoA dehydrogenase type-2	Q99714	v2.0	PARP3;PARP10	141;unspecified	Mass Spectrometry	unspecified;HEK 293T cells	unspecified	0.0988742	2YnAd	TRUE	0.000302802	0.0567905	0.0485262	0.0437002	0.0217906	0.144125	0.113548	-0.126885	-0.145212	-0.164901	-0.116246	-0.117595	-0.0871718	6.81334	6.28893	6.80025	6.2622	6.90068	6.35396	6.62967	6.0952	6.59165	6.12416	6.63896	6.15324	0.0988742	-0.516142	6.75655	0.0396176
P22061	PCMT1	Protein-L-isoaspartate(D-aspartate) O-methyltransferase	P22061							0.131559	2YnAd	TRUE	0.000309241	0.0153191	-0.000576965	0.0240101	0.023324	0.196764	0.197814	-0.271923	-0.220456	-0.10915	-0.0919032	-0.187718	-0.240899	8.37542	7.52352	8.38411	7.54742	8.55686	7.72191	8.08818	7.30364	8.25095	7.43219	8.17238	7.2832	0.131559	-0.836005	8.3601	0.0799968
O95573	ACSL3	Long-chain-fatty-acid--CoA ligase 3	O95573	v2.0;v1.0:ADPriboDB00002617;v1.0:ADPriboDB00012046	PARP10;PARP2 K469A;unspecified	unspecified	Mass Spectrometry;unspecified	HEK 293T;HEK 293T cells;unspecified	unspecified	0.10686	2YnAd	TRUE	0.000311671	0.292269	0.289879	0.140443	0.21859	0.0810135	0.0644993	0.0659497	-0.00518807	-0.0819384	-0.0778031	-0.0522039	-0.0444438	8.51389	7.77482	8.36207	7.70353	8.30264	7.54944	8.28757	7.47976	8.13968	7.40714	8.16942	7.4405	0.10686	-0.736679	8.22162	-0.107128
O43148	RNMT	mRNA cap guanine-N7 methyltransferase	O43148	v2.0	PARP3	426	Mass Spectrometry	unspecified	unspecified	0.151654	2YnAd	TRUE	0.000314871	0.123535	0.106537	0.172745	0.1302	0.207437	0.179256	-0.212964	-0.0826167	-0.0342652	-0.105053	-0.246704	-0.218541	5.21402	4.39121	5.26323	4.41487	5.29792	4.46393	4.87752	4.20206	5.05622	4.17962	4.84378	4.06613	0.151654	-0.805812	5.09048	-0.00235226
Q96AC1	FERMT2	Fermitin family homolog 2	Q96AC1;Q9BQL6							0.139682	2YnAd	TRUE	0.000314871	0.0610088	0.0989004	0.209941	0.198659	0.109168	0.0385557	-0.236208	-0.262884	-0.0757484	-0.0606838	-0.19002	-0.134406	9.37818	9.30841	9.52712	9.40817	9.42634	9.24807	9.08097	8.94663	9.24143	9.14883	9.12715	9.07511	0.139682	-0.10766	9.31717	0.029301
Q9HAV4	XPO5	Exportin-5	Q9HAV4							0.101951	2YnAd	TRUE	0.000326551	0.14222	0.135669	0.122732	0.111504	0.0259965	0.132831	-0.0832404	-0.150744	-0.0303295	-0.0942261	-0.118132	-0.0757866	7.49909	7.59806	7.4796	7.57389	7.38287	7.59522	7.27363	7.31164	7.32654	7.36816	7.23874	7.3866	0.101951	0.105515	7.35687	-0.0142459
Q96KP4	CNDP2	Cytosolic non-specific dipeptidase	Q96KP4							0.191956	2YnAd	TRUE	0.000335163	0.100908	0.019171	0.130871	0.116931	0.245571	0.180916	-0.474449	-0.257235	-0.139535	-0.0762891	-0.220735	-0.340864	4.60572	4.70084	4.63569	4.79861	4.75039	4.86259	4.03037	4.42444	4.36528	4.60538	4.28408	4.34081	0.191956	0.176859	4.50482	0.0859293
O14979	HNRNPDL	Heterogeneous nuclear ribonucleoprotein D-like	O14979	v2.0;v1.0:ADPriboDB00001313;v1.0:ADPriboDB00011658;v1.0:ADPriboDB00012024	PARP1;unspecified	unspecified	Mass Spectrometry;unspecified	MCF10A Cells;HEK 293 and HeLa;SK-N-SH;unspecified	unspecified	-0.108409	6YnAd	TRUE	0.000338553	-0.322142	-0.34472	-0.160306	-0.210864	-0.0923468	-0.160604	-0.142845	-0.141957	0.0320027	0.107405	0.0451103	0.110213	8.96812	9.04276	9.12996	9.17662	9.19791	9.22688	9.14742	9.24552	9.32226	9.49488	9.33537	9.49769	-0.108409	0.0972179	9.29026	0.154014
P22059	OSBP	Oxysterol-binding protein 1	P22059							0.15097	2YnAd	TRUE	0.000338772	0.131356	0.176559	0.138839	0.185985	0.0799516	0.197282	-0.1436	-0.276362	-0.0164107	-0.0704764	-0.185983	-0.208834	6.79996	4.17398	6.80744	4.18341	6.74855	4.19471	6.525	3.72106	6.65219	3.92695	6.48262	3.78859	0.15097	-2.67118	6.6686	-0.00099853
P49821	NDUFV1	NADH dehydrogenase [ubiquinone] flavoprotein 1, mitochondrial	P49821	v1.0:ADPriboDB00001103	PARP1	unspecified	unspecified	HEK 293 and HeLa	unspecified	0.166727	2YnAd	TRUE	0.000348215	0.259333	0.0946255	0.139081	0.126759	0.155007	0.261855	-0.0250916	-0.233821	-0.237377	-0.0975632	-0.254655	-0.115557	4.41818	5.43683	4.29792	5.46896	4.31385	5.60406	4.13375	5.10838	3.92147	5.24464	3.90419	5.22664	0.166727	1.18336	4.15884	-0.00872765
P84090	ERH	Enhancer of rudimentary homolog	P84090	v1.0:ADPriboDB00002940;v1.0:ADPriboDB00006058	unspecified	unspecified	unspecified	U2OS;shPARG HCT116	unspecified	0.124116	2YnAd	TRUE	0.000348215	0.0633748	0.063152	0.0877059	0.0702561	0.114712	0.121223	-0.257565	-0.261423	-0.0242897	-0.0963207	-0.208209	-0.121158	7.54559	7.18473	7.56992	7.19183	7.59693	7.2428	7.22465	6.86015	7.45792	7.02526	7.27401	7.00042	0.124116	-0.360637	7.48221	0.0539257
Q9UG63	ABCF2	ATP-binding cassette sub-family F member 2	Q9UG63	v2.0;v1.0:ADPriboDB00002615	PARP10;PARP2 K469A	unspecified	Mass Spectrometry;unspecified	HEK 293T;HEK 293T cells	unspecified	0.147873	2YnAd	TRUE	0.000352215	0.195574	0.148139	0.218373	0.279588	0.0617546	0.174551	0.00352775	-0.0839611	-0.145841	-0.242868	-0.142646	-0.0847052	5.79127	5.33576	5.81407	5.46721	5.65745	5.36218	5.59922	5.10366	5.44986	4.94476	5.45305	5.10292	0.147873	-0.408071	5.5957	-0.0458641
Q92734	TFG	Protein TFG	Q92734							0.166003	2YnAd	TRUE	0.00035488	0.101971	0.245484	0.173008	0.220385	0.101853	0.155973	-0.147505	-0.344458	-0.0563317	-0.0391905	-0.170339	-0.235537	6.23748	6.18583	6.30852	6.16074	6.23737	6.09632	5.98801	5.59589	6.07918	5.90116	5.96517	5.70481	0.166003	-0.195161	6.13551	-0.000638758
P49189	ALDH9A1	4-trimethylaminobutyraldehyde dehydrogenase	P49189							-0.132958	6YnAd	TRUE	0.000357554	-0.258511	-0.270502	-0.197298	-0.246265	-0.216529	-0.215785	-0.166409	-0.118328	0.00829729	0.0389649	0.223309	0.204775	9.35938	9.25352	9.42059	9.27775	9.40136	9.30823	9.45148	9.40569	9.62619	9.56298	9.8412	9.72879	-0.132958	-0.0938703	9.61789	0.145986
P14618	PKM	Pyruvate kinase PKM	P14618;P30613	v2.0;v1.0:ADPriboDB00001430	PARP3;PARP1	419;unspecified	Mass Spectrometry;unspecified	unspecified;HEK 293 and HeLa	unspecified	0.187352	2YnAd	TRUE	0.000359323	0.0727551	0.0854423	0.245233	0.259737	0.124112	0.0252392	-0.37976	-0.411589	-0.17664	-0.100666	-0.197291	-0.169756	12.8162	12.8801	12.9887	13.0544	12.8676	12.8199	12.3637	12.3831	12.5668	12.694	12.5462	12.6249	0.187352	0.051213	12.7435	0.074922
P60228	EIF3E	Eukaryotic translation initiation factor 3 subunit E	P60228	v1.0:ADPriboDB00011647	unspecified	unspecified	unspecified	SK-N-SH	unspecified	-0.102063	6YnAd	TRUE	0.000360009	-0.210302	-0.26154	-0.0931245	-0.0831463	-0.107116	-0.0941214	0.0752594	0.0191317	0.0629872	0.078287	0.0353265	0.104419	8.94759	9.11053	9.06477	9.28893	9.05078	9.27795	9.23315	9.3912	9.22088	9.45036	9.19322	9.47649	-0.102063	0.21418	9.15789	0.0569791
Q14203	DCTN1	Dynactin subunit 1	Q14203;REV__Q6ZT98;REV__Q8TE76;O94812;Q9P219							-0.17622	6YnAd	TRUE	0.000366942	-0.0352647	0.000208018	0.0192248	0.0640165	-0.281472	-0.263079	0.275522	0.253169	0.423723	0.375614	0.159222	0.131025	8.63546	8.75172	8.68995	8.81553	8.38925	8.48843	8.94625	9.00468	9.09445	9.12713	8.82995	8.88254	-0.17622	0.0807845	8.67073	-0.134881
P68402	PAFAH1B2	Platelet-activating factor acetylhydrolase IB subunit beta	P68402							-0.097324	6YnAd	TRUE	0.000369747	-0.315653	-0.262694	-0.143027	-0.165963	-0.0531872	-0.0776504	-0.0181798	-0.0169266	0.0355335	0.0529296	0.0602832	0.0360741	7.73203	8.3568	7.90465	8.45353	7.99449	8.54184	8.0295	8.60257	8.08321	8.67242	8.10796	8.65557	-0.097324	0.571814	8.04768	0.10441
Q92621	NUP205	Nuclear pore complex protein Nup205	Q92621	v2.0;v1.0:ADPriboDB00001753	PARP10;PARP1	unspecified	Mass Spectrometry;unspecified	HEK 293T;HEK 293T cells;HEK 293 and HeLa	unspecified	0.132149	2YnAd	TRUE	0.000370462	0.174622	0.124445	0.246493	0.145207	0.0852602	0.104061	-0.176657	-0.123279	-0.106378	0.00706002	-0.136148	-0.1703	5.53775	6.06522	5.60962	6.08598	5.44839	6.04484	5.18647	5.8175	5.25675	5.94784	5.22698	5.77047	0.132149	0.57765	5.36313	-0.0209654
Q9UHV9	PFDN2	Prefoldin subunit 2	Q9UHV9	v2.0	PARP3	25	Mass Spectrometry	unspecified	unspecified	0.113161	2YnAd	TRUE	0.000387054	0.00915116	-0.0564511	-0.00535981	-0.0464322	0.136488	0.0922497	-0.353623	-0.345985	-0.189491	-0.0959593	-0.146482	-0.0967397	8.07112	9.07732	8.05661	9.08734	8.19846	9.22602	7.70835	8.78779	7.87248	9.03781	7.91549	9.03703	0.113161	1.0718	8.06197	0.132083
P10768	ESD	S-formylglutathione hydrolase	P10768	v2.0	PARP10	unspecified	Mass Spectrometry	HEK 293T cells	unspecified	0.139247	2YnAd	TRUE	0.000392428	-0.108975	-0.0848209	0.0427238	0.0543605	0.194824	0.217684	-0.166164	-0.246537	-0.322605	-0.293768	-0.159489	-0.166604	7.35611	7.43858	7.5078	7.57776	7.65991	7.74108	7.29892	7.27686	7.14248	7.22963	7.30559	7.35679	0.139247	0.0583159	7.46508	0.124958
Q9H0U4;Q92928	RAB1B;RAB1C	Ras-related protein Rab-1B;Putative Ras-related protein Rab-1C	Q9H0U4;Q92928	v1.0:ADPriboDB00002792	PARP2 K469A	unspecified	unspecified	HEK 293T	unspecified	0.212791	2YnAd	TRUE	0.000399195	0.0347609	0.0903386	0.0779198	0.0149601	0.295338	0.258991	-0.564033	-0.336505	-0.0695946	-0.153872	-0.27883	-0.378352	6.46641	6.3109	6.50957	6.23552	6.72699	6.47955	5.86762	5.88406	6.36206	6.06669	6.15282	5.84221	0.212791	-0.211088	6.43165	0.121292
Q9Y3E5	PTRH2	Peptidyl-tRNA hydrolase 2, mitochondrial	Q9Y3E5	v1.0:ADPriboDB00001443	PARP1	unspecified	unspecified	HEK 293 and HeLa	unspecified	0.226262	2YnAd	TRUE	0.000400928	0.0269991	-0.0071147	0.0877846	0.238789	0.213502	0.160788	-0.515072	-0.609875	-0.173991	-0.065205	-0.276047	-0.354206	4.62576	4.28786	4.68654	4.53376	4.81226	4.45576	4.08368	3.6851	4.42477	4.22977	4.32271	3.94077	0.226262	-0.303784	4.59876	0.153124
Q05048	CSTF1	Cleavage stimulation factor subunit 1	Q05048	v1.0:ADPriboDB00001634	PARP1	unspecified	unspecified	HEK 293 and HeLa	unspecified	0.13533	2YnAd	TRUE	0.000400928	0.0111095	0.170461	0.179827	0.160725	0.12768	0.0833839	-0.146872	-0.195772	-0.12434	-0.1567	-0.126195	-0.140889	5.22062	3.32616	5.38934	3.31642	5.33719	3.23908	5.06264	2.95992	5.08517	2.999	5.08332	3.01481	0.13533	-2.05382	5.20951	0.0189451
P61224;A6NIZ1	RAP1B	Ras-related protein Rap-1b;Ras-related protein Rap-1b-like protein	P61224;A6NIZ1							0.0986214	2YnAd	TRUE	0.000409326	-0.263659	-0.287065	-0.136648	-0.158233	0.167014	0.146777	-0.437766	-0.448234	-0.304487	-0.272327	-0.147996	-0.104461	9.19966	8.5173	9.32667	8.64614	9.63033	8.95115	9.02555	8.35613	9.15883	8.53204	9.31532	8.69991	0.0986214	-0.65895	9.46332	0.270155
P17252	PRKCA	Protein kinase C alpha type	P17252							0.147098	2YnAd	TRUE	0.000410778	0.110072	0.127277	0.204428	0.248452	0.0942722	0.124229	-0.150921	-0.24071	0.00207344	-0.0592373	-0.233778	-0.173866	6.81176	6.56568	6.90612	6.68686	6.79596	6.56263	6.55077	6.19769	6.70376	6.37917	6.46791	6.26454	0.147098	-0.263287	6.70169	-0.00628679
Q9BXJ9	NAA15	N-alpha-acetyltransferase 15, NatA auxiliary subunit	Q9BXJ9							0.106153	2YnAd	TRUE	0.000423943	0.0492752	0.178032	0.099705	0.14866	0.093287	0.0981418	-0.117058	-0.138018	-0.017641	-0.0745761	-0.077385	-0.182056	9.57407	8.71578	9.6245	8.68641	9.61809	8.63589	9.40774	8.39973	9.50716	8.46317	9.44741	8.35569	0.106153	-0.987051	9.5248	-0.00725764
Q15020	SART3	Squamous cell carcinoma antigen recognized by T-cells 3	Q15020							0.113582	2YnAd	TRUE	0.000439624	0.186593	0.155104	0.139597	0.183092	0.128315	0.0828615	-0.0646502	-0.112235	-0.0479513	0.0425387	-0.147834	-0.157291	6.57164	6.70842	6.52465	6.73641	6.51336	6.63618	6.3204	6.44108	6.3371	6.59586	6.23721	6.39603	0.113582	0.16827	6.38505	-0.0466639
Q9UL46	PSME2	Proteasome activator complex subunit 2	Q9UL46							-0.112783	6YnAd	TRUE	0.000440244	-0.317495	-0.328475	-0.189276	-0.29045	-0.0685395	-0.0246203	-0.0713684	0.0196447	0.0393571	0.0285631	0.0651633	0.0531797	9.08632	9.26265	9.21453	9.30067	9.33527	9.5665	9.33244	9.61077	9.44317	9.61968	9.46897	9.6443	-0.112783	0.187311	9.40381	0.130361
Q13123	IK	Protein Red	Q13123	v2.0	PARP1;unspecified	114;K534	Mass Spectrometry;Autoradiography	unspecified;HeLa cells	unspecified	-0.172973	6YnAd	TRUE	0.000462109	-0.215311	0.0355652	-0.300732	-0.116188	-0.188425	-0.134532	0.281994	0.16433	0.22217	0.0556333	0.318516	0.113404	7.17179	8.4111	7.08637	8.25935	7.19867	8.241	7.66909	8.53987	7.60927	8.43117	7.70561	8.48894	-0.172973	0.988439	7.3871	-0.0284238
O95232	LUC7L3	Luc7-like protein 3	O95232;P50151;P59768;P46019	v2.0;v1.0:ADPriboDB00001346	PARP1	412;422;427;unspecified	Mass Spectrometry;unspecified	unspecified;HEK 293 and HeLa	unspecified	0.140692	2YnAd	TRUE	0.000475477	0.251652	0.248529	-0.00670246	0.0308734	0.219738	0.201619	-0.106927	-0.123413	-0.133488	-0.0918509	-0.122718	-0.164203	9.87082	9.49349	9.61247	9.27584	9.83891	9.44658	9.51224	9.12155	9.48568	9.15311	9.49645	9.08076	0.140692	-0.374206	9.61917	-0.0244188
P50914	RPL14	60S ribosomal protein L14	P50914	v1.0:ADPriboDB00000993;v1.0:ADPriboDB00002805;v1.0:ADPriboDB00011550;v1.0:ADPriboDB00011919	PARP1;PARP2 K469A;unspecified	unspecified	unspecified	HEK 293 and HeLa;HEK 293T;SK-N-SH;HeLa	unspecified	0.142205	2YnAd	TRUE	0.000475477	0.175282	0.0910056	0.151398	0.173529	0.215165	0.134151	-0.0172557	-0.179121	-0.208033	0.0342873	-0.229256	-0.166551	7.35516	7.70952	7.33128	7.79204	7.39505	7.75267	7.16263	7.43939	6.97185	7.6528	6.95062	7.45196	0.142205	0.438633	7.17988	-0.0209914
P14625	HSP90B1	Endoplasmin	P14625;Q58FF3;REV__Q8TCB0	v1.0:ADPriboDB00001073	PARP1	unspecified	unspecified	HEK 293 and HeLa	unspecified	-0.189486	6YnAd	TRUE	0.000483345	-0.181389	-0.245636	-0.00148515	-0.0951084	-0.379497	-0.229624	0.0670857	0.137959	0.340054	0.214427	0.15941	0.22216	11.7853	11.7786	11.9652	11.9292	11.5872	11.7947	12.0338	12.1622	12.3067	12.2387	12.1261	12.2464	-0.189486	0.057589	11.9667	-0.00100466
Q12765	SCRN1	Secernin-1	Q12765;Q0VDG4							0.0809754	2YnAd	TRUE	0.000483345	-0.145639	-0.140538	0.00423861	-0.00548492	0.0884772	0.0728775	-0.279348	-0.239862	-0.216961	-0.210755	-0.062688	-0.0881594	8.38762	8.13686	8.5375	8.27191	8.62174	8.35028	8.25391	8.03754	8.3163	8.06664	8.47057	8.18924	0.0809754	-0.255862	8.53326	0.147136
Q9UBQ0	VPS29	Vacuolar protein sorting-associated protein 29	Q9UBQ0							0.112701	2YnAd	TRUE	0.000490229	0.0475881	0.111072	0.0364829	-0.00253193	0.19206	0.180999	-0.124725	-0.105054	-0.147058	-0.113102	-0.114882	-0.181917	7.69866	8.03111	7.68756	7.91751	7.84313	8.10104	7.52635	7.81498	7.50402	7.80694	7.53619	7.73812	0.112701	0.268964	7.65107	0.0265778
Q96AP7	ESAM	Endothelial cell-selective adhesion molecule	Q96AP7							-0.122469	6YnAd	TRUE	0.000496446	-0.224907	-0.281563	-0.201582	-0.271289	-0.0609275	-0.0467875	0.0819926	0.0659822	-0.0494455	0.0651568	0.102625	0.116255	7.43498	6.75667	7.45831	6.76694	7.59896	6.99144	7.74188	7.10421	7.61044	7.10339	7.76251	7.15448	-0.122469	-0.621659	7.65989	0.084697
O43447	PPIH	Peptidyl-prolyl cis-trans isomerase H	O43447	v1.0:ADPriboDB00001781	PARP1	unspecified	unspecified	HEK 293 and HeLa	unspecified	0.172548	2YnAd	TRUE	0.000496446	-0.0429804	0.0316418	0.0279992	0.110909	0.319576	0.261383	-0.222503	-0.239741	-0.116129	-0.164815	-0.292723	-0.326138	7.13896	6.63505	7.20994	6.71431	7.50152	6.86479	6.95944	6.36366	7.06581	6.43859	6.88922	6.27727	0.172548	-0.578536	7.18194	0.0785694
Q8NE71	ABCF1	ATP-binding cassette sub-family F member 1	Q8NE71	v2.0;v1.0:ADPriboDB00002543;v1.0:ADPriboDB00002614	PARP1;PARP2;PARP3;PARP1 K903A;PARP2 K469A	20;45;168;282;291;300;403;705;unspecified	Mass Spectrometry;unspecified	unspecified;HEK 293T	unspecified	0.142566	2YnAd	TRUE	0.000496822	0.0806047	0.149348	-0.0184021	0.0325535	0.22655	0.113333	-0.335182	-0.17661	-0.185466	-0.1697	-0.0395135	-0.220333	6.91456	7.38923	6.81555	7.27243	7.0605	7.35321	6.49877	7.06327	6.64849	7.07018	6.79444	7.01955	0.142566	0.405928	6.83395	0.06526
P35249	RFC4	Replication factor C subunit 4	P35249	v2.0;v1.0:ADPriboDB00002997;v1.0:ADPriboDB00011744	PARP3;unspecified	100;K13;unspecified	Mass Spectrometry;Autoradiography;unspecified	unspecified;HeLa cells;U2OS;SK-N-SH	unspecified	0.172851	2YnAd	TRUE	0.000498228	0.00119688	0.0620485	0.188973	0.0192987	0.199192	0.264182	-0.337035	-0.217035	-0.0557842	-0.17822	-0.298757	-0.252489	5.42671	3.951	5.61449	3.90825	5.62471	4.15314	5.08848	3.67192	5.36973	3.71074	5.12676	3.63647	0.172851	-1.53656	5.42551	0.0726674
Q9H4A4	RNPEP	Aminopeptidase B	Q9H4A4							0.124573	2YnAd	TRUE	0.000507079	0.106504	0.114413	0.154824	0.186477	0.114025	0.0624417	-0.201984	-0.174323	-0.0667357	0.00703416	-0.115388	-0.204797	7.07172	7.27268	7.12004	7.34475	7.07924	7.22071	6.76323	6.98395	6.89848	7.16531	6.84983	6.95347	0.124573	0.193053	6.96522	0.002105
Q969U7	PSMG2	Proteasome assembly chaperone 2	Q969U7							0.129637	2YnAd	TRUE	0.000507079	0.0146116	0.13267	0.0306488	0.161163	0.134615	0.159114	-0.16605	-0.199676	-0.116053	-0.122208	-0.0427732	-0.276065	6.57561	6.96746	6.59165	6.99595	6.69562	6.9939	6.39495	6.63511	6.44495	6.71258	6.51823	6.55872	0.129637	0.273788	6.561	0.0348654
P14868	DARS	Aspartate--tRNA ligase, cytoplasmic	P14868	v1.0:ADPriboDB00001048;v1.0:ADPriboDB00011578;v1.0:ADPriboDB00011991	PARP1;unspecified	unspecified	unspecified	HEK 293 and HeLa;SK-N-SH;unspecified	unspecified	0.0995359	2YnAd	TRUE	0.000507106	0.0560693	0.0239975	0.0718623	0.107694	0.0741599	0.127163	-0.125929	-0.21483	-0.0465836	-0.0658224	-0.165849	-0.114472	10.1905	9.01476	10.2063	9.09845	10.2086	9.11792	10.0085	8.77593	10.0879	8.92494	9.96858	8.87629	0.0995359	-1.14367	10.1344	0.032766
Q9H8H0	NOL11	Nucleolar protein 11	Q9H8H0	v1.0:ADPriboDB00001744	PARP1	unspecified	unspecified	HEK 293 and HeLa	unspecified	0.116017	2YnAd	TRUE	0.000507106	0.129029	0.0777679	0.101487	0.128016	0.0982812	0.142163	-0.0830533	-0.216156	-0.077405	-0.0317998	-0.187697	-0.119349	6.79008	5.27832	6.76254	5.32857	6.75934	5.34271	6.578	4.98439	6.58365	5.16875	6.47336	5.0812	0.116017	-1.4605	6.66105	0.00465456
P31948	STIP1	Stress-induced-phosphoprotein 1	P31948							0.16467	2YnAd	TRUE	0.000513113	0.129245	0.138048	0.173962	0.197701	0.0987248	0.0700732	-0.29847	-0.395484	-0.0974137	-0.0218127	-0.186314	-0.168791	11.7761	11.3682	11.8208	11.4279	11.7456	11.3003	11.3484	10.8347	11.5495	11.2084	11.4606	11.0614	0.16467	-0.416689	11.6469	0.0433447
Q96G23	CERS2	Ceramide synthase 2	Q96G23							0.21176	2YnAd	TRUE	0.000525075	0.357296	0.261772	0.0193247	-0.0508132	0.238176	0.359544	-0.371725	-0.186261	-0.144785	-0.230082	-0.183544	-0.239417	5.50081	8.03196	5.16284	7.71937	5.38169	8.12973	4.77179	7.58393	4.99873	7.54011	4.95997	7.53077	0.21176	2.62668	5.14351	0.0205
Q15019	SEPT2	Septin-2	Q15019	v1.0:ADPriboDB00001826	PARP1	unspecified	unspecified	HEK 293 and HeLa	unspecified	0.120005	2YnAd	TRUE	0.000538353	-0.0207145	0.0649221	0.025309	-0.0171495	0.188182	0.16284	-0.275943	-0.179657	-0.0848296	-0.156012	-0.148645	-0.191584	6.27387	6.96047	6.31989	6.8784	6.48276	7.05839	6.01864	6.71589	6.20975	6.73953	6.14594	6.70396	0.120005	0.600965	6.29458	0.0761358
P07384	CAPN1	Calpain-1 catalytic subunit	P07384							0.110417	2YnAd	TRUE	0.000538353	0.084931	0.057459	0.144561	0.126493	0.0469072	0.122978	-0.196993	-0.177716	-0.00378458	-0.0665491	-0.154796	-0.14184	8.09012	8.45307	8.14975	8.5221	8.05209	8.51859	7.80819	8.2179	8.0014	8.32906	7.85039	8.25377	0.110417	0.390425	8.00519	0.0190376
P22087	FBL	rRNA 2-O-methyltransferase fibrillarin	P22087	v2.0;v1.0:ADPriboDB00001058;v1.0:ADPriboDB00002688;v1.0:ADPriboDB00002939;v1.0:ADPriboDB00004032;v1.0:ADPriboDB00004451;v1.0:ADPriboDB00004620;v1.0:ADPriboDB00004656;v1.0:ADPriboDB00004954;v1.0:ADPriboDB00005302;v1.0:ADPriboDB00005316;v1.0:ADPriboDB00006125;v1.0:ADPriboDB00007322;v1.0:ADPriboDB00009612;v1.0:ADPriboDB00009658;v1.0:ADPriboDB00009841;v1.0:ADPriboDB00010331;v1.0:ADPriboDB00010638;v1.…	PARP1;PARP2 K469A;unspecified	unspecified	Mass Spectrometry;unspecified	MCF10A Cells;MDA-MB-468 Cells;T-47D Cells;ZR-75-1 Cells;SK-BR-3 Cells;HEK 293 and HeLa;HEK 293T;U2OS;shPARG HCT116;shPARG HEK293T	unspecified	0.0926087	2YnAd	TRUE	0.000540571	0.0322878	0.0612802	0.151199	0.153244	0.0801075	0.0671501	-0.10632	-0.096435	-0.0440723	-0.0766107	-0.123586	-0.119013	8.71689	8.09924	8.8358	8.1912	8.76471	8.10511	8.57828	7.94152	8.64053	7.96135	8.56102	7.91895	0.0926087	-0.646645	8.6846	0.0024969
O75534	CSDE1	Cold shock domain-containing protein E1	O75534							0.161471	2YnAd	TRUE	0.000552652	0.21217	0.181993	0.262718	0.229526	0.0746608	0.097019	-0.280774	-0.216855	0.00688908	0.00532935	-0.186404	-0.207753	9.08376	9.3692	9.1343	9.41673	8.94625	9.28422	8.59081	8.97035	8.87848	9.19253	8.68518	8.97945	0.161471	0.315617	8.87159	-0.0214623
Q07666	KHDRBS1	KH domain-containing, RNA-binding, signal transduction-associated protein 1	Q07666;O75525;Q5VWX1	v2.0;v1.0:ADPriboDB00001327;v1.0:ADPriboDB00002734;v1.0:ADPriboDB00002941;v1.0:ADPriboDB00007531;v1.0:ADPriboDB00007540;v1.0:ADPriboDB00008758;v1.0:ADPriboDB00008759;v1.0:ADPriboDB00010106;v1.0:ADPriboDB00011679	unspecified;PARP1;PARP2 K469A	D22;R36;R13;R17;unspecified;S18	Autoradiography;Mass Spectrometry;unspecified	HeLa cells;HEK 293 and HeLa;HEK 293T;U2OS;shPARG HCT116;shPARG HEK293T;SK-N-SH	unspecified;1 mM H2O2;250 uM H2O2	0.199618	2YnAd	TRUE	0.000552667	0.105032	0.129764	0.325429	0.255581	0.0299963	0.146515	-0.465452	-0.318649	-0.0189631	-0.148061	-0.18143	-0.270538	8.43788	7.54889	8.65828	7.67471	8.36284	7.56564	7.8674	7.10048	8.31388	7.27106	8.15142	7.14859	0.199618	-0.913722	8.33285	0.0493852
P51659	HSD17B4	Peroxisomal multifunctional enzyme type 2;(3R)-hydroxyacyl-CoA dehydrogenase;Enoyl-CoA hydratase 2	P51659	v2.0;v1.0:ADPriboDB00001316	PARP10;PARP1	unspecified	Mass Spectrometry;unspecified	HEK 293T cells;HEK 293 and HeLa	unspecified	0.249603	2YnAd	TRUE	0.00055329	0.356955	0.460627	0.128806	0.211749	0.348716	0.463539	0.0964435	0.0693652	-0.282152	-0.44928	-0.175997	-0.283229	8.17377	6.98031	7.94562	6.73143	8.16553	6.98322	7.91326	6.58905	7.53466	6.07041	7.64082	6.23646	0.249603	-1.29713	7.81681	-0.113677
P61978	HNRNPK	Heterogeneous nuclear ribonucleoprotein K	P61978	v2.0;v1.0:ADPriboDB00001069;v1.0:ADPriboDB00002711;v1.0:ADPriboDB00005277;v1.0:ADPriboDB00005312;v1.0:ADPriboDB00005471;v1.0:ADPriboDB00011660	PARP3;PARP1;PARP2 K469A;unspecified	29;30;429;433;unspecified	Mass Spectrometry;unspecified	unspecified;MCF10A Cells;HEK 293 and HeLa;HEK 293T;shPARG HCT116;SK-N-SH	unspecified	-0.20632	6YnAd	TRUE	0.000561297	-0.146428	-0.146225	0.0453837	-0.0277623	-0.350807	-0.338643	0.162356	0.180867	0.377507	0.415198	0.185428	0.190005	10.8128	10.7993	11.0047	10.9177	10.6085	10.6068	11.1216	11.1264	11.3368	11.3607	11.1447	11.1355	-0.20632	-0.0137816	10.9593	-0.0657484
P28070	PSMB4	Proteasome subunit beta type-4	P28070							0.148666	2YnAd	TRUE	0.000563165	-0.0451407	-0.0525985	0.00559197	0.129796	0.137004	0.0805292	-0.414668	-0.498931	-0.121337	-0.114086	-0.198263	-0.181523	6.69222	6.96249	6.74295	7.14489	6.87436	7.09562	6.32269	6.51616	6.61602	6.90101	6.53909	6.83357	0.148666	0.277735	6.73736	0.153121
P08133	ANXA6	Annexin A6	P08133	v2.0	PARP3	28;487	Mass Spectrometry	unspecified	unspecified	-0.192734	6YnAd	TRUE	0.000565093	-0.183743	-0.209189	-0.0533504	-0.0695092	-0.385454	-0.294787	0.0708941	0.0292837	0.294537	0.281728	0.217486	0.222843	11.6822	11.7175	11.8125	11.8572	11.4804	11.6319	11.9368	11.956	12.1604	12.2084	12.0834	12.1495	-0.192734	0.0608083	11.8659	0.00952922
O00159	MYO1C	Unconventional myosin-Ic	O00159	v2.0;v1.0:ADPriboDB00001097	PARP10;PARP1	unspecified	Mass Spectrometry;unspecified	HEK 293T;HEK 293T cells;HEK 293 and HeLa	unspecified	0.109524	2YnAd	TRUE	0.000565933	0.212108	0.205933	0.167873	0.212963	0.131542	0.0666182	-0.0160779	-0.0649327	0.0045933	0.0734795	-0.160147	-0.15417	8.39262	8.29767	8.34838	8.3047	8.31205	8.15836	8.16443	8.02681	8.1851	8.16522	8.02036	7.93757	0.109524	-0.0887675	8.18051	-0.0817264
Q9NT62	ATG3	Ubiquitin-like-conjugating enzyme ATG3	Q9NT62							0.159441	2YnAd	TRUE	0.000570434	0.0917135	0.0142075	-0.0546615	0.125676	0.278746	0.205777	-0.19053	-0.229701	-0.176965	-0.249389	-0.243491	-0.161758	3.48625	4.63012	3.33988	4.74159	3.67329	4.82169	3.20401	4.38621	3.21758	4.36652	3.15105	4.45416	0.159441	1.22137	3.39454	0.0709776
P19623	SRM	Spermidine synthase	P19623							0.105816	2YnAd	TRUE	0.000571013	-0.00961332	-0.0455819	0.0184193	0.0252965	0.104339	0.188081	-0.134648	-0.23767	-0.199233	-0.169312	-0.13322	-0.11477	6.13583	5.89602	6.16387	5.9669	6.24978	6.12969	6.0108	5.70394	5.94621	5.77229	6.01223	5.82684	0.105816	-0.203841	6.14545	0.0851086
P19367	HK1	Hexokinase-1	P19367;Q2TB90;P52790	v1.0:ADPriboDB00000831;v1.0:ADPriboDB00000954;v1.0:ADPriboDB00011667;v1.0:ADPriboDB00011879;v1.0:ADPriboDB00001688	PARP1;unspecified	unspecified	unspecified	unspecified;HEK 293 and HeLa;SK-N-SH;HeLa	unspecified	0.111744	2YnAd	TRUE	0.000578129	0.081955	0.0673885	0.1363	0.163295	0.0740516	0.0720279	-0.206607	-0.189138	-0.0226638	-0.0356108	-0.138481	-0.153407	8.75437	9.12006	8.80872	9.21597	8.74647	9.1247	8.46581	8.86353	8.64975	9.01706	8.53394	8.89926	0.111744	0.380254	8.67242	0.0181406
O00629	KPNA4	Importin subunit alpha-3	O00629	v1.0:ADPriboDB00002729;v1.0:ADPriboDB00003064	PARP2 K469A;unspecified	unspecified	unspecified	HEK 293T;U2OS	unspecified	-0.146612	6YnAd	TRUE	0.000580368	-0.288824	-0.310822	-0.296383	-0.186212	-0.081544	-0.0562783	0.128333	0.0140573	0.0884731	0.174001	0.109555	0.0248646	5.01713	4.15889	5.00957	4.2835	5.22441	4.41343	5.43429	4.48377	5.39443	4.64371	5.41551	4.49457	-0.146612	-0.836247	5.30596	0.0818465
Q13263	TRIM28	Transcription intermediary factor 1-beta	Q13263	v2.0;v1.0:ADPriboDB00001539;v1.0:ADPriboDB00011776	PARP10;unspecified;PARP1	unspecified;E447;R193	Mass Spectrometry;Autoradiography;unspecified	HEK 293T;HeLa cells;HEK 293T cells;HEK 293 and HeLa;SK-N-SH	unspecified	0.248575	2YnAd	TRUE	0.000582663	0.302847	0.393593	0.434141	0.450158	0.0763952	0.136899	-0.342445	-0.324408	0.0527407	0.0123882	-0.221098	-0.366049	9.57933	8.9419	9.71063	8.99847	9.35288	8.68521	8.93404	8.2239	9.32923	8.5607	9.05539	8.18226	0.248575	-0.728177	9.27649	-0.0727552
P31943	HNRNPH1	Heterogeneous nuclear ribonucleoprotein H;Heterogeneous nuclear ribonucleoprotein H, N-terminally processed	P31943;Q9NQA5	v1.0:ADPriboDB00000689;v1.0:ADPriboDB00001067;v1.0:ADPriboDB00011659	Pertussis toxin;PARP1;unspecified	unspecified	unspecified	A375;HEK 293 and HeLa;SK-N-SH	unspecified	-0.134454	6YnAd	TRUE	0.000584591	-0.420282	-0.306093	-0.167076	-0.0919836	-0.225648	-0.16552	-0.0800661	-0.0984688	0.128358	0.0409196	0.194834	0.0512653	9.55757	10.1866	9.81077	10.4007	9.7522	10.3271	9.89778	10.3942	10.1062	10.5336	10.1727	10.5439	-0.134454	0.5148	9.97785	0.137027
O43143	DHX15	Pre-mRNA-splicing factor ATP-dependent RNA helicase DHX15	O43143	v2.0;v1.0:ADPriboDB00000946;v1.0:ADPriboDB00002665;v1.0:ADPriboDB00003999;v1.0:ADPriboDB00005074;v1.0:ADPriboDB00006579;v1.0:ADPriboDB00006672;v1.0:ADPriboDB00006704;v1.0:ADPriboDB00006716;v1.0:ADPriboDB00006787;v1.0:ADPriboDB00006794;v1.0:ADPriboDB00006811;v1.0:ADPriboDB00006863;v1.0:ADPriboDB00006885;v1.0:ADPriboDB00007059;v1.0:ADPriboDB00007832;v1.0:ADPriboDB00007841;v1.0:ADPriboDB00011715	PARP1;PARP2 K469A;unspecified	unspecified	Mass Spectrometry;unspecified	MCF7 Cells;HEK 293 and HeLa;HEK 293T;shPARG HCT116;SK-N-SH	unspecified	0.142818	2YnAd	TRUE	0.000593347	-0.00258469	0.0537777	0.115872	0.184999	0.0678826	0.0874455	-0.294046	-0.408815	-0.0705216	-0.0920744	-0.166121	-0.174851	9.77668	9.88275	9.89513	10.014	9.84714	9.91642	9.48522	9.42016	9.70874	9.7369	9.61314	9.65412	0.142818	0.0497106	9.77926	0.0840414
P27797	CALR	Calreticulin	P27797							0.126603	2YnAd	TRUE	0.000604352	-0.149001	-0.105961	-0.164942	-0.0341845	0.170939	0.218516	-0.315886	-0.43932	-0.23297	-0.295076	-0.132393	-0.168226	10.5815	11.5151	10.5656	11.5869	10.9014	11.8396	10.4146	11.1817	10.4975	11.326	10.5981	11.4528	0.126603	0.89054	10.7305	0.198191
P35610	SOAT1	Sterol O-acyltransferase 1	P35610							0.160561	2YnAd	TRUE	0.000604862	0.109634	0.159099	0.0391455	-0.046897	0.1628	0.256378	-0.369996	-0.255727	-0.100045	-0.12224	-0.124743	-0.273818	8.04954	5.5923	7.97905	5.38631	8.1027	5.68958	7.56991	5.17748	7.83986	5.31097	7.81516	5.15939	0.160561	-2.5067	7.9399	0.0680963
O75874	IDH1	Isocitrate dehydrogenase [NADP] cytoplasmic	O75874							0.113859	2YnAd	TRUE	0.000604862	-0.0911022	-0.0211782	0.116515	0.100319	0.0350275	0.0923209	-0.283628	-0.342071	-0.104882	-0.140173	-0.123184	-0.140472	7.07453	7.21422	7.28215	7.33572	7.20066	7.32772	6.88201	6.89333	7.06075	7.09522	7.04245	7.09492	0.113859	0.0697613	7.16563	0.108504
O75940	SMNDC1	Survival of motor neuron-related-splicing factor 30	O75940	v2.0;v1.0:ADPriboDB00001838;v1.0:ADPriboDB00003031;v1.0:ADPriboDB00007583	PARP3;unspecified;PARP1	204;E203;unspecified	Mass Spectrometry;Autoradiography;unspecified	unspecified;HeLa cells;HEK 293 and HeLa;U2OS;shPARG HCT116	unspecified	-0.174075	6YnAd	TRUE	0.00061219	-0.283828	-0.456198	-0.251559	-0.352936	-0.0823066	-0.227235	-0.0256194	0.0924073	-0.0446478	-0.036414	0.0783513	0.370766	6.57375	6.48514	6.60602	6.5884	6.77527	6.7141	6.83196	7.03374	6.81293	6.90492	6.93593	7.3121	-0.174075	0.0837579	6.85758	0.14658
Q71UM5;P42677	RPS27L;RPS27	40S ribosomal protein S27-like;40S ribosomal protein S27	Q71UM5;P42677	v1.0:ADPriboDB00001477	PARP1	unspecified	unspecified	HEK 293 and HeLa	unspecified	0.130668	2YnAd	TRUE	0.000631771	0.165002	0.0675244	0.167359	0.0913403	0.140035	0.144127	-0.261838	-0.0658029	0.00100618	-0.0982169	-0.220186	-0.147594	7.24844	6.71922	7.2508	6.74303	7.22348	6.79582	6.8216	6.58589	7.08445	6.55348	6.86326	6.5041	0.130668	-0.431748	7.08344	0.00207328
P60983	GMFB	Glia maturation factor beta	P60983;O60234							-0.0966507	6YnAd	TRUE	0.00063526	-0.356652	-0.317224	-0.285756	-0.324053	-0.0556508	-0.0624447	-0.217011	-0.170343	-0.00692377	-0.000396114	0.100117	0.0525845	8.3479	8.79839	8.4188	8.79156	8.64891	9.05317	8.48755	8.94527	8.69763	9.11522	8.80467	9.1682	-0.0966507	0.411056	8.70456	0.19762
O43684	BUB3	Mitotic checkpoint protein BUB3	O43684	v2.0;v1.0:ADPriboDB00001596	PARP3;PARP1	15;16;210;unspecified	Mass Spectrometry;unspecified	unspecified;HEK 293 and HeLa	unspecified	0.0913515	2YnAd	TRUE	0.00063526	-0.134713	-0.137282	-0.075487	-0.0368517	0.139213	0.115134	-0.35081	-0.276547	-0.140928	-0.208345	-0.11537	-0.134203	7.02179	7.67273	7.08101	7.77316	7.29571	7.92514	6.80569	7.53346	7.01557	7.60166	7.04113	7.6758	0.0913515	0.653508	7.1565	0.163047
O00469	PLOD2	Procollagen-lysine,2-oxoglutarate 5-dioxygenase 2	O00469							0.150108	2YnAd	TRUE	0.00063526	0.248327	0.346579	0.22147	0.238869	0.198804	0.203723	0.087941	0.0199238	0.0730872	-0.081889	-0.272505	-0.170083	4.04942	4.05058	4.02256	3.94287	3.99989	3.90772	3.88903	3.72392	3.87418	3.62211	3.52858	3.53391	0.150108	-0.0970921	3.80109	-0.13396
P15170;Q8IYD1	GSPT1;GSPT2	Eukaryotic peptide chain release factor GTP-binding subunit ERF3A;Eukaryotic peptide chain release factor GTP-binding subunit ERF3B	P15170;Q8IYD1							0.111704	2YnAd	TRUE	0.000643768	0.0351024	0.0387928	0.0779538	0.0892645	0.119859	0.110902	-0.197948	-0.254815	-0.0475462	-0.0231023	-0.185771	-0.159392	9.84124	8.96361	9.88409	9.01409	9.926	9.03572	9.60819	8.67001	9.75859	8.90172	9.62037	8.76543	0.111704	-0.881315	9.80614	0.0476931
P59998	ARPC4	Actin-related protein 2/3 complex subunit 4	P59998	v1.0:ADPriboDB00001588;v1.0:ADPriboDB00011566	PARP1;unspecified	unspecified	unspecified	HEK 293 and HeLa;SK-N-SH	unspecified	-0.165727	6YnAd	TRUE	0.000644469	-0.254267	-0.425077	-0.188844	-0.100452	-0.17995	-0.0504877	0.255287	0.158999	0.0237763	0.113259	0.139285	0.0990456	6.4491	5.67798	6.51453	6.0026	6.52342	6.05257	6.95866	6.26205	6.72715	6.21631	6.84265	6.2021	-0.165727	-0.600315	6.70337	0.0492231
P34932	HSPA4	Heat shock 70 kDa protein 4	P34932;Q4VCS5							-0.152196	6YnAd	TRUE	0.000648461	-0.108011	-0.138107	-0.0138519	-0.0175096	-0.288368	-0.261042	0.111197	0.0915691	0.200565	0.205126	0.184757	0.206252	11.4775	12.0308	11.5716	12.1514	11.2971	11.9079	11.6967	12.2605	11.7861	12.374	11.7702	12.3751	-0.152196	0.583409	11.5855	-0.0207479
O43719	HTATSF1	HIV Tat-specific factor 1	O43719							0.141336	2YnAd	TRUE	0.000648461	-0.0394267	0.0494735	-0.017812	0.19879	0.167749	0.168514	-0.140553	-0.232054	-0.23697	-0.287982	-0.0537153	-0.217471	6.2032	6.03681	6.22482	6.18612	6.41038	6.15585	6.10207	5.75528	6.00566	5.69935	6.18891	5.76986	0.141336	-0.255293	6.24263	0.077119
Q9UMS4	PRPF19	Pre-mRNA-processing factor 19	Q9UMS4	v2.0;v1.0:ADPriboDB00001110;v1.0:ADPriboDB00011714;v1.0:ADPriboDB00012066	PARP1;unspecified	197;unspecified	Mass Spectrometry;unspecified	unspecified;HEK 293 and HeLa;SK-N-SH	unspecified	0.104716	2YnAd	TRUE	0.000649018	0.0680852	0.032812	0.0927148	0.160654	0.0585423	0.143558	-0.130647	-0.155856	-0.0022999	-0.11963	-0.158327	-0.13347	7.53697	7.05431	7.5616	7.18216	7.52742	7.16506	7.33823	6.86565	7.46658	6.90187	7.31055	6.88803	0.104716	-0.447379	7.46888	0.0172959
Q9NQT5	EXOSC3	Exosome complex component RRP40	Q9NQT5							0.240195	2YnAd	TRUE	0.000649018	0.144277	-0.00338721	0.0613887	0.223615	0.298798	0.424759	-0.0493506	-0.357799	-0.511204	-0.213678	-0.235629	-0.365229	5.33137	2.91343	5.24848	3.14044	5.48589	3.34158	5.13774	2.55902	4.67589	2.70314	4.95146	2.55159	0.240195	-2.27027	5.18709	0.0701437
Q8IY17	PNPLA6	Neuropathy target esterase	Q8IY17							0.130799	2YnAd	TRUE	0.000654931	0.290139	0.263119	0.0305634	0.199311	0.23138	0.15941	0.00110488	0.0426917	-0.0396707	-0.0872103	-0.124386	-0.18819	5.14221	5.97594	4.88263	5.91213	5.08345	5.87223	4.85318	5.75551	4.8124	5.62561	4.72768	5.52463	0.130799	0.860751	4.85207	-0.0935662
Q9BQA1	WDR77	Methylosome protein 50	Q9BQA1	v2.0	PARP10	unspecified	Mass Spectrometry	HEK 293T cells	unspecified	0.164849	2YnAd	TRUE	0.000656137	0.077937	0.196342	0.192194	0.132568	0.243923	0.18401	-0.208246	-0.147112	-0.0252557	-0.0110769	-0.242671	-0.31685	5.83589	4.1207	5.95015	4.05693	6.00188	4.10837	5.54971	3.77725	5.7327	3.91328	5.51528	3.60751	0.164849	-1.83359	5.75796	-0.0091085
Q99873	PRMT1	Protein arginine N-methyltransferase 1	Q99873;Q9NR22	v1.0:ADPriboDB00002623	PARP2 K469A	unspecified	unspecified	HEK 293T	unspecified	0.0936719	2YnAd	TRUE	0.000656137	-0.184919	-0.135365	0.0178085	0.00702481	0.0906457	0.113919	-0.297418	-0.339373	-0.157906	-0.129171	-0.121129	-0.169954	9.07118	8.89984	9.2739	9.04223	9.34674	9.14913	8.95868	8.69584	9.09819	8.90604	9.13497	8.86526	0.0936719	-0.220887	9.2561	0.156994
Q96HE7	ERO1L	ERO1-like protein alpha	Q96HE7;Q86YB8							0.108438	2YnAd	TRUE	0.000656137	-0.0450884	-0.0431728	0.0433147	0.0937574	0.0935122	0.165317	-0.164321	-0.277374	-0.120544	-0.0998995	-0.149858	-0.181614	6.364	6.53611	6.45241	6.67305	6.5026	6.7446	6.24477	6.30191	6.28855	6.47939	6.25923	6.39767	0.108438	0.170197	6.40909	0.0824706
Q9NUQ6	SPATS2L	SPATS2-like protein	Q9NUQ6	v1.0:ADPriboDB00001503	PARP1	unspecified	unspecified	HEK 293 and HeLa	unspecified	0.134425	2YnAd	TRUE	0.000656137	0.125998	0.121973	0.11901	0.175292	0.0581553	0.0893688	-0.242742	-0.30972	-0.0259989	-0.0485038	-0.151178	-0.145164	7.36133	7.2904	7.35434	7.34372	7.29349	7.2578	6.99259	6.85871	7.20933	7.11993	7.08415	7.02327	0.134425	-0.0668992	7.23533	0.0280737
Q969E4;Q6IPX3;Q5H9L2	TCEAL3;TCEAL6;TCEAL5	Transcription elongation factor A protein-like 3;Transcription elongation factor A protein-like 6;Transcription elongation factor A protein-like 5	Q969E4;Q6IPX3;Q5H9L2							0.239428	2YnAd	TRUE	0.000674678	-0.298937	0.0471476	0.116814	0.0303971	0.347678	0.416945	-0.360851	-0.378773	-0.314302	-0.438499	-0.266927	-0.453742	3.02168	3.73054	3.43743	3.71379	3.66829	4.10034	2.95977	3.30462	3.00631	3.24489	3.05369	3.22965	0.239428	0.362777	3.32062	0.186715
P60953	CDC42	Cell division control protein 42 homolog	P60953;P17081;Q9H4E5	v1.0:ADPriboDB00001228	PARP1	unspecified	unspecified	HEK 293 and HeLa	unspecified	0.134758	2YnAd	TRUE	0.000674678	0.0506973	0.355384	0.175914	0.152787	0.120909	0.0854323	-0.0571794	-0.181781	-0.100403	-0.120627	-0.057364	-0.158622	7.79534	7.52269	7.92056	7.32009	7.86556	7.25273	7.68747	6.98552	7.64424	7.04667	7.68728	7.00868	0.134758	-0.577345	7.74465	-0.0318774
Q9Y696	CLIC4	Chloride intracellular channel protein 4	Q9Y696;P12273;O15247;Q9NZA1	v1.0:ADPriboDB00001620;v1.0:ADPriboDB00001429	PARP1	unspecified	unspecified	HEK 293 and HeLa	unspecified	0.130792	2YnAd	TRUE	0.000677931	-0.0626988	0.0461179	0.0621256	0.164823	0.166077	0.139925	-0.24815	-0.174424	-0.106231	-0.137023	-0.0795065	-0.307804	8.48741	6.82991	8.61224	6.94862	8.71619	6.92372	8.30196	6.60937	8.44388	6.64677	8.47061	6.47599	0.130792	-1.76632	8.55011	0.0645329
Q07866	KLC1	Kinesin light chain 1	Q07866							0.0825092	2YnAd	TRUE	0.000677931	0.037012	0.00976616	0.0426071	0.108141	0.0517231	0.0658839	-0.138358	-0.202708	-0.0756286	-0.0862818	-0.097277	-0.0747228	8.04355	8.55224	8.04915	8.65061	8.05826	8.60836	7.86818	8.33976	7.93091	8.45619	7.90926	8.46775	0.0825092	0.535934	8.00654	0.043262
P63261;P60709	ACTG1;ACTB	Actin, cytoplasmic 2;Actin, cytoplasmic 2, N-terminally processed;Actin, cytoplasmic 1;Actin, cytoplasmic 1, N-terminally processed	P63261;P60709;A5A3E0;Q562R1	v1.0:ADPriboDB00000213;v1.0:ADPriboDB00001181;v2.0;v1.0:ADPriboDB00000480;v1.0:ADPriboDB00000936;v1.0:ADPriboDB00005523;v1.0:ADPriboDB00009336;v1.0:ADPriboDB00009597;v1.0:ADPriboDB00001571;v1.0:ADPriboDB00004658;v1.0:ADPriboDB00004813;v1.0:ADPriboDB00005858	Botulinum toxin;PARP1;PARP3;unspecified	unspecified;101	unspecified;Mass Spectrometry	Y-1;HEK 293 and HeLa;unspecified;ZR-75-1 Cells;HL-60;shPARG HCT116;T-47D Cells	unspecified	-0.163602	6YnAd	TRUE	0.000678575	-0.421025	-0.378982	-0.3152	-0.272582	-0.135689	-0.121328	0.00367804	-0.0755147	0.0723824	0.0484457	0.132661	0.136769	15.3212	15.3138	15.427	15.4202	15.6065	15.5714	15.7459	15.6172	15.8146	15.7412	15.8749	15.8295	-0.163602	-0.0494523	15.7422	0.159464
Q9NVA2;Q14141	SEPT11;SEPT6	Septin-11;Septin-6	Q9NVA2;Q14141;Q9P0V9;Q92599							0.124361	2YnAd	TRUE	0.000679731	0.0748782	0.0365123	0.209487	0.0126229	0.113665	0.16683	-0.203435	-0.150941	-0.168615	-0.00809402	-0.158152	-0.189101	6.39333	7.27812	6.52794	7.25423	6.43212	7.40844	6.11502	7.09067	6.14984	7.23352	6.1603	7.05251	0.124361	0.923158	6.31845	0.0317805
Q8IUF8	MINA	Bifunctional lysine-specific demethylase and histidyl-hydroxylase MINA	Q8IUF8							0.176973	2YnAd	TRUE	0.000706658	0.0840876	0.105821	0.0302234	0.0347922	0.234352	0.285543	-0.0977457	-0.368944	-0.217952	-0.250237	-0.319986	-0.0939963	4.23765	4.09436	4.18378	4.02333	4.38791	4.27408	4.05581	3.6196	3.93561	3.7383	3.83357	3.89454	0.176973	-0.165019	4.15356	0.0690139
O75223	GGCT	Gamma-glutamylcyclotransferase	O75223							0.199901	2YnAd	TRUE	0.000708944	0.075934	0.394239	0.0807388	-0.0943152	0.236761	0.218802	-0.298073	-0.408341	-0.194015	-0.27742	-0.188593	-0.120213	6.62785	6.62902	6.63265	6.14047	6.78868	6.45359	6.25384	5.82644	6.3579	5.95736	6.36332	6.11457	0.199901	-0.317131	6.55192	0.0690686
P11441	UBL4A	Ubiquitin-like protein 4A	P11441							-0.0952824	6YnAd	TRUE	0.000708944	-0.0978133	-0.128272	-0.0550744	-0.151248	-0.154893	-0.0114083	0.0874411	0.12143	0.0636053	0.0870946	0.129719	0.0553883	7.41354	7.13116	7.45627	7.10819	7.35646	7.24803	7.59879	7.38087	7.57495	7.34653	7.64107	7.31482	-0.0952824	-0.251913	7.51135	0.00649578
Q8NCN5	PDPR	Pyruvate dehydrogenase phosphatase regulatory subunit, mitochondrial	Q8NCN5							0.160792	2YnAd	TRUE	0.000710605	0.295186	0.147082	0.105317	0.226975	0.209236	0.279455	0.087724	-0.0820137	-0.127975	-0.105272	-0.270988	-0.167726	5.53607	3.15343	5.3462	3.23333	5.45012	3.28581	5.32861	2.92434	5.11291	2.90108	4.96989	2.83862	0.160792	-2.23453	5.24088	-0.0717742
P18085	ARF4	ADP-ribosylation factor 4	P18085	v1.0:ADPriboDB00001586	PARP1	unspecified	unspecified	HEK 293 and HeLa	unspecified	0.113429	2YnAd	TRUE	0.000717881	-0.0792679	-0.0196348	0.00562605	-3.4115e-05	0.0819999	0.138059	-0.381701	-0.336001	-0.066464	-0.152011	-0.114021	-0.184206	7.32908	7.57068	7.41398	7.59028	7.49035	7.72838	7.02665	7.25432	7.34189	7.43831	7.29433	7.40611	0.113429	0.181969	7.40835	0.133167
O75717	WDHD1	WD repeat and HMG-box DNA-binding protein 1	O75717	v2.0	unspecified	S900	Mass Spectrometry	HeLa cells	1 mM H2O2	0.139407	2YnAd	TRUE	0.000717881	0.24532	0.160088	0.25935	0.151136	0.0306438	0.199519	-0.142367	-0.13537	0.0163302	0.0165479	-0.199665	-0.182309	7.8207	5.82107	7.83473	5.81212	7.60603	5.8605	7.43302	5.52561	7.59171	5.67753	7.37572	5.47867	0.139407	-1.9144	7.57538	-0.050401
Q8IWX8	CHERP	Calcium homeostasis endoplasmic reticulum protein	Q8IWX8	v2.0;v1.0:ADPriboDB00006775	unspecified	K901 ;unspecified	Mass Spectrometry;unspecified	HeLa cells;shPARG HCT116	1 mM H2O2;unspecified	0.0973377	2YnAd	TRUE	0.000717881	0.126461	0.162116	0.137184	0.117675	0.00306925	0.142883	-0.0775156	-0.0999406	0.00168929	-0.127582	-0.0855259	-0.0897888	7.43596	7.71401	7.44669	7.66957	7.31257	7.69478	7.23199	7.45196	7.31119	7.42431	7.22398	7.46211	0.0973377	0.242395	7.3095	-0.0253344
Q99961	SH3GL1	Endophilin-A2	Q99961;Q99962							0.117622	2YnAd	TRUE	0.000725778	0.021067	0.0131284	0.0324893	0.0330589	0.114597	0.162326	-0.223671	-0.324782	-0.0588467	-0.0750601	-0.214698	-0.137734	7.87342	6.93953	7.88485	6.95946	7.96695	7.08873	7.62869	6.60162	7.79351	6.85134	7.63766	6.78867	0.117622	-0.925953	7.85236	0.0791227
Q96C03;REV__P52701;Q9UKW4	MIEF2;VAV3	Mitochondrial dynamics protein MID49;Guanine nucleotide exchange factor VAV3	Q96C03;REV__P52701;Q9UKW4							0.124894	2YnAd	TRUE	0.000729944	-0.148561	-0.182658	-0.0658347	-0.110514	0.15819	0.229173	-0.434533	-0.410287	-0.223939	-0.146193	-0.15489	-0.249088	8.1819	7.55587	8.26463	7.62801	8.48865	7.9677	7.89593	7.32824	8.10652	7.59233	8.17557	7.48943	0.124894	-0.591938	8.33046	0.209087
P22314	UBA1	Ubiquitin-like modifier-activating enzyme 1	P22314							-0.110431	6YnAd	TRUE	0.000730591	-0.0617124	-0.135414	0.0333206	-0.0102855	-0.146006	-0.183271	0.138805	0.203218	0.0928461	0.125061	0.101968	0.159912	9.75825	9.89728	9.85328	10.0224	9.67395	9.84942	9.95876	10.2359	9.91281	10.1578	9.92193	10.1926	-0.110431	0.212731	9.81996	-0.0382844
Q13813	SPTAN1	Spectrin alpha chain, non-erythrocytic 1	Q13813	v1.0:ADPriboDB00001504;v1.0:ADPriboDB00011764	PARP1;unspecified	unspecified	unspecified	HEK 293 and HeLa;SK-N-SH	unspecified	0.0993203	2YnAd	TRUE	0.000739486	0.0824792	0.139565	0.0488691	0.0466143	0.0636075	0.143088	-0.124254	-0.163089	-0.0950497	-0.108831	-0.047351	-0.129046	11.9639	11.9071	11.9303	11.8142	11.945	11.9107	11.7571	11.6045	11.7863	11.6587	11.834	11.6385	0.0993203	-0.113806	11.8814	0.01724
O94776	MTA2	Metastasis-associated protein MTA2	O94776;Q9BTC8;Q13330	v2.0;v1.0:ADPriboDB00001729	unspecified;PARP1	R560;unspecified	Autoradiography;unspecified	HeLa cells;HEK 293 and HeLa	unspecified	0.134658	2YnAd	TRUE	0.000739976	0.092197	0.150743	0.201277	0.105666	0.129653	0.113245	-0.29751	-0.0900889	0.0282489	-0.0964361	-0.169034	-0.198298	7.05996	8.1401	7.16904	8.09502	7.09742	8.1026	6.67026	7.89926	6.99602	7.89292	6.79873	7.79105	0.134658	1.02159	6.96777	0.00364731
P61006	RAB8A	Ras-related protein Rab-8A	P61006;P59190							0.122803	2YnAd	TRUE	0.000747705	-0.0500675	-0.0244999	0.121366	0.088914	0.149616	0.0674937	-0.341661	-0.237646	-0.0452761	-0.137244	-0.217974	-0.141015	6.65454	7.32291	6.82597	7.43632	6.85422	7.4149	6.36295	7.10976	6.65933	7.21016	6.48663	7.20639	0.122803	0.6428	6.70461	0.0923317
P29034	S100A2	Protein S100-A2	P29034							-0.112414	6YnAd	TRUE	0.000749374	-0.238812	-0.138059	-0.218333	-0.260191	-0.133141	-0.0155328	0.0342354	0.0235716	0.0366909	-0.0186458	0.189778	0.0792744	8.20718	9.35184	8.22766	9.22971	8.31285	9.47436	8.48023	9.51347	8.48268	9.47125	8.63577	9.56917	-0.112414	1.04391	8.44599	0.0792477
Q9BQE3	TUBA1C	Tubulin alpha-1C chain	Q9BQE3							0.187443	2YnAd	TRUE	0.000749374	0.0472558	0.0577956	0.224379	0.163246	0.197044	0.181511	-0.381372	-0.314169	-0.0602928	0.00888418	-0.280443	-0.350697	5.30754	5.90141	5.48466	6.00686	5.45733	6.02513	4.87891	5.52945	5.19999	5.8525	4.97984	5.49292	0.187443	0.583334	5.26028	0.0609367
O95299	NDUFA10	NADH dehydrogenase [ubiquinone] 1 alpha subcomplex subunit 10, mitochondrial	O95299	v1.0:ADPriboDB00001098	PARP1	unspecified	unspecified	HEK 293 and HeLa	unspecified	0.138786	2YnAd	TRUE	0.000756172	0.0353271	-0.0484697	0.0249308	-0.0182904	0.204689	0.117688	-0.239878	-0.342241	-0.341324	-0.197605	-0.200588	-0.0279263	4.54566	4.87728	4.53526	4.90746	4.71502	5.04344	4.27045	4.58351	4.169	4.72815	4.30974	4.89783	0.138786	0.415424	4.51033	0.124275
Q9NZT2	OGFR	Opioid growth factor receptor	Q9NZT2	v2.0	unspecified	R52	Autoradiography	HeLa cells	unspecified	0.167865	2YnAd	TRUE	0.000761789	0.154362	-0.0445297	0.060126	0.064813	0.0870048	0.329709	-0.280763	-0.373427	-0.123818	-0.0980884	-0.252616	-0.234182	5.86732	4.15846	5.77308	4.2678	5.79996	4.5327	5.43219	3.82956	5.58914	4.1049	5.46034	3.96881	0.167865	-1.50997	5.71296	0.085529
P00492	HPRT1	Hypoxanthine-guanine phosphoribosyltransferase	P00492							-0.135519	6YnAd	TRUE	0.000772328	-0.407365	-0.245251	-0.182553	-0.101628	-0.122472	-0.0947383	0.102481	0.065479	0.078915	0.0382675	0.1901	-0.00302185	6.10273	6.51224	6.32754	6.65586	6.38762	6.66275	6.61258	6.82297	6.58901	6.79576	6.70019	6.75447	-0.135519	0.247393	6.51009	0.0819674
P42167	TMPO	Lamina-associated polypeptide 2, isoforms beta/gamma;Thymopoietin;Thymopentin	P42167	v1.0:ADPriboDB00002574;v1.0:ADPriboDB00002739;v1.0:ADPriboDB00012042	PARP1 K903A;PARP2 K469A;unspecified	unspecified	unspecified	HEK 293T;unspecified	unspecified	-0.11673	6YnAd	TRUE	0.000772328	-0.245865	-0.353851	-0.333651	-0.306888	-0.128894	-0.111085	-0.209994	-0.220158	0.0342128	0.0665504	0.104339	0.145578	8.99289	8.80146	8.9051	8.84843	9.10986	9.04423	9.02876	8.93516	9.27296	9.22187	9.34309	9.30089	-0.11673	-0.0834351	9.23875	0.187515
Q9UI10	EIF2B4	Translation initiation factor eIF-2B subunit delta	Q9UI10							-0.178161	6YnAd	TRUE	0.000775988	-0.214383	-0.252934	-0.0806454	-0.185276	-0.178968	-0.264145	-0.03757	0.191865	0.380548	0.153474	0.0236356	0.249632	5.46093	6.05362	5.59467	6.12128	5.49635	6.04241	5.63775	6.49842	6.05586	6.46003	5.69895	6.55619	-0.178161	0.63124	5.67532	0.0258202
Q9Y5L0	TNPO3	Transportin-3	Q9Y5L0							0.14105	2YnAd	TRUE	0.000805689	-0.0076988	0.0784229	0.0935601	0.0720243	0.119393	0.235236	-0.187354	-0.23201	-0.214373	-0.105147	-0.0588926	-0.30389	5.23342	4.08676	5.33468	4.08037	5.36052	4.24358	5.05377	3.77633	5.02675	3.90319	5.18223	3.70445	0.14105	-1.23278	5.24112	0.0614022
O75083	WDR1	WD repeat-containing protein 1	O75083							0.117686	2YnAd	TRUE	0.000805689	-0.0563868	-0.098831	0.1343	0.133986	0.0724765	0.0589864	-0.329081	-0.30279	-0.123002	-0.109718	-0.159891	-0.143216	10.8982	10.5767	11.0889	10.8095	11.0271	10.7345	10.6255	10.3728	10.8316	10.5658	10.7947	10.5323	0.117686	-0.279021	10.9546	0.110987
O75347	TBCA	Tubulin-specific chaperone A	O75347							0.124182	2YnAd	TRUE	0.000831658	-0.0446828	-0.0558109	-0.102433	-0.0966223	0.1626	0.229138	-0.331808	-0.392704	-0.174328	-0.152953	-0.162252	-0.183952	9.07862	8.51366	9.02087	8.47285	9.28591	8.79861	8.7915	8.17677	8.94898	8.41652	8.96105	8.38552	0.124182	-0.553833	9.12331	0.15699
P07195	LDHB	L-lactate dehydrogenase B chain	P07195	v2.0;v1.0:ADPriboDB00001712;v1.0:ADPriboDB00005831	PARP1;unspecified	unspecified	Mass Spectrometry;unspecified	SUM159 Cells;HEK 293 and HeLa;shPARG HCT116	unspecified	0.110533	2YnAd	TRUE	0.000833343	-0.0291515	-0.0489982	0.0134255	0.0469022	0.0208827	0.152817	-0.306313	-0.367206	-0.0925854	-0.155466	-0.113577	-0.135367	11.6945	11.5911	11.737	11.687	11.7445	11.7929	11.4173	11.2729	11.631	11.4846	11.61	11.5047	0.110533	-0.0835218	11.7236	0.121984
Q96A49	SYAP1	Synapse-associated protein 1	Q96A49							0.103083	2YnAd	TRUE	0.000878313	0.104197	0.0596659	0.0864416	0.0864662	0.137538	0.072357	-0.171722	-0.174182	-0.0417886	-0.006488	-0.186501	-0.109654	6.91481	7.74243	6.89706	7.76923	6.94815	7.75512	6.63889	7.50859	6.76883	7.67628	6.62411	7.57311	0.103083	0.872152	6.81062	0.0172728
P43034	PAFAH1B1	Platelet-activating factor acetylhydrolase IB subunit alpha	P43034							0.113509	2YnAd	TRUE	0.000886212	-0.155731	-0.141335	-0.0202432	0.0168281	0.19025	0.180523	-0.24991	-0.220781	-0.242065	-0.254876	-0.133062	-0.19112	7.21681	5.89692	7.3523	6.05509	7.5628	6.21878	7.12263	5.81748	7.13048	5.78338	7.23948	5.84714	0.113509	-1.33429	7.37255	0.146857
P49792	RANBP2	E3 SUMO-protein ligase RanBP2	P49792;A6NKT7;P0DJD0;P0DJD1;Q7Z3J3;Q99666;O14715;Q05823;Q8ND04	v2.0;v1.0:ADPriboDB00001801	PARP10;PARP1	unspecified	Mass Spectrometry;unspecified	HEK 293T cells;HEK 293 and HeLa	unspecified	0.133703	2YnAd	TRUE	0.000886942	0.281157	0.183562	0.109119	0.0940678	0.168858	0.107134	-0.142326	-0.189347	-0.0341616	0.0371434	-0.240969	-0.0908815	7.54294	7.76542	7.3709	7.67593	7.43064	7.68899	7.11946	7.39251	7.22762	7.619	7.02082	7.49098	0.133703	0.320076	7.26178	-0.0340665
P62333	PSMC6	26S protease regulatory subunit 10B	P62333	v1.0:ADPriboDB00001790	PARP1	unspecified	unspecified	HEK 293 and HeLa	unspecified	0.100986	2YnAd	TRUE	0.000890078	0.0204512	-0.00590106	0.0172469	0.0350792	0.1256	0.0757441	-0.235718	-0.29232	-0.137206	-0.0137904	-0.128068	-0.136506	8.88477	9.11992	8.88157	9.1609	8.98992	9.20157	8.6286	8.8335	8.72712	9.11203	8.73625	8.98932	0.100986	0.2615	8.86432	0.0811982
Q12849	GRSF1	G-rich sequence factor 1	Q12849							-0.0905643	6YnAd	TRUE	0.000897073	-0.156673	-0.164769	-0.0976809	-0.119473	-0.101372	-0.0759354	-0.0225098	0.0278793	0.141945	0.132292	0.0637721	0.0274878	8.06741	7.15785	8.1264	7.20314	8.12271	7.24668	8.20157	7.3505	8.36603	7.45491	8.28786	7.3501	-0.0905643	-0.901468	8.22408	0.041482
P49748	ACADVL	Very long-chain specific acyl-CoA dehydrogenase, mitochondrial	P49748							0.118148	2YnAd	TRUE	0.000899658	0.103959	0.0512766	0.123026	0.153461	0.0537567	0.0812318	-0.213899	-0.279684	-0.0783865	0.00466968	-0.130634	-0.153132	8.34703	8.27721	8.36609	8.37939	8.29683	8.30716	8.02917	7.94625	8.16468	8.2306	8.11243	8.0728	0.118148	-0.0171365	8.24307	0.0341865
O94901	SUN1	SUN domain-containing protein 1	O94901							0.113199	2YnAd	TRUE	0.0009062	0.173952	0.134821	0.0908892	0.187002	0.0388683	0.143657	-0.00738323	-0.176351	-0.0899561	-0.138033	-0.116376	-0.0611017	5.08945	6.03319	5.00639	6.08537	4.95437	6.04202	4.90812	5.72202	4.82555	5.76033	4.79913	5.83727	0.113199	0.982864	4.9155	-0.0216389
Q9P258	RCC2	Protein RCC2	Q9P258	v2.0;v1.0:ADPriboDB00002798;v1.0:ADPriboDB00003427;v1.0:ADPriboDB00003491;v1.0:ADPriboDB00003608;v1.0:ADPriboDB00003719;v1.0:ADPriboDB00003845;v1.0:ADPriboDB00004239;v1.0:ADPriboDB00004474;v1.0:ADPriboDB00004564;v1.0:ADPriboDB00004645;v1.0:ADPriboDB00005023;v1.0:ADPriboDB00005041;v1.0:ADPriboDB00005647;v1.0:ADPriboDB00005701;v1.0:ADPriboDB00006449;v1.0:ADPriboDB00006576;v1.0:ADPriboDB00007009;v1.…	PARP1;PARP2;PARP3;unspecified;PARP2 K469A	88;90;198;203;14;13;303;K5;E13;unspecified	Mass Spectrometry;Autoradiography;unspecified	unspecified;HeLa cells;MCF10A Cells;MDA-MB-231 Cells;MDA-MB-468 Cells;SUM159 Cells;MCF7 Cells;T-47D Cells;ZR-75-1 Cells;SK-BR-3 Cells;HEK 293T;shPARG HCT116;shPARG HEK293T;shGFP HCT116	unspecified	0.132859	2YnAd	TRUE	0.000907424	0.0189377	-0.00277121	-0.0302863	-0.0673771	0.284816	0.181304	-0.289044	-0.212184	-0.149749	-0.15756	-0.247203	-0.15394	7.77394	8.46304	7.72472	8.39844	8.03982	8.64712	7.46596	8.25363	7.60526	8.30825	7.5078	8.31187	0.132859	0.710807	7.75501	0.0991922
O60831	PRAF2	PRA1 family protein 2	O60831							0.273731	2YnAd	TRUE	0.000915764	0.116252	-0.143758	0.013701	0.0495469	0.39041	0.632074	-0.2581	-0.402651	-0.406017	-0.227923	-0.440408	-0.49145	6.34532	4.98119	6.24277	5.17449	6.61948	5.75702	5.97097	4.72229	5.82305	4.89702	5.78866	4.63349	0.273731	-1.10412	6.22907	0.140461
Q96IZ7	RSRC1	Serine/Arginine-related protein 53	Q96IZ7							0.209403	2YnAd	TRUE	0.000915764	0.415688	0.451417	0.124954	0.0200345	0.482791	0.178048	-0.111953	0.0421344	-0.252638	-0.0985451	-0.242328	-0.176576	6.57464	6.59378	6.28391	6.1624	6.64174	6.32041	6.047	6.1845	5.90632	6.04382	5.91663	5.96579	0.209403	-0.01659	6.15895	-0.10015
P20042	EIF2S2	Eukaryotic translation initiation factor 2 subunit 2	P20042	v2.0;v1.0:ADPriboDB00001262;v1.0:ADPriboDB00002718;v1.0:ADPriboDB00011642	PARP1;PARP3;PARP2 K469A;unspecified	54;59;96;101;105;107;110;113;119;94;199;304;unspecified	Mass Spectrometry;unspecified	unspecified;MDA-MB-231 Cells;HEK 293 and HeLa;HEK 293T;SK-N-SH	unspecified	0.124853	2YnAd	TRUE	0.000918606	0.0608265	0.121609	0.024161	0.11765	0.238961	0.20206	-0.040914	-0.0362061	-0.105927	-0.192685	-0.160959	-0.196279	6.57367	7.68282	6.537	7.67886	6.7518	7.76327	6.47193	7.52501	6.40692	7.36853	6.35188	7.36493	0.124853	1.04837	6.51284	-0.00388307
Q08170	SRSF4	Serine/arginine-rich splicing factor 4	Q08170							0.149629	2YnAd	TRUE	0.000936397	0.31164	0.266486	0.0307883	-0.0302031	0.159069	0.223736	-0.196535	-0.120501	-0.144013	-0.166274	-0.0972062	-0.1095	6.81869	7.51349	6.53784	7.21681	6.66612	7.47074	6.31051	7.12651	6.36304	7.08073	6.40984	7.13751	0.149629	0.739961	6.50705	-0.0153269
Q99459	CDC5L	Cell division cycle 5-like protein	Q99459	v2.0;v1.0:ADPriboDB00001041	PARP1;PARP3	218;319;326;18;492;unspecified	Mass Spectrometry;unspecified	unspecified;HEK 293 and HeLa	unspecified	0.255607	2YnAd	TRUE	0.000937334	0.515729	0.454672	0.520663	0.414322	0.0463326	0.39024	0.00408391	-0.232743	0.117995	0.157918	-0.396489	-0.376094	5.88376	3.57583	5.88869	3.53548	5.41436	3.5114	5.37211	2.88842	5.48603	3.27908	4.97154	2.74506	0.255607	-2.24687	5.36803	-0.194359
Q06330	RBPJ	Recombining binding protein suppressor of hairless	Q06330							0.155485	2YnAd	TRUE	0.000973442	0.0657063	0.0318495	0.172478	0.253373	0.168929	0.271799	-0.00377862	-0.137879	-0.117766	-0.115801	-0.254345	-0.272117	6.40358	4.29934	6.51035	4.52086	6.5068	4.53929	6.3341	4.12961	6.22011	4.15169	6.08353	3.99537	0.155485	-2.07039	6.33788	-0.00750776
P31040	SDHA	Succinate dehydrogenase [ubiquinone] flavoprotein subunit, mitochondrial	P31040	v2.0;v1.0:ADPriboDB00001484	PARP10;PARP1	unspecified	Mass Spectrometry;unspecified	HEK 293T cells;HEK 293 and HeLa	unspecified	0.0913667	2YnAd	TRUE	0.000992305	-0.0595422	0.0771693	0.0398806	-0.0209463	0.076518	0.0710928	-0.256896	-0.256371	-0.10919	-0.131893	-0.0547991	-0.10308	9.21	10.071	9.30942	9.97288	9.34606	10.0649	9.01264	9.73746	9.16035	9.86194	9.21474	9.89075	0.0913667	0.724288	9.26954	0.0875303
P17655	CAPN2	Calpain-2 catalytic subunit	P17655;A6NHC0							0.0976661	2YnAd	TRUE	0.000992986	0.0191714	0.0238598	0.108862	0.0836263	0.0489394	0.0898826	-0.227386	-0.211609	-0.0554378	-0.0506406	-0.105804	-0.146774	11.195	10.5384	11.2847	10.5981	11.2248	10.6044	10.9484	10.3029	11.1204	10.4639	11.07	10.3677	0.0976661	-0.661317	11.1758	0.0508924
Q9P270	SLAIN2	SLAIN motif-containing protein 2	Q9P270	v1.0:ADPriboDB00002012;v1.0:ADPriboDB00002165	PARP10;PARP14	unspecified	unspecified	U2OS and HeLa	unspecified	-0.12907	6YnAd	TRUE	0.000995474	-0.0439207	0.101462	-0.0755319	0.00792619	-0.0747373	-0.0685002	0.497158	0.278772	0.2001	0.270964	0.118052	0.0304961	6.62801	7.19965	6.59639	7.10612	6.59719	7.02969	7.16908	7.37696	6.87203	7.36915	6.78998	7.12869	-0.12907	0.426264	6.67193	-0.149348
P30044	PRDX5	Peroxiredoxin-5, mitochondrial	P30044							-0.148191	6YnAd	TRUE	0.000996032	-0.261804	-0.298735	-0.266048	-0.232997	-0.0100764	-0.0992942	0.0695401	0.0523886	0.20251	0.241062	-0.0139298	0.0577678	6.56187	6.33993	6.55762	6.40567	6.81359	6.53937	6.89321	6.69105	7.02618	6.87973	6.80974	6.69643	-0.148191	-0.185005	6.82367	0.0672795
P30876	POLR2B	DNA-directed RNA polymerase II subunit RPB2	P30876	v1.0:ADPriboDB00001776;v1.0:ADPriboDB00011622	PARP1;unspecified	unspecified	unspecified	HEK 293 and HeLa;SK-N-SH	unspecified	0.159705	2YnAd	TRUE	0.000996982	0.323711	0.118328	0.219222	0.198396	0.0636838	0.221339	-0.119395	-0.231816	-0.0361551	0.0583859	-0.264615	-0.178181	5.16096	6.50846	5.05647	6.58852	4.90093	6.61147	4.71785	6.15831	4.80109	6.44851	4.57263	6.21195	0.159705	1.55288	4.83725	-0.0448323
O75116	ROCK2	Rho-associated protein kinase 2	O75116							0.0969924	2YnAd	TRUE	0.00100385	0.227821	0.101791	0.170056	0.162546	0.100761	0.141729	0.0138195	0.0363639	-0.0350492	0.0186913	-0.154658	-0.138371	7.52377	5.78444	7.466	5.8452	7.39671	5.82438	7.30977	5.71901	7.2609	5.70134	7.14129	5.54428	0.0969924	-1.61329	7.29595	-0.0776051
Q13257	MAD2L1	Mitotic spindle assembly checkpoint protein MAD2A	Q13257							-0.197694	6YnAd	TRUE	0.00103431	-0.480073	-0.0645697	-0.333383	-0.184174	-0.163404	-0.123546	0.307132	0.0834061	0.198853	0.0836327	0.307891	0.0422661	4.9908	4.67101	5.13749	4.5514	5.30747	4.61203	5.77801	4.81898	5.66973	4.81921	5.77877	4.77784	-0.197694	-0.735302	5.47088	0.0391894
P11233	RALA	Ras-related protein Ral-A	P11233;P11234	v1.0:ADPriboDB00003140;v1.0:ADPriboDB00012076	unspecified	unspecified	unspecified	U2OS;unspecified	unspecified	0.14383	2YnAd	TRUE	0.00105338	-0.108457	0.0546655	0.0237226	-0.0369732	0.189784	0.0892309	-0.494552	-0.381256	-0.107938	-0.18964	-0.153568	-0.187035	4.75852	5.06842	4.8907	4.97678	5.05676	5.10298	4.37243	4.6325	4.75904	4.82411	4.71341	4.82672	0.14383	0.146774	4.86698	0.156534
Q9BYX2	TBC1D2	TBC1 domain family member 2A	Q9BYX2							0.124542	2YnAd	TRUE	0.00105587	0.304039	0.231567	0.201675	0.0499896	0.144307	0.099313	-0.141444	-0.0389404	-0.0208257	0.00417815	-0.204113	-0.0624696	7.09687	5.60994	6.99451	5.42836	6.93714	5.47769	6.65139	5.33943	6.77201	5.38255	6.58872	5.31591	0.124542	-1.41446	6.79284	-0.0682006
Q9Y2H0	DLGAP4	Disks large-associated protein 4	Q9Y2H0							-0.114928	6YnAd	TRUE	0.00105727	-0.159559	-0.142077	-0.0761304	-0.111506	-0.221973	-0.157237	0.0114494	-0.0108364	0.0969806	0.0963229	0.170319	0.14642	4.27406	5.34875	4.35749	5.37932	4.21165	5.33359	4.44507	5.47999	4.5306	5.58715	4.60394	5.63725	-0.114928	1.0572	4.43362	0.0430197
P30740	SERPINB1	Leukocyte elastase inhibitor	P30740							-0.157076	6YnAd	TRUE	0.00107044	-0.106292	-0.355425	-0.0162636	-0.229047	-0.169377	-0.148128	0.0411414	0.207421	0.1747	0.223338	-0.00598401	0.219767	6.88029	6.07195	6.97032	6.19833	6.81721	6.27925	7.02772	6.6348	7.16128	6.65071	6.9806	6.64714	-0.157076	-0.559206	6.98658	0.0197347
Q16836	HADH	Hydroxyacyl-coenzyme A dehydrogenase, mitochondrial	Q16836							0.120745	2YnAd	TRUE	0.00107044	-0.139355	-0.0854882	0.0468218	0.0465048	0.157455	0.193742	-0.24263	-0.146624	-0.210311	-0.337456	-0.116771	-0.17547	8.36754	6.79889	8.55371	6.93088	8.66435	7.07812	8.26426	6.73775	8.29658	6.54692	8.39012	6.70891	0.120745	-1.62252	8.50689	0.121376
O60832	DKC1	H/ACA ribonucleoprotein complex subunit 4	O60832	v2.0;v1.0:ADPriboDB00003416;v1.0:ADPriboDB00005061;v1.0:ADPriboDB00005139;v1.0:ADPriboDB00006245;v1.0:ADPriboDB00007789;v1.0:ADPriboDB00008586;v1.0:ADPriboDB00008587;v1.0:ADPriboDB00008618;v1.0:ADPriboDB00008619;v1.0:ADPriboDB00008824;v1.0:ADPriboDB00008987;v1.0:ADPriboDB00009052;v1.0:ADPriboDB00010207;v1.0:ADPriboDB00010281;v1.0:ADPriboDB00010386	PARP1;unspecified	unspecified	Mass Spectrometry;unspecified	MCF10A Cells;MDA-MB-231 Cells;SUM159 Cells;MCF7 Cells;T-47D Cells;ZR-75-1 Cells;shPARG HCT116;shPARG HEK293T	unspecified	0.14926	2YnAd	TRUE	0.00107044	0.0706129	0.161862	0.0462495	0.07671	0.17653	0.0955279	-0.407385	-0.272356	-0.0218937	-0.100083	-0.132179	-0.229726	5.5908	6.14497	5.56644	6.05982	5.69672	6.07864	5.1128	5.71075	5.4983	5.88303	5.38801	5.75339	0.14926	0.462921	5.52019	0.0644561
P46459	NSF	Vesicle-fusing ATPase	P46459	v2.0	PARP10	unspecified	Mass Spectrometry	HEK 293T;HEK 293T cells	unspecified	0.153356	2YnAd	TRUE	0.00107097	0.172529	0.128479	0.266237	0.283484	0.0482218	0.104455	-0.147224	-0.279477	0.00370574	-0.0244825	-0.260202	-0.129191	7.5579	6.60822	7.6516	6.76322	7.43359	6.58419	7.23814	6.20026	7.38907	6.45525	7.12516	6.35055	0.153356	-0.905628	7.38537	-0.0200216
Q8TEX9	IPO4	Importin-4	Q8TEX9	v2.0	PARP10	unspecified	Mass Spectrometry	HEK 293T cells	unspecified	0.1453	2YnAd	TRUE	0.00107964	0.125404	0.188313	0.0857563	0.153563	0.246902	0.144253	-0.193513	-0.110882	0.0757627	-0.0924262	-0.267922	-0.210431	5.4751	6.45167	5.43545	6.41692	5.5966	6.40761	5.15618	6.15248	5.42546	6.17093	5.08177	6.05293	0.1453	0.913662	5.3497	-0.0174063
Q6P2Q9	PRPF8	Pre-mRNA-processing-splicing factor 8	Q6P2Q9	v1.0:ADPriboDB00001788;v1.0:ADPriboDB00002788	PARP1;PARP2 K469A	unspecified	unspecified	HEK 293 and HeLa;HEK 293T	unspecified	0.117666	2YnAd	TRUE	0.00107964	0.290979	0.342487	0.253623	0.260323	0.045139	0.0572364	-0.0368894	-0.0221517	0.0866383	0.0631995	-0.0956995	-0.157305	10.0933	10.1787	10.0559	10.0966	9.84742	9.89347	9.76539	9.81408	9.88892	9.89943	9.70658	9.67892	0.117666	0.0339477	9.80228	-0.130754
Q96HC4	PDLIM5	PDZ and LIM domain protein 5	Q96HC4	v2.0	PARP10	unspecified	Mass Spectrometry	HEK 293T cells	unspecified	0.105761	2YnAd	TRUE	0.00110342	0.164887	0.161179	0.206742	0.224013	0.0237441	0.0292717	-0.0855586	-0.13939	-0.0440238	-0.0047209	-0.0905169	-0.0950796	9.41179	9.42696	9.45365	9.4898	9.27065	9.29506	9.16135	9.12639	9.20288	9.26106	9.15639	9.17071	0.105761	0.018881	9.2469	-0.0421443
Q14562	DHX8	ATP-dependent RNA helicase DHX8	Q14562							0.153897	2YnAd	TRUE	0.00111889	0.261406	0.224618	0.0633219	0.066313	0.199868	0.271035	-0.0104222	-0.195887	-0.0780499	-0.0670801	-0.272944	-0.135819	4.50331	4.32405	4.30523	4.16575	4.44177	4.37047	4.23148	3.90355	4.16386	4.03236	3.96896	3.96362	0.153897	-0.142469	4.24191	-0.0392366
P11908	PRPS2	Ribose-phosphate pyrophosphokinase 2	P11908;P21108							0.123032	2YnAd	TRUE	0.00113869	-0.0389244	-0.0824451	0.082463	0.0653904	0.0459403	0.171893	-0.279182	-0.399572	-0.0672142	-0.126643	-0.236958	-0.122498	6.72573	7.78083	6.84712	7.92866	6.81059	8.03516	6.48547	7.4637	6.69744	7.73663	6.5277	7.74077	0.123032	1.09862	6.76465	0.118752
P48444	ARCN1	Coatomer subunit delta	P48444	v2.0;v1.0:ADPriboDB00003160;v1.0:ADPriboDB00011597	PARP10;unspecified	unspecified	Mass Spectrometry;unspecified	HEK 293T cells;U2OS;SK-N-SH	unspecified	0.10468	2YnAd	TRUE	0.001155	-0.0162628	-0.0083133	0.0696646	0.142395	0.0429141	0.0671993	-0.257673	-0.303711	-0.0536378	-0.0881022	-0.115485	-0.139948	9.10467	9.11482	9.19059	9.26553	9.16384	9.19033	8.86326	8.81942	9.06729	9.03503	9.00544	8.98319	0.10468	0.00220395	9.12093	0.0794638
P20618	PSMB1	Proteasome subunit beta type-1	P20618							0.136776	2YnAd	TRUE	0.001155	0.123398	0.115662	0.056424	0.122951	0.297063	0.19782	0.0337321	-0.0251584	-0.190805	-0.174969	-0.227152	-0.143645	7.67403	7.50703	7.60706	7.51431	7.8477	7.58918	7.58437	7.36621	7.35983	7.21639	7.32348	7.24772	0.136776	-0.159269	7.55063	-0.0222802
Q8TDD1	DDX54	ATP-dependent RNA helicase DDX54	Q8TDD1	v2.0;v1.0:ADPriboDB00002116	PARP1;PARP14	unspecified	Mass Spectrometry;unspecified	MCF10A Cells;T-47D Cells;U2OS and HeLa	unspecified	0.113816	2YnAd	TRUE	0.00115652	0.444748	0.458872	0.290247	0.253216	0.148014	0.130799	0.255012	0.364949	-0.0548854	-0.0590709	-0.0401345	-0.105765	7.76808	9.12597	7.61357	8.92031	7.47134	8.79789	7.57834	9.03204	7.26844	8.60802	7.28319	8.56133	0.113816	1.34377	7.32333	-0.250789
Q3ZCQ8	TIMM50	Mitochondrial import inner membrane translocase subunit TIM50	Q3ZCQ8	v2.0;v1.0:ADPriboDB00001528;v1.0:ADPriboDB00002907	PARP10;PARP1;PARP2 K469A	unspecified	Mass Spectrometry;unspecified	HEK 293T cells;HEK 293 and HeLa;HEK 293T	unspecified	0.109032	2YnAd	TRUE	0.00116646	-0.00861332	-0.0403667	0.0912783	0.0185688	0.138445	0.172434	-0.162683	-0.184184	-0.197565	-0.0620798	-0.14331	-0.186819	6.12182	4.74466	6.22171	4.8036	6.26888	4.95746	5.96775	4.60085	5.93287	4.72295	5.98712	4.59821	0.109032	-1.3454	6.13043	0.0679143
Q9UPT8	ZC3H4	Zinc finger CCCH domain-containing protein 4	Q9UPT8							-0.277345	6YnAd	TRUE	0.00116646	-0.0630341	-0.183521	-0.256336	-0.339655	-0.15209	-0.243106	0.582311	0.677779	-0.0533884	0.0434015	0.368865	0.471429	7.95021	7.74839	7.75691	7.59226	7.86116	7.68881	8.59556	8.60969	7.95986	7.97532	8.38211	8.40334	-0.277345	-0.0813344	8.01325	-0.10251
Q15599	SLC9A3R2	Na(+)/H(+) exchange regulatory cofactor NHE-RF2	Q15599							0.147121	2YnAd	TRUE	0.00117133	0.108763	0.260254	-0.0239976	0.0583769	0.296367	0.143638	-0.17299	-0.164475	-0.11148	-0.11709	-0.135989	-0.22003	4.20594	5.6144	4.07318	5.41253	4.39355	5.49779	3.92419	5.18968	3.9857	5.23706	3.96119	5.13412	0.147121	1.25697	4.09718	0.00945591
Q13435	SF3B2	Splicing factor 3B subunit 2	Q13435	v2.0;v1.0:ADPriboDB00001489	PARP3;PARP1	465;unspecified	Mass Spectrometry;unspecified	unspecified;HEK 293 and HeLa	unspecified	0.180168	2YnAd	TRUE	0.00119853	-0.0210652	0.0268028	-0.188124	-0.086271	0.359852	0.276463	-0.302442	-0.357818	-0.419211	-0.375192	-0.142362	-0.197337	8.29327	8.77922	8.12621	8.66615	8.67419	9.02888	8.01189	8.3946	7.89512	8.37723	8.17197	8.55508	0.180168	0.438085	8.31434	0.171525
Q6NUK1	SLC25A24	Calcium-binding mitochondrial carrier protein SCaMC-1	Q6NUK1	v1.0:ADPriboDB00001495	PARP1	unspecified	unspecified	HEK 293 and HeLa	unspecified	0.134556	2YnAd	TRUE	0.00121352	0.195809	0.175503	0.0811009	0.248947	0.0356567	0.202209	-0.00893184	-0.272503	-0.00648332	-0.0636784	-0.165259	-0.158586	8.34617	6.83126	8.23147	6.9047	8.18602	6.85797	8.14143	6.38325	8.14388	6.59208	7.98511	6.49717	0.134556	-1.49461	8.15036	-0.0317134
Q14980	NUMA1	Nuclear mitotic apparatus protein 1	Q14980	v2.0;v1.0:ADPriboDB00000570;v1.0:ADPriboDB00000581;v1.0:ADPriboDB00001107;v1.0:ADPriboDB00002253;v1.0:ADPriboDB00007554	unspecified;PARP1;PARP5a	R2045;R1967;K2058;K2005;R2012;D2043;R2051;unspecified	Autoradiography;Mass Spectrometry;unspecified	HeLa cells;MCF10A Cells;HeLa;HEK 293 and HeLa;shPARG HCT116	unspecified	0.126584	2YnAd	TRUE	0.00122294	0.241044	0.214618	0.263855	0.221359	0.0646495	0.0458345	-0.16054	-0.0852675	0.0729929	-0.00505116	-0.190142	-0.0996335	8.53182	9.01709	8.55463	9.02383	8.35543	8.84831	8.13024	8.71721	8.36377	8.79742	8.10064	8.70284	0.126584	0.511698	8.29078	-0.0701774
P63104	YWHAZ	14-3-3 protein zeta/delta	P63104	v1.0:ADPriboDB00001901	PARP1	unspecified	unspecified	HEK 293 and HeLa	unspecified	0.141482	2YnAd	TRUE	0.00123192	-0.0553745	-0.0578486	-0.145147	-0.0682262	0.115154	0.194182	-0.477227	-0.564354	-0.145298	-0.218897	-0.158261	-0.151009	12.0156	11.098	11.9258	11.0877	12.1861	11.3501	11.5937	10.5915	11.9256	10.937	11.9127	11.0049	0.141482	-0.915045	12.0709	0.208266
P62888	RPL30	60S ribosomal protein L30	P62888	v1.0:ADPriboDB00001000;v1.0:ADPriboDB00011558;v1.0:ADPriboDB00011927;v1.0:ADPriboDB00011985	PARP1;unspecified	unspecified	unspecified	HEK 293 and HeLa;SK-N-SH;HeLa;unspecified	unspecified	0.0903842	2YnAd	TRUE	0.00123241	0.0841851	-0.0515299	0.0669708	0.101082	0.00752851	0.12906	-0.152313	-0.216149	-0.0967283	-0.0830716	-0.114651	-0.0844	8.6169	9.01978	8.59968	9.17239	8.54024	9.20037	8.3804	8.85516	8.43598	8.98824	8.41806	8.98691	0.0903842	0.538601	8.53271	0.049294
Q15061	WDR43	WD repeat-containing protein 43	Q15061	v1.0:ADPriboDB00001560	PARP1	unspecified	unspecified	HEK 293 and HeLa	unspecified	0.170716	2YnAd	TRUE	0.00123937	0.337347	0.223211	-0.0645221	0.0730576	0.302008	0.188311	-0.257364	-0.113241	-0.157682	-0.113697	-0.124669	-0.222522	5.41139	4.82737	5.00952	4.67721	5.37605	4.79247	4.81668	4.49091	4.91636	4.49046	4.94937	4.38163	0.170716	-0.469884	5.07404	-0.00844417
P55884	EIF3B	Eukaryotic translation initiation factor 3 subunit B	P55884							0.176195	2YnAd	TRUE	0.00123994	0.203758	0.115444	0.31647	0.279462	0.0639797	0.149134	-0.278789	-0.25167	0.0625612	0.000939272	-0.296905	-0.222234	8.90529	9.19553	9.01801	9.35955	8.76551	9.22922	8.42275	8.82842	8.7641	9.08103	8.40463	8.85785	0.176195	0.378553	8.70154	-0.0170901
O60828	PQBP1	Polyglutamine-binding protein 1	O60828	v2.0	PARP3	200;203	Mass Spectrometry	unspecified	unspecified	-0.204849	6YnAd	TRUE	0.00125875	-0.152961	-0.475956	-0.222421	-0.332823	-0.0582612	-0.121526	0.162237	0.443588	-0.00784289	0.159752	0.144393	0.19211	7.88006	3.00652	7.8106	3.14965	7.97476	3.36095	8.19526	3.92606	8.02518	3.64222	8.17742	3.67458	-0.204849	-4.55055	8.03302	0.0324258
P45880	VDAC2	Voltage-dependent anion-selective channel protein 2	P45880	v1.0:ADPriboDB00002916;v1.0:ADPriboDB00011884;v1.0:ADPriboDB00012103	PARP2 K469A;unspecified	unspecified	unspecified	HEK 293T;HeLa;unspecified	unspecified	0.10196	2YnAd	TRUE	0.00129284	-0.204029	-0.170589	-0.132013	-0.107759	0.102272	0.191438	-0.345242	-0.41668	-0.324429	-0.270845	-0.028996	-0.158003	10.7662	10.4883	10.8382	10.5512	11.0725	10.8504	10.6249	10.2422	10.6458	10.3881	10.9412	10.5009	0.10196	-0.311273	10.9702	0.224204
P41227;Q9BSU3	NAA10;NAA11	N-alpha-acetyltransferase 10;N-alpha-acetyltransferase 11	P41227;Q9BSU3							0.0926285	2YnAd	TRUE	0.00129823	0.159473	0.0314999	0.147752	0.0942741	0.0580684	0.120985	-0.115452	-0.0629326	-0.0504319	-0.0291665	-0.143128	-0.0983783	6.61609	6.31254	6.60437	6.37531	6.51468	6.40202	6.34116	6.21811	6.40618	6.25187	6.31349	6.18266	0.0926285	-0.175577	6.45662	-0.0135328
Q86TI2	DPP9	Dipeptidyl peptidase 9	Q86TI2							0.10651	2YnAd	TRUE	0.00129823	0.0448237	0.0164024	0.0898944	0.0770605	0.169029	0.0845614	-0.148001	-0.198185	-0.111231	-0.0100999	-0.201805	-0.127028	6.31877	5.15683	6.36384	5.21749	6.44297	5.22499	6.12594	4.94224	6.16271	5.13033	6.07214	5.0134	0.10651	-1.13352	6.27394	0.03782
O43294	TGFB1I1	Transforming growth factor beta-1-induced transcript 1 protein	O43294							0.17948	2YnAd	TRUE	0.00135819	0.227281	0.162005	0.0778886	0.132394	0.204636	0.340627	-0.0735775	-0.27386	-0.0752402	0.00776784	-0.293036	-0.300981	4.11933	3.34172	3.96994	3.31211	4.09669	3.52035	3.81847	2.90586	3.81681	3.18749	3.59901	2.87874	0.17948	-0.712331	3.89205	-0.016339
P01111;P01116	NRAS;KRAS	GTPase NRas;GTPase KRas;GTPase KRas, N-terminally processed	P01111;P01116							-0.113575	6YnAd	TRUE	0.00136923	-0.216719	-0.314877	-0.20964	-0.184618	-0.0819927	-0.0122797	0.081578	0.0997858	0.0129337	-0.0471304	0.0751643	0.120443	6.7875	6.26314	6.79458	6.3934	6.92223	6.56574	7.0858	6.67781	7.01715	6.53089	7.07938	6.69846	-0.113575	-0.426198	7.00422	0.0814343
P61758	VBP1	Prefoldin subunit 3	P61758							-0.115471	6YnAd	TRUE	0.00136923	-0.384818	-0.285405	-0.330535	-0.34191	-0.183722	-0.0150681	-0.170219	-0.196973	0.0466266	-0.128122	0.174037	0.118847	8.9612	8.34437	9.01548	8.28786	9.16229	8.6147	9.17579	8.4328	9.39264	8.50165	9.52005	8.74862	-0.115471	-0.716243	9.34601	0.204053
P39023	RPL3	60S ribosomal protein L3	P39023;Q92901	v1.0:ADPriboDB00000999;v1.0:ADPriboDB00002820;v1.0:ADPriboDB00011952;v1.0:ADPriboDB00011984	PARP1;PARP2 K469A;unspecified	unspecified	unspecified	HEK 293 and HeLa;HEK 293T;HeLa;unspecified	unspecified	0.122904	2YnAd	TRUE	0.00136923	0.294879	0.305851	0.112778	0.100016	0.0394768	0.128541	-0.127765	-0.161484	-0.00218489	-0.0198438	-0.0730661	-0.108961	10.7027	11.1776	10.5206	10.9718	10.4473	11.0003	10.2801	10.7103	10.4056	10.8519	10.3348	10.7628	0.122904	0.463912	10.4078	-0.058698
P16144	ITGB4	Integrin beta-4	P16144							0.0965649	2YnAd	TRUE	0.00136923	0.143233	0.130301	0.0468089	-0.00285769	0.169174	0.159938	-0.0699389	-0.0225243	-0.0694182	-0.112648	-0.15265	-0.0850013	7.73366	7.62263	7.63724	7.48947	7.7596	7.65226	7.52049	7.4698	7.52101	7.37968	7.43778	7.40732	0.0965649	-0.0981018	7.59043	-0.0161602
Q14160	SCRIB	Protein scribble homolog	Q14160							0.123381	2YnAd	TRUE	0.0013762	-0.0330008	-0.0958825	-0.0901763	0.00605722	0.177697	0.15858	-0.20203	-0.424184	-0.290352	-0.172042	-0.17915	-0.0895413	4.87131	6.00913	4.81413	6.11107	5.08201	6.2636	4.70228	5.68083	4.61396	5.93298	4.72516	6.01548	0.123381	1.20071	4.90431	0.14836
P09543	CNP	2,3-cyclic-nucleotide 3-phosphodiesterase	P09543							0.111237	2YnAd	TRUE	0.0013762	0.203723	0.110672	0.104079	0.126166	0.0604928	0.091905	-0.199659	-0.167523	-0.0225617	-0.00338204	-0.116456	-0.12822	6.17942	5.8189	6.07978	5.83439	6.03619	5.80013	5.77604	5.5407	5.95314	5.70485	5.85925	5.58001	0.111237	-0.267474	5.9757	-0.00712168
Q13464	ROCK1	Rho-associated protein kinase 1	Q13464							0.136343	2YnAd	TRUE	0.0013762	0.332956	0.275016	0.135731	0.130838	0.163956	0.26435	-0.0405852	0.138081	0.0509958	-0.112537	-0.158264	-0.210959	4.95396	5.23666	4.75673	5.09248	4.78496	5.226	4.58042	5.09973	4.672	4.84911	4.46274	4.75069	0.136343	0.340645	4.621	-0.116567
Q9NRN7	AASDHPPT	L-aminoadipate-semialdehyde dehydrogenase-phosphopantetheinyl transferase	Q9NRN7							0.104752	2YnAd	TRUE	0.0013762	-0.0066054	-0.0251149	-0.00992218	-0.0320409	0.13315	0.219065	-0.224159	-0.173269	-0.123676	-0.142658	-0.118765	-0.19596	5.75612	6.76971	5.75281	6.76278	5.89588	7.01389	5.53857	6.62156	5.63905	6.65217	5.64396	6.59886	0.104752	1.0321	5.76273	0.084152
P23246	SFPQ	Splicing factor, proline- and glutamine-rich	P23246	v2.0;v1.0:ADPriboDB00001153;v1.0:ADPriboDB00002998;v1.0:ADPriboDB00005716;v1.0:ADPriboDB00006083;v1.0:ADPriboDB00007134;v1.0:ADPriboDB00008616;v1.0:ADPriboDB00008757;v1.0:ADPriboDB00010400;v1.0:ADPriboDB00011768	PARP1;PARP10;unspecified	unspecified	Mass Spectrometry;unspecified	MCF10A Cells;T-47D Cells;HEK 293T cells;HEK 293 and HeLa;U2OS;shPARG HCT116;shPARG HEK293T;SK-N-SH	unspecified	0.108995	2YnAd	TRUE	0.0013762	0.0172284	0.0704522	0.0995437	0.144668	0.0276064	0.0887767	-0.235432	-0.268282	-0.0136841	-0.0841135	-0.100958	-0.157197	10.5717	10.3796	10.6541	10.4539	10.5821	10.398	10.3191	10.0409	10.5408	10.2251	10.4536	10.152	0.108995	-0.245328	10.5545	0.0494595
P16152	CBR1	Carbonyl reductase [NADPH] 1	P16152							0.0981882	2YnAd	TRUE	0.00140859	-0.00307365	-0.0161064	-0.0210313	0.0101799	0.144813	0.170309	-0.226428	-0.158914	-0.0980063	-0.0955636	-0.100313	-0.213944	6.81114	8.00809	6.79319	8.03438	6.95903	8.19451	6.58779	7.86529	6.71621	7.92864	6.7139	7.81026	0.0981882	1.20998	6.81422	0.073106
Q13363	CTBP1	C-terminal-binding protein 1	Q13363;P56545							-0.132893	6YnAd	TRUE	0.00151762	-0.298656	-0.0914666	-0.210254	-0.13748	-0.165794	-0.0261748	0.177736	0.0526345	0.129318	0.0963689	0.235185	-0.026348	6.53788	6.13977	6.62628	6.09376	6.67074	6.20506	7.01427	6.28387	6.96585	6.3276	7.07172	6.20489	-0.132893	-0.605301	6.83654	0.0318512
Q5M9Q1;Q8N5F7	NKAPL;NKAP	NKAP-like protein;NF-kappa-B-activating protein	Q5M9Q1;Q8N5F7							0.137679	2YnAd	TRUE	0.00152513	0.328803	0.534408	0.35194	0.253024	0.0999486	0.148963	0.190891	0.234716	-0.0288596	-0.183702	-0.0517119	-0.0963971	4.49905	6.99672	4.52219	6.71533	4.27019	6.61127	4.36114	6.69702	4.14139	6.27861	4.11853	6.36591	0.137679	2.29206	4.17025	-0.214243
Q16851	UGP2	UTP--glucose-1-phosphate uridylyltransferase	Q16851							0.142736	2YnAd	TRUE	0.00152612	0.0162212	0.0370981	0.0718275	0.191718	0.0719563	0.135417	-0.239567	-0.445984	-0.0514726	-0.0548788	-0.201146	-0.195551	6.7942	6.53644	6.8498	6.69106	6.84993	6.63476	6.53841	6.05336	6.7265	6.44447	6.57683	6.3038	0.142736	-0.278627	6.77797	0.0798725
P35625	TIMP3	Metalloproteinase inhibitor 3	P35625							0.126765	2YnAd	TRUE	0.00152612	-0.000674907	0.0315443	0.117595	0.0783147	0.151869	0.225714	-0.220594	-0.0425159	-0.0871537	-0.165038	-0.11727	-0.284248	6.94696	4.83876	7.06523	4.88553	7.09951	5.03293	6.72704	4.7647	6.86048	4.64218	6.83037	4.52297	0.126765	-2.14042	6.94764	0.0375652
P30566	ADSL	Adenylosuccinate lyase	P30566							0.0880326	2YnAd	TRUE	0.00152612	-0.0488113	-0.0541305	0.124269	0.0705732	0.0318599	0.122343	-0.189546	-0.16687	-0.0639578	-0.152479	-0.135907	-0.101529	7.5626	7.4326	7.73568	7.55731	7.64327	7.60908	7.42187	7.31986	7.54745	7.33426	7.47551	7.38521	0.0880326	-0.124677	7.61141	0.067829
P25705	ATP5A1	ATP synthase subunit alpha, mitochondrial	P25705;REV__Q9Y5A7;REV__O00522	v1.0:ADPriboDB00000889;v1.0:ADPriboDB00000937;v1.0:ADPriboDB00011579;v1.0:ADPriboDB00011858	unspecified;PARP1	unspecified	unspecified	MCF7;HEK 293 and HeLa;SK-N-SH;HeLa	unspecified	0.0931921	2YnAd	TRUE	0.00153575	0.0459847	-0.00875828	0.1274	0.0983766	0.0885358	0.0910835	-0.189524	-0.128157	-0.0360743	-0.0172267	-0.152853	-0.151848	9.08162	9.14665	9.16304	9.25378	9.12417	9.24649	8.84611	9.02725	8.99956	9.13818	8.88278	9.00356	0.0931921	0.119773	9.03563	0.0280195
Q13247	SRSF6	Serine/arginine-rich splicing factor 6	Q13247	v1.0:ADPriboDB00000852	PARP1	unspecified	unspecified	unspecified	unspecified	0.164348	2YnAd	TRUE	0.00160246	0.172686	0.178195	-0.0581888	-0.10243	0.269827	0.288192	-0.179722	-0.195288	-0.298478	-0.285332	-0.14393	-0.121143	10.0519	10.7388	9.82101	10.4582	10.149	10.8488	9.69947	10.3653	9.58072	10.2753	9.73527	10.4395	0.164348	0.681407	9.8792	0.0571803
P07814	EPRS	Bifunctional glutamate/proline--tRNA ligase;Glutamate--tRNA ligase;Proline--tRNA ligase	P07814	v1.0:ADPriboDB00001056;v1.0:ADPriboDB00001112;v1.0:ADPriboDB00002887;v1.0:ADPriboDB00011588	PARP1;PARP2 K469A;unspecified	unspecified	unspecified	HEK 293 and HeLa;HEK 293T;SK-N-SH	unspecified	0.185534	2YnAd	TRUE	0.00161187	0.367904	0.361665	0.434922	0.357865	0.0692095	0.0377895	-0.254226	-0.0938165	0.0885737	0.0760918	-0.190232	-0.223443	10.2624	10.512	10.3294	10.5082	9.96374	10.1881	9.6403	10.0565	9.9831	10.2264	9.70429	9.92691	0.185534	0.255825	9.89453	-0.124108
Q8WXF0;O75494	SRSF12;SRSF10	Serine/arginine-rich splicing factor 12;Serine/arginine-rich splicing factor 10	Q8WXF0;O75494	v1.0:ADPriboDB00001509;v1.0:ADPriboDB00003117	PARP1;unspecified	unspecified	unspecified	HEK 293 and HeLa;U2OS	unspecified	0.204679	2YnAd	TRUE	0.00163966	0.178074	0.0916881	-0.0525106	-0.023525	0.41741	0.385836	-0.101353	-0.176064	-0.351378	-0.327618	-0.321344	-0.18142	6.09507	5.99528	5.86448	5.88006	6.3344	6.28942	5.81564	5.72752	5.56562	5.57597	5.59565	5.72217	0.204679	-0.0134062	5.91699	0.0555683
P49915	GMPS	GMP synthase [glutamine-hydrolyzing]	P49915							0.0998418	2YnAd	TRUE	0.00163966	0.0595323	0.0890985	0.138618	0.205439	0.0199659	0.0505812	-0.142779	-0.192484	-0.0482426	-0.0419371	-0.062911	-0.146513	8.50646	9.03758	8.58554	9.15392	8.46689	8.99906	8.30415	8.756	8.39868	8.90655	8.38401	8.80197	0.0998418	0.501557	8.44693	0.00861203
Q06323	PSME1	Proteasome activator complex subunit 1	Q06323							-0.122149	6YnAd	TRUE	0.00172756	-0.382474	-0.378754	-0.228499	-0.283748	-0.0488716	-0.026104	0.0507519	0.0198548	-0.122896	-0.0354658	0.116433	0.0886619	8.02027	8.74592	8.17425	8.84092	8.35387	9.09857	8.4535	9.14452	8.27985	9.0892	8.51918	9.21333	-0.122149	0.721925	8.40274	0.14801
Q9UHY7	ENOPH1	Enolase-phosphatase E1	Q9UHY7							0.118778	2YnAd	TRUE	0.00173416	-0.00180655	0.0336098	-0.0854012	-0.00711244	0.136037	0.206944	-0.196734	-0.329325	-0.113783	-0.239856	-0.168712	-0.0946603	5.61302	5.02425	5.52942	4.98353	5.75086	5.19759	5.41809	4.66132	5.50104	4.75078	5.44611	4.89598	0.118778	-0.624181	5.61482	0.103489
P12931;P06241;P07947;P06239;P08631	SRC;FYN;YES1;LCK;HCK	Proto-oncogene tyrosine-protein kinase Src;Tyrosine-protein kinase Fyn;Tyrosine-protein kinase Yes;Tyrosine-protein kinase Lck;Tyrosine-protein kinase HCK	P12931;P06241;P07947;P06239;P08631							0.149308	2YnAd	TRUE	0.00177925	0.138109	0.283094	0.165623	0.123034	0.247629	0.272942	0.0872803	-0.014275	-0.143603	-0.0181813	-0.160452	-0.312027	4.75704	4.62727	4.78455	4.46721	4.86656	4.61712	4.70621	4.3299	4.47533	4.326	4.45848	4.03215	0.149308	-0.274749	4.61893	-0.0804512
P35606	COPB2	Coatomer subunit beta	P35606	v1.0:ADPriboDB00001625;v1.0:ADPriboDB00002650	PARP1;PARP2 K469A	unspecified	unspecified	HEK 293 and HeLa;HEK 293T	unspecified	0.155552	2YnAd	TRUE	0.00177925	0.109313	0.173936	0.227105	0.261998	0.0520468	0.126071	-0.248586	-0.282122	0.0836711	-0.0206704	-0.206394	-0.242057	8.25306	8.89826	8.37085	8.98632	8.19579	8.85039	7.89516	8.4422	8.22742	8.70365	7.93735	8.48226	0.155552	0.580576	8.14374	-0.0041251
P62306	SNRPF	Small nuclear ribonucleoprotein F	P62306	v2.0	PARP1;PARP2;PARP3	77;80;81;82;84;87;79	Mass Spectrometry	unspecified	unspecified	0.19504	2YnAd	TRUE	0.00178203	0.0407213	0.188921	-0.0323032	0.219048	0.0814736	0.114055	-0.479126	-0.595523	-0.178732	-0.179083	0.00964132	-0.305743	7.43556	3.7901	7.36254	3.82023	7.47631	3.71523	6.91571	3.00566	7.21611	3.4221	7.40448	3.29544	0.19504	-3.79366	7.39484	0.134249
P25788	PSMA3	Proteasome subunit alpha type-3	P25788							0.099135	2YnAd	TRUE	0.00178396	0.0111069	0.0840366	0.136286	-0.0402124	0.176818	0.0908908	-0.178749	-0.0753619	-0.160832	-0.0702523	-0.120513	-0.124985	7.67448	5.97399	7.79966	5.84974	7.8402	5.98085	7.48463	5.81459	7.50255	5.8197	7.54286	5.76497	0.099135	-1.77342	7.66338	0.0326732
Q53GA4;REV__P85298	PHLDA2	Pleckstrin homology-like domain family A member 2	Q53GA4;REV__P85298							0.112601	2YnAd	TRUE	0.00178502	-0.244843	-0.234198	-0.167726	-0.103967	0.175452	0.158676	-0.378782	-0.542998	-0.307704	-0.259671	-0.168609	-0.110056	4.26646	4.83766	4.34358	4.96789	4.68676	5.23053	4.13252	4.52886	4.2036	4.81219	4.34269	4.9618	0.112601	0.560554	4.5113	0.262622
P31153	MAT2A	S-adenosylmethionine synthase isoform type-2	P31153;Q00266							-0.0723248	6YnAd	TRUE	0.00178502	-0.244756	-0.233649	-0.0888726	-0.143561	-0.118621	-0.0729415	-0.0841945	-0.0758457	-0.000585729	-0.0515973	0.0685774	0.109142	6.91967	7.91499	7.07555	8.00508	7.0458	8.0757	7.08023	8.0728	7.16384	8.09705	7.233	8.25779	-0.0723248	0.98422	7.16442	0.112639
P17844	DDX5	Probable ATP-dependent RNA helicase DDX5	P17844	v2.0;v1.0:ADPriboDB00000818;v1.0:ADPriboDB00000945;v1.0:ADPriboDB00002661;v1.0:ADPriboDB00005004;v1.0:ADPriboDB00005765;v1.0:ADPriboDB00005783;v1.0:ADPriboDB00005857;v1.0:ADPriboDB00006002;v1.0:ADPriboDB00006029;v1.0:ADPriboDB00006110;v1.0:ADPriboDB00006153;v1.0:ADPriboDB00006191;v1.0:ADPriboDB00006217;v1.0:ADPriboDB00006646;v1.0:ADPriboDB00006828;v1.0:ADPriboDB00006830;v1.0:ADPriboDB00006935;v1.…	PARP3;unspecified;PARP1;PARP2 K469A	477;E476;R478;R25;unspecified	Mass Spectrometry;Autoradiography;unspecified	unspecified;HeLa cells;MCF10A Cells;MDA-MB-231 Cells;SUM159 Cells;MCF7 Cells;T-47D Cells;HEK 293 and HeLa;HEK 293T;shPARG HCT116;SK-N-SH	unspecified;62.5 uM H2O2	0.13497	2YnAd	TRUE	0.00179038	0.108956	0.0935223	0.238415	0.224885	0.0184351	0.0366069	-0.277984	-0.265452	-0.0269067	-0.0511528	-0.149917	-0.127413	10.4207	10.9847	10.5501	11.116	10.3301	10.9278	10.0337	10.6257	10.2848	10.84	10.1618	10.7637	0.13497	0.579444	10.3117	0.0214005
P30084	ECHS1	Enoyl-CoA hydratase, mitochondrial	P30084							0.0996291	2YnAd	TRUE	0.00181248	0.00755269	0.0218337	0.000892365	0.01796	0.193733	0.166281	-0.14965	-0.0551916	-0.147525	-0.152159	-0.0945259	-0.188246	8.25506	6.74229	8.2484	6.73842	8.44124	6.88674	8.09785	6.66527	8.09998	6.5683	8.15298	6.53221	0.0996291	-1.52705	8.2475	0.0455705
Q16222	UAP1	UDP-N-acetylhexosamine pyrophosphorylase;UDP-N-acetylgalactosamine pyrophosphorylase;UDP-N-acetylglucosamine pyrophosphorylase	Q16222							0.120127	2YnAd	TRUE	0.00182297	0.0857579	0.147878	0.160718	0.169132	0.041357	0.154902	-0.220755	-0.0861691	0.0728525	-0.126189	-0.100949	-0.220573	8.05828	6.50576	8.13324	6.52702	8.01388	6.51279	7.75177	6.27171	8.04538	6.23169	7.87158	6.13731	0.120127	-1.61464	7.97253	-0.00937296
Q9BPX3	NCAPG	Condensin complex subunit 3	Q9BPX3							0.088161	2YnAd	TRUE	0.00182297	0.223187	0.189766	0.152961	0.0818697	0.0907526	0.0381208	-0.0594917	-0.0582504	-0.0304289	0.0308131	-0.129289	-0.0346283	7.21853	7.07394	7.1483	6.96605	7.08609	6.9223	6.93585	6.82593	6.96491	6.91499	6.86605	6.84955	0.088161	-0.111164	6.99534	-0.0595571
Q16891	IMMT	MICOS complex subunit MIC60	Q16891	v1.0:ADPriboDB00000968;v1.0:ADPriboDB00011688	PARP1;unspecified	unspecified	unspecified	HEK 293 and HeLa;SK-N-SH	unspecified	0.149812	2YnAd	TRUE	0.00185536	0.289325	0.250252	0.376121	0.201364	-0.00434112	0.163953	-0.209726	-0.0333616	0.105675	-0.0168109	-0.179255	-0.187598	8.17438	8.59027	8.26118	8.54138	7.88072	8.50397	7.67533	8.30665	7.99073	8.3232	7.7058	8.15242	0.149812	0.454959	7.88506	-0.0908412
Q9NRV9	HEBP1	Heme-binding protein 1	Q9NRV9							-0.0921977	6YnAd	TRUE	0.00185884	-0.160732	-0.3104	-0.216747	-0.22045	-0.0340293	-0.0604741	-0.0501237	-0.0322281	0.00547377	0.0398692	0.0065118	0.134036	7.48451	6.61612	7.42849	6.70607	7.61121	6.86605	7.59511	6.89429	7.65071	6.96639	7.65175	7.06056	-0.0921977	-0.718714	7.64524	0.108117
O00622	CYR61	Protein CYR61	O00622							0.115788	2YnAd	TRUE	0.00189037	-0.113405	-0.105736	-0.0931932	-0.053159	0.218622	0.247102	-0.227192	-0.241915	-0.20349	-0.255323	-0.175839	-0.185467	8.99158	8.58637	9.01179	8.63895	9.32361	8.93921	8.87779	8.45019	8.9015	8.43678	8.92915	8.50664	0.115788	-0.412882	9.10499	0.142946
Q13243	SRSF5	Serine/arginine-rich splicing factor 5	Q13243	v1.0:ADPriboDB00001510	PARP1	unspecified	unspecified	HEK 293 and HeLa	unspecified	0.166992	2YnAd	TRUE	0.00193138	0.189127	0.106005	-0.0956368	-0.0570797	0.395782	0.196289	-0.287082	-0.209597	-0.244343	-0.0914053	-0.225315	-0.211679	8.45796	8.18591	8.17319	8.02283	8.66461	8.2762	7.98175	7.87031	8.02449	7.9885	8.04352	7.86823	0.166992	-0.188923	8.26883	0.0643124
P63167	DYNLL1	Dynein light chain 1, cytoplasmic	P63167							-0.12119	6YnAd	TRUE	0.00193213	-0.209478	-0.243469	-0.20201	-0.274454	-0.0538223	-0.0768619	0.0841655	0.118039	-0.0749933	-0.0568988	0.123185	0.200692	4.9551	9.25314	4.96257	9.22216	5.11076	9.41975	5.24875	9.61465	5.08959	9.43971	5.28777	9.6973	-0.12119	4.33203	5.16458	0.0800582
P09622	DLD	Dihydrolipoyl dehydrogenase, mitochondrial	P09622	v2.0	PARP10	unspecified	Mass Spectrometry	HEK 293T cells	unspecified	0.104001	2YnAd	TRUE	0.00193213	0.0185332	0.0761946	0.0663302	0.196347	0.075115	0.0779153	-0.0732808	-0.282489	-0.0797024	-0.03947	-0.120569	-0.142071	8.71206	9.62848	8.75985	9.74863	8.76864	9.6302	8.62024	9.2698	8.61382	9.51282	8.57295	9.41022	0.104001	0.858764	8.69352	0.0273087
P40939	HADHA	Trifunctional enzyme subunit alpha, mitochondrial;Long-chain enoyl-CoA hydratase;Long chain 3-hydroxyacyl-CoA dehydrogenase	P40939	v1.0:ADPriboDB00001290;v1.0:ADPriboDB00011780	PARP1;unspecified	unspecified	unspecified	HEK 293 and HeLa;SK-N-SH	unspecified	0.145447	2YnAd	TRUE	0.00195756	0.135893	0.162228	0.221026	0.229868	0.03542	0.0579513	-0.314002	-0.265105	0.0268669	-0.0167764	-0.1355	-0.198462	9.28545	9.39433	9.37058	9.46198	9.18497	9.29006	8.83555	8.967	9.17642	9.21533	9.01405	9.03364	0.145447	0.0825543	9.14955	0.00728472
P30480;P30479;P30460;P30466;P30462;P18463;Q04826;P01889;Q95365;Q29836;Q29718;P30485;P30481;P30475;P30461;P03989;Q31610;P30486	HLA-B	HLA class I histocompatibility antigen, B-42 alpha chain;HLA class I histocompatibility antigen, B-41 alpha chain;HLA class I histocompatibility antigen, B-8 alpha chain;HLA class I histocompatibility antigen, B-18 alpha chain;HLA class I histocompatibility antigen, B-14 alpha chain;HLA class I histocompatibility antigen, B-37 alpha chain;HLA class I histocompatibility antigen, B-40 alpha chain;H…	P30480;P30479;P30460;P30466;P30462;P18463;Q04826;P01889;Q95365;Q29836;Q29718;P30485;P30481;P30475;P30461;P03989;Q31610;P30486	v1.0:ADPriboDB00002611	PARP2 K469A	unspecified	unspecified	HEK 293T	unspecified	-0.172192	6YnAd	TRUE	0.00201849	-0.344856	-0.292264	-0.148552	-0.208008	-0.102542	-0.106186	0.360264	0.129597	-0.00899099	0.0958783	0.0754198	0.211725	2.51923	2.82023	2.71553	2.90448	2.76154	3.00631	3.22435	3.24209	2.85509	3.20837	2.9395	3.32422	-0.172192	0.248409	2.86408	0.0406976
Q16629	SRSF7	Serine/arginine-rich splicing factor 7	Q16629	v1.0:ADPriboDB00000853;v1.0:ADPriboDB00001511;v1.0:ADPriboDB00002986;v1.0:ADPriboDB00012082	PARP1;unspecified	unspecified	unspecified	unspecified;HEK 293 and HeLa;U2OS	unspecified	0.140342	2YnAd	TRUE	0.00203228	0.16461	0.226712	-0.0510295	-0.0537191	0.107132	0.283619	-0.17915	-0.261189	-0.120976	-0.225331	-0.0853134	-0.134819	9.23456	9.38646	9.01892	9.10603	9.17709	9.44337	8.8908	8.89856	8.94898	8.93442	8.98464	9.02493	0.140342	0.0897962	9.06995	0.0396085
P14314	PRKCSH	Glucosidase 2 subunit beta	P14314							0.124763	2YnAd	TRUE	0.00203841	0.300081	0.215983	0.230124	0.208275	0.114384	0.078163	-0.096732	-0.0700963	0.0737972	0.117449	-0.223219	-0.151339	7.77105	7.19318	7.70109	7.18547	7.58535	7.05536	7.37424	6.9071	7.54476	7.09464	7.24775	6.82586	0.124763	-0.493772	7.47097	-0.0958035
P10316;P01891;P30453;P16190;P30457	HLA-A	HLA class I histocompatibility antigen, A-69 alpha chain;HLA class I histocompatibility antigen, A-68 alpha chain;HLA class I histocompatibility antigen, A-34 alpha chain;HLA class I histocompatibility antigen, A-33 alpha chain;HLA class I histocompatibility antigen, A-66 alpha chain	P10316;P01891;P30453;P16190;P30457;P30450;P18462							-0.171165	6YnAd	TRUE	0.00204317	-0.101109	0.0797771	-0.185957	-0.254074	-0.269257	-0.138609	0.232498	0.0119559	0.209635	0.310014	0.271949	0.148694	3.19224	3.2877	3.10739	2.95385	3.02409	3.06931	3.52585	3.21988	3.50298	3.51794	3.5653	3.35662	-0.171165	-0.0854247	3.29335	-0.0379329
Q6UXN9	WDR82	WD repeat-containing protein 82	Q6UXN9	v1.0:ADPriboDB00001897	PARP1	unspecified	unspecified	HEK 293 and HeLa	unspecified	0.113283	2YnAd	TRUE	0.00205019	-0.0482828	0.0185171	0.0597386	0.0454105	0.215462	0.19264	-0.0786964	-0.169736	-0.112722	-0.0900757	-0.231713	-0.192969	6.65255	7.47454	6.76057	7.50144	6.91629	7.64867	6.62213	7.28629	6.58811	7.36595	6.46912	7.26306	0.113283	0.755196	6.70083	0.0471793
Q92615	LARP4B	La-related protein 4B	Q92615							0.148292	2YnAd	TRUE	0.00205019	0.110975	0.101063	0.0707824	0.333253	0.00615965	0.250618	-0.069875	-0.226691	-0.0243397	-0.266977	-0.110604	-0.208166	7.58875	4.54611	7.54856	4.7783	7.48393	4.69567	7.4079	4.21836	7.45344	4.17807	7.36717	4.23688	0.148292	-3.03272	7.47778	0.00406384
P27635	RPL10	60S ribosomal protein L10	P27635;Q96L21	v1.0:ADPriboDB00001115;v1.0:ADPriboDB00002802	PARP1;PARP2 K469A	unspecified	unspecified	HEK 293 and HeLa;HEK 293T	unspecified	0.0952656	2YnAd	TRUE	0.00205671	0.150203	0.148485	0.00537757	0.0334129	0.149515	0.199108	0.00740096	-0.0283989	-0.087064	-0.125413	-0.110925	-0.112685	9.1164	9.41725	8.97158	9.30218	9.11571	9.46788	8.9736	9.24037	8.87913	9.14335	8.85527	9.15608	0.0952656	0.302569	8.9662	-0.0275334
P50416	CPT1A	Carnitine O-palmitoyltransferase 1, liver isoform	P50416	v1.0:ADPriboDB00001631	PARP1	unspecified	unspecified	HEK 293 and HeLa	unspecified	0.155196	2YnAd	TRUE	0.00205764	0.122131	-0.117159	-0.132993	-0.0561568	0.196104	0.255072	-0.342992	-0.445241	-0.240431	-0.217819	-0.265995	-0.0828722	3.85643	5.15096	3.60131	5.21196	3.9304	5.52319	3.39131	4.82287	3.49387	5.0503	3.4683	5.18524	0.155196	1.53382	3.7343	0.159701
Q9Y277	VDAC3	Voltage-dependent anion-selective channel protein 3	Q9Y277;Q9NPP4	v1.0:ADPriboDB00001558;v1.0:ADPriboDB00011794;v1.0:ADPriboDB00011882	PARP1;unspecified	unspecified	unspecified	HEK 293 and HeLa;SK-N-SH;HeLa	unspecified	0.192667	2YnAd	TRUE	0.00207289	-0.0911992	-0.149887	-0.0255225	-0.121041	0.291598	0.415368	-0.421683	-0.181986	-0.426136	-0.526737	-0.163742	-0.272401	9.2113	6.66584	9.27698	6.69469	9.5941	7.2311	8.88082	6.63374	8.87636	6.28899	9.13876	6.54333	0.192667	-2.48677	9.3025	0.20118
P04899	GNAI2	Guanine nucleotide-binding protein G(i) subunit alpha-2	P04899;P63096;P19087	v1.0:ADPriboDB00000684;v1.0:ADPriboDB00001676;v1.0:ADPriboDB00000140;v1.0:ADPriboDB00000291	Pertussis toxin;PARP1;unspecified	unspecified	unspecified	A375;HEK 293 and HeLa;S49 lymphoma;HL-60	unspecified	-0.0771386	6YnAd	TRUE	0.00208324	-0.260352	-0.284057	-0.161885	-0.212874	-0.0020714	-0.0853354	-0.0893556	-0.0471043	-0.0804458	0.00446322	0.0503666	0.0811635	7.95411	7.27634	8.05258	7.34753	8.21239	7.47507	8.12511	7.5133	8.13402	7.56486	8.26483	7.64156	-0.0771386	-0.654064	8.21446	0.130743
P13489	RNH1	Ribonuclease inhibitor	P13489							0.0907387	2YnAd	TRUE	0.00209864	-0.0711488	-0.111156	-0.0200869	-0.0464355	0.119874	0.134219	-0.309331	-0.286479	-0.106398	-0.0680709	-0.152076	-0.161244	9.9182	8.80116	9.96926	8.86588	10.1092	9.04653	9.68002	8.62583	9.88295	8.84424	9.83727	8.75107	0.0907387	-1.07704	9.98935	0.129642
P05165	PCCA	Propionyl-CoA carboxylase alpha chain, mitochondrial	P05165							0.084733	2YnAd	TRUE	0.00211125	0.612742	0.562348	0.248191	0.244505	0.0641501	0.0768909	0.297246	0.337763	0.122687	0.0991814	-0.0445877	-0.0202592	9.8873	9.92763	9.52275	9.60979	9.33871	9.44217	9.57181	9.70305	9.39725	9.46446	9.22997	9.34502	0.084733	0.0907211	9.27456	-0.312687
Q9Y376	CAB39	Calcium-binding protein 39	Q9Y376;Q9H9S4							0.126276	2YnAd	TRUE	0.00213217	0.121211	0.151467	0.0578658	0.0640162	0.131897	0.222219	0.0120933	-0.222243	-0.245682	-0.0311858	-0.0863633	-0.193253	6.5865	4.85231	6.52316	4.76486	6.59719	4.92307	6.47739	4.47861	6.21961	4.66966	6.37893	4.5076	0.126276	-1.76444	6.46529	0.00215893
P99999	CYCS	Cytochrome c	P99999;CON__P62894	v2.0	PARP1	unspecified	Mass Spectrometry	SUM159 Cells	unspecified	0.119833	2YnAd	TRUE	0.00215709	-0.139768	0.0439499	0.0133854	-0.0131832	0.0828911	0.265797	-0.227053	-0.300323	-0.0851903	-0.221705	-0.110189	-0.24046	6.96655	6.69644	7.1197	6.6393	7.18921	6.91828	6.87926	6.35216	7.02112	6.43078	6.99612	6.41203	0.119833	-0.453828	7.10631	0.112031
Q9UKJ3	GPATCH8	G patch domain-containing protein 8	Q9UKJ3							0.182068	2YnAd	TRUE	0.00215709	0.485854	0.506211	0.380252	0.147216	0.247826	0.205904	0.171978	0.306342	-0.297907	-0.234142	-0.107146	-0.0506746	7.30926	8.92302	7.20365	8.56402	7.07123	8.62271	6.99538	8.72315	6.52549	8.18266	6.71626	8.36613	0.182068	1.5934	6.8234	-0.211801
P61081	UBE2M	NEDD8-conjugating enzyme Ubc12	P61081							-0.0995538	6YnAd	TRUE	0.00217133	-0.113127	-0.196391	-0.0963737	-0.227174	-0.0574274	-0.097635	0.0228372	0.128327	-0.0710868	0.0753251	0.124373	0.126743	7.71951	6.73109	7.73627	6.70031	7.77521	6.82984	7.85548	7.05581	7.76155	7.0028	7.95701	7.05422	-0.0995538	-0.905161	7.83264	0.0458788
P48960	CD97	CD97 antigen;CD97 antigen subunit alpha;CD97 antigen subunit beta	P48960							0.107673	2YnAd	TRUE	0.00217978	0.0882752	0.0351841	0.0277457	-0.0696487	0.122784	0.165607	-0.316527	-0.14923	-0.064249	-0.129559	-0.134121	-0.128445	6.37055	7.01909	6.31002	6.91425	6.40506	7.14951	5.96575	6.83467	6.21803	6.85434	6.14815	6.85546	0.107673	0.701628	6.28228	0.066386
Q9NQG5	RPRD1B	Regulation of nuclear pre-mRNA domain-containing protein 1B	Q9NQG5							0.0943966	2YnAd	TRUE	0.00217991	-0.0125238	-0.0604744	0.00812812	0.0112287	0.128271	0.114936	-0.147223	-0.248036	-0.154447	-0.184442	-0.199019	-0.0100259	6.18824	5.59714	6.20889	5.66884	6.32904	5.77255	6.05354	5.40958	6.04632	5.47317	6.00175	5.64759	0.0943966	-0.543153	6.20077	0.0906047
P07741	APRT	Adenine phosphoribosyltransferase	P07741	v2.0	PARP1	unspecified	Mass Spectrometry	MCF10A Cells	unspecified	0.122595	2YnAd	TRUE	0.00220795	-0.0727307	-0.0340999	0.0653344	-0.0138107	0.057656	0.320063	-0.178279	-0.255877	-0.134415	-0.212333	-0.150725	-0.217102	7.18506	4.20097	7.32313	4.22125	7.31545	4.55513	7.07951	3.97919	7.12338	4.02273	7.10707	4.01796	0.122595	-3.02273	7.25779	0.0993438
P18077	RPL35A	60S ribosomal protein L35a	P18077	v2.0;v1.0:ADPriboDB00001465;v1.0:ADPriboDB00011560	PARP1;unspecified	unspecified	Mass Spectrometry;unspecified	MDA-MB-468 Cells;HEK 293 and HeLa;SK-N-SH	unspecified	0.0855021	2YnAd	TRUE	0.00222629	0.177632	0.135983	0.0437124	0.0850392	0.168651	0.121293	0.0255227	0.0252547	-0.0827986	-0.0437413	-0.113421	-0.10453	12.1092	10.667	11.9752	10.6161	12.1002	10.6523	11.9571	10.5563	11.8487	10.4873	11.8181	10.4265	0.0855021	-1.40052	11.9315	-0.0527302
Q14247	CTTN	Src substrate cortactin	Q14247	v1.0:ADPriboDB00002037	PARP14	unspecified	unspecified	U2OS and HeLa	unspecified	0.0988306	2YnAd	TRUE	0.00223103	0.0210861	0.0353179	0.0272252	0.111166	0.0608847	0.0443919	-0.228086	-0.3291	-0.084108	-0.0290917	-0.0899142	-0.125595	9.32451	8.60833	9.33065	8.68418	9.36431	8.61741	9.07534	8.24392	9.21932	8.54392	9.21351	8.44742	0.0988306	-0.73041	9.30343	0.0704304
P11413	G6PD	Glucose-6-phosphate 1-dehydrogenase	P11413							0.0812728	2YnAd	TRUE	0.00224785	-0.04409	0.0241517	-0.00879945	0.0506978	0.148475	0.108311	-0.0707467	-0.140991	-0.164717	-0.110131	-0.0690122	-0.140929	8.34144	8.11512	8.37673	8.14167	8.53401	8.19928	8.31479	7.94998	8.22082	7.98084	8.31652	7.95004	0.0812728	-0.294561	8.38553	0.0502275
O75351	VPS4B	Vacuolar protein sorting-associated protein 4B	O75351;Q6PIW4							0.087099	2YnAd	TRUE	0.00227128	-0.0583974	-0.090171	-0.0271724	0.0470044	0.143988	0.125995	-0.160212	-0.17838	-0.160537	-0.15613	-0.119015	-0.129665	6.05207	5.2497	6.0833	5.38688	6.25446	5.46587	5.95026	5.16149	5.94993	5.18374	5.99145	5.21021	0.087099	-0.770596	6.11047	0.0916946
Q01518	CAP1	Adenylyl cyclase-associated protein 1	Q01518;REV__O00444							0.143371	2YnAd	TRUE	0.00227128	0.0297059	0.101324	0.150108	0.0496772	-0.0565255	0.121466	-0.423714	-0.432412	-0.101175	-0.196644	-0.0628676	-0.107879	10.5731	12.5372	10.6935	12.4855	10.4869	12.5573	10.1197	12.0034	10.4422	12.2392	10.4805	12.328	0.143371	1.89245	10.5434	0.111681
Q86XF0;P00374	DHFRL1;DHFR	Dihydrofolate reductase, mitochondrial;Dihydrofolate reductase	Q86XF0;P00374							-0.106281	6YnAd	TRUE	0.00227128	0.116325	0.0397405	-0.13639	-0.0818951	-0.0973416	-0.109204	0.178436	0.160708	0.19945	0.258143	0.108439	0.101426	4.82852	5.03604	4.5758	4.9144	4.61485	4.88709	4.89063	5.15701	4.91164	5.25444	4.82063	5.09772	-0.106281	0.284104	4.71219	-0.0887061
Q07065	CKAP4	Cytoskeleton-associated protein 4	Q07065;REV__A8MTL3;REV__B1AJZ9;Q9H1D0	v1.0:ADPriboDB00001043;v1.0:ADPriboDB00011606;v1.0:ADPriboDB00012003	PARP1;unspecified	unspecified	unspecified	HEK 293 and HeLa;SK-N-SH;unspecified	unspecified	0.0905349	2YnAd	TRUE	0.00228725	0.065397	-0.0123188	0.110761	0.0719378	-0.0237681	0.119738	-0.218583	-0.213075	-0.0573824	-0.0730328	-0.0878867	-0.104713	10.4763	10.1727	10.5216	10.2569	10.3871	10.3047	10.1923	9.97194	10.3535	10.112	10.323	10.0803	0.0905349	-0.225849	10.4109	0.0508461
Q92974	ARHGEF2	Rho guanine nucleotide exchange factor 2	Q92974							0.13841	2YnAd	TRUE	0.00228725	0.174179	0.29456	0.169169	-0.00724272	0.0998841	0.188077	-0.185551	-0.0630716	-0.0444885	-0.263779	-0.125025	-0.0603765	4.26252	4.79286	4.25751	4.49106	4.18823	4.68638	3.90279	4.43523	4.04386	4.23453	3.96332	4.43793	0.13841	0.40996	4.08834	-0.0211998
Q15185	PTGES3	Prostaglandin E synthase 3	Q15185							0.112447	2YnAd	TRUE	0.00229347	-0.167915	-0.171714	-0.173301	-0.167588	0.201001	0.219282	-0.370635	-0.456457	-0.237049	-0.205014	-0.187019	-0.153428	8.7946	7.84804	8.78921	7.85217	9.16351	8.23904	8.59188	7.5633	8.72546	7.81474	8.77549	7.86633	0.112447	-0.942756	8.96251	0.2248
Q9NZB2	FAM120A	Constitutive coactivator of PPAR-gamma-like protein 1	Q9NZB2	v1.0:ADPriboDB00001057;v1.0:ADPriboDB00002685	PARP1;PARP2 K469A	unspecified	unspecified	HEK 293 and HeLa;HEK 293T	unspecified	0.087265	2YnAd	TRUE	0.00232167	0.253586	0.161724	0.177209	0.186729	0.0142216	0.0738208	-0.0267061	-0.0267272	0.00272838	0.055248	-0.0773382	-0.107094	7.61325	6.34399	7.53688	6.36899	7.37389	6.25608	7.33296	6.15554	7.36239	6.23751	7.28233	6.07517	0.087265	-1.1774	7.35967	-0.0826425
Q9HC35	EML4	Echinoderm microtubule-associated protein-like 4	Q9HC35	v2.0	PARP10	unspecified	Mass Spectrometry	HEK 293T cells	unspecified	0.108762	2YnAd	TRUE	0.00233476	0.0890739	0.0322028	0.142411	0.152205	0.0456201	0.210442	-0.0468879	-0.151547	-0.03397	-0.0417225	-0.176865	-0.182198	5.70443	5.57262	5.75777	5.69262	5.66097	5.75085	5.56847	5.38887	5.58138	5.49869	5.43849	5.35822	0.108762	-0.0749404	5.61535	-0.00466056
P29590	PML	Protein PML	P29590							0.168431	2YnAd	TRUE	0.00233476	0.239564	0.119139	0.152209	0.126324	0.264291	0.374032	-0.0699902	0.0854892	-0.0840199	-0.0596798	-0.237082	-0.380334	4.75512	5.36927	4.66777	5.37646	4.77985	5.62417	4.44557	5.33562	4.43154	5.19046	4.27848	4.8698	0.168431	0.734577	4.51556	-0.0637122
Q7L0Y3	TRMT10C	Mitochondrial ribonuclease P protein 1	Q7L0Y3	v2.0;v1.0:ADPriboDB00002578;v1.0:ADPriboDB00002757	PARP3;PARP1 K903A;PARP2 K469A	77;123;unspecified	Mass Spectrometry;unspecified	unspecified;HEK 293T	unspecified	0.114041	2YnAd	TRUE	0.00233476	-0.203299	-0.06103	-0.0716362	-0.026953	0.208743	0.180278	-0.239343	-0.304765	-0.260004	-0.218343	-0.092604	-0.22733	5.32779	5.40461	5.45946	5.43869	5.73984	5.64592	5.29175	5.16088	5.27109	5.2473	5.43849	5.23831	0.114041	-0.0654501	5.53109	0.15825
Q7RTV0	PHF5A	PHD finger-like domain-containing protein 5A	Q7RTV0							0.178633	2YnAd	TRUE	0.00234274	0.215622	0.281402	0.46464	0.205461	-0.0642452	0.318457	-0.0644725	-0.20331	0.0544738	-0.0179256	-0.256478	-0.234545	7.71099	6.1914	7.96001	6.11546	7.43112	6.22845	7.43089	5.70669	7.54984	5.89207	7.23889	5.67545	0.178633	-1.58537	7.49537	-0.0840464
Q04760	GLO1	Lactoylglutathione lyase	Q04760							-0.0625923	6YnAd	TRUE	0.00237604	-0.23167	-0.24543	-0.185031	-0.1976	-0.0466191	-0.0447569	-0.140181	-0.116615	-0.0557265	-0.0123605	0.0836741	0.0412095	8.97068	8.06047	9.01732	8.1083	9.15573	8.26114	9.06217	8.18928	9.14662	8.29354	9.28602	8.34711	-0.0625923	-0.896451	9.20235	0.138391
P40925	MDH1	Malate dehydrogenase, cytoplasmic	P40925	v2.0	PARP3	330	Mass Spectrometry	unspecified	unspecified	-0.0869836	6YnAd	TRUE	0.00240577	-0.268205	-0.242345	-0.140763	-0.0971068	-0.0734758	-0.115262	-0.103929	-0.0594654	0.136715	0.0648586	0.0344021	0.0340649	9.51482	9.88356	9.64226	10.0288	9.70955	10.0106	9.6791	10.0664	9.91974	10.1908	9.81743	10.16	-0.0869836	0.342879	9.78303	0.0998477
Q9NR30	DDX21	Nucleolar RNA helicase 2	Q9NR30	v2.0;v1.0:ADPriboDB00000944;v1.0:ADPriboDB00002551;v1.0:ADPriboDB00002656;v1.0:ADPriboDB00004174;v1.0:ADPriboDB00004199;v1.0:ADPriboDB00004213;v1.0:ADPriboDB00004276;v1.0:ADPriboDB00004290;v1.0:ADPriboDB00004327;v1.0:ADPriboDB00004331;v1.0:ADPriboDB00004433;v1.0:ADPriboDB00004455;v1.0:ADPriboDB00004490;v1.0:ADPriboDB00004494;v1.0:ADPriboDB00004497;v1.0:ADPriboDB00004508;v1.0:ADPriboDB00004600;v1.…	PARP1;PARP2;unspecified;PARP1 K903A;PARP2 K469A	13;15;43;67;196;R758;R6;R732;R752;E729;unspecified;K73 ;K75 ;S74	Mass Spectrometry;unspecified	unspecified;HeLa cells;MCF10A Cells;MDA-MB-231 Cells;MDA-MB-468 Cells;SUM159 Cells;MCF7 Cells;T-47D Cells;ZR-75-1 Cells;SK-BR-3 Cells;HEK 293 and HeLa;HEK 293T;shPARG HCT116;shPARG HEK293T;HeLa	unspecified;1 mM H2O2	0.094726	2YnAd	TRUE	0.00242751	0.108994	0.13475	0.165672	0.167111	0.045823	0.0540842	-0.12945	-0.119331	-0.0002676	0.0378209	-0.0826932	-0.166356	9.64504	9.53155	9.70172	9.56391	9.58187	9.45088	9.4066	9.27747	9.53578	9.43462	9.45335	9.23044	0.094726	-0.139249	9.53605	-0.0259873
Q8N684	CPSF7	Cleavage and polyadenylation specificity factor subunit 7	Q8N684	v1.0:ADPriboDB00001630	PARP1	unspecified	unspecified	HEK 293 and HeLa	unspecified	0.106922	2YnAd	TRUE	0.00243345	0.221192	0.145965	0.157988	0.081275	0.0564571	0.158455	-0.158173	-0.0304709	0.0812909	-0.0782461	-0.178955	-0.0971778	6.67252	6.66252	6.60931	6.59783	6.50778	6.67501	6.29315	6.48608	6.53262	6.43831	6.27237	6.41938	0.106922	0.0652277	6.45133	-0.0432328
P56182	RRP1	Ribosomal RNA processing protein 1 homolog A	P56182							0.11222	2YnAd	TRUE	0.00243345	0.204496	0.293124	0.0832149	0.0653761	0.161362	0.21571	0.0669783	-0.0446627	-0.00341953	-0.0185034	-0.16267	-0.161082	5.93313	4.76071	5.81185	4.53296	5.88999	4.6833	5.79561	4.42293	5.72521	4.44908	5.56596	4.30651	0.11222	-1.26104	5.72863	-0.0841481
P12956	XRCC6	X-ray repair cross-complementing protein 6	P12956;P51449	v2.0;v1.0:ADPriboDB00000835;v1.0:ADPriboDB00000885;v1.0:ADPriboDB00001028;v1.0:ADPriboDB00002256;v1.0:ADPriboDB00002607;v1.0:ADPriboDB00002921;v1.0:ADPriboDB00003000;v1.0:ADPriboDB00006269;v1.0:ADPriboDB00011891;v1.0:ADPriboDB00012105	PARP1;PARP3;unspecified;PARP1 K903A;PARP2 K469A	unspecified;458;D315	Western blotting;Mass Spectrometry;Autoradiography;unspecified	BT549;unspecified;HeLa cells;MCF7;HEK 293 and HeLa;MDA-MB231 and MRC5;HEK 293T;U2OS;shPARG HCT116;HeLa	WT cells were treated with 10 Gy IR and recovered for 4 h;unspecified	0.153821	2YnAd	TRUE	0.00243345	0.196591	0.190461	0.257367	0.219584	0.0407391	0.0226338	-0.3569	-0.263641	0.0155796	-0.0107297	-0.14893	-0.153861	10.7113	10.7791	10.7721	10.8082	10.5555	10.6112	10.1579	10.325	10.5303	10.5779	10.3658	10.4347	0.153821	0.0738395	10.5148	-0.00106912
P17858	PFKL	ATP-dependent 6-phosphofructokinase, liver type	P17858	v1.0:ADPriboDB00011582	unspecified	unspecified	unspecified	SK-N-SH	unspecified	0.0979609	2YnAd	TRUE	0.00246302	0.147868	0.144925	0.0895077	0.0746314	0.120992	0.0777571	-0.113092	-0.161408	-0.0244157	0.0500782	-0.152944	-0.118067	5.8425	6.67254	5.78414	6.60224	5.81563	6.60537	5.58154	6.36621	5.67022	6.57769	5.54169	6.40955	0.0979609	0.83298	5.69463	-0.0163304
Q68EM7	ARHGAP17	Rho GTPase-activating protein 17	Q68EM7							0.12293	2YnAd	TRUE	0.00249492	0.0775934	0.190573	0.132423	0.223791	0.093794	0.18057	-0.0525222	-0.120717	0.0500217	-0.0588672	-0.140143	-0.254183	5.39676	3.88805	5.45159	3.92127	5.41296	3.87805	5.26665	3.57676	5.36919	3.63861	5.17902	3.4433	0.12293	-1.62169	5.31917	-0.0387524
Q9UQE7	SMC3	Structural maintenance of chromosomes protein 3	Q9UQE7	v2.0;v1.0:ADPriboDB00001499;v1.0:ADPriboDB00002867;v1.0:ADPriboDB00004590;v1.0:ADPriboDB00004710;v1.0:ADPriboDB00004840;v1.0:ADPriboDB00007399;v1.0:ADPriboDB00009104;v1.0:ADPriboDB00009874;v1.0:ADPriboDB00010051;v1.0:ADPriboDB00010060;v1.0:ADPriboDB00010212;v1.0:ADPriboDB00010264;v1.0:ADPriboDB00010282;v1.0:ADPriboDB00010408	PARP1;PARP3;PARP2 K469A;unspecified	603;568;unspecified	Mass Spectrometry;unspecified	unspecified;MCF10A Cells;MCF7 Cells;T-47D Cells;ZR-75-1 Cells;SK-BR-3 Cells;HEK 293 and HeLa;HEK 293T;shPARG HCT116;shPARG HEK293T	unspecified	0.153588	2YnAd	TRUE	0.00249492	0.129115	0.120124	0.351941	0.261007	0.0175288	0.114623	-0.197747	-0.25575	-0.0197214	0.0579901	-0.208306	-0.225184	7.61443	7.42963	7.83726	7.57051	7.50285	7.42413	7.28757	7.05376	7.4656	7.3675	7.27701	7.08432	0.153588	-0.175813	7.48532	-0.0175071
Q9BV38	WDR18	WD repeat-containing protein 18	Q9BV38	v1.0:ADPriboDB00001895	PARP1	unspecified	unspecified	HEK 293 and HeLa	unspecified	0.100837	2YnAd	TRUE	0.00251265	0.120514	0.0890769	0.0645994	0.157423	0.15866	0.140621	-0.0532529	-0.0201467	-0.0330909	-0.0417311	-0.131554	-0.199369	4.29735	5.34376	4.24143	5.41211	4.33549	5.39531	4.12358	5.23454	4.14374	5.21295	4.04528	5.05532	0.100837	1.07785	4.17683	-0.0302665
P61163	ACTR1A	Alpha-centractin	P61163							0.0894605	2YnAd	TRUE	0.00257735	-0.0318921	0.0160355	-0.00222822	0.0999519	0.16505	-0.010219	-0.184974	-0.229815	-0.180421	-0.0562272	-0.0655993	-0.119791	6.82313	7.59358	6.85279	7.6775	7.02007	7.56733	6.67005	7.34773	6.6746	7.52132	6.78942	7.45776	0.0894605	0.722527	6.85502	0.0721504
Q15149	PLEC	Plectin	Q15149;P58107;REV__Q8NB16;REV__Q58EX7;Q96F24	v1.0:ADPriboDB00001432;v1.0:ADPriboDB00011709;v1.0:ADPriboDB00012059;v1.0:ADPriboDB00001270;v1.0:ADPriboDB00011638;v1.0:ADPriboDB00002156	PARP1;unspecified;PARP14	unspecified	unspecified	HEK 293 and HeLa;SK-N-SH;unspecified;U2OS and HeLa	unspecified	0.130314	2YnAd	TRUE	0.0025802	0.228766	0.240793	0.00364387	0.0411149	0.121724	0.117078	-0.190121	-0.191606	-0.155249	-0.161061	-0.0375301	-0.0750851	14.0934	13.8472	13.8682	13.6475	13.9863	13.7235	13.6745	13.4148	13.7093	13.4453	13.8271	13.5313	0.130314	-0.25818	13.8646	0.00691679
Q8N6T3	ARFGAP1	ADP-ribosylation factor GTPase-activating protein 1	Q8N6T3							-0.0762376	6YnAd	TRUE	0.0025802	-0.202872	-0.208134	-0.155269	-0.0785091	-0.000373269	-0.121836	0.0133734	-0.0353787	-0.000258624	0.0681686	0.0358325	0.0661217	7.38527	7.18804	7.43287	7.31767	7.58777	7.27434	7.60151	7.3608	7.58788	7.46434	7.62397	7.4623	-0.0762376	-0.191965	7.58814	0.0744351
Q14103	HNRNPD	Heterogeneous nuclear ribonucleoprotein D0	Q14103	v2.0;v1.0:ADPriboDB00001311;v1.0:ADPriboDB00003083;v1.0:ADPriboDB00005460;v1.0:ADPriboDB00005558;v1.0:ADPriboDB00005563;v1.0:ADPriboDB00005589;v1.0:ADPriboDB00005610;v1.0:ADPriboDB00005629;v1.0:ADPriboDB00006953;v1.0:ADPriboDB00007145;v1.0:ADPriboDB00007610;v1.0:ADPriboDB00008031;v1.0:ADPriboDB00008032;v1.0:ADPriboDB00008033;v1.0:ADPriboDB00008034;v1.0:ADPriboDB00008918;v1.0:ADPriboDB00008919;v1.…	PARP2;PARP3;unspecified;PARP1;PARP10	197;E261;unspecified	Mass Spectrometry;Autoradiography;unspecified	unspecified;HeLa cells;MCF10A Cells;MDA-MB-231 Cells;MDA-MB-468 Cells;SUM159 Cells;T-47D Cells;HEK 293T cells;HEK 293 and HeLa;U2OS;shPARG HCT116;shPARG HEK293T	unspecified	0.0747371	2YnAd	TRUE	0.00259063	-0.26575	-0.168493	-0.128049	-0.0854041	0.123061	0.0789677	-0.329483	-0.386454	-0.242237	-0.224247	-0.0516315	-0.108458	10.8563	10.5623	10.994	10.6454	11.2451	10.8098	10.7926	10.3444	10.8798	10.5066	11.0704	10.6223	0.0747371	-0.391259	11.1221	0.214983
O15067	PFAS	Phosphoribosylformylglycinamidine synthase	O15067							0.131286	2YnAd	TRUE	0.00261684	0.325241	0.215953	0.26086	0.252502	0.0240452	0.141608	-0.0336104	-0.128946	0.0978205	0.0731962	-0.24186	-0.121817	7.06931	5.85017	7.00493	5.88672	6.76811	5.77582	6.71046	5.50527	6.84189	5.70741	6.50221	5.5124	0.131286	-1.10986	6.74407	-0.103993
O94804	STK10	Serine/threonine-protein kinase 10	O94804							0.109096	2YnAd	TRUE	0.00262069	0.0873598	0.143927	0.190745	0.143703	0.140123	0.0722015	-0.136023	-0.0964337	0.0602494	0.0192526	-0.218971	-0.159167	6.95713	7.37822	7.06052	7.378	7.00989	7.3065	6.73375	7.13786	6.93002	7.25355	6.6508	7.07513	0.109096	0.364526	6.86977	-0.0296914
O60547	GMDS	GDP-mannose 4,6 dehydratase	O60547;REV__P39880							0.116451	2YnAd	TRUE	0.00262124	-0.0294826	0.00361424	0.0774388	-0.0220855	0.190232	0.249032	-0.106826	-0.084114	-0.191998	-0.196253	-0.169318	-0.180148	6.34399	5.37836	6.45091	5.35266	6.5637	5.62378	6.26665	5.29063	6.18147	5.17849	6.20415	5.1946	0.116451	-0.998724	6.37347	0.0552923
Q13131	PRKAA1	5-AMP-activated protein kinase catalytic subunit alpha-1	Q13131;P54646	v1.0:ADPriboDB00002127	PARP14	unspecified	unspecified	U2OS and HeLa	unspecified	0.0767862	2YnAd	TRUE	0.00262124	0.0628002	0.133282	0.089937	0.0824965	0.12317	0.0521683	-0.0844065	0.0149782	-0.0512688	-0.0973502	-0.0570959	-0.102438	6.83305	5.96617	6.86019	5.91539	6.89342	5.88506	6.68584	5.84787	6.71898	5.73554	6.71315	5.73045	0.0767862	-0.937358	6.77025	-0.0199901
P46063	RECQL	ATP-dependent DNA helicase Q1	P46063	v2.0;v1.0:ADPriboDB00009882	unspecified	K626;unspecified	Autoradiography;Mass Spectrometry;unspecified	HeLa cells;shPARG HEK293T	unspecified;1 mM H2O2	-0.15962	6YnAd	TRUE	0.00262124	-0.326142	-0.0762772	-0.219773	0.0406249	-0.185459	-0.157954	0.249129	0.0922897	0.227838	0.182453	0.28715	-0.0483944	4.94363	5.32055	5.05	5.43745	5.08431	5.23888	5.5189	5.48912	5.49761	5.57928	5.55692	5.34844	-0.15962	0.127058	5.26977	-0.00787293
Q9BZF9	UACA	Uveal autoantigen with coiled-coil domains and ankyrin repeats	Q9BZF9							0.102078	2YnAd	TRUE	0.00262132	0.200948	0.219128	0.0936545	0.193989	0.0457737	0.126376	-0.0239195	-0.129968	0.0370751	0.0342381	-0.0861315	-0.176363	6.56749	5.99887	6.4602	5.97373	6.41232	5.90612	6.34263	5.64978	6.40362	5.81398	6.28041	5.60338	0.102078	-0.5868	6.36655	-0.0642963
P23921	RRM1	Ribonucleoside-diphosphate reductase large subunit	P23921	v2.0	PARP10	unspecified	Mass Spectrometry	HEK 293T cells	unspecified	0.112053	2YnAd	TRUE	0.00268837	0.186071	0.264935	0.321803	0.144888	0.0997095	0.0922248	-0.0810888	0.0646265	0.0727302	0.0492015	-0.161912	-0.178562	7.01893	6.54114	7.15466	6.42109	6.93257	6.36843	6.75177	6.34083	6.90559	6.32541	6.67095	6.09764	0.112053	-0.556656	6.83286	-0.105152
Q96TA1	FAM129B	Niban-like protein 1	Q96TA1							0.112192	2YnAd	TRUE	0.00269803	0.105352	0.0808749	0.233418	0.200506	0.00325147	0.0774545	-0.168117	-0.19061	0.0101208	-0.00668436	-0.156318	-0.133833	9.46226	9.63225	9.59032	9.75188	9.36016	9.62883	9.18879	9.36076	9.36703	9.54469	9.20059	9.41754	0.112192	0.19447	9.3569	-0.00666228
Q04917	YWHAH	14-3-3 protein eta	Q04917							0.127858	2YnAd	TRUE	0.00269803	-0.0731352	0.0547827	0.00445406	0.162209	0.106668	0.244584	-0.196696	-0.188135	-0.0367142	-0.215536	-0.0721622	-0.325491	8.37426	7.72994	8.45184	7.83736	8.55406	7.91974	8.25069	7.48702	8.41068	7.45962	8.37523	7.34966	0.127858	-0.772238	8.44739	0.0643409
P62140	PPP1CB	Serine/threonine-protein phosphatase PP1-beta catalytic subunit	P62140	v2.0;v1.0:ADPriboDB00002983	unspecified	R313;unspecified	Autoradiography;unspecified	HeLa cells;U2OS	unspecified	0.0876364	2YnAd	TRUE	0.00269901	0.2004	0.0965065	0.209073	0.142866	0.052922	0.14274	0.0221662	0.0460974	0.00800249	-0.0279851	-0.173875	-0.0815359	7.13715	5.97752	7.14582	6.02388	6.98967	6.02375	6.95892	5.92711	6.94475	5.85303	6.76288	5.79948	0.0876364	-1.05574	6.93675	-0.0766285
P35221	CTNNA1	Catenin alpha-1	P35221;Q9UI47	v2.0;v1.0:ADPriboDB00011593	PARP3;unspecified	111;unspecified	Mass Spectrometry;unspecified	unspecified;SK-N-SH	unspecified	0.133406	2YnAd	TRUE	0.00272607	0.249916	0.307142	0.30537	0.196552	0.0206018	0.0830978	-0.151391	-0.127468	0.114304	0.0348536	-0.176556	-0.131935	7.27387	7.32987	7.32932	7.21928	7.04455	7.10583	6.87256	6.89526	7.13825	7.05758	6.84739	6.8908	0.133406	-0.00121881	7.02395	-0.0871011
P09382	LGALS1	Galectin-1	P09382	v2.0;v1.0:ADPriboDB00001714	unspecified;PARP1	D38;unspecified	Autoradiography;In Vitro Assay;unspecified	HeLa cells;HEK 293 and HeLa	unspecified	0.123954	2YnAd	TRUE	0.00274131	-0.10005	-0.232566	-0.191243	-0.11898	0.183272	0.282673	-0.359697	-0.363262	-0.267271	-0.380083	-0.185629	-0.1084	8.59348	9.99724	8.50228	10.1108	8.8768	10.5125	8.33383	9.86654	8.42626	9.84972	8.5079	10.1214	0.123954	1.53628	8.69353	0.221362
P28288	ABCD3	ATP-binding cassette sub-family D member 3	P28288	v2.0;v1.0:ADPriboDB00001178	PARP10;PARP1	unspecified	Mass Spectrometry;unspecified	HEK 293T cells;HEK 293 and HeLa	unspecified	0.098266	2YnAd	TRUE	0.00274131	0.331122	0.334651	0.0904943	0.122514	0.106833	0.100763	0.071075	-0.0515395	0.0141557	0.0581581	-0.116898	-0.0677655	6.59388	6.43513	6.35325	6.22299	6.36959	6.20124	6.33383	6.04894	6.27691	6.15864	6.14586	6.03271	0.098266	-0.162277	6.26275	-0.119451
P30048	PRDX3	Thioredoxin-dependent peroxide reductase, mitochondrial	P30048							0.0821508	2YnAd	TRUE	0.00274453	-0.0488702	-0.0845351	0.026945	0.011192	0.104195	0.172264	-0.156468	-0.140619	-0.0737997	-0.1424	-0.163716	-0.127616	8.05826	8.63229	8.13407	8.72802	8.21132	8.88909	7.95066	8.5762	8.03333	8.57442	7.94341	8.58921	0.0821508	0.609697	8.10713	0.0749514
P28347;Q15561;Q99594;Q15562	TEAD1;TEAD4;TEAD3;TEAD2	Transcriptional enhancer factor TEF-1;Transcriptional enhancer factor TEF-3;Transcriptional enhancer factor TEF-5;Transcriptional enhancer factor TEF-4	P28347;Q15561;Q99594;Q15562	v1.0:ADPriboDB00006179;v1.0:ADPriboDB00003118;v1.0:ADPriboDB00002938	unspecified	unspecified	unspecified	shPARG HCT116;U2OS	unspecified	0.109934	2YnAd	TRUE	0.00278154	-0.0112452	0.0933801	0.0375233	0.10559	0.0889014	0.19051	-0.182909	-0.13282	0.0336299	-0.226043	-0.120847	-0.185563	6.23308	5.71182	6.28184	5.72402	6.33322	5.80895	6.06141	5.48562	6.27795	5.39239	6.12347	5.43287	0.109934	-0.625885	6.24432	0.0372568
P62701	RPS4X	40S ribosomal protein S4, X isoform	P62701;Q8TD47;P22090	v2.0;v1.0:ADPriboDB00001144;v1.0:ADPriboDB00001479;v1.0:ADPriboDB00002970;v1.0:ADPriboDB00011973;v1.0:ADPriboDB00011540	unspecified;PARP1	R30;unspecified	Autoradiography;unspecified	HeLa cells;HEK 293 and HeLa;U2OS;unspecified;SK-N-SH	unspecified	0.0939106	2YnAd	TRUE	0.00278729	-0.025842	-0.0141686	0.132778	0.148799	0.0513715	0.115019	-0.155478	-0.155509	0.00119591	-0.0991329	-0.159532	-0.150514	10.3273	10.0307	10.486	10.1937	10.4046	10.1599	10.1977	9.88938	10.3544	9.94575	10.1936	9.89437	0.0939106	-0.308297	10.3532	0.0373915
Q92616	GCN1L1	Translational activator GCN1	Q92616	v2.0;v1.0:ADPriboDB00011630	PARP10;unspecified	unspecified	Mass Spectrometry;unspecified	HEK 293T;HEK 293T cells;SK-N-SH	unspecified	0.0741114	2YnAd	TRUE	0.00280708	0.271297	0.213416	0.141402	0.108247	0.0535482	0.0330539	0.00747261	0.0306593	-0.0132522	-0.0277686	-0.0841715	0.0186874	9.29666	9.22859	9.16677	9.12342	9.07891	9.04822	9.03284	9.04583	9.01211	8.9874	8.94119	9.03386	0.0741114	-0.0101969	9.02537	-0.0904799
Q9BWJ5	SF3B5	Splicing factor 3B subunit 5	Q9BWJ5							-0.113646	6YnAd	TRUE	0.00283103	-0.505345	-0.385096	-0.399124	-0.209578	-0.157113	-0.14902	-0.211682	-0.412678	-0.00914088	-0.0972295	0.159002	0.130199	7.08958	3.72638	7.1958	3.9019	7.43781	3.96246	7.38324	3.6988	7.58578	4.01425	7.75393	4.24168	-0.113646	-3.48345	7.59492	0.270121
Q07960	ARHGAP1	Rho GTPase-activating protein 1	Q07960							0.130895	2YnAd	TRUE	0.00285899	0.119838	0.199245	0.108351	0.248929	0.234378	0.064968	-0.128132	-0.0531553	-0.0534368	0.0550218	-0.0906607	-0.324672	4.79219	7.11877	4.7807	7.16845	4.90673	6.98449	4.54422	6.86636	4.61892	6.97454	4.58169	6.59485	0.130895	2.24717	4.67235	-0.0457662
P26641	EEF1G	Elongation factor 1-gamma	P26641	v2.0;v1.0:ADPriboDB00000820;v1.0:ADPriboDB00001258	PARP3;PARP11;PARP1	207;224;268;274;293;408;unspecified	Mass Spectrometry;unspecified	unspecified;HEK 293T;HEK 293 and HeLa	unspecified	-0.0872211	6YnAd	TRUE	0.00285899	-0.229248	-0.311063	-0.0771397	-0.0857134	-0.170435	-0.0763775	-0.0262836	-0.0755403	0.0052289	0.0197288	0.0712275	0.102316	11.3122	11.2261	11.4643	11.4515	11.371	11.4608	11.5152	11.4616	11.5467	11.5569	11.6127	11.6395	-0.0872211	-0.00429336	11.5415	0.102588
P62826	RAN	GTP-binding nuclear protein Ran	P62826	v2.0;v1.0:ADPriboDB00001800;v1.0:ADPriboDB00012308	PARP11;PARP1;PARP10	unspecified	Mass Spectrometry;unspecified	HEK 293T;HEK 293 and HeLa;unspecified	unspecified	0.18098	2YnAd	TRUE	0.00288519	0.0448189	0.0693931	0.297264	0.272859	0.0356156	0.0522508	-0.467252	-0.429682	-0.041997	-0.00828342	-0.18213	-0.270218	9.91996	9.60458	10.1724	9.80805	9.91075	9.58744	9.40788	9.10551	9.83314	9.5269	9.69301	9.26497	0.18098	-0.339948	9.87514	0.0754242
Q9Y295	DRG1	Developmentally-regulated GTP-binding protein 1	Q9Y295	v1.0:ADPriboDB00011611	unspecified	unspecified	unspecified	SK-N-SH	unspecified	0.110846	2YnAd	TRUE	0.00288864	0.11863	0.1138	0.241145	0.151056	0.128305	0.108537	-0.0151745	-0.0779794	-0.0167796	0.000679287	-0.25973	-0.0996975	5.52298	4.40552	5.64549	4.44277	5.53265	4.40025	5.38917	4.21374	5.38757	4.2924	5.14462	4.19202	0.110846	-1.11263	5.40435	-0.0472232
P63000;P60763;P15153	RAC1;RAC3;RAC2	Ras-related C3 botulinum toxin substrate 1;Ras-related C3 botulinum toxin substrate 3;Ras-related C3 botulinum toxin substrate 2	P63000;P60763;P15153	v1.0:ADPriboDB00003127;v1.0:ADPriboDB00012074	unspecified	unspecified	unspecified	U2OS;unspecified	unspecified	0.124779	2YnAd	TRUE	0.00297734	0.0536587	-0.165012	0.195553	0.106382	0.0976987	0.213178	-0.17542	-0.0902528	-0.15647	-0.215457	-0.262233	-0.0960514	8.64597	8.52686	8.78786	8.79826	8.69001	8.90505	8.41689	8.60162	8.43584	8.47642	8.33008	8.59582	0.124779	0.0995667	8.59231	0.0594422
O95297	MPZL1	Myelin protein zero-like protein 1	O95297							-0.161366	6YnAd	TRUE	0.00298485	-0.355939	-0.185697	-0.286972	-0.236464	-0.119705	0.0245397	0.303343	0.189725	0.00787778	-0.0274359	0.259356	0.0432938	6.4357	6.23567	6.50466	6.1849	6.67193	6.4459	7.09498	6.61109	6.79951	6.39393	7.05099	6.46466	-0.161366	-0.370271	6.79163	0.0461755
P68366	TUBA4A	Tubulin alpha-4A chain	P68366	v2.0;v1.0:ADPriboDB00000860;v1.0:ADPriboDB00011782;v1.0:ADPriboDB00012093	PARP1;unspecified	unspecified	Mass Spectrometry;unspecified	SK-BR-3 Cells;unspecified;SK-N-SH	unspecified	0.163297	2YnAd	TRUE	0.00302424	0.262132	0.230145	0.43071	0.429382	0.117251	0.075301	-0.0530903	-0.0248283	0.141394	0.0535946	-0.333257	-0.198456	6.82551	8.6988	6.99409	8.89803	6.68063	8.54395	6.51029	8.44382	6.70477	8.52225	6.23012	8.2702	0.163297	1.90527	6.56338	-0.135887
Q5SRE5	NUP188	Nucleoporin NUP188 homolog	Q5SRE5	v1.0:ADPriboDB00001752	PARP1	unspecified	unspecified	HEK 293 and HeLa	unspecified	0.120946	2YnAd	TRUE	0.00305622	0.136111	0.348786	0.169344	0.110785	0.128299	0.217287	0.0116702	0.00841771	0.0873479	-0.0943185	-0.147834	-0.206018	4.50807	5.02876	4.5413	4.79076	4.50026	4.89726	4.38363	4.68839	4.45931	4.58566	4.22413	4.47396	0.120946	0.308015	4.37196	-0.0925582
P63241	EIF5A	Eukaryotic translation initiation factor 5A-1	P63241;Q9GZV4;Q6IS14	v2.0	PARP11;PARP3	unspecified;43	Mass Spectrometry	HEK 293T;unspecified	unspecified	0.144532	2YnAd	TRUE	0.0031166	0.0211068	-0.0602456	0.0547478	0.091161	0.184364	0.0230176	-0.401915	-0.494186	-0.138128	0.0192384	-0.273214	-0.132023	9.13644	9.70185	9.17008	9.85326	9.29969	9.78512	8.71342	9.26791	8.9772	9.78134	8.84212	9.63008	0.144532	0.646769	9.11533	0.132978
Q8TCT9	HM13	Minor histocompatibility antigen H13	Q8TCT9							0.0747879	2YnAd	TRUE	0.00312744	0.0412033	0.0631943	0.0266681	-0.0203956	0.123497	0.13064	-0.129707	-0.0524932	-0.0554707	-0.0749301	-0.0901108	-0.129936	8.08609	8.26603	8.07155	8.18244	8.16838	8.33348	7.91518	8.15035	7.98941	8.12791	7.95477	8.0729	0.0747879	0.157954	8.04488	0.0201785
Q9H7N4	SCAF1	Splicing factor, arginine/serine-rich 19	Q9H7N4	v2.0	unspecified	R928	Mass Spectrometry	HeLa cells	unspecified	0.118524	2YnAd	TRUE	0.00321051	0.310525	0.347331	0.0983321	0.0029996	0.174866	0.145649	0.00295214	0.0541629	-0.16485	-0.137902	-0.0532683	-0.0436838	7.65676	7.21339	7.44457	6.86906	7.5211	7.01171	7.34919	6.92022	7.18139	6.72816	7.29297	6.82238	0.118524	-0.480176	7.34624	-0.0886191
Q14152	EIF3A	Eukaryotic translation initiation factor 3 subunit A	Q14152	v1.0:ADPriboDB00001655;v1.0:ADPriboDB00011645	PARP1;unspecified	unspecified	unspecified	HEK 293 and HeLa;SK-N-SH	unspecified	0.0998034	2YnAd	TRUE	0.0032133	0.253763	0.279666	-0.00546319	0.0490487	0.10746	0.114113	-0.0647747	-0.102046	-0.0588612	-0.0520505	-0.0323574	-0.0889638	9.77712	9.86225	9.51789	9.63163	9.63081	9.69669	9.45858	9.48053	9.46449	9.53053	9.491	9.49362	0.0998034	0.0592261	9.52335	-0.0480339
P29144	TPP2	Tripeptidyl-peptidase 2	P29144							0.160026	2YnAd	TRUE	0.00322577	0.213702	0.24689	0.237737	0.316794	-0.0149754	0.185113	-0.157784	-0.27052	0.106989	0.0242503	-0.160564	-0.277423	7.12065	4.95526	7.14469	5.02516	6.89198	4.89348	6.74917	4.43785	7.01394	4.73262	6.74639	4.43094	0.160026	-2.19859	6.90695	-0.0541261
O60264	SMARCA5	SWI/SNF-related matrix-associated actin-dependent regulator of chromatin subfamily A member 5	O60264;P28370	v1.0:ADPriboDB00001159;v1.0:ADPriboDB00002208;v1.0:ADPriboDB00003954;v1.0:ADPriboDB00004007;v1.0:ADPriboDB00004557;v1.0:ADPriboDB00011772;v1.0:ADPriboDB00001831;v1.0:ADPriboDB00011723	PARP1;unspecified	unspecified	unspecified	HEK 293 and HeLa;HeLa;shPARG HCT116;SK-N-SH	unspecified	0.137138	2YnAd	TRUE	0.00322577	0.223795	0.19425	0.259879	0.289101	0.0513099	0.086504	-0.141018	-0.173017	0.0893413	0.0936981	-0.201295	-0.208524	8.02668	7.5641	8.06277	7.65895	7.8542	7.45636	7.66187	7.19684	7.89223	7.46355	7.60159	7.16133	0.137138	-0.433033	7.80289	-0.0678095
P49368	CCT3	T-complex protein 1 subunit gamma	P49368	v2.0;v1.0:ADPriboDB00001226;v1.0:ADPriboDB00011775	PARP11;PARP1;unspecified	unspecified	Mass Spectrometry;unspecified	HEK 293T;HEK 293 and HeLa;SK-N-SH	unspecified	0.0748198	2YnAd	TRUE	0.00325429	-0.113571	-0.12843	0.000994098	0.0730656	0.0420615	0.0915154	-0.228389	-0.262212	-0.0949293	-0.124871	-0.0894499	-0.132351	10.288	10.645	10.4025	10.8465	10.4436	10.865	10.1732	10.5112	10.3066	10.6486	10.3121	10.6411	0.0748198	0.371906	10.4016	0.116205
P04792	HSPB1	Heat shock protein beta-1	P04792	v2.0;v1.0:ADPriboDB00001693;v1.0:ADPriboDB00009574	PARP1;unspecified	unspecified	Mass Spectrometry;unspecified	SK-BR-3 Cells;HEK 293 and HeLa;shPARG HCT116	unspecified	0.111201	2YnAd	TRUE	0.00327964	0.0641922	0.0388382	0.0437634	-0.101639	0.102186	0.0422853	-0.408531	-0.262647	-0.20001	-0.197744	-0.0791778	0.00332876	7.0523	7.99896	7.03188	7.85849	7.0903	8.00241	6.57958	7.69748	6.7881	7.76238	6.90893	7.96345	0.111201	0.972013	6.98811	0.114833
P49585	PCYT1A	Choline-phosphate cytidylyltransferase A	P49585;Q9Y5K3							0.111338	2YnAd	TRUE	0.00333293	-0.0528234	0.0126525	-0.0497941	0.0178657	0.261176	0.130499	-0.182849	-0.209146	-0.158666	-0.106581	-0.165496	-0.193743	5.26887	4.0927	5.2719	4.09791	5.58287	4.21055	5.13884	3.8709	5.16302	3.97347	5.15619	3.88631	0.111338	-1.24164	5.32169	0.083785
Q9UI26	IPO11	Importin-11	Q9UI26							0.110517	2YnAd	TRUE	0.00333293	0.0839706	-0.0031021	0.0274717	-0.011941	0.131672	0.234198	-0.221813	-0.121041	-0.0928455	-0.0681595	-0.12929	-0.230788	5.02294	5.37567	4.96644	5.36683	5.07064	5.61297	4.71716	5.25773	4.84612	5.31061	4.80968	5.14798	0.110517	0.439804	4.93897	0.0482902
P51610	HCFC1	Host cell factor 1;HCF N-terminal chain 1;HCF N-terminal chain 2;HCF N-terminal chain 3;HCF N-terminal chain 4;HCF N-terminal chain 5;HCF N-terminal chain 6;HCF C-terminal chain 1;HCF C-terminal chain 2;HCF C-terminal chain 3;HCF C-terminal chain 4;HCF C-terminal chain 5;HCF C-terminal chain 6	P51610							0.120025	2YnAd	TRUE	0.00336793	-0.00466155	0.0211361	-0.0617468	0.142839	0.0709389	0.281684	-0.10773	-0.226443	-0.097001	-0.248555	-0.0697576	-0.240619	7.74039	6.39638	7.68331	6.51808	7.81599	6.65693	7.63732	6.1488	7.64805	6.12669	7.6753	6.13463	0.120025	-1.36981	7.74505	0.0649112
P09211	GSTP1	Glutathione S-transferase P	P09211	v1.0:ADPriboDB00001682;v1.0:ADPriboDB00011654	PARP1;unspecified	unspecified	unspecified	HEK 293 and HeLa;SK-N-SH	unspecified	0.0979577	2YnAd	TRUE	0.00338586	0.0611734	0.17406	0.167514	0.0945964	0.0427952	0.126498	-0.136534	-0.093122	-0.019212	0.00891657	-0.0368451	-0.232058	8.59781	6.00389	8.70415	5.92443	8.57943	5.95633	8.4001	5.73671	8.51742	5.83875	8.49979	5.59778	0.0979577	-2.7068	8.53663	-0.0189692
Q53H82	LACTB2	Beta-lactamase-like protein 2	Q53H82							0.126951	2YnAd	TRUE	0.00343073	0.16376	0.00287071	0.0437241	-0.0320931	0.273055	0.129851	-0.192175	-0.0909336	-0.298079	-0.082389	-0.170823	-0.107843	4.86236	5.49043	4.74233	5.45546	4.97166	5.61741	4.50643	5.39662	4.40052	5.40517	4.52778	5.37971	0.126951	0.788954	4.6986	0.0434102
Q9Y5J1	UTP18	U3 small nucleolar RNA-associated protein 18 homolog	Q9Y5J1							0.107253	2YnAd	TRUE	0.00357584	0.253985	0.172261	0.163957	0.146498	0.114396	0.175263	0.0774539	0.112979	-0.0736791	-0.193996	-0.153271	-0.0301642	5.25336	5.0916	5.16333	5.06584	5.11377	5.0946	5.07683	5.03232	4.9257	4.72534	4.84611	4.88918	0.107253	-0.0800371	4.99938	-0.0920539
Q96AG4	LRRC59	Leucine-rich repeat-containing protein 59	Q96AG4	v1.0:ADPriboDB00000971;v1.0:ADPriboDB00002576;v1.0:ADPriboDB00002745;v1.0:ADPriboDB00011682;v1.0:ADPriboDB00012044	PARP1;PARP1 K903A;PARP2 K469A;unspecified	unspecified	unspecified	HEK 293 and HeLa;HEK 293T;SK-N-SH;unspecified	unspecified	0.0720931	2YnAd	TRUE	0.00359485	-0.0868215	-0.171443	-0.092329	-0.104046	0.098743	0.101036	-0.28141	-0.334407	-0.201065	-0.145793	-0.124536	-0.0327659	8.92026	8.94669	8.91475	9.01409	9.10582	9.21917	8.72567	8.78373	8.80601	8.97234	8.88254	9.08537	0.0720931	0.111053	9.00708	0.165289
Q9H8H2	DDX31	Probable ATP-dependent RNA helicase DDX31	Q9H8H2	v2.0	unspecified;PARP1	E685;unspecified	Autoradiography;Mass Spectrometry	HeLa cells;MCF10A Cells;T-47D Cells	unspecified	0.0983773	2YnAd	TRUE	0.00363653	0.402415	0.27766	0.12458	0.119115	0.0751243	0.161741	0.0873825	0.024357	0.0392113	0.0347016	-0.158343	-0.0472026	5.21071	6.00509	4.93287	5.84654	4.88342	5.88917	4.89567	5.75178	4.8475	5.76213	4.64995	5.68022	0.0983773	0.919135	4.80829	-0.137145
P36578	RPL4	60S ribosomal protein L4	P36578	v2.0;v1.0:ADPriboDB00001001;v1.0:ADPriboDB00002824;v1.0:ADPriboDB00011816	PARP1;PARP2 K469A;unspecified	unspecified	Mass Spectrometry;unspecified	MCF10A Cells;MDA-MB-468 Cells;HEK 293 and HeLa;HEK 293T;HeLa	unspecified	0.0970848	2YnAd	TRUE	0.0036467	0.329787	0.325754	0.0942486	0.0727746	0.100269	0.115367	-0.0613619	0.0476207	0.0682872	6.35501e-05	-0.0755379	-0.105888	11.6393	10.6511	11.4038	10.3982	11.4098	10.4407	11.2481	10.373	11.3778	10.3254	11.234	10.2195	0.0970848	-0.984124	11.3095	-0.109571
Q14019	COTL1	Coactosin-like protein	Q14019							-0.0722753	6YnAd	TRUE	0.00366227	-0.210603	-0.172832	-0.0859494	-0.0673187	-0.115096	-0.128523	-0.0873276	-0.0852588	0.0782744	0.0314686	0.0740312	0.0757934	7.7668	7.49324	7.89145	7.59875	7.86231	7.53755	7.89008	7.58081	8.05568	7.69754	8.05143	7.74186	-0.0722753	-0.311335	7.9774	0.0833566
P22234	PAICS	Multifunctional protein ADE2;Phosphoribosylaminoimidazole-succinocarboxamide synthase;Phosphoribosylaminoimidazole carboxylase	P22234;REV__P51178	v1.0:ADPriboDB00001421;v1.0:ADPriboDB00011694	PARP1;unspecified	unspecified	unspecified	HEK 293 and HeLa;SK-N-SH	unspecified	-0.0644698	6YnAd	TRUE	0.00367741	-0.217392	-0.206799	-0.118142	-0.134778	-0.112908	-0.0509679	-0.101765	-0.13605	0.0487311	0.0143076	0.0473078	0.0601193	9.77967	9.8992	9.87892	9.97122	9.88415	10.055	9.89529	9.96995	10.0458	10.1203	10.0444	10.1661	-0.0644698	0.108943	9.99706	0.109204
P46777	RPL5	60S ribosomal protein L5	P46777	v1.0:ADPriboDB00001002;v1.0:ADPriboDB00001459;v1.0:ADPriboDB00002825;v1.0:ADPriboDB00011562;v1.0:ADPriboDB00011826	PARP1;PARP2 K469A;unspecified	unspecified	unspecified	HEK 293 and HeLa;HEK 293T;SK-N-SH;HeLa	unspecified	-0.107273	6YnAd	TRUE	0.00373882	-0.191488	-0.311707	-0.0713094	-0.136189	-0.147595	-0.114695	-0.00896518	0.112508	0.00725319	-0.0982744	0.0827568	0.21901	10.4121	10.5729	10.5323	10.7484	10.456	10.7699	10.5947	10.9971	10.6109	10.7863	10.6864	11.1036	-0.107273	0.280996	10.6036	0.0791913
Q9BZF1	OSBPL8	Oxysterol-binding protein-related protein 8	Q9BZF1	v1.0:ADPriboDB00002772	PARP2 K469A	unspecified	unspecified	HEK 293T	unspecified	0.131611	2YnAd	TRUE	0.00382823	0.0613272	0.10034	0.0986332	0.0210755	0.0652363	0.256034	-0.00782191	-0.301489	-0.2986	-0.149225	-0.105796	-0.113756	4.86761	3.65407	4.90492	3.57481	4.87152	3.80977	4.79846	3.25224	4.50768	3.40451	4.70049	3.43998	0.131611	-1.25255	4.80628	0.044969
Q9ULC4	MCTS1	Malignant T-cell-amplified sequence 1	Q9ULC4	v2.0	PARP3	157	Mass Spectrometry	unspecified	unspecified	0.0814542	2YnAd	TRUE	0.00382823	0.0115021	-0.052976	0.0416249	-0.0682896	0.114729	0.0585967	-0.258696	-0.22683	-0.16117	-0.0366261	-0.131528	-0.057413	7.69125	6.94892	7.72137	6.93361	7.79447	7.0605	7.42105	6.77507	7.51857	6.96527	7.54822	6.94449	0.0814542	-0.677845	7.67974	0.0922214
P02545	LMNA	Prelamin-A/C;Lamin-A/C	P02545;REV__Q5VX52	v2.0;v1.0:ADPriboDB00000970;v1.0:ADPriboDB00011716;v1.0:ADPriboDB00011897;v1.0:ADPriboDB00012067	PARP3;unspecified;PARP1	32;48;56;66;68;69;83;179;203;204;206;248;291;325;343;D639;R627;R11;R397;unspecified;S12	Mass Spectrometry;Autoradiography;unspecified	unspecified;HeLa cells;HEK 293 and HeLa;SK-N-SH;HeLa	unspecified;62.5 uM H2O2;1 mM H2O2	0.227816	2YnAd	TRUE	0.00382893	0.392638	0.363411	0.459965	0.48052	0.0352909	-0.0325355	-0.362835	-0.371215	0.0355425	0.0879616	-0.228205	-0.195746	12.3737	12.1	12.441	12.2171	12.0163	11.704	11.6182	11.3654	12.0166	11.8245	11.7528	11.5408	0.227816	-0.244471	11.981	-0.0799244
Q9H0B6	KLC2	Kinesin light chain 2	Q9H0B6;Q9NSK0							0.103488	2YnAd	TRUE	0.0038978	0.0723919	0.138101	0.0983797	0.177449	0.0329548	0.108758	-0.104737	-0.238251	-0.0111651	0.0240222	-0.080716	-0.20297	6.90112	7.4472	6.9271	7.48655	6.86168	7.41786	6.72399	7.07085	6.81756	7.33312	6.74801	7.10613	0.103488	0.480378	6.82872	-0.0017093
Q96N66	MBOAT7	Lysophospholipid acyltransferase 7	Q96N66							0.0842921	2YnAd	TRUE	0.00390207	0.347548	0.361795	0.178131	0.0788332	0.0453917	0.0833564	0.0852605	0.0813361	-0.0298937	-0.0146079	-0.0371348	-0.00141028	8.49169	7.34639	8.32227	7.06343	8.18953	7.06795	8.2294	7.06593	8.11425	6.96999	8.10701	6.98319	0.0842921	-1.15954	8.14414	-0.141697
P39748	FEN1	Flap endonuclease 1	P39748	v2.0;v1.0:ADPriboDB00002689;v1.0:ADPriboDB00003397;v1.0:ADPriboDB00003521;v1.0:ADPriboDB00003581;v1.0:ADPriboDB00004350;v1.0:ADPriboDB00004876;v1.0:ADPriboDB00004975;v1.0:ADPriboDB00005455;v1.0:ADPriboDB00005534;v1.0:ADPriboDB00005682;v1.0:ADPriboDB00005945;v1.0:ADPriboDB00006041;v1.0:ADPriboDB00006532;v1.0:ADPriboDB00006707;v1.0:ADPriboDB00006720;v1.0:ADPriboDB00006773;v1.0:ADPriboDB00006799;v1.…	PARP1;PARP3;unspecified;PARP2 K469A	unspecified;121;125;R322;R339	In Vitro Assay, SDS-Page ;Mass Spectrometry;unspecified	unspecified;HeLa cells;MCF10A Cells;T-47D Cells;ZR-75-1 Cells;HEK 293T;shPARG HCT116;shPARG HEK293T	unspecified	0.0752299	2YnAd	TRUE	0.00393077	-0.154531	-0.172218	0.0355398	0.00709454	0.0770671	0.0979217	-0.180553	-0.221068	-0.236114	-0.218132	-0.101915	-0.0541034	8.80351	8.77917	8.99358	8.95848	9.0351	9.04931	8.77748	8.73032	8.72192	8.73326	8.85612	8.89729	0.0752299	-0.00664874	8.95804	0.134773
Q14566	MCM6	DNA replication licensing factor MCM6	Q14566							0.0917519	2YnAd	TRUE	0.00393077	-0.0298478	0.00366412	0.0911544	0.134703	0.0442248	0.0569414	-0.216829	-0.256896	-0.00717526	-0.051103	-0.131199	-0.136981	7.99031	7.39365	8.11131	7.52469	8.06438	7.44693	7.80333	7.13309	8.01298	7.33888	7.88896	7.25301	0.0917519	-0.630167	8.02015	0.0600332
Q9NYL9	TMOD3	Tropomodulin-3	Q9NYL9							0.0634378	2YnAd	TRUE	0.00398509	-0.0552755	-0.0651594	-0.0458778	0.0114873	0.0896091	0.107284	-0.134778	-0.147026	-0.130479	-0.159183	-0.0617575	-0.0859623	7.83762	7.76264	7.84701	7.83929	7.9825	7.93508	7.75811	7.68077	7.76241	7.66862	7.83113	7.74184	0.0634378	-0.0650922	7.89289	0.0814063
O14974	PPP1R12A	Protein phosphatase 1 regulatory subunit 12A	O14974	v2.0	PARP3	709;916	Mass Spectrometry	unspecified	unspecified	-0.0861584	6YnAd	TRUE	0.00402177	-0.145667	-0.0233487	-0.199341	-0.185389	0.0337026	-0.0977403	0.0460685	0.0773801	0.0713075	0.0684448	0.0930959	0.0598196	8.15099	8.8084	8.09732	8.64636	8.33036	8.73401	8.34273	8.90913	8.36796	8.90019	8.38975	8.89157	-0.0861584	0.53509	8.29666	0.0242454
P07954	FH	Fumarate hydratase, mitochondrial	P07954							0.159424	2YnAd	TRUE	0.00402664	0.25005	0.274681	0.362893	0.348835	-0.0645514	0.107327	-0.155665	-0.24357	0.0667799	0.046132	-0.136817	-0.210715	7.93259	6.60413	8.04543	6.67828	7.61799	6.43678	7.52688	6.08588	7.74932	6.37558	7.54572	6.11873	0.159424	-1.35309	7.68254	-0.0775906
Q99567	NUP88	Nuclear pore complex protein Nup88	Q99567							0.117498	2YnAd	TRUE	0.00407775	0.0630142	0.052437	0.0425437	0.0402451	0.123431	0.168764	-0.196625	-0.305111	-0.089897	0.0645036	-0.157019	-0.235391	5.89015	5.94843	5.86968	5.93623	5.95057	6.06475	5.63052	5.59088	5.73724	5.96049	5.67012	5.6606	0.117498	0.0688493	5.82714	0.0515889
Q9H7B2	RPF2	Ribosome production factor 2 homolog	Q9H7B2	v1.0:ADPriboDB00001811	PARP1	unspecified	unspecified	HEK 293 and HeLa	unspecified	0.0793073	2YnAd	TRUE	0.00407775	0.0641616	0.0677253	0.151694	0.1126	-0.00764134	0.0556729	-0.110604	-0.173021	-0.0359176	-0.0303386	-0.0933241	-0.0642701	6.89211	7.63076	6.97964	7.67564	6.8203	7.61871	6.71734	7.39002	6.79203	7.5327	6.73462	7.49877	0.0793073	0.735093	6.82794	0.00760583
Q9NS69	TOMM22	Mitochondrial import receptor subunit TOM22 homolog	Q9NS69	v1.0:ADPriboDB00001166;v1.0:ADPriboDB00011834	PARP1;unspecified	unspecified	unspecified	HEK 293 and HeLa;HeLa	unspecified	0.168738	2YnAd	TRUE	0.00407775	0.61647	0.617012	0.171453	0.217275	0.210296	0.267902	0.376205	0.17672	-0.132859	-0.202089	-0.153586	0.0111576	6.19606	4.76686	5.75104	4.36712	5.78988	4.41775	5.95579	4.32657	5.44673	3.94776	5.426	4.161	0.168738	-1.42974	5.57959	-0.261603
Q99536	VAT1	Synaptic vesicle membrane protein VAT-1 homolog	Q99536							-0.0823278	6YnAd	TRUE	0.00407775	-0.279816	-0.163959	-0.0754876	-0.0740296	-0.0548811	-0.111744	0.0140809	0.0559526	0.00131811	0.00917921	0.128835	0.0186499	5.93931	7.51366	6.14364	7.60359	6.16424	7.56588	6.2332	7.73357	6.22044	7.6868	6.34796	7.69627	-0.0823278	1.4585	6.21912	0.0639477
P60866	RPS20	40S ribosomal protein S20	P60866	v2.0;v1.0:ADPriboDB00001474;v1.0:ADPriboDB00011933	PARP3;PARP1;unspecified	13;unspecified	Mass Spectrometry;unspecified	unspecified;HEK 293 and HeLa;HeLa	unspecified	0.159005	2YnAd	TRUE	0.00407775	0.263012	0.515717	0.180134	0.21185	0.199562	0.243586	-0.0255796	0.124159	0.258698	-0.205875	-0.215999	-0.229609	5.79947	6.95967	5.7166	6.6558	5.73602	6.68754	5.51088	6.56811	5.79516	6.23808	5.32046	6.21434	0.159005	0.907489	5.53646	-0.158655
O75367	H2AFY	Core histone macro-H2A.1	O75367;Q9P0M6	v2.0;v1.0:ADPriboDB00001287;v1.0:ADPriboDB00001288;v1.0:ADPriboDB00003190;v1.0:ADPriboDB00003219;v1.0:ADPriboDB00003249;v1.0:ADPriboDB00003252;v1.0:ADPriboDB00003274;v1.0:ADPriboDB00003280;v1.0:ADPriboDB00003292;v1.0:ADPriboDB00003323;v1.0:ADPriboDB00003604;v1.0:ADPriboDB00003667;v1.0:ADPriboDB00003940;v1.0:ADPriboDB00004010;v1.0:ADPriboDB00004015;v1.0:ADPriboDB00004095;v1.0:ADPriboDB00004098;v1.…	PARP1;unspecified	unspecified	Mass Spectrometry;unspecified	MCF10A Cells;MDA-MB-231 Cells;MDA-MB-468 Cells;SUM159 Cells;MCF7 Cells;T-47D Cells;ZR-75-1 Cells;SK-BR-3 Cells;HEK 293 and HeLa;shPARG HCT116;shPARG HEK293T;shGFP HCT116;SK-N-SH	unspecified	0.116278	2YnAd	TRUE	0.00410945	0.320358	0.309016	0.0732427	0.0798921	0.20045	0.27176	0.150926	0.169613	-0.0715517	-0.124565	-0.116372	-0.148663	8.98748	9.48154	8.74036	9.25242	8.86757	9.44429	8.81805	9.34214	8.59557	9.04796	8.55075	9.02386	0.116278	0.505406	8.66712	-0.133943
Q15008	PSMD6	26S proteasome non-ATPase regulatory subunit 6	Q15008	v2.0	PARP10	unspecified	Mass Spectrometry	HEK 293T cells	unspecified	-0.0731816	6YnAd	TRUE	0.00415483	-0.192102	-0.143122	-0.053183	-0.105697	-0.13742	-0.0505425	0.0160551	-0.0823335	0.0550205	0.0969424	0.0686521	0.0417766	7.19911	7.38973	7.33803	7.42715	7.25379	7.48231	7.40726	7.45052	7.44623	7.62979	7.45986	7.57463	-0.0731816	0.141643	7.39121	0.0584235
P50995	ANXA11	Annexin A11	P50995;P27216							0.0787204	2YnAd	TRUE	0.00420908	0.00417315	-0.103808	0.00774471	0.0213054	0.134459	0.0996907	-0.230837	-0.0979079	-0.0673829	-0.134101	-0.156914	-0.0939372	7.56321	8.13838	7.56678	8.2635	7.6935	8.34188	7.3282	8.14428	7.49166	8.10809	7.40213	8.14825	0.0787204	0.683152	7.55904	0.0742405
O00487	PSMD14	26S proteasome non-ATPase regulatory subunit 14	O00487							0.113803	2YnAd	TRUE	0.00424616	-0.0112005	-0.0921109	0.0630314	-0.00830356	0.0201358	0.198505	-0.369659	-0.342656	0.00802812	-0.140707	-0.223097	-0.127488	7.81537	7.25349	7.8896	7.3373	7.8467	7.54411	7.45691	7.00295	7.83459	7.20489	7.60347	7.21811	0.113803	-0.480964	7.82657	0.123293
Q9BVP2	GNL3	Guanine nucleotide-binding protein-like 3	Q9BVP2	v2.0;v1.0:ADPriboDB00001282;v1.0:ADPriboDB00002697	unspecified;PARP10;PARP1;PARP2 K469A	K46;unspecified	Autoradiography;Mass Spectrometry;unspecified	HeLa cells;HEK 293T cells;HEK 293 and HeLa;HEK 293T	unspecified	-0.0803354	6YnAd	TRUE	0.00434471	-0.0955622	-0.0510032	-0.177165	-0.122156	-0.0876911	-0.0249145	0.0166627	0.0617603	0.116115	0.0645576	0.151161	-0.00472397	7.24738	6.56422	7.16577	6.49307	7.25525	6.59031	7.3596	6.67699	7.45905	6.67979	7.4941	6.6105	-0.0803354	-0.727711	7.34294	0.0183896
P62424	RPL7A	60S ribosomal protein L7a	P62424	v1.0:ADPriboDB00001131;v1.0:ADPriboDB00002828;v1.0:ADPriboDB00003078	PARP1;PARP2 K469A;unspecified	unspecified	unspecified	HEK 293 and HeLa;HEK 293T;U2OS	unspecified	0.149288	2YnAd	TRUE	0.00435189	0.336495	0.311688	0.180156	0.322487	0.225021	0.324773	0.300258	0.250952	0.0158555	-0.234317	-0.252895	-0.170693	10.7266	9.90008	10.5703	9.91088	10.6151	9.91317	10.6904	9.83935	10.406	9.35408	10.1372	9.4177	0.149288	-0.801712	10.3901	-0.193535
P04080	CSTB	Cystatin-B	P04080							-0.192141	6YnAd	TRUE	0.00436169	-0.626427	-0.525199	-0.527784	-0.520883	0.0166129	0.0529241	0.0995594	0.0375022	-0.0204435	-0.161462	0.080572	0.139207	7.09614	7.11418	7.19478	7.1185	7.73918	7.69231	7.82213	7.67689	7.70212	7.47792	7.80314	7.77859	-0.192141	-0.083185	7.72257	0.235138
P41252	IARS	Isoleucine--tRNA ligase, cytoplasmic	P41252	v1.0:ADPriboDB00001076;v1.0:ADPriboDB00002888;v1.0:ADPriboDB00011678	PARP1;PARP2 K469A;unspecified	unspecified	unspecified	HEK 293 and HeLa;HEK 293T;SK-N-SH	unspecified	0.109608	2YnAd	TRUE	0.00436169	0.13294	0.150856	0.255661	0.230739	-0.0128834	0.0477639	-0.143765	-0.154764	0.0568251	-0.022324	-0.141347	-0.104841	10.1441	9.66224	10.2668	9.74212	9.99828	9.55914	9.8674	9.35661	10.068	9.48905	9.86981	9.40654	0.109608	-0.499782	10.0112	-0.0354495
P78527	PRKDC	DNA-dependent protein kinase catalytic subunit	P78527	v2.0;v1.0:ADPriboDB00000932;v1.0:ADPriboDB00000988;v1.0:ADPriboDB00002305;v1.0:ADPriboDB00002786;v1.0:ADPriboDB00011621;v1.0:ADPriboDB00011893	PARP10;unspecified;PARP1;PARP2 K469A	unspecified;D2699;K2694	Mass Spectrometry;Autoradiography;In Vitro Assay;unspecified	HEK 293T;HeLa cells;HEK 293T cells;HeLa;HEK 293 and HeLa;HEK293;SK-N-SH	unspecified;250 uM H2O2;1 mM H2O2	0.096802	2YnAd	TRUE	0.00445323	0.200648	0.186626	0.016351	0.0425832	0.108887	0.142168	-0.0193105	-0.028937	-0.1702	-0.178615	-0.0199241	-0.0473733	11.5332	11.4369	11.3489	11.2928	11.4414	11.3924	11.3132	11.2213	11.1624	11.0716	11.3126	11.2029	0.096802	-0.082295	11.3326	-0.0280008
Q9UQ35	SRRM2	Serine/arginine repetitive matrix protein 2	Q9UQ35	v2.0;v1.0:ADPriboDB00001508	PARP1	363;373;875;881;unspecified	Mass Spectrometry;unspecified	unspecified;HEK 293 and HeLa	unspecified	0.137375	2YnAd	TRUE	0.0045008	0.558817	0.560764	0.184482	0.229393	0.134075	0.145174	0.0360077	0.0780661	0.236733	0.176931	-0.16166	-0.201874	11.0448	11.4017	10.6705	11.0703	10.6201	10.9861	10.522	10.919	10.7227	11.0178	10.3243	10.639	0.137375	0.3549	10.486	-0.237673
Q9UM54	MYO6	Unconventional myosin-VI	Q9UM54							0.0966943	2YnAd	TRUE	0.0045008	0.153199	0.17204	0.120897	0.1755	0.0619586	-0.00933216	-0.165102	-0.170473	0.00803557	0.0298937	-0.0848924	-0.103532	7.59902	7.98546	7.56672	7.98892	7.50778	7.80409	7.28072	7.64295	7.45386	7.84331	7.36093	7.70989	0.0966943	0.367595	7.44582	-0.0226253
P54725	RAD23A	UV excision repair protein RAD23 homolog A	P54725							-0.21909	6YnAd	TRUE	0.00452733	-0.235729	-0.0907613	-0.0140839	0.00846367	-0.515575	-0.272611	0.121571	0.0526805	0.591387	0.366191	0.246674	0.130281	1.88899	6.18909	2.11063	6.28832	1.60914	6.00724	2.24629	6.33253	2.7161	6.64604	2.37139	6.41013	-0.21909	4.15514	2.12472	-0.0467058
O94979	SEC31A	Protein transport protein Sec31A	O94979							0.117744	2YnAd	TRUE	0.00454774	0.262035	0.272429	0.323443	0.369517	0.0762983	0.00980093	0.0217394	-0.00100525	0.0762455	0.143929	-0.152702	-0.187612	9.39927	8.27667	9.46067	8.37375	9.21353	8.01404	9.15897	8.00323	9.21348	8.14817	8.98453	7.81662	0.117744	-1.13299	9.13723	-0.145967
P56192	MARS	Methionine--tRNA ligase, cytoplasmic	P56192	v1.0:ADPriboDB00001083;v1.0:ADPriboDB00002890;v1.0:ADPriboDB00011687	PARP1;PARP2 K469A;unspecified	unspecified	unspecified	HEK 293 and HeLa;HEK 293T;SK-N-SH	unspecified	0.123276	2YnAd	TRUE	0.00460192	0.140708	0.130888	0.180323	0.21271	0.0388071	0.0654724	-0.184516	-0.284761	0.0280546	0.0717841	-0.174124	-0.16684	8.58566	8.22055	8.62527	8.30237	8.48376	8.15513	8.26043	7.8049	8.473	8.16144	8.27083	7.92282	0.123276	-0.355291	8.44495	-0.00703373
Q9Y6C9	MTCH2	Mitochondrial carrier homolog 2	Q9Y6C9	v2.0;v1.0:ADPriboDB00001091	PARP10;PARP1	unspecified	Mass Spectrometry;unspecified	HEK 293T cells;HEK 293 and HeLa	unspecified	0.0995535	2YnAd	TRUE	0.00468619	0.190679	0.172122	0.0234881	-0.0120864	0.218135	0.161401	-0.0288069	0.0461035	-0.154304	-0.0959009	-0.0927732	-0.115221	7.60085	7.32721	7.43366	7.143	7.62831	7.31648	7.38137	7.20119	7.25587	7.05918	7.3174	7.03986	0.0995535	-0.255092	7.41017	-0.0376106
Q7Z417	NUFIP2	Nuclear fragile X mental retardation-interacting protein 2	Q7Z417	v1.0:ADPriboDB00001106;v1.0:ADPriboDB00011961	PARP1;unspecified	unspecified	unspecified	HEK 293 and HeLa;HeLa	unspecified	0.143439	2YnAd	TRUE	0.00470077	0.391637	0.184605	0.341187	0.266101	-0.0119158	0.142855	-0.0865736	-0.112079	0.119538	0.0307856	-0.300035	-0.0584301	6.87904	7.0683	6.82859	7.1498	6.47549	7.02655	6.40083	6.77162	6.60695	6.91448	6.18737	6.82527	0.143439	0.396291	6.48741	-0.109125
Q9H845	ACAD9	Acyl-CoA dehydrogenase family member 9, mitochondrial	Q9H845							-0.0809312	6YnAd	TRUE	0.00474794	0.013966	0.0687022	-0.00597728	-0.0697776	-0.00301804	-0.101691	0.209961	0.266349	0.137668	0.112768	0.0351919	0.111441	5.88167	4.44939	5.86172	4.31091	5.86468	4.279	6.07766	4.64704	6.00537	4.49346	5.90289	4.49213	-0.0809312	-1.48701	5.8677	-0.093244
P49757	NUMB	Protein numb homolog	P49757;Q9Y6R0							0.110331	2YnAd	TRUE	0.00488379	0.112068	-0.0646286	0.177725	0.0555466	0.0391162	0.200478	-0.19762	-0.0901818	-0.0481213	-0.176693	-0.224848	-0.0662016	6.6729	3.71942	6.73855	3.8396	6.59994	3.98453	6.36321	3.69387	6.51271	3.60736	6.33598	3.71785	0.110331	-2.77678	6.56083	0.0340669
Q8N1G4	LRRC47	Leucine-rich repeat-containing protein 47	Q8N1G4	v2.0;v1.0:ADPriboDB00002575;v1.0:ADPriboDB00002744;v1.0:ADPriboDB00011681	PARP3;PARP1 K903A;PARP2 K469A;unspecified	34;317;422;560;unspecified	Mass Spectrometry;unspecified	unspecified;HEK 293T;SK-N-SH	unspecified	0.0778538	2YnAd	TRUE	0.00490197	0.107465	0.259477	0.142348	0.181602	0.119885	0.0892123	0.117283	0.0843768	0.0197939	-0.0380587	-0.0739092	-0.143742	6.76361	6.54549	6.79849	6.46762	6.77603	6.37523	6.77342	6.37039	6.67593	6.24796	6.58223	6.14227	0.0778538	-0.370126	6.65614	-0.104082
O95394	PGM3	Phosphoacetylglucosamine mutase	O95394							0.123638	2YnAd	TRUE	0.00491173	-0.0219897	-0.0700471	0.0158189	-0.0712334	0.23242	0.140579	-0.212525	-0.17914	-0.455377	-0.242734	-0.0746259	-0.0937041	5.8865	6.42304	5.92431	6.42186	6.14091	6.63367	5.69597	6.31395	5.45312	6.25036	5.83387	6.39939	0.123638	0.584595	5.90849	0.124139
Q8NFJ5	GPRC5A	Retinoic acid-induced protein 3	Q8NFJ5							-0.091596	6YnAd	TRUE	0.00491173	-0.0230555	-0.107109	-0.193061	-0.153977	-0.0842798	-0.0503253	0.0328923	0.163047	0.00629655	0.00175371	0.198976	0.084379	8.46151	6.90161	8.29151	6.85474	8.40029	6.95839	8.51746	7.17176	8.49086	7.01047	8.68354	7.09309	-0.091596	-1.47585	8.48457	0.0149634
P52888	THOP1	Thimet oligopeptidase	P52888							0.0790206	2YnAd	TRUE	0.00494761	0.00937633	-0.0212558	0.0286505	0.0863524	0.17801	0.0716636	-0.0612396	-0.100469	-0.13223	-0.0400196	-0.143894	-0.117599	6.40832	7.22316	6.42759	7.33077	6.57695	7.31608	6.3377	7.14395	6.26671	7.2044	6.25505	7.12682	0.0790206	0.845478	6.39894	0.0291729
P18669;P15259	PGAM1;PGAM2	Phosphoglycerate mutase 1;Phosphoglycerate mutase 2	P18669;P15259;Q8N0Y7							-0.0632084	6YnAd	TRUE	0.00499845	-0.363227	-0.338742	-0.220657	-0.170322	-0.0421083	-0.0551198	-0.196726	-0.230025	-0.0231048	-0.0315594	0.0348979	0.0148435	10.344	10.3158	10.4866	10.4842	10.6651	10.5994	10.5105	10.4245	10.6841	10.623	10.7421	10.6694	-0.0632084	-0.0526735	10.7072	0.194986
Q8NBQ5	HSD17B11	Estradiol 17-beta-dehydrogenase 11	Q8NBQ5							0.127678	2YnAd	TRUE	0.00502038	0.417154	0.385705	0.0432272	0.100258	0.24315	0.222351	0.239899	0.0425408	-0.153331	-0.00815484	-0.14432	-0.0969204	7.28386	8.06785	6.90993	7.7824	7.10986	7.90449	7.1066	7.72468	6.71337	7.67399	6.72239	7.58522	0.127678	0.815437	6.86671	-0.155277
Q7L2J0	MEPCE	7SK snRNA methylphosphate capping enzyme	Q7L2J0	v2.0	unspecified;PARP1	R388;unspecified	Autoradiography;Mass Spectrometry	HeLa cells;MCF10A Cells	unspecified	0.111557	2YnAd	TRUE	0.00515725	0.125332	0.185559	0.119749	0.184275	0.00967291	0.177375	-0.132942	-0.0154609	0.0511674	-0.23809	-0.0403562	-0.161034	5.7935	4.66208	5.78792	4.6608	5.67784	4.6539	5.53522	4.46106	5.71933	4.23843	5.62781	4.31549	0.111557	-1.19165	5.66817	-0.0318891
Q9NSD9	FARSB	Phenylalanine--tRNA ligase beta subunit	Q9NSD9;REV__Q6ZSS7							0.0710756	2YnAd	TRUE	0.0052193	0.094099	0.0778651	-0.00627436	0.0271169	0.0663589	0.113731	-0.0343122	-0.173982	-0.102774	-0.0239305	-0.0706538	-0.0743572	7.61617	8.32608	7.51579	8.27534	7.58843	8.36195	7.48776	8.07424	7.41929	8.22429	7.45141	8.17386	0.0710756	0.726151	7.52207	0.0128777
P52566	ARHGDIB	Rho GDP-dissociation inhibitor 2	P52566							0.0838354	2YnAd	TRUE	0.0052193	-0.196582	-0.135902	-0.187328	-0.137531	0.123239	0.126528	-0.43393	-0.398551	-0.153295	-0.227212	-0.062693	-0.13792	10.0671	9.80536	10.0763	9.80373	10.3869	10.0678	9.82973	9.54271	10.1104	9.71405	10.201	9.80334	0.0838354	-0.322405	10.2637	0.21895
Q96IZ0	PAWR	PRKC apoptosis WT1 regulator protein	Q96IZ0	v2.0	PARP3	236;237	Mass Spectrometry	unspecified	unspecified	0.177786	2YnAd	TRUE	0.0052825	0.289674	0.214411	0.168989	0.181243	0.178674	0.0741722	-0.313104	-0.397468	0.0241343	0.173439	-0.307918	-0.205348	6.21125	6.3744	6.09056	6.34123	6.10025	6.23416	5.60847	5.76252	5.94571	6.33343	5.61366	5.95464	0.177786	0.238412	5.92158	-0.00972585
P40926	MDH2	Malate dehydrogenase, mitochondrial	P40926	v2.0;v1.0:ADPriboDB00001721	PARP3;PARP1	85;unspecified	Mass Spectrometry;unspecified	unspecified;HEK 293 and HeLa	unspecified	0.124571	2YnAd	TRUE	0.00538028	-0.143592	0.180729	-0.082296	-0.115518	0.238344	0.157783	-0.217417	-0.33066	-0.229499	-0.257403	-0.077519	-0.14691	9.98175	9.87486	10.043	9.57861	10.3637	9.85191	9.90792	9.36347	9.89584	9.43673	10.0478	9.54722	0.124571	-0.431208	10.1253	0.123105
Q9BXS5;Q9Y6Q5	AP1M1;AP1M2	AP-1 complex subunit mu-1;AP-1 complex subunit mu-2	Q9BXS5;Q9Y6Q5							0.0686989	2YnAd	TRUE	0.00538665	0.063436	0.135362	0.0456345	0.080456	0.0660901	0.131473	0.029133	-0.0627333	-0.0426427	-0.0463155	-0.0513926	-0.127984	6.7053	7.12091	6.6875	7.06601	6.70796	7.11702	6.671	6.92282	6.59922	6.93923	6.59047	6.85757	0.0686989	0.343685	6.64187	-0.0265115
O43175	PHGDH	D-3-phosphoglycerate dehydrogenase	O43175	v1.0:ADPriboDB00001428	PARP1	unspecified	unspecified	HEK 293 and HeLa	unspecified	0.0935617	2YnAd	TRUE	0.00545224	0.0192538	0.0100413	0.105042	0.165702	0.0856269	0.104367	-0.0659865	-0.192638	-0.0344116	-0.0154629	-0.180862	-0.143346	6.28332	4.62091	6.3691	4.77657	6.34969	4.71523	6.19807	4.41823	6.22965	4.5954	6.0832	4.46752	0.0935617	-1.6532	6.26406	0.0171529
O75153	CLUH	Clustered mitochondria protein homolog	O75153;Q9Y5I4							0.111707	2YnAd	TRUE	0.00560436	0.0508946	0.104929	0.191614	0.25194	0.0402896	0.0937891	-0.118805	-0.176928	0.0188365	0.028136	-0.119618	-0.238654	5.56588	6.9805	5.7066	7.12751	5.55528	6.96936	5.39618	6.69864	5.53382	6.9037	5.39537	6.63691	0.111707	1.36058	5.51499	-0.0151993
P19404	NDUFV2	NADH dehydrogenase [ubiquinone] flavoprotein 2, mitochondrial	P19404	v1.0:ADPriboDB00001408;v1.0:ADPriboDB00011698	PARP1;unspecified	unspecified	unspecified	HEK 293 and HeLa;SK-N-SH	unspecified	-0.105797	6YnAd	TRUE	0.00562903	-0.0947474	-0.0883258	-0.209796	-0.181341	0.00375389	0.0132929	0.146456	0.203478	0.180088	0.136055	0.0518637	-0.0055408	5.64692	5.43665	5.53187	5.34363	5.74542	5.53827	5.88812	5.72845	5.92175	5.66103	5.79353	5.51943	-0.105797	-0.216688	5.74166	-0.0186633
Q9GZL7	WDR12	Ribosome biogenesis protein WDR12	Q9GZL7							0.105199	2YnAd	TRUE	0.00565149	-0.0363841	-0.100447	0.0523139	0.0141383	0.151771	-0.00426851	-0.386699	-0.346139	-0.128952	-0.0450747	-0.206123	-0.0722827	7.00631	3.96166	7.09501	4.07624	7.19447	4.05784	6.656	3.71597	6.91375	4.01703	6.83657	3.98982	0.105199	-2.98059	7.0427	0.133227
Q15029	EFTUD2	116 kDa U5 small nuclear ribonucleoprotein component	Q15029	v2.0;v1.0:ADPriboDB00001260;v1.0:ADPriboDB00002913;v1.0:ADPriboDB00011518	PARP10;PARP1;PARP2 K469A;unspecified	unspecified	Mass Spectrometry;unspecified	HEK 293T;HEK 293T cells;HEK 293 and HeLa;SK-N-SH	unspecified	0.0701993	2YnAd	TRUE	0.00566115	0.0803633	0.0305409	0.0890114	0.0635575	0.0103215	0.0375769	-0.19482	-0.144801	-0.0289332	-0.0322822	-0.0657672	-0.0644159	8.22989	7.90749	8.23854	7.9405	8.15985	7.91452	7.95471	7.73214	8.12059	7.84466	8.08376	7.81253	0.0701993	-0.272579	8.14953	0.0264071
Q9Y4B5;Q5TF21	MTCL1;SOGA3	Microtubule cross-linking factor 1;Protein SOGA3	Q9Y4B5;Q5TF21							0.133451	2YnAd	TRUE	0.00566115	0.308897	0.0686647	0.0517171	-0.0782839	0.114334	0.269325	-0.203257	-0.158731	-0.117163	-0.107594	-0.220581	-0.0594333	5.01197	4.10708	4.75479	3.96013	4.81741	4.30774	4.49982	3.87969	4.58591	3.93082	4.48249	3.97898	0.133451	-0.664659	4.70308	0.0158823
P11766	ADH5	Alcohol dehydrogenase class-3	P11766							0.0769531	2YnAd	TRUE	0.00566709	-0.066234	-0.105393	0.0621742	0.0338812	0.0189317	0.0714417	-0.278995	-0.281407	-0.0495011	-0.0722201	-0.133293	-0.0932199	8.77954	8.63635	8.90795	8.77563	8.86471	8.81319	8.56678	8.46034	8.79628	8.66953	8.71248	8.64853	0.0769531	-0.10403	8.84578	0.107461
Q9P035	HACD3	Very-long-chain (3R)-3-hydroxyacyl-CoA dehydratase 3	Q9P035	v2.0;v1.0:ADPriboDB00002706;v1.0:ADPriboDB00012099	PARP10;PARP2 K469A;unspecified	unspecified	Mass Spectrometry;unspecified	HEK 293T;HEK 293T cells;unspecified	unspecified	-0.121331	6YnAd	TRUE	0.00566964	-0.343865	-0.287423	-0.306793	-0.245218	-0.0760128	-0.0067788	0.119338	0.00126321	-0.122809	-0.0974935	0.192036	0.0975435	5.76339	5.15502	5.80047	5.19723	6.03124	5.43567	6.2266	5.44371	5.98445	5.34495	6.29929	5.53999	-0.121331	-0.664812	6.10726	0.129387
P62244	RPS15A	40S ribosomal protein S15a	P62244	v1.0:ADPriboDB00001473;v1.0:ADPriboDB00011531	PARP1;unspecified	unspecified	unspecified	HEK 293 and HeLa;SK-N-SH	unspecified	-0.0825973	6YnAd	TRUE	0.00567048	-0.259323	-0.206266	-0.130583	-0.14469	-0.0646263	0.00538355	0.0540682	0.0781976	-0.0162679	-0.0568813	0.112211	0.0197354	8.66878	8.65418	8.79753	8.71576	8.86348	8.86583	8.98218	8.93864	8.91184	8.80356	9.04032	8.88018	-0.0825973	-0.0676621	8.92811	0.0732217
P61088;Q5JXB2	UBE2N;UBE2NL	Ubiquitin-conjugating enzyme E2 N;Putative ubiquitin-conjugating enzyme E2 N-like	P61088;Q5JXB2	v2.0	PARP3	19;139	Mass Spectrometry	unspecified	unspecified	0.088309	2YnAd	TRUE	0.00568566	0.0991637	0.0884484	0.031823	0.0162964	0.141042	0.169281	-0.0765447	-0.118822	0.0046939	0.0166973	-0.183977	-0.155701	7.6312	7.86197	7.56386	7.78981	7.67308	7.9428	7.45549	7.6547	7.53673	7.79021	7.34806	7.61782	0.088309	0.241478	7.53204	-0.00389544
Q96C36	PYCR2	Pyrroline-5-carboxylate reductase 2	Q96C36							0.196142	2YnAd	TRUE	0.00571759	0.391966	0.701918	0.34027	0.528262	0.251086	-0.0308605	0.127582	-0.135635	0.0131807	0.299249	-0.118299	-0.357146	6.05533	6.34012	6.00363	6.16646	5.91445	5.60734	5.79094	5.50257	5.67654	5.93745	5.54506	5.28105	0.196142	-0.0251598	5.66336	-0.241841
Q13045	FLII	Protein flightless-1 homolog	Q13045							0.14027	2YnAd	TRUE	0.00580714	0.144461	0.168793	0.23515	0.263927	0.00616439	0.0787735	-0.258007	-0.27472	0.099045	0.0263279	-0.171163	-0.20745	6.16701	7.59279	6.2577	7.68792	6.02871	7.50277	5.76454	7.14928	6.1216	7.45032	5.85139	7.21655	0.14027	1.40145	6.02255	-0.0133813
P20700	LMNB1	Lamin-B1	P20700	v1.0:ADPriboDB00001081;v1.0:ADPriboDB00012040	PARP1;unspecified	unspecified	unspecified	HEK 293 and HeLa;unspecified	unspecified	0.11202	2YnAd	TRUE	0.00581746	0.0616114	-0.00855418	0.12447	0.172414	0.0205404	0.0486902	-0.327932	-0.288467	0.00562383	-0.0189804	-0.137261	-0.158049	9.94281	9.99086	10.0057	10.1718	9.90174	10.0481	9.55327	9.71094	9.88682	9.98043	9.74394	9.84136	0.11202	0.118212	9.8812	0.0608209
P06730	EIF4E	Eukaryotic translation initiation factor 4E	P06730							0.0983675	2YnAd	TRUE	0.00589094	-0.0645778	-0.039687	0.1427	0.0119425	0.224694	0.110578	-0.116277	-0.032163	-0.208906	-0.122174	-0.182187	-0.133051	8.86724	8.01017	9.07451	8.0618	9.15651	8.16044	8.81554	8.0177	8.72291	7.92769	8.74963	7.91681	0.0983675	-0.881952	8.93181	0.049185
Q99832	CCT7	T-complex protein 1 subunit eta	Q99832	v1.0:ADPriboDB00001606	PARP1	unspecified	unspecified	HEK 293 and HeLa	unspecified	0.0720683	2YnAd	TRUE	0.00593478	-0.0213175	-0.0131725	0.0536786	0.10795	0.00895925	0.0605036	-0.146039	-0.236891	-0.0548636	-0.0579527	-0.0762258	-0.096246	10.6244	10.6501	10.6994	10.7712	10.6547	10.7238	10.4997	10.4264	10.5909	10.6053	10.5695	10.567	0.0720683	0.0175422	10.6457	0.0566998
Q9Y5A9	YTHDF2	YTH domain-containing family protein 2	Q9Y5A9;Q7Z739;Q9BYJ9							0.101222	2YnAd	TRUE	0.00595608	-0.0689596	-0.107789	-0.00876036	0.0120142	0.0832318	0.163794	-0.323942	-0.323478	0.0201386	-0.154395	-0.23551	-0.123948	6.16637	7.22889	6.22657	7.3487	6.31856	7.50048	5.91138	7.0132	6.25546	7.18229	5.99982	7.21273	0.101222	1.10135	6.23533	0.128352
O60271	SPAG9	C-Jun-amino-terminal kinase-interacting protein 4	O60271							0.114076	2YnAd	TRUE	0.00600143	0.131464	0.192796	0.168455	0.10436	0.158502	0.0942192	-0.0861924	-0.111973	-0.09089	0.117016	-0.116	-0.231079	3.32962	4.29052	3.36661	4.20208	3.35666	4.19194	3.11196	3.98575	3.10727	4.21474	3.08216	3.86665	0.114076	0.899569	3.19816	-0.0397557
O00541	PES1	Pescadillo homolog	O00541	v2.0	unspecified	unspecified	Mass Spectrometry	HeLa cells	62.5 uM H2O2	0.0726686	2YnAd	TRUE	0.00600853	-0.110299	-0.00589446	-0.00936726	-0.0747168	0.101114	0.0982991	-0.269203	-0.182093	-0.121007	-0.116183	-0.0281134	-0.156288	7.85289	7.06785	7.95383	6.99903	8.06431	7.17204	7.69399	6.89165	7.84219	6.95756	7.93508	6.91745	0.0726686	-0.889451	7.96319	0.105046
Q86V48	LUZP1	Leucine zipper protein 1	Q86V48							0.164018	2YnAd	TRUE	0.00604244	0.0500837	0.309845	0.139634	0.299964	0.136353	0.014968	-0.248695	-0.412701	0.0176285	0.034846	-0.128262	-0.280181	4.83684	6.13977	4.92639	6.12989	4.92311	5.84489	4.53806	5.41722	4.80438	5.86477	4.65849	5.54974	0.164018	1.04317	4.78675	0.00799698
Q12834	CDC20	Cell division cycle protein 20 homolog	Q12834							0.100154	2YnAd	TRUE	0.0061284	0.121918	0.119377	0.21623	0.0929657	0.177366	0.0210549	-0.0766424	-0.0636924	-0.0318097	0.0139812	-0.259075	-0.0357003	4.84742	6.43663	4.94173	6.41022	4.90287	6.33831	4.64886	6.25356	4.69369	6.33124	4.46643	6.28155	0.100154	1.59175	4.7255	-0.0355833
Q8WUY1	THEM6	Protein THEM6	Q8WUY1							0.182899	2YnAd	TRUE	0.00613881	0.166658	0.513783	0.207674	-0.0847226	0.294478	0.293276	-0.236611	0.0617937	-0.0250982	-0.129922	-0.113347	-0.360455	4.75983	4.26562	4.80085	3.66711	4.88765	4.04511	4.35656	3.81363	4.56808	3.62191	4.47983	3.39138	0.182899	-0.841344	4.59318	-0.0706329
Q9BX68	HINT2	Histidine triad nucleotide-binding protein 2, mitochondrial	Q9BX68							0.149393	2YnAd	TRUE	0.00615406	-0.0708605	-0.150993	-0.0385351	-0.0689378	0.326742	0.33778	-0.247578	-0.165819	-0.231733	-0.260842	-0.299199	-0.252353	5.49838	3.40649	5.53071	3.48855	5.89599	3.89526	5.32167	3.39167	5.33751	3.29664	5.27004	3.30513	0.149393	-2.01176	5.56924	0.134932
Q9H0A0	NAT10	N-acetyltransferase 10	Q9H0A0	v2.0;v1.0:ADPriboDB00001734;v1.0:ADPriboDB00002762	PARP1;unspecified;PARP2 K469A	928;K989;K989 ;S990 ;unspecified	Mass Spectrometry;Autoradiography;unspecified	unspecified;HeLa cells;HEK 293 and HeLa;HEK 293T	unspecified;1 mM H2O2	0.104178	2YnAd	TRUE	0.00617243	0.25677	0.264733	0.267356	0.259102	-0.00570734	0.140809	0.0596818	-0.0230647	0.164286	0.0530038	-0.18439	-0.136586	6.2565	6.43123	6.26708	6.4256	5.99402	6.30731	6.05941	6.14343	6.16401	6.2195	5.81534	6.02991	0.104178	0.166771	5.99973	-0.13417
P25398	RPS12	40S ribosomal protein S12	P25398							0.0653995	2YnAd	TRUE	0.00617243	-0.120887	-0.0619538	-0.0595548	-0.0499775	0.143035	0.0713849	-0.217571	-0.221767	-0.13565	-0.0782944	-0.0797223	-0.129743	8.96537	9.0582	9.0267	9.07017	9.22929	9.19154	8.86869	8.89839	8.95061	9.04186	9.00654	8.99041	0.0653995	0.0338928	9.08626	0.113095
P36776	LONP1	Lon protease homolog, mitochondrial	P36776	v1.0:ADPriboDB00001716;v1.0:ADPriboDB00011685	PARP1;unspecified	unspecified	unspecified	HEK 293 and HeLa;SK-N-SH	unspecified	0.10065	2YnAd	TRUE	0.00618909	0.15919	0.144226	0.217861	0.267699	0.0848577	0.0139666	-0.0757075	-0.0587406	0.0679404	0.0549052	-0.170239	-0.138154	6.7427	5.99516	6.80137	6.11863	6.66837	5.8649	6.5078	5.79219	6.65145	5.90584	6.41327	5.71278	0.10065	-0.732582	6.58351	-0.0682642
Q92747	ARPC1A	Actin-related protein 2/3 complex subunit 1A	Q92747							0.0557874	2YnAd	TRUE	0.00619946	-0.0416538	-0.0923837	-0.0104	0.0394116	0.0400704	0.0819346	-0.16232	-0.156553	-0.0595728	-0.122769	-0.0838689	-0.0673861	8.52045	7.98422	8.5517	8.11602	8.60217	8.15854	8.39978	7.92005	8.50253	7.95383	8.47823	8.00922	0.0557874	-0.485498	8.5621	0.0764017
O75643	SNRNP200	U5 small nuclear ribonucleoprotein 200 kDa helicase	O75643;Q86VH2	v1.0:ADPriboDB00001160;v1.0:ADPriboDB00002912;v1.0:ADPriboDB00011788	PARP1;PARP2 K469A;unspecified	unspecified	unspecified	HEK 293 and HeLa;HEK 293T;SK-N-SH	unspecified	0.0828024	2YnAd	TRUE	0.00628351	0.143682	0.137804	0.0391351	0.155941	0.0847448	0.0375135	-0.0543689	-0.179925	-0.00733978	0.0578984	-0.103847	-0.107227	9.21611	8.82058	9.11157	8.83871	9.15718	8.72029	9.01806	8.50285	9.06509	8.74067	8.96858	8.57555	0.0828024	-0.389659	9.07243	-0.0245272
Q5VYK3	ECM29	Proteasome-associated protein ECM29 homolog	Q5VYK3	v2.0;v1.0:ADPriboDB00011729	PARP10;unspecified	unspecified	Mass Spectrometry;unspecified	HEK 293T;HEK 293T cells;SK-N-SH	unspecified	0.0906378	2YnAd	TRUE	0.00629224	0.157086	0.150491	0.0274304	0.12968	0.185155	0.104117	0.0977078	0.00456188	-0.2111	-0.0652644	-0.0461468	-0.113454	8.12547	8.12868	7.99582	8.10786	8.15354	8.0823	8.06609	7.98275	7.75729	7.91292	7.92224	7.86473	0.0906378	0.0097982	7.96839	-0.050526
Q9Y4L1	HYOU1	Hypoxia up-regulated protein 1	Q9Y4L1							0.155441	2YnAd	TRUE	0.00633906	0.303546	0.219834	0.353999	0.312216	-0.0507764	0.0812946	-0.23647	-0.229113	0.117135	0.0592754	-0.199967	-0.156042	9.41621	8.68148	9.46666	8.77386	9.06188	8.54294	8.87619	8.23253	9.22979	8.52092	8.91269	8.3056	0.155441	-0.651013	9.11266	-0.0691209
Q92890	UFD1L	Ubiquitin fusion degradation protein 1 homolog	Q92890							0.0853124	2YnAd	TRUE	0.00640117	-0.0664715	-0.134355	-0.0714441	-0.0249821	0.138703	0.190395	-0.20933	-0.199154	-0.101257	-0.183793	-0.17023	-0.12814	6.15004	5.9371	6.14507	6.04647	6.35521	6.26185	6.00718	5.8723	6.11525	5.88766	6.04628	5.94331	0.0853124	-0.145058	6.21651	0.115423
Q13155	AIMP2	Aminoacyl tRNA synthase complex-interacting multifunctional protein 2	Q13155							0.104654	2YnAd	TRUE	0.00649692	0.10387	0.0580471	-0.0155517	0.0578654	0.288103	0.0755111	-0.134343	-0.00947011	-0.146922	-0.131859	-0.155233	-0.110172	3.29927	6.46065	3.17985	6.46047	3.4835	6.47812	3.06106	6.39314	3.04848	6.27075	3.04017	6.29243	0.104654	3.20721	3.1954	0.0144457
O75828	CBR3	Carbonyl reductase [NADPH] 3	O75828	v1.0:ADPriboDB00001600	PARP1	unspecified	unspecified	HEK 293 and HeLa	unspecified	0.0905018	2YnAd	TRUE	0.00649692	-0.0416744	-0.141864	0.00526987	0.00522735	0.0783101	0.134424	-0.332591	-0.108376	-0.222377	-0.216836	0.0097441	-0.175893	6.96667	6.87875	7.01361	7.02585	7.08665	7.15504	6.67575	6.91224	6.78597	6.80378	7.01809	6.84472	0.0905018	0.0122741	7.00834	0.121022
Q96QK1	VPS35	Vacuolar protein sorting-associated protein 35	Q96QK1	v2.0	PARP10;PARP11	unspecified	Mass Spectrometry	HEK 293T;HEK 293T cells	unspecified	0.106154	2YnAd	TRUE	0.00667117	0.111336	0.130767	0.251905	0.143069	0.0431825	0.127212	-0.0936711	-0.124364	0.0645591	0.0608114	-0.206767	-0.166951	5.3068	6.6535	5.44737	6.6658	5.23865	6.64994	5.10179	6.39836	5.26002	6.58354	4.9887	6.35578	0.106154	1.32726	5.19546	-0.0410073
Q5QJE6	DNTTIP2	Deoxynucleotidyltransferase terminal-interacting protein 2	Q5QJE6	v2.0;v1.0:ADPriboDB00001253;v1.0:ADPriboDB00009765;v1.0:ADPriboDB00009954;v1.0:ADPriboDB00010491;v1.0:ADPriboDB00010521	unspecified;PARP1	D565;unspecified	Autoradiography;unspecified	HeLa cells;HEK 293 and HeLa;shPARG HEK293T;shGFP HCT116	unspecified	-0.112779	6YnAd	TRUE	0.00667168	-0.283216	-0.231293	-0.342664	-0.328761	0.00572014	-0.0105612	0.013482	0.0165068	-0.0542874	-0.0189134	0.146865	0.0589219	5.05567	4.59186	4.99623	4.49439	5.34461	4.81259	5.35237	4.83966	5.2846	4.80424	5.48576	4.88207	-0.112779	-0.515738	5.33889	0.123615
P63220	RPS21	40S ribosomal protein S21	P63220							-0.059574	6YnAd	TRUE	0.00668777	-0.163466	-0.123656	-0.182851	-0.110049	-0.0233488	-0.0486463	0.0183443	-0.0677827	-0.0168786	0.000988754	0.0736268	0.0545719	7.92429	8.38213	7.9049	8.39574	8.0644	8.45714	8.1061	8.438	8.07087	8.50677	8.16138	8.56036	-0.059574	0.418034	8.08775	0.0708299
Q6WCQ1	MPRIP	Myosin phosphatase Rho-interacting protein	Q6WCQ1							0.0885902	2YnAd	TRUE	0.00670652	0.27071	0.279289	0.270963	0.229029	0.00747701	0.0164131	-0.0220674	0.0281237	0.102617	0.0930793	-0.0873597	-0.103594	8.0184	8.82833	8.01865	8.77807	7.75516	8.56545	7.72562	8.57717	7.8503	8.64212	7.66033	8.44545	0.0885902	0.801356	7.74769	-0.130405
Q99798	ACO2	Aconitate hydratase, mitochondrial	Q99798	v1.0:ADPriboDB00001570	PARP1	unspecified	unspecified	HEK 293 and HeLa	unspecified	0.0612886	2YnAd	TRUE	0.00677608	0.0544431	0.0650939	0.0191469	0.0916758	0.111535	0.0751085	-0.0243959	0.00926901	-0.0718427	-0.0835639	-0.0396151	-0.108312	7.03498	8.07627	6.99968	8.10285	7.09207	8.08629	6.95614	8.02045	6.90869	7.92761	6.94092	7.90286	0.0612886	1.03064	6.98054	-0.0118471
Q15102	PAFAH1B3	Platelet-activating factor acetylhydrolase IB subunit gamma	Q15102							0.152769	2YnAd	TRUE	0.00682164	0.0845961	-0.0138251	0.180045	-0.00368383	0.434301	0.089878	-0.232202	0.0240162	-0.275463	-0.110419	-0.336582	-0.131271	7.03168	6.38955	7.12713	6.39969	7.38138	6.49325	6.71488	6.42739	6.67162	6.29295	6.6105	6.2721	0.152769	-0.543709	6.94708	0.0349385
Q9BQG0	MYBBP1A	Myb-binding protein 1A	Q9BQG0;REV__Q13976	v1.0:ADPriboDB00000974;v1.0:ADPriboDB00002751	PARP1;PARP2 K469A	unspecified	unspecified	HEK 293 and HeLa;HEK 293T	unspecified	0.10601	2YnAd	TRUE	0.00685118	0.428713	0.468295	0.0652962	0.0774502	0.219427	0.201678	0.213045	0.176946	0.0237926	0.00879712	-0.125473	-0.108367	8.37249	7.65068	8.00907	7.25983	8.1632	7.38406	8.15682	7.35933	7.96757	7.19118	7.8183	7.07402	0.10601	-0.76139	7.94377	-0.198322
P33993	MCM7	DNA replication licensing factor MCM7	P33993	v1.0:ADPriboDB00001720;v1.0:ADPriboDB00011619	PARP1;unspecified	unspecified	unspecified	HEK 293 and HeLa;SK-N-SH	unspecified	0.105562	2YnAd	TRUE	0.00691333	0.211109	0.0875835	0.161926	0.130462	-0.0337564	0.0590477	-0.180254	-0.26862	-0.0294062	-0.01928	-0.146617	-0.00619153	8.13767	7.61928	8.08849	7.66216	7.89281	7.59074	7.74631	7.26308	7.89716	7.51242	7.77994	7.52551	0.105562	-0.394865	7.92656	0.00408723
P35232	PHB	Prohibitin	P35232	v1.0:ADPriboDB00000841;v1.0:ADPriboDB00001109;v1.0:ADPriboDB00011726;v1.0:ADPriboDB00012070	PARP1;unspecified	unspecified	unspecified	unspecified;HEK 293 and HeLa;SK-N-SH	unspecified	-0.0697399	6YnAd	TRUE	0.00694513	-0.176646	-0.228692	-0.196337	-0.174401	0.00173226	-0.0071933	-0.0265	-0.0128044	0.00238165	0.0473137	0.0322706	0.0126792	11.2823	9.14962	11.2626	9.20391	11.4606	9.37112	11.4324	9.36551	11.4613	9.42562	11.4912	9.39099	-0.0697399	-2.08059	11.4589	0.0873068
P50991	CCT4	T-complex protein 1 subunit delta	P50991	v1.0:ADPriboDB00001603;v1.0:ADPriboDB00002899	PARP1;PARP2 K469A	unspecified	unspecified	HEK 293 and HeLa;HEK 293T	unspecified	0.0886126	2YnAd	TRUE	0.00699861	0.0201462	0.0326921	0.110554	0.107816	0.0286835	0.0595581	-0.199317	-0.252819	0.0163179	-0.0101785	-0.148611	-0.109294	10.3136	10.7003	10.404	10.7755	10.3222	10.7272	10.0942	10.4148	10.3098	10.6575	10.1449	10.5583	0.0886126	0.374158	10.2935	0.0414115
Q9P2J5	LARS	Leucine--tRNA ligase, cytoplasmic	Q9P2J5	v1.0:ADPriboDB00001335;v1.0:ADPriboDB00002889	PARP1;PARP2 K469A	unspecified	unspecified	HEK 293 and HeLa;HEK 293T	unspecified	0.0978245	2YnAd	TRUE	0.00700604	0.173406	0.148424	0.202232	0.274893	0.00771038	0.00535269	-0.105026	-0.120581	0.0341158	0.0465507	-0.0873673	-0.129568	10.0043	7.83247	10.0331	7.95894	9.83856	7.6894	9.72582	7.56346	9.86496	7.7306	9.74348	7.55448	0.0978245	-2.1468	9.83085	-0.0541184
Q9BQC6	MRPL57	Ribosomal protein 63, mitochondrial	Q9BQC6							0.109152	2YnAd	TRUE	0.00700604	0.48992	0.397646	0.151792	0.202499	0.23204	0.20428	0.246551	0.405965	0.0173505	-0.0409177	-0.114387	-0.146206	5.89107	7.21091	5.55294	7.01577	5.63319	7.01755	5.6477	7.21923	5.4185	6.77235	5.28676	6.66706	0.109152	1.41212	5.40115	-0.246044
Q8N1F7	NUP93	Nuclear pore complex protein Nup93	Q8N1F7	v2.0;v1.0:ADPriboDB00001755	PARP10;PARP1	unspecified	Mass Spectrometry;unspecified	HEK 293T;HEK 293T cells;HEK 293 and HeLa	unspecified	0.124672	2YnAd	TRUE	0.00701952	0.10198	0.150779	0.19622	0.27588	0.103336	0.0334141	-0.147302	-0.22693	0.0499234	0.0995098	-0.19058	-0.219077	7.39792	5.79137	7.49215	5.91647	7.39927	5.67401	7.14863	5.41366	7.34586	5.7401	7.10535	5.42152	0.124672	-1.65534	7.29593	-0.0273094
Q9H307	PNN	Pinin	Q9H307	v1.0:ADPriboDB00001773	PARP1	unspecified	unspecified	HEK 293 and HeLa	unspecified	0.0889114	2YnAd	TRUE	0.00703254	0.218398	0.272598	0.0250199	0.0740053	0.167089	0.173772	0.137344	0.0778775	-0.0964985	-0.0902512	-0.053939	-0.110589	8.61505	8.68293	8.42167	8.48434	8.56374	8.58411	8.53399	8.48821	8.30015	8.32009	8.34271	8.29975	0.0889114	0.0136895	8.39665	-0.0955576
Q8N884	MB21D1	Cyclic GMP-AMP synthase	Q8N884							0.067923	2YnAd	TRUE	0.00706818	0.0695908	0.0526723	-0.0211266	0.0244819	0.120223	0.0793816	-0.0247387	-0.101058	-0.167038	-0.103633	-0.0592252	-0.0341596	7.96726	7.6607	7.87654	7.63251	8.01789	7.68741	7.87293	7.50697	7.73063	7.5044	7.83844	7.57387	0.067923	-0.289634	7.89767	0.0197925
P82930	MRPS34	28S ribosomal protein S34, mitochondrial	P82930							0.119165	2YnAd	TRUE	0.00707154	-0.164318	-0.140989	-0.0650515	-0.0565805	0.302341	0.170269	-0.20093	-0.31033	-0.214948	-0.261345	-0.326411	-0.0703422	4.88253	7.01335	4.9818	7.09776	5.34919	7.32461	4.84592	6.84401	4.8319	6.89299	4.72044	7.084	0.119165	2.10749	5.04685	0.160937
Q9H4M9	EHD1	EH domain-containing protein 1	Q9H4M9							0.0849664	2YnAd	TRUE	0.00710012	0.117716	0.120444	0.0861495	0.0666559	0.0740299	0.077451	-0.102768	-0.194574	-0.0176198	0.0920043	-0.12486	-0.129333	9.38004	9.41479	9.34847	9.361	9.33635	9.37179	9.15955	9.09977	9.2447	9.38635	9.13746	9.16501	0.0849664	0.0320196	9.26232	-0.00785005
O75131	CPNE3	Copine-3	O75131;Q96FN4;Q8IYJ1;Q96A23;O95741;Q86YQ8;Q9HCH3;Q9UBL6	v2.0;v1.0:ADPriboDB00002550	PARP3;PARP1 K903A	481;unspecified	Mass Spectrometry;unspecified	unspecified;HEK 293T	unspecified	0.0922148	2YnAd	TRUE	0.00710012	-0.129158	0.0739371	0.0549133	0.0945822	0.141794	0.103084	-0.143879	-0.191322	0.00247412	-0.0849111	-0.14028	-0.209506	7.9261	6.87334	8.11017	6.89399	8.19705	6.90249	7.91138	6.60808	8.05773	6.71449	7.91497	6.5899	0.0922148	-1.25585	8.05525	0.0514888
Q15393	SF3B3	Splicing factor 3B subunit 3	Q15393;Q14789	v1.0:ADPriboDB00001152;v1.0:ADPriboDB00002864;v1.0:ADPriboDB00011767;v2.0;v1.0:ADPriboDB00001678	PARP1;PARP2 K469A;unspecified	unspecified	unspecified;Mass Spectrometry	HEK 293 and HeLa;HEK 293T;SK-N-SH;MDA-MB-468 Cells	unspecified	0.152264	2YnAd	TRUE	0.00710012	-0.0128034	0.0397493	0.104139	0.120841	0.385942	0.0110048	-0.324042	-0.256634	-0.0277851	0.0279004	-0.39016	-0.207571	9.43306	8.40056	9.55	8.48165	9.83181	8.37181	9.12182	8.10417	9.41808	8.38871	9.0557	8.15324	0.152264	-1.08506	9.44586	0.0636492
Q07812	BAX	Apoptosis regulator BAX	Q07812	v1.0:ADPriboDB00001205	PARP1	unspecified	unspecified	HEK 293 and HeLa	unspecified	0.122455	2YnAd	TRUE	0.00716606	0.393158	0.424284	0.0530409	0.20615	0.204634	0.0262893	0.0591824	0.110676	-0.178965	-0.145412	0.0417741	-0.049163	6.92031	7.32429	6.58019	7.10616	6.73178	6.9263	6.58633	7.01069	6.34818	6.7546	6.56892	6.85085	0.122455	0.372862	6.52715	-0.137735
Q8WXX5	DNAJC9	DnaJ homolog subfamily C member 9	Q8WXX5	v2.0;v1.0:ADPriboDB00001252;v1.0:ADPriboDB00006152;v1.0:ADPriboDB00006195	PARP1;PARP3;unspecified	112;118;unspecified	Mass Spectrometry;unspecified	unspecified;HEK 293 and HeLa;shPARG HCT116	unspecified	-0.0738041	6YnAd	TRUE	0.00722411	-0.273532	-0.308902	-0.108433	-0.140612	-0.0951024	-0.0367702	-0.144216	-0.0369128	0.0994589	-0.0583782	0.00129768	0.061048	8.59035	8.8592	8.75545	9.02749	8.76878	9.13133	8.71967	9.13119	8.96335	9.10972	8.86518	9.22915	-0.0738041	0.304213	8.86389	0.12516
O60524	NEMF	Nuclear export mediator factor NEMF	O60524							0.101989	2YnAd	TRUE	0.00724794	0.281529	0.209793	0.185797	0.234379	0.0264611	0.0750049	0.0608327	-0.155215	-0.0122584	0.134969	-0.141331	-0.0979011	6.59396	6.3421	6.49822	6.36669	6.33889	6.20731	6.37326	5.97709	6.30017	6.26728	6.1711	6.03441	0.101989	-0.180119	6.31243	-0.0964272
Q15738	NSDHL	Sterol-4-alpha-carboxylate 3-dehydrogenase, decarboxylating	Q15738	v2.0;v1.0:ADPriboDB00002769	PARP10;PARP2 K469A	unspecified	Mass Spectrometry;unspecified	HEK 293T;HEK 293T cells	unspecified	0.0946233	2YnAd	TRUE	0.0073637	0.140775	0.168624	-0.0294688	0.0518572	0.0746951	0.0713941	-0.220876	-0.20431	-0.059376	-0.0309834	0.00438724	-0.146445	6.44273	6.9647	6.27248	6.84794	6.37665	6.86747	6.08107	6.59177	6.24257	6.7651	6.30634	6.64963	0.0946233	0.49413	6.30195	0.0216075
Q9Y314	NOSIP	Nitric oxide synthase-interacting protein	Q9Y314	v2.0	unspecified	R124;D22	Autoradiography	HeLa cells	unspecified	0.0755537	2YnAd	TRUE	0.00737925	0.132574	-0.0755398	0.01145	0.0467885	0.0763473	0.111858	-0.123155	-0.079216	-0.148866	-0.118179	-0.098194	-0.0355563	6.50263	6.6315	6.38151	6.75383	6.4464	6.81889	6.2469	6.62782	6.22119	6.58886	6.27186	6.67148	0.0755537	0.33698	6.37006	0.0360299
O60502	MGEA5	Protein O-GlcNAcase	O60502							0.103051	2YnAd	TRUE	0.00742969	0.102564	0.181014	0.160147	0.239272	0.0125509	0.0930059	-0.100315	-0.141145	0.113198	-0.0293575	-0.117896	-0.172541	6.59898	4.97521	6.65657	5.03347	6.50897	4.8872	6.3961	4.65305	6.60962	4.76484	6.37852	4.62166	0.103051	-1.70222	6.49642	-0.0409359
P37837	TALDO1	Transaldolase	P37837							-0.0608706	6YnAd	TRUE	0.0075356	-0.145102	-0.192919	-0.131719	-0.18013	-0.040816	-0.0409109	-0.0287169	-0.0759635	-0.0467683	0.022774	0.0267479	0.100776	10.5435	10.6473	10.5569	10.6601	10.6478	10.7993	10.6599	10.7643	10.6418	10.863	10.7154	10.941	-0.0608706	0.151627	10.6886	0.0880943
P60900	PSMA6	Proteasome subunit alpha type-6	P60900							0.055981	2YnAd	TRUE	0.00761745	-0.14134	-0.154673	-0.0183097	0.0278425	0.0609203	0.0661073	-0.209033	-0.209105	-0.103751	-0.12861	-0.0838254	-0.0969012	8.07121	8.0148	8.19424	8.19732	8.27347	8.23558	8.00351	7.96037	8.10879	8.04086	8.12872	8.07257	0.055981	-0.0430716	8.21255	0.119104
Q9Y5B9	SUPT16H	FACT complex subunit SPT16	Q9Y5B9	v2.0;v1.0:ADPriboDB00000594;v1.0:ADPriboDB00000649;v1.0:ADPriboDB00001019;v1.0:ADPriboDB00002871;v1.0:ADPriboDB00002953;v1.0:ADPriboDB00003625;v1.0:ADPriboDB00003820;v1.0:ADPriboDB00003847;v1.0:ADPriboDB00004672;v1.0:ADPriboDB00010196;v1.0:ADPriboDB00010206;v1.0:ADPriboDB00011888;v1.0:ADPriboDB00012014	PARP1;unspecified;PARP2 K469A	592;K513;R1029;R1036;R1014;unspecified	Mass Spectrometry;Autoradiography;unspecified	unspecified;HeLa cells;MCF10A Cells;T-47D Cells;HeLa and 293T;HeLa;HEK 293 and HeLa;HEK 293T;U2OS;shPARG HCT116;shPARG HEK293T	unspecified	-0.0628266	6YnAd	TRUE	0.00763361	-0.0809545	-0.128012	-0.0921536	-0.109119	-0.0361737	-0.0705556	0.0370277	0.0693076	-0.0647064	0.00454604	0.0969521	0.0938243	9.14041	8.73857	9.12921	8.75746	9.18519	8.79602	9.25839	8.93589	9.15666	8.87112	9.31832	8.9604	-0.0628266	-0.354787	9.22136	0.0336649
P62195	PSMC5	26S protease regulatory subunit 8	P62195;Q8NB90							0.0844822	2YnAd	TRUE	0.00771446	-0.0414894	-0.0329554	0.0259112	-0.0201858	0.0798346	0.0653635	-0.33435	-0.284698	-0.035363	-0.0180912	-0.124958	-0.139847	8.36922	8.7221	8.43662	8.73487	8.49054	8.82042	8.07636	8.47036	8.37535	8.73697	8.28575	8.61521	0.0844822	0.344351	8.41071	0.103493
P48047	ATP5O	ATP synthase subunit O, mitochondrial	P48047	v1.0:ADPriboDB00001036;v1.0:ADPriboDB00011581;v1.0:ADPriboDB00011866	PARP1;unspecified	unspecified	unspecified	HEK 293 and HeLa;SK-N-SH;HeLa	unspecified	0.13604	2YnAd	TRUE	0.00772557	-0.178035	-0.117878	-0.0580156	-0.0371862	0.293076	0.339355	-0.204165	-0.207346	-0.179816	-0.226553	-0.247969	-0.325318	9.69201	9.61037	9.81203	9.69106	10.1631	10.0676	9.66588	9.52091	9.69023	9.5017	9.62208	9.40293	0.13604	-0.141796	9.87005	0.13824
Q9NP79	VTA1	Vacuolar protein sorting-associated protein VTA1 homolog	Q9NP79							0.118693	2YnAd	TRUE	0.00774957	0.222366	0.0271064	0.0608746	0.103381	0.10448	0.175609	-0.162216	-0.202046	0.0507965	-0.046615	-0.294644	-0.0757782	4.55653	4.27932	4.39503	4.3556	4.43864	4.42783	4.17194	4.05017	4.38496	4.2056	4.03952	4.17644	0.118693	-0.0819416	4.33416	0.00441062
P51114	FXR1	Fragile X mental retardation syndrome-related protein 1	P51114	v1.0:ADPriboDB00001060;v1.0:ADPriboDB00002196;v1.0:ADPriboDB00002693;v1.0:ADPriboDB00011949;v1.0:ADPriboDB00012017	PARP1;unspecified;PARP2 K469A	unspecified	unspecified	HEK 293 and HeLa;HepG2;HEK 293T;HeLa;unspecified	unspecified	-0.072089	6YnAd	TRUE	0.00782279	-0.0202795	-0.12702	0.00790443	0.0374649	-0.0446968	-0.107317	0.132529	0.208403	0.0824855	0.0801787	0.0206467	0.0868806	9.69658	9.24281	9.72476	9.4073	9.67216	9.26251	9.84939	9.57823	9.79934	9.45001	9.73751	9.45671	-0.072089	-0.347027	9.71686	-0.0429418
Q9UFN0	NIPSNAP3A	Protein NipSnap homolog 3A	Q9UFN0	v2.0	PARP10	unspecified	Mass Spectrometry	HEK 293T;HEK 293T cells	unspecified	-0.103594	6YnAd	TRUE	0.00782979	-0.123596	-0.124796	-0.128065	-0.0991745	-0.170639	0.021989	0.292328	0.0695287	-0.0310605	0.0223203	0.158317	0.107417	6.55112	5.45977	6.54665	5.48539	6.50408	5.60655	6.96704	5.65409	6.64365	5.60688	6.83303	5.69198	-0.103594	-1.09015	6.67471	0.000652935
Q32MZ4	LRRFIP1	Leucine-rich repeat flightless-interacting protein 1	Q32MZ4							0.0815883	2YnAd	TRUE	0.00788519	0.0693466	0.101431	0.108221	0.114864	0.0560793	0.0206007	-0.159187	-0.183625	0.0319719	0.0257219	-0.125419	-0.0979798	7.84408	7.89077	7.88296	7.90421	7.83081	7.80994	7.61555	7.60572	7.80671	7.81506	7.64932	7.69136	0.0815883	0.0146069	7.77474	0.00456535
P15880	RPS2	40S ribosomal protein S2	P15880	v2.0;v1.0:ADPriboDB00001141;v1.0:ADPriboDB00002843;v1.0:ADPriboDB00011534;v1.0:ADPriboDB00011845;v1.0:ADPriboDB00011970	PARP1;PARP10;PARP2 K469A;unspecified	unspecified	Mass Spectrometry;unspecified	MDA-MB-468 Cells;HEK 293T cells;HEK 293 and HeLa;HEK 293T;SK-N-SH;HeLa;unspecified	unspecified	0.114574	2YnAd	TRUE	0.00788519	0.141439	0.178742	-0.0361947	-0.047739	0.24673	0.264073	-0.0307934	-0.0107523	-0.131034	-0.143621	-0.130543	-0.181098	11.5787	11.3443	11.4011	11.1178	11.684	11.4296	11.4065	11.1548	11.3063	11.0219	11.3067	10.9844	0.114574	-0.271771	11.4373	-0.0143319
Q1KMD3	HNRNPUL2	Heterogeneous nuclear ribonucleoprotein U-like protein 2	Q1KMD3	v2.0;v1.0:ADPriboDB00001072;v1.0:ADPriboDB00002708;v1.0:ADPriboDB00003255;v1.0:ADPriboDB00003260;v1.0:ADPriboDB00003511;v1.0:ADPriboDB00004242;v1.0:ADPriboDB00004243;v1.0:ADPriboDB00004354;v1.0:ADPriboDB00004412;v1.0:ADPriboDB00004573;v1.0:ADPriboDB00004655;v1.0:ADPriboDB00005177;v1.0:ADPriboDB00005501;v1.0:ADPriboDB00005606;v1.0:ADPriboDB00006692;v1.0:ADPriboDB00006733;v1.0:ADPriboDB00007199;v1.…	PARP1;unspecified;PARP2 K469A	503;R656;unspecified	Mass Spectrometry;Autoradiography;unspecified	unspecified;HeLa cells;HEK 293 and HeLa;HEK 293T;shPARG HCT116	unspecified	-0.121842	6YnAd	TRUE	0.00795433	-0.0309174	-0.0864868	0.0772092	0.0433402	-0.241397	-0.228318	0.0706757	0.114177	0.321501	0.304666	0.0674125	0.117106	9.5688	9.92354	9.67692	10.0534	9.35832	9.7817	9.67039	10.1242	9.92121	10.3147	9.66713	10.1271	-0.121842	0.410309	9.59971	-0.0635949
P51116	FXR2	Fragile X mental retardation syndrome-related protein 2	P51116	v1.0:ADPriboDB00000949;v1.0:ADPriboDB00002694;v1.0:ADPriboDB00011955	PARP1;PARP2 K469A;unspecified	unspecified	unspecified	HEK 293 and HeLa;HEK 293T;HeLa	unspecified	0.103488	2YnAd	TRUE	0.00795433	0.194541	0.203571	0.184412	0.283117	0.0344095	0.0347442	-0.0939204	-0.102876	0.126451	0.0496148	-0.132026	-0.154303	6.46789	7.56536	6.45776	7.6449	6.30776	7.39653	6.17943	7.25891	6.3998	7.4114	6.14133	7.20748	0.103488	1.08843	6.27335	-0.0754693
Q13151	HNRNPA0	Heterogeneous nuclear ribonucleoprotein A0	Q13151	v2.0;v1.0:ADPriboDB00001309;v1.0:ADPriboDB00002591;v1.0:ADPriboDB00002942;v1.0:ADPriboDB00004916;v1.0:ADPriboDB00005186;v1.0:ADPriboDB00005205;v1.0:ADPriboDB00005208;v1.0:ADPriboDB00005253;v1.0:ADPriboDB00005267;v1.0:ADPriboDB00005275;v1.0:ADPriboDB00005315;v1.0:ADPriboDB00005461;v1.0:ADPriboDB00005565;v1.0:ADPriboDB00005793;v1.0:ADPriboDB00006098;v1.0:ADPriboDB00006307;v1.0:ADPriboDB00006455;v1.…	PARP3;PARP1;unspecified;PARP1 K903A	117;unspecified;S270	Mass Spectrometry;unspecified	unspecified;MCF10A Cells;MDA-MB-231 Cells;MDA-MB-468 Cells;SUM159 Cells;MCF7 Cells;T-47D Cells;HeLa cells;HEK 293 and HeLa;HEK 293T;U2OS;shPARG HCT116	unspecified;1 mM H2O2	0.0639827	2YnAd	TRUE	0.00803735	-0.178805	-0.243019	-0.0857293	-0.0984706	0.0892968	0.133307	-0.278955	-0.283818	-0.216828	-0.187501	-0.0962965	-0.0878147	11.4018	10.8141	11.4949	10.9587	11.6699	11.1905	11.3016	10.7733	11.3638	10.8697	11.4843	10.9693	0.0639827	-0.523421	11.5806	0.184501
P26640	VARS	Valine--tRNA ligase	P26640	v2.0;v1.0:ADPriboDB00001890	PARP10;PARP1	unspecified	Mass Spectrometry;unspecified	HEK 293T cells;HEK 293 and HeLa	unspecified	0.100356	2YnAd	TRUE	0.00804234	0.220212	0.207916	0.218904	0.280581	0.0282193	0.0121365	-0.0572535	-0.103344	0.0915605	0.0933359	-0.13581	-0.124793	9.69061	10.0272	9.6893	10.0999	9.49862	9.83142	9.41315	9.71594	9.56196	9.91262	9.33459	9.69449	0.100356	0.348883	9.4704	-0.0879641
Q12931	TRAP1	Heat shock protein 75 kDa, mitochondrial	Q12931	v1.0:ADPriboDB00000859	PARP1	unspecified	unspecified	unspecified	unspecified	0.078111	2YnAd	TRUE	0.00812192	-0.00588702	0.0504144	0.11314	0.0881385	0.0313657	0.0303695	-0.215691	-0.191539	-0.0120696	-0.000888478	-0.0719833	-0.13762	8.17149	8.16135	8.29052	8.19908	8.20874	8.14131	7.96169	7.9194	8.16531	8.11005	8.1054	7.97332	0.078111	-0.066438	8.17738	0.0387425
P10515	DLAT	Dihydrolipoyllysine-residue acetyltransferase component of pyruvate dehydrogenase complex, mitochondrial	P10515	v1.0:ADPriboDB00001249	PARP1	unspecified	unspecified	HEK 293 and HeLa	unspecified	0.0980667	2YnAd	TRUE	0.00812192	0.0735177	-0.0579487	0.0251121	0.0906966	0.117522	0.115883	-0.17464	-0.254817	-0.00391778	-0.0295068	-0.261211	-0.087925	6.03627	5.97545	5.98787	6.1241	6.08028	6.14929	5.78812	5.77859	5.95884	6.0039	5.70154	5.94548	0.0980667	0.0706464	5.96276	0.0537687
Q8NI36	WDR36	WD repeat-containing protein 36	Q8NI36	v1.0:ADPriboDB00001559	PARP1	unspecified	unspecified	HEK 293 and HeLa	unspecified	0.0777611	2YnAd	TRUE	0.0081318	0.187512	0.281658	0.0605962	0.181615	0.0764516	0.113906	0.0620347	0.0298837	0.0773328	0.00885566	-0.0287542	-0.180746	6.61443	6.40869	6.48752	6.30865	6.50337	6.24094	6.48896	6.15692	6.50426	6.13589	6.39817	5.94629	0.0777611	-0.299889	6.42692	-0.104637
P28340	POLD1	DNA polymerase delta catalytic subunit	P28340							0.104065	2YnAd	TRUE	0.00820895	0.134486	0.186697	0.163538	0.130875	0.0683768	0.164879	-0.0854786	-0.0908866	0.139157	0.0249917	-0.19562	-0.192097	6.10385	4.68967	6.13291	4.63385	6.03774	4.66785	5.88389	4.41209	6.10852	4.52797	5.77375	4.31088	0.104065	-1.46639	5.96937	-0.0539709
P15407	FOSL1	Fos-related antigen 1	P15407							0.099107	2YnAd	TRUE	0.00824239	-0.0989176	-0.0284922	-0.100073	-0.101659	0.243466	0.208003	-0.206006	-0.161477	-0.16132	-0.221548	-0.149464	-0.167143	7.29841	7.45887	7.29725	7.3857	7.64079	7.69537	7.19132	7.32589	7.236	7.26582	7.24786	7.32022	0.099107	0.0900399	7.39732	0.113568
Q9BT22	ALG1	Chitobiosyldiphosphodolichol beta-mannosyltransferase	Q9BT22							0.146026	2YnAd	TRUE	0.00829994	0.576056	0.366868	0.255937	0.13614	0.357626	0.200164	0.255653	0.380761	-0.226563	0.0645955	-0.202073	-0.131894	8.6199	4.82456	8.29978	4.59383	8.40147	4.65785	8.2995	4.83845	7.81728	4.52229	7.84177	4.3258	0.146026	-3.58616	8.04385	-0.244449
Q9H8S9;Q7L9L4	MOB1A;MOB1B	MOB kinase activator 1A;MOB kinase activator 1B	Q9H8S9;Q7L9L4							0.0813333	2YnAd	TRUE	0.00830529	-0.12723	-0.140877	-0.165509	-0.164167	0.161787	0.0898896	-0.426908	-0.303533	-0.256206	-0.197376	-0.0200406	-0.118042	9.00177	8.86862	8.96349	8.84533	9.29079	9.09938	8.70209	8.70596	8.87279	8.81212	9.10896	8.89145	0.0813333	-0.119508	9.129	0.20056
P62820	RAB1A	Ras-related protein Rab-1A	P62820	v1.0:ADPriboDB00001447;v1.0:ADPriboDB00002791	PARP1;PARP2 K469A	unspecified	unspecified	HEK 293 and HeLa;HEK 293T	unspecified	0.135463	2YnAd	TRUE	0.00830529	-0.305832	-0.0638631	-0.0663893	-0.0633018	0.339554	0.202629	-0.322185	-0.380626	-0.0915806	-0.200327	-0.32355	-0.264495	9.98731	9.93914	10.2268	9.9397	10.6327	10.2056	9.97096	9.62238	10.2016	9.80268	9.96959	9.73851	0.135463	-0.290138	10.2931	0.185142
O60701	UGDH	UDP-glucose 6-dehydrogenase	O60701							0.107609	2YnAd	TRUE	0.00842224	0.0950241	0.14764	0.252004	0.315221	0.082236	0.0247295	-0.0316969	-0.090747	0.0326763	0.0636573	-0.159044	-0.189301	5.50094	6.24509	5.65792	6.41267	5.48816	6.12218	5.37422	6.0067	5.4386	6.1611	5.24688	5.90814	0.107609	0.691526	5.40592	-0.0652097
P55265	ADAR	Double-stranded RNA-specific adenosine deaminase	P55265	v1.0:ADPriboDB00001183	PARP1	unspecified	unspecified	HEK 293 and HeLa	unspecified	0.087777	2YnAd	TRUE	0.00842224	0.143066	0.142586	0.166575	0.194916	-0.0169725	0.0789051	-0.0931383	-0.114907	0.0819762	0.00936344	-0.099093	-0.12845	7.15156	5.93722	7.17507	5.98955	6.99152	5.87354	6.91536	5.67973	7.09047	5.804	6.9094	5.66619	0.087777	-1.21386	7.00849	-0.0438611
Q9BQ61	C19orf43	Uncharacterized protein C19orf43	Q9BQ61	v2.0	PARP3	142	Mass Spectrometry	unspecified	unspecified	-0.145928	6YnAd	TRUE	0.00842224	-0.0782094	-0.314516	-0.100633	-0.397625	-0.0685302	-0.142943	-0.0375755	0.29449	-0.0916233	0.10521	0.149684	0.228495	3.80172	5.34408	3.77929	5.26097	3.8114	5.51566	3.84235	5.95309	3.7883	5.76381	4.02961	5.88709	-0.145928	1.77867	3.87993	0.0545549
Q9Y520	PRRC2C	Protein PRRC2C	Q9Y520	v2.0;v1.0:ADPriboDB00001038;v1.0:ADPriboDB00003043;v1.0:ADPriboDB00009131;v1.0:ADPriboDB00009904;v1.0:ADPriboDB00010071;v1.0:ADPriboDB00011132;v1.0:ADPriboDB00011192;v1.0:ADPriboDB00011271;v1.0:ADPriboDB00011827	PARP2;PARP3;PARP1;unspecified	1253;unspecified	Mass Spectrometry;unspecified	unspecified;ZR-75-1 Cells;HEK 293 and HeLa;U2OS;shPARG HCT116;shPARG HEK293T;HeLa	unspecified	0.107602	2YnAd	TRUE	0.00844071	0.219825	0.37926	0.0753051	0.142556	0.101034	0.0609027	-0.0801014	-0.112947	-0.00180249	0.0827819	0.0190137	-0.219279	7.22685	7.49964	7.08233	7.26294	7.10806	7.18128	6.92692	7.00743	7.00522	7.20316	7.02604	6.9011	0.107602	0.113354	7.00703	-0.0801355
P12268	IMPDH2	Inosine-5-monophosphate dehydrogenase 2	P12268;P20839	v2.0;v1.0:ADPriboDB00001698;v1.0:ADPriboDB00002572;v1.0:ADPriboDB00002730;v1.0:ADPriboDB00002959;v1.0:ADPriboDB00006635;v1.0:ADPriboDB00011673;v1.0:ADPriboDB00012036;v1.0:ADPriboDB00001697	PARP11;PARP1;PARP1 K903A;PARP2 K469A;unspecified	unspecified	Mass Spectrometry;unspecified	HEK 293T;HEK 293 and HeLa;U2OS;shPARG HCT116;SK-N-SH;unspecified	unspecified	-0.0768522	6YnAd	TRUE	0.00863612	-0.14084	-0.107247	0.00416836	0.0249077	-0.13849	-0.135175	0.043654	0.0202547	0.114425	0.119644	0.0855195	0.0460524	10.737	11.504	10.882	11.6362	10.7394	11.4761	10.9215	11.6315	10.9923	11.7309	10.9634	11.6573	-0.0768522	0.733427	10.8778	0.00758927
Q9Y3I0	RTCB	tRNA-splicing ligase RtcB homolog	Q9Y3I0	v2.0	PARP3	470;471	Mass Spectrometry	unspecified	unspecified	0.0871684	2YnAd	TRUE	0.00867504	-0.152889	-0.0181033	0.0476123	0.0581219	0.230623	0.0246875	-0.101766	-0.203218	-0.174134	-0.0895083	-0.182404	-0.104938	9.09269	8.94875	9.2932	9.02498	9.47621	8.99154	9.14382	8.76364	9.07145	8.87735	9.06318	8.86192	0.0871684	-0.278728	9.24558	0.0800596
P53041	PPP5C	Serine/threonine-protein phosphatase 5	P53041							0.0885446	2YnAd	TRUE	0.00887224	-0.151063	0.0174115	-0.0536589	0.0924781	0.141937	0.131429	-0.139562	-0.201992	-0.112739	-0.151447	-0.0376484	-0.240612	7.19157	6.89834	7.28898	6.9734	7.48457	7.01235	7.20307	6.67893	7.2299	6.72948	7.30499	6.64031	0.0885446	-0.461712	7.34264	0.0848145
Q96I99	SUCLG2	Succinyl-CoA ligase [GDP-forming] subunit beta, mitochondrial	Q96I99							-0.0559178	6YnAd	TRUE	0.00887224	-0.206441	-0.172153	-0.164578	-0.0963221	-0.0462458	-0.0293818	-0.0655831	-0.07856	0.0315488	0.00944333	0.071684	-0.0126406	7.36564	7.5504	7.40751	7.62623	7.52584	7.69317	7.5065	7.644	7.60363	7.732	7.64377	7.70991	-0.0559178	0.150472	7.57208	0.091278
Q01082	SPTBN1	Spectrin beta chain, non-erythrocytic 1	Q01082;O15020;P11277;REV__Q9HBG6;Q86UT5;Q8N4A0	v2.0;v1.0:ADPriboDB00001505;v1.0:ADPriboDB00002598;v1.0:ADPriboDB00002873;v1.0:ADPriboDB00011765	unspecified;PARP1;PARP1 K903A;PARP2 K469A	K58;unspecified	Mass Spectrometry;unspecified	HeLa cells;HEK 293 and HeLa;HEK 293T;SK-N-SH	unspecified	0.139152	2YnAd	TRUE	0.00889397	0.338574	0.299635	0.344309	0.32504	-0.0305585	0.0359998	-0.14772	-0.157101	0.136059	0.121448	-0.162574	-0.146932	10.965	10.8584	10.9708	10.8838	10.5959	10.5947	10.4787	10.4016	10.7625	10.6802	10.4639	10.4118	0.139152	-0.0677283	10.6265	-0.114956
Q70J99	UNC13D	Protein unc-13 homolog D	Q70J99							0.0793016	2YnAd	TRUE	0.00894262	0.132	0.131075	0.166109	0.0933343	0.0850419	0.122701	-0.0379471	0.0244595	0.0967965	-0.00724369	-0.187549	-0.109875	6.66896	5.84445	6.70306	5.80671	6.622	5.83607	6.49901	5.73783	6.63375	5.70613	6.34941	5.6035	0.0793016	-0.823583	6.53695	-0.0611826
P61353	RPL27	60S ribosomal protein L27	P61353	v1.0:ADPriboDB00000998;v1.0:ADPriboDB00002817;v1.0:ADPriboDB00011982	PARP1;PARP2 K469A;unspecified	unspecified	unspecified	HEK 293 and HeLa;HEK 293T;unspecified	unspecified	0.163404	2YnAd	TRUE	0.00894262	0.464961	0.410477	0.058575	0.105487	0.375285	0.374178	0.290202	0.255509	-0.203853	-0.107383	-0.176633	-0.229731	7.12829	6.41606	6.7219	6.11107	7.03862	6.37977	6.95353	6.2611	6.45948	5.8982	6.4867	5.77586	0.163404	-0.657742	6.66333	-0.194412
O15226	NKRF	NF-kappa-B-repressing factor	O15226							0.0790783	2YnAd	TRUE	0.00907045	0.168473	0.171563	0.191404	0.06223	0.0902074	0.159251	0.0739707	0.0604228	-0.0335217	0.0598899	-0.121875	-0.144698	6.12835	4.45045	6.15128	4.34111	6.05008	4.43813	6.03384	4.3393	5.92635	4.33877	5.838	4.13418	0.0790783	-1.68099	5.95987	-0.0886436
O43795	MYO1B	Unconventional myosin-Ib	O43795;Q9UBC5	v1.0:ADPriboDB00001390;v1.0:ADPriboDB00011790	PARP1;unspecified	unspecified	unspecified	HEK 293 and HeLa;SK-N-SH	unspecified	0.119166	2YnAd	TRUE	0.00910185	0.412457	0.251997	0.341343	0.225518	-0.0544464	0.133365	-0.127853	0.0654591	0.148323	0.0648276	-0.124584	-0.145928	6.79245	7.00348	6.72134	6.977	6.32555	6.88484	6.25215	6.81694	6.52832	6.81631	6.25541	6.60555	0.119166	0.371481	6.38	-0.143125
O75691	UTP20	Small subunit processome component 20 homolog	O75691	v1.0:ADPriboDB00001888	PARP1	unspecified	unspecified	HEK 293 and HeLa	unspecified	0.168032	2YnAd	TRUE	0.00913135	0.463279	0.301085	0.228524	0.105764	-0.0585171	0.160908	-0.346707	-0.278176	0.070373	-0.0407818	-0.164099	-0.0559475	4.9309	3.58804	4.69615	3.39272	4.40911	3.44787	4.12092	3.00878	4.538	3.24618	4.30352	3.23101	0.168032	-1.18066	4.46762	-0.0463712
P11498	PC	Pyruvate carboxylase, mitochondrial	P11498							0.152639	2YnAd	TRUE	0.00916116	0.961202	0.940609	0.578081	0.538113	-0.0410837	-0.015763	0.310962	0.343086	0.310673	0.279157	-0.0745114	-0.0398797	13.346	13.8334	12.9629	13.4309	12.3438	12.877	12.6958	13.2358	12.6955	13.1719	12.3103	12.8529	0.152639	0.507914	12.3848	-0.491796
P62913	RPL11	60S ribosomal protein L11	P62913	v2.0;v1.0:ADPriboDB00001117;v1.0:ADPriboDB00002803;v1.0:ADPriboDB00011547;v1.0:ADPriboDB00011926	PARP3;PARP10;PARP1;PARP2 K469A;unspecified	29;42;unspecified	Mass Spectrometry;unspecified	unspecified;HEK 293T cells;HEK 293 and HeLa;HEK 293T;SK-N-SH;HeLa	unspecified	0.113585	2YnAd	TRUE	0.00918156	0.0655225	0.0654582	0.31219	0.258552	0.0961003	0.121201	-0.00567751	-0.059601	0.0249855	0.0645906	-0.255604	-0.212684	9.03949	9.27889	9.28616	9.47198	9.07007	9.33463	8.96829	9.15383	8.99895	9.27802	8.71836	9.00074	0.113585	0.239459	8.97397	-0.0571107
Q7KZF4	SND1	Staphylococcal nuclease domain-containing protein 1	Q7KZF4	v2.0;v1.0:ADPriboDB00001839;v1.0:ADPriboDB00002594;v1.0:ADPriboDB00002869	PARP3;PARP1;PARP1 K903A;PARP2 K469A	182;unspecified	Mass Spectrometry;unspecified	unspecified;HEK 293 and HeLa;HEK 293T	unspecified	0.107873	2YnAd	TRUE	0.00933575	0.224997	0.0955799	0.201735	0.215873	0.0129077	0.0219564	-0.202976	-0.174757	0.054098	0.0619736	-0.164952	-0.0948158	10.1225	9.94622	10.0992	10.0665	9.91042	9.8726	9.69454	9.67589	9.95161	9.91262	9.73256	9.75583	0.107873	-0.0468699	9.89751	-0.0302508
Q6XZF7	DNMBP	Dynamin-binding protein	Q6XZF7							0.0805823	2YnAd	TRUE	0.00941983	0.049847	0.0967874	0.0532756	0.194423	0.0723711	0.0577858	-0.0741956	-0.152119	0.0442308	0.00408631	-0.104532	-0.159967	7.39691	6.60798	7.40034	6.70562	7.41943	6.56898	7.27286	6.35907	7.39129	6.51528	7.24253	6.35123	0.0805823	-0.835867	7.34706	-0.00985758
P11586	MTHFD1	C-1-tetrahydrofolate synthase, cytoplasmic;Methylenetetrahydrofolate dehydrogenase;Methenyltetrahydrofolate cyclohydrolase;Formyltetrahydrofolate synthetase;C-1-tetrahydrofolate synthase, cytoplasmic, N-terminally processed	P11586	v1.0:ADPriboDB00001730;v1.0:ADPriboDB00011589	PARP1;unspecified	unspecified	unspecified	HEK 293 and HeLa;SK-N-SH	unspecified	0.128786	2YnAd	TRUE	0.00951	0.21529	0.198501	0.265181	0.273432	0.0360349	0.0197773	-0.203233	-0.197898	0.0887097	0.132357	-0.166483	-0.190669	10.7541	10.4761	10.804	10.551	10.5749	10.2973	10.3356	10.0797	10.6276	10.4099	10.3724	10.0869	0.128786	-0.261281	10.5388	-0.0566257
Q14696	MESDC2	LDLR chaperone MESD	Q14696							-0.0923999	6YnAd	TRUE	0.00951	-0.148193	-0.016354	-0.135154	-0.0725416	-0.045816	-0.0382753	0.253939	0.177619	0.018837	-0.0182791	0.154452	0.0658965	5.45209	6.00913	5.46513	5.95295	5.55446	5.98721	5.85422	6.20311	5.61912	6.00721	5.75473	6.09139	-0.0923999	0.425208	5.60028	-0.0235798
O00422	SAP18	Histone deacetylase complex subunit SAP18	O00422	v1.0:ADPriboDB00003102	unspecified	unspecified	unspecified	U2OS	unspecified	0.0787928	2YnAd	TRUE	0.00953415	0.0939672	0.087584	0.000603293	-0.0145605	0.132686	0.0569132	-0.237716	-0.118216	-0.0310427	0.00854989	-0.0740613	-0.135834	9.7366	8.44567	9.64323	8.34352	9.77531	8.41499	9.40491	8.23987	9.61159	8.36663	9.56857	8.22225	0.0787928	-1.28455	9.64263	0.0277871
P04040	CAT	Catalase	P04040							0.0718742	2YnAd	TRUE	0.00972132	0.144433	0.0420615	0.0920439	0.0454971	0.145562	0.0158204	-0.131393	-0.0100716	-0.0781239	0.0310977	-0.118349	-0.0702327	7.36503	6.76613	7.31264	6.76956	7.36616	6.73988	7.08921	6.71399	7.14248	6.75516	7.10225	6.65383	0.0718742	-0.496536	7.2206	-0.0130257
Q9H0D6	XRN2	5-3 exoribonuclease 2	Q9H0D6	v2.0;v1.0:ADPriboDB00002922	unspecified;PARP2 K469A	D428;K937;unspecified	Autoradiography;unspecified	HeLa cells;HEK 293T	unspecified	0.114588	2YnAd	TRUE	0.00975918	-0.0185153	0.137287	-0.0129619	0.138056	-0.00185965	0.20074	-0.216679	-0.33597	0.0521379	-0.12541	-0.046902	-0.259483	8.60889	8.32432	8.61444	8.32509	8.62554	8.38777	8.41072	7.85106	8.67954	8.06162	8.5805	7.92755	0.114588	-0.440372	8.6274	0.0588573
Q6P1J9	CDC73	Parafibromin	Q6P1J9	v2.0;v1.0:ADPriboDB00001609	PARP3;PARP1	116;135;181;unspecified	Mass Spectrometry;unspecified	unspecified;HEK 293 and HeLa	unspecified	-0.0550508	6YnAd	FALSE	0.0100001	0.0247188	0.00290817	-0.0402888	0.00766413	-0.0526675	-0.0229183	0.123739	0.155047	0.144856	0.107349	0.0493644	-0.00032805	7.35124	6.58846	7.28624	6.59321	7.27386	6.56263	7.45026	6.7406	7.47138	6.6929	7.37589	6.58522	-0.0550508	-0.740973	7.32652	-0.0600454
Q02218	OGDH	2-oxoglutarate dehydrogenase, mitochondrial	Q02218;Q9ULD0							0.0888118	2YnAd	FALSE	0.0100139	-0.0156814	0.0743932	0.126036	0.124119	-0.0337935	0.119991	-0.192387	-0.187675	-0.0171337	-0.0496761	-0.00484675	-0.218959	5.97043	8.96194	6.11215	9.01167	5.95232	9.00754	5.79373	8.69987	5.96898	8.83787	5.98127	8.66859	0.0888118	2.90144	5.98611	0.0331354
Q8N163	CCAR2	Cell cycle and apoptosis regulator protein 2	Q8N163	v1.0:ADPriboDB00001704;v1.0:ADPriboDB00011594	PARP1;unspecified	unspecified	unspecified	HEK 293 and HeLa;SK-N-SH	unspecified	0.0898068	2YnAd	FALSE	0.010041	0.25194	0.181262	0.293716	0.177621	-0.0306305	0.0974008	-0.0778341	0.0591458	0.12114	0.0200553	-0.125863	-0.103017	8.46918	8.3871	8.51096	8.38346	8.18661	8.30324	8.13941	8.26499	8.33838	8.2259	8.09138	8.10282	0.0898068	-0.0114012	8.21724	-0.103987
Q12874	SF3A3	Splicing factor 3A subunit 3	Q12874	v1.0:ADPriboDB00001827	PARP1	unspecified	unspecified	HEK 293 and HeLa	unspecified	0.0666121	2YnAd	FALSE	0.0101374	-0.102293	-0.109058	-0.0541223	-0.0909814	0.0879126	0.178585	-0.157235	-0.236264	-0.148116	-0.129181	-0.115776	-0.102731	8.19603	7.58579	8.2442	7.60387	8.38624	7.87343	8.14109	7.45858	8.15021	7.56567	8.18255	7.59212	0.0666121	-0.603476	8.29832	0.117731
P09651;Q32P51	HNRNPA1;HNRNPA1L2	Heterogeneous nuclear ribonucleoprotein A1;Heterogeneous nuclear ribonucleoprotein A1, N-terminally processed;Heterogeneous nuclear ribonucleoprotein A1-like 2	P09651;Q32P51	v2.0;v1.0:ADPriboDB00000955;v1.0:ADPriboDB00002978	PARP3;unspecified;PARP1	25;K350;R231;R247;unspecified	Mass Spectrometry;Autoradiography;unspecified	unspecified;HeLa cells;HEK 293 and HeLa;U2OS	unspecified	0.0549907	2YnAd	FALSE	0.0101764	-0.144944	-0.116432	-0.010224	0.00503594	0.0309726	0.0924254	-0.156477	-0.193438	-0.168142	-0.181122	-0.0242954	-0.0795801	8.98393	9.15043	9.11865	9.27189	9.15985	9.35928	8.9724	9.07342	8.96073	9.08574	9.10458	9.18728	0.0549907	0.137984	9.12887	0.113759
Q08211	DHX9	ATP-dependent RNA helicase A	Q08211	v2.0;v1.0:ADPriboDB00000947;v1.0:ADPriboDB00002670;v1.0:ADPriboDB00009009;v1.0:ADPriboDB00011584;v1.0:ADPriboDB00011832	PARP1;PARP2 K469A;unspecified	unspecified	Mass Spectrometry;unspecified	MCF10A Cells;T-47D Cells;HEK 293 and HeLa;HEK 293T;shPARG HCT116;SK-N-SH;HeLa	unspecified	0.125249	2YnAd	FALSE	0.0103239	0.138595	0.187372	0.2465	0.281902	-0.0258161	0.0236762	-0.225561	-0.251346	0.0737539	0.0355183	-0.106733	-0.176385	10.8994	11.2314	11.0073	11.3259	10.735	11.0677	10.5353	10.7927	10.8346	11.0795	10.6541	10.8676	0.125249	0.283172	10.7608	-0.0242225
Q5U5X0	LYRM7	Complex III assembly factor LYRM7	Q5U5X0							-0.370804	6YnAd	FALSE	0.0103416	-1.72307	-1.03435	-0.92096	-0.838585	0.447381	-0.347201	0.126027	0.00600139	-0.208668	-0.087536	0.0873324	0.10971	5.12397	6.53091	5.92608	6.72667	7.29442	7.21805	6.97306	7.57125	6.63837	7.47772	6.93437	7.67496	-0.370804	0.718217	6.84704	0.527054
Q9Y6Y8	SEC23IP	SEC23-interacting protein	Q9Y6Y8;REV__O15068							0.105468	2YnAd	FALSE	0.0105353	0.288432	0.286246	0.259585	0.323459	0.0890414	-0.013094	0.0360837	-0.0479319	0.10909	0.185078	-0.181371	-0.132895	7.41715	7.25665	7.38831	7.29386	7.21776	6.95731	7.16481	6.92247	7.23781	7.15548	6.94735	6.83751	0.105468	-0.158319	7.12872	-0.144477
Q13823	GNL2	Nucleolar GTP-binding protein 2	Q13823	v2.0;v1.0:ADPriboDB00007628	unspecified;PARP1	K58;unspecified	Autoradiography;Mass Spectrometry;unspecified	HeLa cells;MCF10A Cells;shPARG HCT116	unspecified	0.0802726	2YnAd	FALSE	0.0108905	0.29787	0.25385	0.182589	0.164035	0.166239	0.0817359	0.21549	0.213703	-0.0968918	0.00404736	-0.100614	-0.0526891	5.97731	4.89546	5.86203	4.80564	5.84568	4.72334	5.89493	4.85531	5.58255	4.64566	5.57883	4.58892	0.0802726	-1.03783	5.67944	-0.159822
Q15398	DLGAP5	Disks large-associated protein 5	Q15398							0.0832724	2YnAd	FALSE	0.0108951	0.120151	0.130878	0.175272	0.194403	0.0703235	0.00294152	-0.109425	-0.0665451	0.0747826	0.053204	-0.13677	-0.120547	7.72518	6.26673	7.7803	6.33025	7.67535	6.13879	7.49561	6.06931	7.67981	6.18906	7.46826	6.0153	0.0832724	-1.46918	7.60503	-0.0467274
O00303	EIF3F	Eukaryotic translation initiation factor 3 subunit F	O00303	v1.0:ADPriboDB00001656;v1.0:ADPriboDB00011648	PARP1;unspecified	unspecified	unspecified	HEK 293 and HeLa;SK-N-SH	unspecified	0.126783	2YnAd	FALSE	0.0108982	0.101642	0.12349	0.144959	0.194906	0.0409309	-0.0468808	-0.377415	-0.362113	0.0206473	-0.0038913	-0.132415	-0.107163	6.70767	7.97746	6.75098	8.04888	6.64696	7.80709	6.22861	7.49186	6.62667	7.85008	6.47361	7.74681	0.126783	1.24795	6.60603	0.048487
P33176	KIF5B	Kinesin-1 heavy chain	P33176;O60282;Q12840	v2.0;v1.0:ADPriboDB00001709	unspecified;PARP1	unspecified	Mass Spectrometry;unspecified	HeLa cells;HEK 293 and HeLa	unspecified	0.0966448	2YnAd	FALSE	0.0109564	0.207112	0.0765856	0.259699	0.174787	-0.0641579	0.102679	-0.121339	-0.116692	0.0525763	0.0110554	-0.157055	-0.0715798	10.2442	9.89607	10.2968	9.99427	9.97294	9.92216	9.91576	9.70279	10.0897	9.83054	9.88004	9.74791	0.0966448	-0.217611	10.0371	-0.0425199
P55072	VCP	Transitional endoplasmic reticulum ATPase	P55072	v2.0;v1.0:ADPriboDB00001556;v1.0:ADPriboDB00003135	PARP11;PARP1;unspecified	unspecified	Mass Spectrometry;unspecified	HEK 293T;HEK 293 and HeLa;U2OS	unspecified	0.119207	2YnAd	FALSE	0.0110302	0.121261	0.0889597	0.231377	0.203873	-0.0506304	0.0278628	-0.31487	-0.276727	0.0477868	-0.0287405	-0.127461	-0.107765	10.7892	10.7666	10.8993	10.8815	10.6173	10.7055	10.353	10.4009	10.7157	10.6489	10.5404	10.5699	0.119207	0.00976024	10.6679	0.0222505
Q9Y5M8	SRPRB	Signal recognition particle receptor subunit beta	Q9Y5M8	v2.0;v1.0:ADPriboDB00002878	PARP10;PARP2 K469A	unspecified	Mass Spectrometry;unspecified	HEK 293T cells;HEK 293T	unspecified	-0.0626159	6YnAd	FALSE	0.0110421	-0.323737	-0.276859	-0.121151	-0.165065	-0.027461	-0.0252355	-0.0377004	-0.110707	-0.0686659	-0.026484	0.0149034	0.0405384	6.63003	7.1408	6.83262	7.25259	6.92631	7.39242	6.91607	7.30695	6.88511	7.39118	6.96867	7.4582	-0.0626159	0.463888	6.95377	0.135568
P36969	GPX4	Phospholipid hydroperoxide glutathione peroxidase, mitochondrial	P36969							0.160019	2YnAd	FALSE	0.0110421	0.445176	0.170386	-0.0274554	0.324286	0.069881	0.36887	0.226352	-0.239752	-0.163369	-0.0343631	-0.159558	-0.1984	4.96981	6.00067	4.49718	6.15457	4.59452	6.19915	4.75099	5.59053	4.36127	5.79592	4.36508	5.63188	0.160019	1.30564	4.52464	-0.094022
Q9UBQ7	GRHPR	Glyoxylate reductase/hydroxypyruvate reductase	Q9UBQ7							0.0840598	2YnAd	FALSE	0.0110865	-0.170171	-0.00759807	0.0304411	0.0118209	0.0946355	0.11445	-0.155003	-0.278243	-0.176339	-0.0798274	-0.0543442	-0.191383	3.938	5.71827	4.13861	5.73769	4.2028	5.84032	3.95317	5.44763	3.93183	5.64604	4.05382	5.53449	0.0840598	1.6177	4.10817	0.103581
Q7Z6Z7	HUWE1	E3 ubiquitin-protein ligase HUWE1	Q7Z6Z7	v2.0	PARP10	unspecified	Mass Spectrometry	HEK 293T cells	unspecified	0.0994568	2YnAd	FALSE	0.011107	0.229732	0.236337	-0.0503235	0.0413495	0.066791	0.190129	0.00455381	-0.118508	-0.108801	-0.195543	-0.0246794	-0.0364904	7.42239	5.50431	7.14233	5.30933	7.25945	5.4581	7.19721	5.14947	7.08385	5.07243	7.16797	5.23149	0.0994568	-1.92468	7.19265	-0.0281983
A6NHR9	SMCHD1	Structural maintenance of chromosomes flexible hinge domain-containing protein 1	A6NHR9	v2.0;v1.0:ADPriboDB00001837;v1.0:ADPriboDB00004597;v1.0:ADPriboDB00010070	unspecified;PARP1	R1423;unspecified	Autoradiography;unspecified	HeLa cells;HEK 293 and HeLa;shPARG HCT116;shPARG HEK293T	unspecified	0.129106	2YnAd	FALSE	0.011165	0.474757	0.270941	0.343731	0.187155	-0.0348456	0.264899	0.0367597	0.0398028	0.180678	0.0839144	-0.26908	-0.114712	4.72892	3.92679	4.59789	3.843	4.21932	3.92075	4.29092	3.69565	4.43484	3.73976	3.98508	3.54113	0.129106	-0.598317	4.25416	-0.176009
Q92973	TNPO1	Transportin-1	Q92973	v1.0:ADPriboDB00001534	PARP1	unspecified	unspecified	HEK 293 and HeLa	unspecified	0.0665562	2YnAd	FALSE	0.0112459	0.0389579	0.0314873	0.10131	0.111627	-0.000166502	0.00510111	-0.142928	-0.192921	-0.0381219	-0.014075	-0.0700719	-0.0522397	8.25904	7.87739	8.3214	7.95753	8.21992	7.851	8.07716	7.65298	8.18196	7.83182	8.15001	7.79366	0.0665562	-0.374187	8.22009	0.0266947
P62995	TRA2B	Transformer-2 protein homolog beta	P62995	v1.0:ADPriboDB00001169;v1.0:ADPriboDB00003100	PARP1;unspecified	unspecified	unspecified	HEK 293 and HeLa;U2OS	unspecified	0.158077	2YnAd	FALSE	0.0112534	0.0260712	0.0876025	-0.174224	-0.223298	0.350413	0.302927	-0.242622	-0.227177	-0.381794	-0.438332	-0.156813	-0.0806921	8.4822	8.61427	8.2819	8.30337	8.80654	8.82959	8.2135	8.29949	8.07433	8.08833	8.29931	8.44597	0.158077	0.0705397	8.45613	0.139213
Q8N392	ARHGAP18	Rho GTPase-activating protein 18	Q8N392							0.135992	2YnAd	FALSE	0.0113268	0.102679	0.0414512	0.0716139	-0.0938676	0.111159	0.236952	-0.349193	-0.0294913	-0.351268	-0.310579	0.0690468	-0.190428	5.53212	4.34263	5.50105	4.20731	5.5406	4.53813	5.08025	4.27169	5.07817	3.9906	5.49849	4.11075	0.135992	-1.12826	5.42944	0.0831864
Q9Y3F4	STRAP	Serine-threonine kinase receptor-associated protein	Q9Y3F4							-0.0649715	6YnAd	FALSE	0.0113611	-0.281255	-0.304992	-0.11417	-0.113533	-0.0547054	-0.0533773	-0.0297217	-0.0626944	-0.127988	-0.060994	0.0756367	0.0633873	8.95755	8.70095	9.12463	8.89241	9.1841	8.95257	9.20908	8.94325	9.11082	8.94495	9.31444	9.06933	-0.0649715	-0.232861	9.2388	0.127968
P06493	CDK1	Cyclin-dependent kinase 1	P06493;P24941;Q00526;Q00535;P11802;Q00534;P50750;Q96Q40;O94921;Q07002;Q00536;Q00537;Q9NYV4	v1.0:ADPriboDB00002148;v1.0:ADPriboDB00011603;v1.0:ADPriboDB00002006;v1.0:ADPriboDB00002198;v1.0:ADPriboDB00003014;v1.0:ADPriboDB00002028;v2.0	PARP14;unspecified;PARP10;PARP1;PARP2;PARP3	unspecified;368;370;460;462	unspecified;Mass Spectrometry	U2OS and HeLa;SK-N-SH;unspecified;U2OS	unspecified	0.066026	2YnAd	FALSE	0.0114855	-0.101756	-0.156092	-0.0714578	-0.0243492	0.0906441	-0.00150985	-0.409274	-0.269233	-0.118442	-0.115298	-0.0503921	-0.0941945	8.84621	9.10804	8.87651	9.23978	9.03862	9.26262	8.5387	8.9949	8.82953	9.14883	8.89758	9.16993	0.066026	0.316158	8.94797	0.158859
Q01469	FABP5	Fatty acid-binding protein, epidermal	Q01469	v1.0:ADPriboDB00001665	PARP1	unspecified	unspecified	HEK 293 and HeLa	unspecified	0.240954	2YnAd	FALSE	0.0115158	1.12203	1.13439	0.0897665	0.163144	0.274897	0.297417	0.348951	0.0540218	-0.162231	0.0436159	-0.0374878	-0.0566659	6.99201	7.24549	5.95974	6.27424	6.14487	6.40851	6.21893	6.16512	5.70775	6.15471	5.83249	6.05443	0.240954	0.24112	5.86998	-0.393357
Q99848	EBNA1BP2	Probable rRNA-processing protein EBP2	Q99848	v2.0;v1.0:ADPriboDB00001255;v1.0:ADPriboDB00006335	PARP1;unspecified	unspecified	Mass Spectrometry;unspecified	MCF10A Cells;MDA-MB-468 Cells;HEK 293 and HeLa;shPARG HCT116	unspecified	0.098177	2YnAd	FALSE	0.0116009	0.206309	0.270436	-0.0232441	0.0414221	0.177295	0.223476	0.0945231	0.030082	-0.117972	-0.0807962	-0.0302781	-0.177987	6.24951	7.25193	6.01996	7.02292	6.2205	7.20497	6.13772	7.01158	5.92523	6.9007	6.01292	6.80351	0.098177	0.938298	6.0432	-0.0737297
Q9NV96	TMEM30A	Cell cycle control protein 50A	Q9NV96;Q3MIR4							-0.0690713	6YnAd	FALSE	0.0118046	-0.0890994	-0.1565	-0.212862	-0.148671	-0.0686924	-0.00650971	0.00624473	-0.0813629	0.0551639	0.0547823	0.041339	0.0703544	6.01637	5.70012	5.89261	5.70795	6.03678	5.85011	6.11171	5.77526	6.16063	5.91141	6.14681	5.92698	-0.0690713	-0.248846	6.10547	0.0644179
Q9UHG3	PCYOX1	Prenylcysteine oxidase 1	Q9UHG3							0.0660106	2YnAd	FALSE	0.0118046	0.0292906	-0.0285449	0.0798817	0.00645661	0.0440863	0.127449	-0.123146	-0.02104	-0.0891541	-0.168452	-0.078403	-0.0533131	6.27317	6.40101	6.32376	6.43601	6.28796	6.557	6.12073	6.40852	6.15472	6.2611	6.16547	6.37624	0.0660106	0.18568	6.24388	0.0330484
P62191	PSMC1	26S protease regulatory subunit 4	P62191	v1.0:ADPriboDB00011967	unspecified	unspecified	unspecified	unspecified	unspecified	0.0724002	2YnAd	FALSE	0.0118211	-0.0428318	-0.027169	-0.0239939	0.0288792	0.0130783	0.0812686	-0.2633	-0.303795	-0.026689	-0.0545688	-0.0614329	-0.129784	9.92925	10.3869	9.94809	10.4429	9.98516	10.4953	9.70878	10.1102	9.94539	10.3595	9.91065	10.2842	0.0724002	0.441947	9.97208	0.0974227
P54136	RARS	Arginine--tRNA ligase, cytoplasmic	P54136	v1.0:ADPriboDB00001113;v1.0:ADPriboDB00002891;v1.0:ADPriboDB00011577	PARP1;PARP2 K469A;unspecified	unspecified	unspecified	HEK 293 and HeLa;HEK 293T;SK-N-SH	unspecified	0.0682635	2YnAd	FALSE	0.0119125	0.00622086	0.0243044	0.0979204	0.0412963	0.00174834	0.0436961	-0.198036	-0.207595	-0.047416	0.0104277	-0.0548324	-0.106525	9.71993	10.0951	9.81163	10.1121	9.71546	10.1145	9.51568	9.86317	9.6663	10.0812	9.65888	9.96424	0.0682635	0.357054	9.71371	0.046742
Q53GQ0	HSD17B12	Very-long-chain 3-oxoacyl-CoA reductase	Q53GQ0	v2.0;v1.0:ADPriboDB00001315;v1.0:ADPriboDB00002663;v1.0:ADPriboDB00011792	PARP10;PARP1;PARP2 K469A;unspecified	unspecified	Mass Spectrometry;unspecified	HEK 293T;HEK 293T cells;HEK 293 and HeLa;SK-N-SH	unspecified	0.103217	2YnAd	FALSE	0.0120497	0.366025	0.351158	0.166889	0.145324	0.211093	0.0393193	0.256154	0.0423829	-0.188941	0.0469694	-0.150716	0.0353507	7.98376	6.29724	7.78463	6.0914	7.82883	5.9854	7.87389	5.98846	7.4288	5.99305	7.46702	5.98143	0.103217	-1.67166	7.61774	-0.158818
Q9Y2X3	NOP58	Nucleolar protein 58	Q9Y2X3	v2.0;v1.0:ADPriboDB00001414;v1.0:ADPriboDB00002767;v1.0:ADPriboDB00003150;v1.0:ADPriboDB00005881	PARP1;PARP2 K469A;unspecified	unspecified	Mass Spectrometry;unspecified	MCF10A Cells;HEK 293 and HeLa;HEK 293T;U2OS;shPARG HCT116	unspecified	0.0700783	2YnAd	FALSE	0.0121121	0.107565	0.0733567	-0.0536544	0.033631	0.0262562	0.117304	-0.155224	-0.179782	-0.00246611	-0.0560499	-0.0384888	-0.104472	8.99232	8.30413	8.83111	8.26441	8.91102	8.34808	8.72954	8.05099	8.88229	8.17473	8.84627	8.1263	0.0700783	-0.653984	8.88476	0.0278951
P84103	SRSF3	Serine/arginine-rich splicing factor 3	P84103	v1.0:ADPriboDB00001163;v1.0:ADPriboDB00002880;v1.0:ADPriboDB00011753	PARP1;PARP2 K469A;unspecified	unspecified	unspecified	HEK 293 and HeLa;HEK 293T;SK-N-SH	unspecified	0.1775	2YnAd	FALSE	0.0121121	0.264701	0.198831	0.0125592	0.0228327	0.432889	0.366165	0.124381	0.138567	-0.413173	-0.298581	-0.188378	-0.194834	8.12254	8.59186	7.8704	8.41586	8.29073	8.75919	7.98222	8.53159	7.44466	8.09444	7.66946	8.19819	0.1775	0.535188	7.85784	-0.0560196
Q93077;Q7L7L0;P04908	HIST1H2AC;HIST3H2A;HIST1H2AB	Histone H2A type 1-C;Histone H2A type 3;Histone H2A type 1-B/E	Q93077;Q7L7L0;P04908	v2.0;v1.0:ADPriboDB00000202;v1.0:ADPriboDB00000276;v1.0:ADPriboDB00000312;v1.0:ADPriboDB00000573	PARP10;PARP1;unspecified	unspecified;S1 or R3;R3 ;R29 ;E41 ;E121	Mass Spectrometry;unspecified	unspecified;U2OS cells;Calf thymus;JAR and Jurkat	unspecified	0.23777	2YnAd	FALSE	0.0121732	0.88052	0.717856	0.171037	0.37736	0.457653	0.445359	0.721676	0.415674	-0.434427	-0.174872	-0.173294	-0.158212	5.16824	4.96176	4.45875	4.62126	4.74537	4.68926	5.00939	4.65958	3.85329	4.06903	4.11442	4.08569	0.23777	-0.0438147	4.28772	-0.390289
O95336	PGLS	6-phosphogluconolactonase	O95336							0.110239	2YnAd	FALSE	0.012375	0.0872433	0.0374695	-0.0418812	0.0803772	0.29168	0.196702	0.0266429	-0.135173	-0.115757	0.0120826	-0.257771	-0.201302	7.28287	7.36002	7.15374	7.40293	7.48731	7.51925	7.22227	7.18738	7.07987	7.33463	6.93785	7.12125	0.110239	0.126924	7.19563	0.00236697
P62277	RPS13	40S ribosomal protein S13	P62277	v2.0;v1.0:ADPriboDB00001004;v1.0:ADPriboDB00011969	PARP1;PARP10;unspecified	unspecified	Mass Spectrometry;unspecified	MDA-MB-468 Cells;HEK 293T cells;HEK 293 and HeLa;unspecified	unspecified	0.143749	2YnAd	FALSE	0.012375	0.505037	0.425579	0.0836459	0.0712113	0.318304	0.284883	0.280193	0.266543	-0.244386	-0.111294	-0.11663	-0.110758	9.21637	9.62742	8.79498	9.27305	9.02964	9.48672	8.99153	9.46838	8.46695	9.09054	8.59471	9.09108	0.143749	0.490502	8.71134	-0.198651
P07686	HEXB	Beta-hexosaminidase subunit beta;Beta-hexosaminidase subunit beta chain B;Beta-hexosaminidase subunit beta chain A	P07686							0.0735139	2YnAd	FALSE	0.0127961	0.0659182	-0.0256218	-0.0521501	-0.0159461	0.120424	0.0935328	-0.204971	-0.183405	-0.096393	0.0108933	-0.0877541	-0.13438	6.54897	6.44219	6.43091	6.45187	6.60348	6.56135	6.27809	6.28441	6.38666	6.47871	6.3953	6.33343	0.0735139	-0.0152435	6.48306	0.0612968
Q9H3U1	UNC45A	Protein unc-45 homolog A	Q9H3U1	v1.0:ADPriboDB00011734	unspecified	unspecified	unspecified	SK-N-SH	unspecified	0.0787919	2YnAd	FALSE	0.0128535	0.145235	0.171536	0.0321243	0.115676	0.0460611	0.166497	0.0272264	-0.106842	0.0294693	0.0296817	-0.0757374	-0.17217	6.38143	5.3204	6.26832	5.26454	6.28225	5.31536	6.26342	5.04202	6.26566	5.17854	6.16046	4.97669	0.0787919	-1.08733	6.23619	-0.0491428
Q9Y383	LUC7L2	Putative RNA-binding protein Luc7-like 2	Q9Y383;REV__P07951;REV__CON__Q3SX28;REV__Q8IYX8	v2.0;v1.0:ADPriboDB00001345	PARP1;PARP2;PARP3	59;111;114;115;119;132;147;151;152;158;159;161;unspecified	Mass Spectrometry;unspecified	unspecified;HEK 293 and HeLa	unspecified	0.104439	2YnAd	FALSE	0.0129441	0.246217	0.115194	-0.0761827	-0.109136	0.159853	0.145668	-0.228717	-0.162927	-0.183711	-0.0539119	-0.0624816	-0.0799087	10.253	10.364	9.93063	10.1396	10.1667	10.3944	9.7781	10.0859	9.8231	10.1949	9.94433	10.1689	0.104439	0.241967	10.0068	0.0348705
P61221	ABCE1	ATP-binding cassette sub-family E member 1	P61221							0.0931702	2YnAd	FALSE	0.0131033	0.0838002	0.113668	0.170596	0.194577	-0.0541695	0.100303	-0.081393	-0.246502	0.0373222	0.0242025	-0.106403	-0.136496	8.70134	7.90372	8.78813	7.98463	8.56337	7.89035	8.53614	7.54355	8.65486	7.81425	8.51113	7.65356	0.0931702	-0.827485	8.61754	-0.0119631
Q13185	CBX3	Chromobox protein homolog 3	Q13185	v2.0;v1.0:ADPriboDB00001601;v1.0:ADPriboDB00003121;v1.0:ADPriboDB00010754;v1.0:ADPriboDB00011053	PARP3;PARP1;unspecified	34;unspecified	Mass Spectrometry;unspecified	unspecified;HEK 293 and HeLa;U2OS;shPARG HCT116	unspecified	0.0573179	2YnAd	FALSE	0.0131745	-0.151875	-0.152749	-0.134122	-0.0554844	0.0937435	0.120191	-0.223932	-0.279636	-0.14441	-0.130277	-0.0636074	-0.126248	8.64786	8.8781	8.66561	8.97537	8.89347	9.15104	8.5758	8.75122	8.65532	8.90057	8.73612	8.9046	0.0573179	0.231121	8.79973	0.150089
P54577	YARS	Tyrosine--tRNA ligase, cytoplasmic;Tyrosine--tRNA ligase, cytoplasmic, N-terminally processed	P54577	v2.0	PARP3	399	Mass Spectrometry	unspecified	unspecified	-0.0700706	6YnAd	FALSE	0.0132752	-0.166613	-0.132826	-0.0156515	-0.00726293	-0.135657	-0.137333	-0.0377726	-0.0431953	0.0922913	0.108371	0.0884824	0.0373266	10.2487	10.4226	10.3997	10.5482	10.2797	10.4181	10.3776	10.5122	10.5076	10.6638	10.5038	10.5928	-0.0700706	0.140109	10.4153	0.0420593
P61803	DAD1	Dolichyl-diphosphooligosaccharide--protein glycosyltransferase subunit DAD1	P61803							0.112014	2YnAd	FALSE	0.0136074	0.19464	0.386019	0.05178	0.103735	0.260449	0.19753	0.0997947	0.187579	-0.0864512	-0.0649039	0.00185496	-0.287892	6.36513	8.21148	6.22227	7.9292	6.43094	8.02299	6.27028	8.01304	6.08404	7.76056	6.17234	7.53757	0.112014	1.65497	6.17049	-0.125531
P35241	RDX	Radixin	P35241	v1.0:ADPriboDB00011738	unspecified	unspecified	unspecified	SK-N-SH	unspecified	0.133205	2YnAd	FALSE	0.0139431	0.229558	0.189341	0.348187	0.406643	-0.0273427	-0.0481981	-0.173456	-0.170485	0.0780923	0.0136939	-0.156079	-0.0920353	6.62449	6.32128	6.74312	6.53858	6.36759	6.08374	6.22147	5.96145	6.47302	6.14563	6.23885	6.0399	0.133205	-0.262991	6.39493	-0.0718847
O75844	ZMPSTE24	CAAX prenyl protease 1 homolog	O75844							0.0987781	2YnAd	FALSE	0.0139978	0.238008	0.38508	0.0644322	0.110511	0.139552	0.0627292	-0.0580968	0.010827	-0.0239533	0.0561853	0.0477009	-0.217689	5.66196	5.10435	5.48838	4.82978	5.5635	4.782	5.36585	4.73009	5.4	4.77545	5.47165	4.50158	0.0987781	-0.704683	5.42395	-0.0980174
P26447	S100A4	Protein S100-A4	P26447							0.0763731	2YnAd	FALSE	0.0139978	-0.0581553	-0.017841	0.0555654	-0.0626883	0.19671	0.0221402	-0.251578	-0.137304	-0.130976	-0.00716774	-0.134073	-0.119646	6.94389	7.45167	7.05761	7.40682	7.19876	7.49165	6.75047	7.33221	6.87107	7.46234	6.86798	7.34987	0.0763731	0.467463	7.00205	0.0775466
Q96I24	FUBP3	Far upstream element-binding protein 3	Q96I24	v1.0:ADPriboDB00001672	PARP1	unspecified	unspecified	HEK 293 and HeLa	unspecified	0.092022	2YnAd	FALSE	0.0143483	0.20102	0.22844	0.164155	0.179972	0.0328216	0.0684969	-0.107748	-0.0760622	0.158355	0.0821304	-0.12583	-0.160204	7.08475	6.62856	7.04789	6.58009	6.91655	6.46862	6.77598	6.32406	7.04209	6.48225	6.7579	6.23991	0.092022	-0.483613	6.88373	-0.0776107
P51570	GALK1	Galactokinase	P51570							0.077062	2YnAd	FALSE	0.0146045	0.205373	0.118936	0.156101	0.143247	0.00195768	0.186508	-0.00768685	0.0764131	0.101202	-0.0207855	-0.107197	-0.154567	5.81985	6.33377	5.77058	6.35808	5.61643	6.40134	5.60679	6.29125	5.71568	6.19405	5.50728	6.06027	0.077062	0.600359	5.61448	-0.0840973
P62854;Q5JNZ5	RPS26;RPS26P11	40S ribosomal protein S26;Putative 40S ribosomal protein S26-like 1	P62854;Q5JNZ5	v2.0;v1.0:ADPriboDB00001476;v1.0:ADPriboDB00002847	PARP1;PARP3;PARP11;PARP2 K469A	56;53;unspecified	Mass Spectrometry;unspecified	unspecified;HEK 293T;HEK 293 and HeLa	unspecified	0.103826	2YnAd	FALSE	0.0146184	0.149056	-0.0620203	0.130464	0.0797375	0.215572	0.188539	-0.0170455	0.0316459	-0.127319	-0.02485	-0.272335	-0.134661	2.76771	7.61823	2.74912	7.75999	2.83422	7.86879	2.60161	7.71189	2.49133	7.6554	2.34632	7.54559	0.103826	5.0616	2.61865	-0.0188491
Q05682	CALD1	Caldesmon	Q05682							-0.106369	6YnAd	FALSE	0.0146184	-0.155619	-0.193895	-0.13847	-0.1402	-0.323359	0.0349638	-0.00890598	-0.148012	0.235486	0.128169	0.112505	0.0406099	8.20522	7.93234	8.22237	7.98604	8.03748	8.1612	8.35193	7.97822	8.59632	8.25441	8.47334	8.16685	-0.106369	-0.234601	8.36084	0.0669324
Q01130;Q9BRL6	SRSF2;SRSF8	Serine/arginine-rich splicing factor 2;Serine/arginine-rich splicing factor 8	Q01130;Q9BRL6	v2.0	unspecified	D11	Autoradiography	HeLa cells	unspecified	0.130662	2YnAd	FALSE	0.0148379	0.325511	0.282888	0.0271069	-0.164499	0.222415	0.305132	-0.0518206	0.0501195	-0.199748	-0.16098	-0.108882	-0.0980775	9.85198	9.71166	9.55357	9.26427	9.74888	9.7339	9.47464	9.47889	9.32672	9.26779	9.41758	9.33069	0.130662	-0.0976941	9.52646	-0.0515961
Q9NY65	TUBA8	Tubulin alpha-8 chain	Q9NY65							-0.121969	6YnAd	FALSE	0.0148425	-0.141843	-0.140356	-0.103114	-0.0685687	-0.231068	-0.232202	-0.155474	-0.066259	0.290965	0.270794	0.155197	0.0512556	5.98489	6.14161	6.02362	6.2134	5.89567	6.04977	5.97126	6.21571	6.4177	6.55276	6.28193	6.33323	-0.121969	0.155237	6.12673	0.044564
P49327	FASN	Fatty acid synthase;[Acyl-carrier-protein] S-acetyltransferase;[Acyl-carrier-protein] S-malonyltransferase;3-oxoacyl-[acyl-carrier-protein] synthase;3-oxoacyl-[acyl-carrier-protein] reductase;3-hydroxyacyl-[acyl-carrier-protein] dehydratase;Enoyl-[acyl-carrier-protein] reductase;Oleoyl-[acyl-carrier-protein] hydrolase	P49327	v2.0;v1.0:ADPriboDB00001668;v1.0:ADPriboDB00002687	PARP1;PARP2 K469A	unspecified	Mass Spectrometry;unspecified	SK-BR-3 Cells;HEK 293 and HeLa;HEK 293T	unspecified	0.111096	2YnAd	FALSE	0.0148425	0.258755	0.264071	0.328607	0.346689	-0.047106	0.00377786	-0.0717445	-0.0783868	0.113947	0.0927682	-0.0942377	-0.140699	10.7576	10.6689	10.8275	10.7515	10.4518	10.4086	10.4271	10.3264	10.6128	10.4976	10.4046	10.2641	0.111096	-0.0940562	10.4989	-0.117392
P46776	RPL27A	60S ribosomal protein L27a	P46776	v2.0;v1.0:ADPriboDB00001125;v1.0:ADPriboDB00002818;v1.0:ADPriboDB00006653;v1.0:ADPriboDB00006730;v1.0:ADPriboDB00011805;v1.0:ADPriboDB00011983	unspecified;PARP1;PARP2 K469A	R12;unspecified	Autoradiography;Mass Spectrometry;unspecified	HeLa cells;MDA-MB-468 Cells;HEK 293 and HeLa;HEK 293T;shPARG HCT116;HeLa;unspecified	unspecified	0.094651	2YnAd	FALSE	0.0149721	0.418845	0.483118	0.155265	0.141738	0.152162	0.201074	0.308367	0.340785	-0.00152347	-0.116723	-0.0488197	-0.065696	10.4635	10.0939	10.1999	9.7525	10.1968	9.81184	10.353	9.95155	10.0431	9.49404	9.99585	9.54507	0.094651	-0.433906	10.0447	-0.236673
Q5JTV8	TOR1AIP1	Torsin-1A-interacting protein 1	Q5JTV8	v1.0:ADPriboDB00001538	PARP1	unspecified	unspecified	HEK 293 and HeLa	unspecified	0.112277	2YnAd	FALSE	0.0151178	0.0672492	-0.0515434	-0.0098663	0.116449	0.165954	0.210301	0.0417661	-0.145734	-0.29745	-0.216327	-0.142769	-0.0882615	3.27737	3.84708	3.20026	4.01508	3.37608	4.10893	3.25189	3.75289	2.91267	3.6823	3.06736	3.81036	0.112277	0.688502	3.21012	0.0421064
Q9Y2W1	THRAP3	Thyroid hormone receptor-associated protein 3	Q9Y2W1	v2.0;v1.0:ADPriboDB00000856;v1.0:ADPriboDB00001165;v1.0:ADPriboDB00002207;v1.0:ADPriboDB00002957;v1.0:ADPriboDB00003670;v1.0:ADPriboDB00003738;v1.0:ADPriboDB00004621;v1.0:ADPriboDB00004623;v1.0:ADPriboDB00004920;v1.0:ADPriboDB00005912;v1.0:ADPriboDB00005993;v1.0:ADPriboDB00006010;v1.0:ADPriboDB00006061;v1.0:ADPriboDB00006108;v1.0:ADPriboDB00006111;v1.0:ADPriboDB00006149;v1.0:ADPriboDB00006186;v1.…	PARP1;PARP2;PARP3;unspecified	242;492;493;494;867;869;unspecified	Mass Spectrometry;unspecified	unspecified;MDA-MB-231 Cells;MCF7 Cells;ZR-75-1 Cells;SK-BR-3 Cells;HeLa cells;HEK 293 and HeLa;HeLa;U2OS;shPARG HCT116;shPARG HEK293T	unspecified;1 mM H2O2	0.111979	2YnAd	FALSE	0.0151178	0.334914	0.419253	0.0388253	-0.014017	0.165036	0.276674	0.167277	0.100718	-0.0886165	-0.151153	-0.068627	-0.0826661	9.20268	8.58876	8.90659	8.15549	9.0328	8.44618	9.03504	8.27022	8.77915	8.01835	8.79914	8.08684	0.111979	-0.698259	8.86776	-0.131961
Q14839	CHD4	Chromodomain-helicase-DNA-binding protein 4	Q14839;Q8TDI0;O75052	v1.0:ADPriboDB00001616;v1.0:ADPriboDB00010411	PARP1;unspecified	unspecified	unspecified	HEK 293 and HeLa;shPARG HEK293T	unspecified	0.0920078	2YnAd	FALSE	0.0151178	0.115287	0.161361	0.084073	0.0317678	0.179401	0.125464	0.0634794	-0.0563525	-0.258214	0.0591818	-0.0387192	-0.176115	7.15536	6.61073	7.12414	6.48113	7.21947	6.57483	7.10355	6.39301	6.78186	6.50855	7.00135	6.27325	0.0920078	-0.590705	7.04007	-0.0349391
P35237	SERPINB6	Serpin B6	P35237							0.110028	2YnAd	FALSE	0.0151476	0.151251	0.0798006	0.227461	0.154874	-0.00839697	0.110692	-0.197718	-0.211661	0.0906778	0.0686792	-0.207764	-0.146873	5.58607	5.18514	5.66228	5.26021	5.42642	5.21603	5.2371	4.89368	5.52549	5.17402	5.22705	4.95847	0.110028	-0.329478	5.43482	-0.0133477
P23381	WARS	Tryptophan--tRNA ligase, cytoplasmic;T1-TrpRS;T2-TrpRS	P23381							-0.047149	6YnAd	FALSE	0.0151828	-0.117261	-0.153656	-0.089119	-0.0575684	-0.0898997	-0.0148153	0.00518148	-0.0502999	-0.0194746	0.000148563	0.0711476	0.0367658	9.5938	9.04039	9.62194	9.13648	9.62116	9.17923	9.71624	9.14375	9.69158	9.1942	9.7822	9.23081	-0.047149	-0.51701	9.71106	0.0575696
Q9H583	HEATR1	HEAT repeat-containing protein 1;HEAT repeat-containing protein 1, N-terminally processed	Q9H583	v1.0:ADPriboDB00001293	PARP1	unspecified	unspecified	HEK 293 and HeLa	unspecified	0.102042	2YnAd	FALSE	0.0151877	-0.0351223	0.189872	0.184561	0.268376	0.0498835	0.0899424	-0.00972724	-0.142987	0.034884	-0.0410281	-0.0892197	-0.228916	4.31975	5.50171	4.53944	5.58022	4.40476	5.40178	4.34515	5.16885	4.38976	5.27081	4.26566	5.08292	0.102042	0.956963	4.35488	-0.0325229
P60891	PRPS1	Ribose-phosphate pyrophosphokinase 1	P60891							0.0897649	2YnAd	FALSE	0.0151877	-0.104792	0.0121294	0.00590621	-0.0331367	0.219539	0.027351	-0.337008	-0.186362	-0.0907789	-0.0218995	-0.104458	-0.209675	5.2053	7.15806	5.31599	7.1128	5.52963	7.17328	4.97308	6.95957	5.21931	7.12403	5.20563	6.93626	0.0897649	1.83584	5.31009	0.0989671
Q12906	ILF3	Interleukin enhancer-binding factor 3	Q12906	v2.0;v1.0:ADPriboDB00000967;v1.0:ADPriboDB00002726;v1.0:ADPriboDB00005202;v1.0:ADPriboDB00005294;v1.0:ADPriboDB00007073;v1.0:ADPriboDB00007076;v1.0:ADPriboDB00007249;v1.0:ADPriboDB00007251;v1.0:ADPriboDB00007303;v1.0:ADPriboDB00007711;v1.0:ADPriboDB00007785;v1.0:ADPriboDB00007786;v1.0:ADPriboDB00009661;v1.0:ADPriboDB00009730;v1.0:ADPriboDB00009756;v1.0:ADPriboDB00009887;v1.0:ADPriboDB00009920;v1.…	PARP1;PARP2 K469A;unspecified	unspecified	Mass Spectrometry;unspecified	MCF10A Cells;MDA-MB-468 Cells;MCF7 Cells;T-47D Cells;HEK 293 and HeLa;HEK 293T;shPARG HCT116;shPARG HEK293T;SK-N-SH;HeLa	unspecified	0.171028	2YnAd	FALSE	0.0152363	0.370062	0.370837	0.417098	0.401721	-0.0522924	-0.0484352	-0.25948	-0.299872	0.123096	0.137728	-0.165663	-0.129157	10.3721	10.6331	10.4191	10.664	9.94972	10.2138	9.74254	9.96241	10.1251	10.4	9.83635	10.1331	0.171028	0.260265	10.002	-0.104072
P08708	RPS17	40S ribosomal protein S17	P08708	v1.0:ADPriboDB00001006;v1.0:ADPriboDB00011533;v1.0:ADPriboDB00011836	PARP1;unspecified	unspecified	unspecified	HEK 293 and HeLa;SK-N-SH;HeLa	unspecified	-0.0531783	6YnAd	FALSE	0.0152532	-0.131303	-0.168487	-0.0960829	-0.143596	-0.10354	0.00582368	-0.0875347	-0.0108827	-0.0124468	-0.0118454	0.112792	0.0108717	9.05456	8.72083	9.08978	8.74573	9.08232	8.89515	9.09833	8.87844	9.17341	8.87748	9.29865	8.90019	-0.0531783	-0.296538	9.18586	0.0764907
P08238	HSP90AB1	Heat shock protein HSP 90-beta	P08238;Q58FF7	v2.0;v1.0:ADPriboDB00000962	unspecified;PARP1	unspecified	Mass Spectrometry;unspecified	HeLa cells;HEK 293 and HeLa	62.5 uM H2O2;unspecified	-0.0908187	6YnAd	FALSE	0.0153656	-0.191621	-0.150983	-0.0186768	0.0141094	-0.100592	-0.191774	0.0627994	-0.00793349	0.105188	0.159438	0.0482768	0.0825185	13.9078	13.4639	14.0808	13.629	13.9988	13.4231	14.1622	13.607	14.2046	13.7743	14.1477	13.6974	-0.0908187	-0.484537	14.0994	0.0227526
O95235	KIF20A	Kinesin-like protein KIF20A	O95235	v2.0;v1.0:ADPriboDB00001706;v1.0:ADPriboDB00010906	unspecified;PARP1	R675;unspecified	Autoradiography;Mass Spectrometry;unspecified	HeLa cells;T-47D Cells;HEK 293 and HeLa;shPARG HCT116	unspecified	0.0802947	2YnAd	FALSE	0.0153673	0.0627691	0.111347	0.114431	0.117287	0.0661978	0.145661	-0.0405511	-0.0752766	0.0750256	0.029761	-0.141948	-0.192855	5.90118	4.96647	5.95284	4.97241	5.90461	5.00078	5.79786	4.77984	5.91344	4.88488	5.69646	4.66227	0.0802947	-0.98329	5.83841	-0.0326828
Q9Y223	GNE	Bifunctional UDP-N-acetylglucosamine 2-epimerase/N-acetylmannosamine kinase;UDP-N-acetylglucosamine 2-epimerase (hydrolyzing);N-acetylmannosamine kinase	Q9Y223							0.112913	2YnAd	FALSE	0.0154905	0.206545	0.39033	0.174525	0.120536	0.194228	0.0471005	0.0476288	-0.12434	0.00513192	0.178774	-0.17227	-0.156613	3.80144	3.73601	3.76942	3.46622	3.78912	3.39278	3.64253	3.22134	3.60003	3.52446	3.42263	3.18907	0.112913	-0.249216	3.5949	-0.109594
Q6UN15	FIP1L1	Pre-mRNA 3-end-processing factor FIP1	Q6UN15	v2.0;v1.0:ADPriboDB00002943;v1.0:ADPriboDB00003418;v1.0:ADPriboDB00003484;v1.0:ADPriboDB00003574;v1.0:ADPriboDB00003584;v1.0:ADPriboDB00004320;v1.0:ADPriboDB00004456;v1.0:ADPriboDB00004578;v1.0:ADPriboDB00005853;v1.0:ADPriboDB00006180;v1.0:ADPriboDB00006667;v1.0:ADPriboDB00006848;v1.0:ADPriboDB00007389;v1.0:ADPriboDB00008599;v1.0:ADPriboDB00008600;v1.0:ADPriboDB00009475;v1.0:ADPriboDB00009485;v1.…	PARP3;PARP1;unspecified	595;unspecified	Mass Spectrometry;unspecified	unspecified;T-47D Cells;SK-BR-3 Cells;U2OS;shPARG HCT116	unspecified	0.150758	2YnAd	FALSE	0.0156199	0.203041	0.114906	0.0565021	-0.122516	0.266626	0.462275	-0.0045676	0.0661645	-0.20794	-0.23085	-0.237376	-0.213695	6.15785	3.93397	6.01131	3.69655	6.22143	4.28134	5.95024	3.88523	5.74687	3.58821	5.71743	3.60537	0.150758	-2.13574	5.95481	-0.0183427
P06737	PYGL	Glycogen phosphorylase, liver form	P06737							0.074654	2YnAd	FALSE	0.016188	0.06802	0.0981806	0.148539	0.15577	0.00481607	0.0120828	-0.145682	-0.141651	0.0247698	0.0448006	-0.0609792	-0.129698	8.64516	7.4113	8.72568	7.46889	8.58195	7.32521	8.43146	7.17147	8.60191	7.35792	8.51616	7.18343	0.074654	-1.26401	8.57714	-0.00949396
O94906	PRPF6	Pre-mRNA-processing factor 6	O94906	v1.0:ADPriboDB00001787	PARP1	unspecified	unspecified	HEK 293 and HeLa	unspecified	0.107382	2YnAd	FALSE	0.0163768	0.0265887	0.222804	0.148547	0.259694	0.152783	0.136112	0.094381	-0.111111	0.0956525	0.0382437	-0.215714	-0.243504	5.29006	5.68217	5.41202	5.71906	5.41626	5.59548	5.35785	5.34826	5.35913	5.49761	5.04776	5.21587	0.107382	0.195898	5.26347	-0.0726731
Q93009	USP7	Ubiquitin carboxyl-terminal hydrolase 7	Q93009							0.136763	2YnAd	FALSE	0.0164095	0.158225	0.17309	0.126897	0.325386	0.024372	0.17015	-0.0984515	-0.295739	0.0960368	0.102578	-0.149535	-0.317921	4.31456	3.1362	4.28323	3.2885	4.18071	3.13326	4.05789	2.66737	4.25238	3.06569	4.0068	2.64519	0.136763	-1.19323	4.15634	-0.0378812
P46013	MKI67	Antigen KI-67	P46013	v2.0;v1.0:ADPriboDB00001085;v1.0:ADPriboDB00002735;v1.0:ADPriboDB00004938;v1.0:ADPriboDB00005231;v1.0:ADPriboDB00005257;v1.0:ADPriboDB00005270;v1.0:ADPriboDB00005346;v1.0:ADPriboDB00005400;v1.0:ADPriboDB00005473;v1.0:ADPriboDB00005521;v1.0:ADPriboDB00005552;v1.0:ADPriboDB00005616;v1.0:ADPriboDB00005711;v1.0:ADPriboDB00005736;v1.0:ADPriboDB00005779;v1.0:ADPriboDB00005781;v1.0:ADPriboDB00005827;v1.…	PARP2;unspecified;PARP1;PARP2 K469A	2134;E305;E652;D228;D1499;E1324;K697;E3043;D2227;D2291;D663;E3215;K1752;D1929;unspecified	Mass Spectrometry;Autoradiography;unspecified	unspecified;HeLa cells;MCF10A Cells;T-47D Cells;HEK 293 and HeLa;HEK 293T;shPARG HCT116;shPARG HEK293T	unspecified	-0.0724813	6YnAd	FALSE	0.0164592	0.136727	0.0438346	-0.0639216	-0.108406	-0.0856888	-0.111288	0.0362697	0.11913	0.164196	0.15669	0.0585624	0.146184	10.6559	10.1224	10.4553	9.97016	10.4335	9.96727	10.5555	10.1977	10.6834	10.2353	10.5778	10.2247	-0.0724813	-0.440659	10.5192	-0.0591852
P62241	RPS8	40S ribosomal protein S8	P62241	v2.0;v1.0:ADPriboDB00001148;v1.0:ADPriboDB00002852;v1.0:ADPriboDB00006200;v1.0:ADPriboDB00008682;v1.0:ADPriboDB00011975	PARP1;PARP2 K469A;unspecified	unspecified	Mass Spectrometry;unspecified	MCF10A Cells;MDA-MB-468 Cells;HEK 293 and HeLa;HEK 293T;shPARG HCT116;unspecified	unspecified	0.111371	2YnAd	FALSE	0.0164832	0.133194	0.116292	0.0240319	0.0187494	0.254375	0.220696	0.0675812	0.0838069	-0.273235	-0.240921	-0.106835	-0.0995113	10.978	10.2679	10.8688	10.1703	11.0991	10.3723	10.9123	10.2354	10.5715	9.91066	10.7379	10.0521	0.111371	-0.693188	10.8448	-0.0238316
P49588	AARS	Alanine--tRNA ligase, cytoplasmic	P49588							0.118641	2YnAd	FALSE	0.0167426	0.0996589	0.204057	0.278091	0.366658	-0.045609	0.0257614	-0.112869	-0.212675	0.0849506	0.036527	-0.0874515	-0.203558	8.4711	9.57687	8.64953	9.73948	8.32583	9.39858	8.25857	9.16014	8.45639	9.40934	8.28399	9.16926	0.118641	1.00138	8.37144	-0.0521224
Q9NX63	CHCHD3	MICOS complex subunit MIC19	Q9NX63	v1.0:ADPriboDB00001231	PARP1	unspecified	unspecified	HEK 293 and HeLa	unspecified	-0.224813	6YnAd	FALSE	0.017181	-0.0356533	-0.529464	0.230122	-0.390166	-0.478351	-0.225737	-0.12177	0.343371	0.360736	0.218428	-0.035458	0.503194	5.74609	4.4088	6.01186	4.5481	5.30339	4.71253	5.65997	5.28164	6.14248	5.15669	5.74628	5.44146	-0.224813	-0.843475	5.78174	0.0193257
O00410	IPO5	Importin-5	O00410;O60518	v1.0:ADPriboDB00001325	PARP1	unspecified	unspecified	HEK 293 and HeLa	unspecified	0.0841745	2YnAd	FALSE	0.0173399	0.135598	0.0811568	0.191786	0.17388	-0.00758548	0.0170384	-0.145418	-0.164999	0.0333985	0.077682	-0.120953	-0.0979314	9.57073	9.71976	9.62691	9.81249	9.42754	9.65565	9.28971	9.47361	9.46853	9.71629	9.31418	9.54068	0.0841745	0.203478	9.43513	-0.0208776
O95864	FADS2	Fatty acid desaturase 2	O95864							0.124946	2YnAd	FALSE	0.0174221	0.239962	0.339418	0.00536159	-0.0223689	0.315046	0.236328	0.112848	0.120404	-0.209463	-0.185216	-0.0996819	-0.124492	6.53355	5.10983	6.29895	4.74805	6.60864	5.00674	6.40644	4.89082	6.08413	4.5852	6.19391	4.64592	0.124946	-1.52317	6.29359	-0.0875412
P61289	PSME3	Proteasome activator complex subunit 3	P61289							0.159891	2YnAd	FALSE	0.0174787	0.437509	0.355445	0.158838	0.100438	0.368603	0.388433	0.306184	0.397832	-0.168541	-0.251611	-0.252673	-0.140619	6.70944	7.33401	6.43077	7.079	6.64053	7.367	6.57811	7.3764	6.10339	6.72695	6.01926	6.83795	0.159891	0.706633	6.27193	-0.204362
P10301;P62070	RRAS;RRAS2	Ras-related protein R-Ras;Ras-related protein R-Ras2	P10301;P62070							-0.0705155	6YnAd	FALSE	0.017516	-0.175138	-0.270885	-0.315293	-0.15204	-0.0437451	0.0244898	-0.0643424	-0.0606544	-0.00970809	-0.0793141	0.0987078	0.0288857	7.90814	7.03652	7.76799	7.15536	8.03953	7.33189	8.01894	7.24675	8.07357	7.22809	8.18199	7.33629	-0.0705155	-0.775877	8.08328	0.122513
P11166	SLC2A1	Solute carrier family 2, facilitated glucose transporter member 1	P11166;P11169;Q8TDB8							0.0610882	2YnAd	FALSE	0.0176952	0.23827	0.251135	0.0199409	0.0585798	0.0549508	0.121085	0.0475707	0.0613343	0.0460527	-0.0630849	-0.029353	-0.0516166	9.48915	9.2505	9.27083	9.05795	9.30583	9.12045	9.29845	9.0607	9.29694	8.93628	9.22153	8.94775	0.0610882	-0.251517	9.25088	-0.0907534
Q13098	GPS1	COP9 signalosome complex subunit 1	Q13098;REV__Q8TF27;REV__Q96P64;REV__Q5VW22;REV__Q5VUJ5;REV__A8MT82;REV__A6NIR3;REV__Q5VTM2;REV__Q9UPQ3							0.11225	2YnAd	FALSE	0.0177989	-0.0699951	0.0809549	0.14366	0.0466638	0.0155225	0.116927	-0.309315	-0.383624	-0.017239	0.0583262	-0.102397	-0.259013	5.39511	6.45045	5.60877	6.41615	5.48063	6.48642	5.15579	5.98587	5.44787	6.42782	5.36271	6.11048	0.11225	0.904386	5.46511	0.081696
Q09161	NCBP1	Nuclear cap-binding protein subunit 1	Q09161	v1.0:ADPriboDB00001735	PARP1	unspecified	unspecified	HEK 293 and HeLa	unspecified	0.0710471	2YnAd	FALSE	0.0177989	0.155543	0.109875	0.0198698	0.0552165	0.134002	0.0531646	-0.136766	0.0437546	-0.0782812	-0.00365912	0.00702095	-0.156964	6.64315	6.42545	6.50748	6.37079	6.62161	6.36874	6.35084	6.35933	6.40933	6.31192	6.49463	6.15861	0.0710471	-0.172033	6.48761	-0.0243785
O43823	AKAP8	A-kinase anchor protein 8	O43823							-0.0647201	6YnAd	FALSE	0.0177989	-0.127847	-0.201904	-0.131612	-0.0877565	-0.128774	0.0173475	0.0350408	-0.0904877	0.0581032	0.0242428	0.0228632	0.0663327	6.08487	4.92716	6.0811	5.04131	6.08394	5.14642	6.24775	5.03858	6.27082	5.15331	6.23558	5.1954	-0.0647201	-1.08364	6.21271	0.0654563
O95757	HSPA4L	Heat shock 70 kDa protein 4L	O95757	v1.0:ADPriboDB00001692	PARP1	unspecified	unspecified	HEK 293 and HeLa	unspecified	0.0664375	2YnAd	FALSE	0.0177989	0.1517	0.0786947	0.0645731	0.0554761	0.135386	0.0321967	-0.0148736	-0.0754456	-0.0799547	0.0777599	-0.137429	-0.0492805	5.63702	7.02633	5.54989	7.00311	5.62071	6.97983	5.47045	6.87219	5.40536	7.0254	5.34789	6.89836	0.0664375	1.46232	5.48532	-0.02871
Q15629	TRAM1	Translocating chain-associated membrane protein 1	Q15629							0.104754	2YnAd	FALSE	0.0178299	0.278339	0.373793	0.135582	0.0617879	0.257245	0.209141	0.308847	0.125185	-0.139637	0.061163	-0.153009	-0.143703	5.73014	6.69318	5.58739	6.38118	5.70905	6.52853	5.76065	6.44458	5.31217	6.38055	5.29879	6.17569	0.104754	0.867587	5.4518	-0.165277
Q14232	EIF2B1	Translation initiation factor eIF-2B subunit alpha	Q14232							-0.0643641	6YnAd	FALSE	0.0180504	-0.16345	-0.155482	-0.0417301	-0.0320161	-0.126187	-0.0706261	-0.0190031	-0.0543037	0.134966	0.0455691	0.012097	0.0635523	5.37156	6.55383	5.49328	6.6773	5.40882	6.63869	5.51601	6.65501	5.66997	6.75488	5.54711	6.77286	-0.0643641	1.1743	5.53501	0.0488849
P17987	TCP1	T-complex protein 1 subunit alpha	P17987	v2.0;v1.0:ADPriboDB00001859;v1.0:ADPriboDB00011774	PARP3;PARP11;PARP1;unspecified	303;unspecified	Mass Spectrometry;unspecified	unspecified;HEK 293T;HEK 293 and HeLa;SK-N-SH	unspecified	0.0859724	2YnAd	FALSE	0.0184185	0.0155361	-0.00341923	0.196566	0.120684	0.0283816	-0.00867901	-0.260899	-0.200776	-0.00483764	0.0308212	-0.141511	-0.105396	8.70558	10.1297	8.88661	10.2538	8.71842	10.1245	8.42914	9.93237	8.6852	10.164	8.54853	10.0278	0.0859724	1.44311	8.69004	0.0400985
P46060	RANGAP1	Ran GTPase-activating protein 1	P46060	v2.0;v1.0:ADPriboDB00001802	PARP10;PARP1	unspecified	Mass Spectrometry;unspecified	HEK 293T cells;HEK 293 and HeLa	unspecified	0.0564104	2YnAd	FALSE	0.0186553	-0.0262509	-0.0494521	0.00567664	-0.0160598	0.0459727	0.0235914	-0.238927	-0.228709	-0.0775099	-0.0087121	-0.0639466	-0.0756432	10.7411	9.86701	10.773	9.9004	10.8133	9.94005	10.5284	9.68775	10.6899	9.90775	10.7034	9.84082	0.0564104	-0.850904	10.7674	0.0853558
O15372	EIF3H	Eukaryotic translation initiation factor 3 subunit H	O15372							-0.0678741	6YnAd	FALSE	0.0186662	0.000359729	-0.175318	-0.165046	-0.143054	-0.0352279	-0.00915484	0.0608761	0.0215749	0.0524328	0.0400253	-0.0335923	0.14573	10.3074	8.84782	10.142	8.88009	10.2718	9.01399	10.3679	9.04472	10.3594	9.06317	10.2734	9.16887	-0.0678741	-1.28386	10.307	0.0289013
P48643	CCT5	T-complex protein 1 subunit epsilon	P48643	v1.0:ADPriboDB00001604	PARP1	unspecified	unspecified	HEK 293 and HeLa	unspecified	0.0700967	2YnAd	FALSE	0.0186997	-0.116621	-0.108857	0.0400456	0.0832392	0.0230161	0.00770337	-0.265306	-0.336873	-0.0611172	-0.0470335	-0.112072	-0.0902328	9.69042	10.0324	9.84709	10.2245	9.83006	10.149	9.54174	9.80438	9.74593	10.0942	9.69497	10.051	0.0700967	0.334211	9.80704	0.118314
Q96RU3	FNBP1	Formin-binding protein 1	Q96RU3							0.0650112	2YnAd	FALSE	0.0190482	0.0219756	-0.0278429	0.0440767	0.0363333	0.063063	0.094991	-0.167241	-0.123245	0.0184475	-0.031052	-0.137792	-0.106655	6.44955	4.76897	6.47165	4.83314	6.49063	4.8918	6.26033	4.67356	6.44602	4.76576	6.28978	4.69015	0.0650112	-1.63076	6.42757	0.0378636
Q8N5K1	CISD2	CDGSH iron-sulfur domain-containing protein 2	Q8N5K1							0.127779	2YnAd	FALSE	0.0191355	0.0881688	0.137724	-0.0368399	0.0915395	0.40199	0.0235687	-0.0633344	-0.0235542	-0.197907	-0.336547	-0.252601	0.046745	5.16053	7.30738	5.03552	7.26119	5.47435	7.19322	5.00902	7.1461	4.87445	6.83311	4.81976	7.2164	0.127779	2.09729	5.07236	0.014553
O43242	PSMD3	26S proteasome non-ATPase regulatory subunit 3	O43242	v1.0:ADPriboDB00011521	unspecified	unspecified	unspecified	SK-N-SH	unspecified	0.105265	2YnAd	FALSE	0.0193276	0.364737	0.0612214	0.26697	0.0590755	0.106467	0.143438	-0.0988896	0.0714596	0.0329626	0.0783305	-0.301929	-0.0432064	7.04343	8.22577	6.94567	8.22363	6.78516	8.30799	6.57981	8.23601	6.71166	8.24288	6.37677	8.12135	0.105265	1.48586	6.6787	-0.0890428
P62937	PPIA	Peptidyl-prolyl cis-trans isomerase A;Peptidyl-prolyl cis-trans isomerase A, N-terminally processed	P62937;P0DN26;A0A0B4J2A2;A0A075B759;Q9Y536;F5H284;P0DN37	v2.0;v1.0:ADPriboDB00001779	PARP1;PARP3	166;82;unspecified	Mass Spectrometry;unspecified	unspecified;HEK 293 and HeLa	unspecified	0.0674226	2YnAd	FALSE	0.0193495	-0.267564	-0.29287	-0.0815884	-0.128732	0.18059	0.0803923	-0.324643	-0.26842	-0.288363	-0.242016	-0.13274	-0.0626623	11.3503	10.6248	11.5362	10.7889	11.7984	10.9981	11.2932	10.6493	11.3295	10.6757	11.4851	10.855	0.0674226	-0.70016	11.6178	0.219845
P31942	HNRNPH3	Heterogeneous nuclear ribonucleoprotein H3	P31942	v1.0:ADPriboDB00001068;v1.0:ADPriboDB00012025	PARP1;unspecified	unspecified	unspecified	HEK 293 and HeLa;unspecified	unspecified	-0.0767057	6YnAd	FALSE	0.0195277	-0.15492	-0.299397	-0.160322	-0.10736	0.0163458	-0.0997075	0.0566348	0.00331897	-0.118739	0.0247236	0.0158739	0.133295	5.48581	6.55798	5.4804	6.75002	5.65707	6.75767	5.69736	6.8607	5.52199	6.8821	5.6566	6.99067	-0.0767057	1.21665	5.64073	0.0829856
Q16512	PKN1	Serine/threonine-protein kinase N1	Q16512							-0.109043	6YnAd	FALSE	0.0201498	-0.203174	-0.0911544	-0.0486558	0.0608465	-0.25113	-0.0875819	0.05161	0.0440766	0.385258	0.111201	0.0995016	-0.0039781	6.23297	5.93284	6.38749	6.08484	6.18502	5.93641	6.48776	6.06807	6.8214	6.1352	6.53565	6.02002	-0.109043	-0.41215	6.43615	-0.0080334
A0AVT1	UBA6	Ubiquitin-like modifier-activating enzyme 6	A0AVT1							0.078979	2YnAd	FALSE	0.0203	0.0660088	0.115882	0.205011	0.173561	-0.0349137	0.0666484	-0.124106	-0.0962813	0.111374	-0.0185407	-0.10505	-0.122946	8.54	8.0278	8.679	8.08548	8.43908	7.97857	8.34988	7.81564	8.58536	7.89338	8.36894	7.78897	0.078979	-0.562072	8.47399	-0.0284507
P36551	CPOX	Oxygen-dependent coproporphyrinogen-III oxidase, mitochondrial	P36551							0.0884718	2YnAd	FALSE	0.0203343	0.204385	-0.0424437	0.0192731	0.0722305	0.0673074	0.122651	-0.146648	-0.208962	0.00323122	0.00118007	-0.234975	-0.0320831	6.07069	6.20921	5.88558	6.32388	5.93361	6.3743	5.71966	6.04269	5.86953	6.25283	5.63133	6.21957	0.0884718	0.385347	5.8663	0.0210217
[truncated: 704 more rows]

## Sheet: Full output
Majority protein IDs	coefficient	coefficient.value	coefficient.stderr	t_mod	p_mod	q_mod	significant_mod	q_ord	significant_ord	t_ord	p_ord	df_0	df_r	s2_0	s2	s2_post	Protein IDs	Gene names	Protein names	Score	Potential contaminant	Reverse	Only identified by site	Intensity	Peptide counts (all)	Peptide counts (unique)	Peptide counts (razor+unique)	Peptides	Unique peptides	Razor + unique peptides	Number of proteins	Mol. weight [kDa]	Oxidation (M) site positions	Q-value	Sequence length	Sequence lengths	Sequence coverage [%]	Unique + razor sequence coverage [%]	Unique sequence coverage [%]	ADPriboDB Entry	ADPriboDB PARP	ADPriboDB Site	ADPriboDB Method	ADPriboDB Origin	ADPriboDB Drug sensitivity
[truncated: 1,604 more rows]
