# Supplementary material for: An Integrated Chemical Proteomics Approach for Quantitative Profiling of Intracellular ADP-Ribosylation
Source: Sci Rep. 2019 Apr 30;9:6655. doi: 10.1038/s41598-019-43154-1 (PMC6491589; doi:10.1038/s41598-019-43154-1)
Supplement: Supplementary file 3 — Supplementary Dataset File 2 [file 41598_2019_43154_MOESM3_ESM.xlsx]

## Sheet: Result
Cluster	ID	Description	GeneRatio	BgRatio	pvalue	p.adjust	qvalue	geneID	Count	Gene names	Majority protein IDs	Protein IDs	Protein names
Prefers 2YnAd	R-HSA-71291	Metabolism of amino acids and derivatives	57/475	365/10513	7.70675e-17	6.65863e-14	4.54292e-14	10213/26227/9060/4942/2058/440/3921/1738/1737/1615/6187/2805/5702/6165/6723/5689/6188/38/6206/5682/5684/5685/6134/5692/6124/6122/3376/5704/501/6301/5691/9045/6611/4141/6224/5687/6189/6155/5705/5706/6130/6191/6156/6135/9255/7965/5708/5711/7296/29920/56922/5695/3028/64087/51520/58478/29968	57	PSMD14/PHGDH/PAPSS2/OAT/EPRS/ASNS/RPSA/DLD/DLAT/DARS/RPS2/GOT1/PSMC3/RPL35A/SRM/PSMB1/RPS3/ACAT1/RPS12/PSMA1/PSMA3/PSMA4/RPL10/PSMB4/RPL4/RPL3/IARS/PSMC4/ALDH7A1/SARS/PSMB3/RPL14/SMS/MARS/RPS20/PSMA6/RPS3A/RPL27/PSMC5/PSMC6/RPL7A/RPS4X/RPL30/RPL11/AIMP1/AIMP2/PSMD2/PSMD5/TXNRD1/PYCR2/MCCC1/PSMB7/HSD17B10/MCCC2/LARS/ENOPH1/PSAT1	O00487/O43175/O95340/P04181/P07814/P08243/P08865/P09622/P10515/P14868/P15880/P17174/P17980/P18077/P19623/P20618/P23396/P24752/P25398/P25786/P25788/P25789/P27635/P28070/P36578/P39023/P41252/P43686/P49419/P49591/P49720/P50914/P52788/P56192/P60866/P60900/P61247/P61353/P62195/P62333/P62424/P62701/P62888/P62913/Q12904/Q13155/Q13200/Q16401/Q16881/Q96C36/Q96RQ3/Q99436/Q99714/Q9HCC0/Q9P2J5/Q9UHY7/Q9Y617	O00487/O43175/O95340/P04181/P07814/P08243/P08865;REV__Q2TAZ0/P09622/P10515/P14868/P15880/P17174/P17980/P18077/P19623/P20618/P23396/P24752/P25398/P25786/P25788/P25789/P27635;Q96L21/P28070/P36578/P39023;Q92901/P41252/P43686/P49419/P49591/P49720/P50914/P52788/P56192/P60866/P60900/P61247/P61353/P62195;Q8NB90/P62333/P62424/P62701;Q8TD47;P22090/P62888/P62913/Q12904/Q13155/Q13200/Q16401/Q16881;Q9NNW7/Q9…	26S proteasome non-ATPase regulatory subunit 14/D-3-phosphoglycerate dehydrogenase/Bifunctional 3-phosphoadenosine 5-phosphosulfate synthase 2;Sulfate adenylyltransferase;Adenylyl-sulfate kinase/Ornithine aminotransferase, mitochondrial;Ornithine aminotransferase, hepatic form;Ornithine aminotransferase, renal form/Bifunctional glutamate/proline--tRNA ligase;Glutamate--tRNA ligase;Proline--tRNA l…
Prefers 2YnAd	R-HSA-72203	Processing of Capped Intron-Containing Pre-mRNA	44/475	243/10513	1.34683e-15	5.81831e-13	3.96961e-13	1665/9092/10236/10465/23451/23020/1977/3191/1655/3181/5431/5903/220988/3185/6635/6636/1477/9295/6429/10949/8683/6430/6431/10992/3184/9343/23450/7536/6432/23511/10594/84844/11325/10523/9688/79869/57187/23165/9410/988/4927/79902/27339/23524	44	DHX15/SART1/HNRNPR/PPIH/SF3B1/SNRNP200/EIF4E/HNRNPL/DDX5/HNRNPA2B1/POLR2B/RANBP2/HNRNPA3/HNRNPF/SNRPE/SNRPF/CSTF1/SRSF11/SRSF4/HNRNPA0/SRSF9/SRSF5/SRSF6/SF3B2/HNRNPD/EFTUD2/SF3B3/SF1/SRSF7/NUP188/PRPF8/PHF5A/DDX42/CHERP/NUP93/CPSF7/THOC2/NUP205/SNRNP40/CDC5L/NUP88/NUP85/PRPF19/SRRM2	O43143/O43290/O43390/O43447/O75533/O75643/P06730/P14866/P17844/P22626/P30876/P49792/P51991/P52597/P62304/P62306/Q05048/Q05519/Q08170/Q13151/Q13242/Q13243/Q13247/Q13435/Q14103/Q15029/Q15393/Q15637/Q16629/Q5SRE5/Q6P2Q9/Q7RTV0/Q86XP3/Q8IWX8/Q8N1F7/Q8N684/Q8NI27/Q92621/Q96DI7/Q99459/Q99567/Q9BW27/Q9UMS4/Q9UQ35	O43143/O43290/O43390/O43447/O75533/O75643;Q86VH2/P06730/P14866/P17844/P22626/P30876/P49792;A6NKT7;P0DJD0;P0DJD1;Q7Z3J3;Q99666;O14715;Q05823;Q8ND04/P51991/P52597/P62304/P62306/Q05048/Q05519/Q08170/Q13151/Q13242/Q13243/Q13247/Q13435/Q14103/Q15029/Q15393;Q14789/Q15637/Q16629/Q5SRE5/Q6P2Q9/Q7RTV0/Q86XP3/Q8IWX8/Q8N1F7/Q8N684/Q8NI27/Q92621/Q96DI7/Q99459/Q99567/Q9BW27/Q9UMS4/Q9UQ35	Pre-mRNA-splicing factor ATP-dependent RNA helicase DHX15/U4/U6.U5 tri-snRNP-associated protein 1/Heterogeneous nuclear ribonucleoprotein R/Peptidyl-prolyl cis-trans isomerase H/Splicing factor 3B subunit 1/U5 small nuclear ribonucleoprotein 200 kDa helicase/Eukaryotic translation initiation factor 4E/Heterogeneous nuclear ribonucleoprotein L/Probable ATP-dependent RNA helicase DDX5/Heterogeneous…
Prefers 2YnAd	R-HSA-72766	Translation	48/475	292/10513	3.33374e-15	9.60116e-13	6.5505e-13	9669/1965/1977/2058/3921/26986/1615/6187/6165/8894/6188/6206/7407/6134/1936/6124/6122/1650/2617/3376/7284/6301/9045/1983/8662/4141/1973/6224/6189/6155/6130/6191/6156/6135/65993/9255/7965/8668/8661/1974/5464/78988/27068/10056/55699/51520/51386/51649	48	EIF5B/EIF2S1/EIF4E/EPRS/RPSA/PABPC1/DARS/RPS2/RPL35A/EIF2S2/RPS3/RPS12/VARS/RPL10/EEF1D/RPL4/RPL3/DDOST/GARS/IARS/TUFM/SARS/RPL14/EIF5/EIF3B/MARS/EIF4A1/RPS20/RPS3A/RPL27/RPL7A/RPS4X/RPL30/RPL11/MRPS34/AIMP1/AIMP2/EIF3I/EIF3A/EIF4A2/PPA1/MRPL57/PPA2/FARSB/IARS2/LARS/EIF3L/MRPS23	O60841/P05198/P06730/P07814/P08865/P11940/P14868/P15880/P18077/P20042/P23396/P25398/P26640/P27635/P29692/P36578/P39023/P39656/P41250/P41252/P49411/P49591/P50914/P55010/P55884/P56192/P60842/P60866/P61247/P61353/P62424/P62701/P62888/P62913/P82930/Q12904/Q13155/Q13347/Q14152/Q14240/Q15181/Q9BQC6/Q9H2U2/Q9NSD9/Q9NSE4/Q9P2J5/Q9Y262/Q9Y3D9	O60841/P05198/P06730/P07814/P08865;REV__Q2TAZ0/P11940;Q9H361;Q4VXU2;Q96DU9/P14868/P15880/P18077/P20042/P23396/P25398/P26640/P27635;Q96L21/P29692/P36578/P39023;Q92901/P39656/P41250/P41252/P49411/P49591/P50914/P55010/P55884/P56192/P60842/P60866/P61247/P61353/P62424/P62701;Q8TD47;P22090/P62888/P62913/P82930/Q12904/Q13155/Q13347/Q14152/Q14240/Q15181/Q9BQC6/Q9H2U2/Q9NSD9;REV__Q6ZSS7/Q9NSE4/Q9P2J5/Q9Y2…	Eukaryotic translation initiation factor 5B/Eukaryotic translation initiation factor 2 subunit 1/Eukaryotic translation initiation factor 4E/Bifunctional glutamate/proline--tRNA ligase;Glutamate--tRNA ligase;Proline--tRNA ligase/40S ribosomal protein SA/Polyadenylate-binding protein 1/Aspartate--tRNA ligase, cytoplasmic/40S ribosomal protein S2/60S ribosomal protein L35a/Eukaryotic translation in…
Prefers 2YnAd	R-HSA-72163	mRNA Splicing - Major Pathway	36/475	183/10513	4.17301e-14	9.0137e-12	6.1497e-12	1665/9092/10236/10465/23451/23020/3191/1655/3181/5431/220988/3185/6635/6636/1477/9295/6429/10949/8683/6430/6431/10992/3184/9343/23450/7536/6432/10594/84844/11325/10523/79869/9410/988/27339/23524	36	DHX15/SART1/HNRNPR/PPIH/SF3B1/SNRNP200/HNRNPL/DDX5/HNRNPA2B1/POLR2B/HNRNPA3/HNRNPF/SNRPE/SNRPF/CSTF1/SRSF11/SRSF4/HNRNPA0/SRSF9/SRSF5/SRSF6/SF3B2/HNRNPD/EFTUD2/SF3B3/SF1/SRSF7/PRPF8/PHF5A/DDX42/CHERP/CPSF7/SNRNP40/CDC5L/PRPF19/SRRM2	O43143/O43290/O43390/O43447/O75533/O75643/P14866/P17844/P22626/P30876/P51991/P52597/P62304/P62306/Q05048/Q05519/Q08170/Q13151/Q13242/Q13243/Q13247/Q13435/Q14103/Q15029/Q15393/Q15637/Q16629/Q6P2Q9/Q7RTV0/Q86XP3/Q8IWX8/Q8N684/Q96DI7/Q99459/Q9UMS4/Q9UQ35	O43143/O43290/O43390/O43447/O75533/O75643;Q86VH2/P14866/P17844/P22626/P30876/P51991/P52597/P62304/P62306/Q05048/Q05519/Q08170/Q13151/Q13242/Q13243/Q13247/Q13435/Q14103/Q15029/Q15393;Q14789/Q15637/Q16629/Q6P2Q9/Q7RTV0/Q86XP3/Q8IWX8/Q8N684/Q96DI7/Q99459/Q9UMS4/Q9UQ35	Pre-mRNA-splicing factor ATP-dependent RNA helicase DHX15/U4/U6.U5 tri-snRNP-associated protein 1/Heterogeneous nuclear ribonucleoprotein R/Peptidyl-prolyl cis-trans isomerase H/Splicing factor 3B subunit 1/U5 small nuclear ribonucleoprotein 200 kDa helicase/Heterogeneous nuclear ribonucleoprotein L/Probable ATP-dependent RNA helicase DDX5/Heterogeneous nuclear ribonucleoproteins A2/B1/DNA-direct…
Prefers 2YnAd	R-HSA-72312	rRNA processing	38/475	206/10513	6.93482e-14	1.19834e-11	8.17579e-12	23481/10528/1736/27340/3921/6187/6165/2091/6188/6206/6134/6124/6122/4839/9045/8568/6224/6189/6155/6130/6191/6156/6135/5394/705/23160/54931/134430/3028/57418/55759/55226/22803/51202/25926/51010/9188/51096	38	PES1/NOP56/DKC1/UTP20/RPSA/RPS2/RPL35A/FBL/RPS3/RPS12/RPL10/RPL4/RPL3/NOP2/RPL14/RRP1/RPS20/RPS3A/RPL27/RPL7A/RPS4X/RPL30/RPL11/EXOSC10/BYSL/WDR43/TRMT10C/WDR36/HSD17B10/WDR18/WDR12/NAT10/XRN2/DDX47/NOL11/EXOSC3/DDX21/UTP18	O00541/O00567/O60832/O75691/P08865/P15880/P18077/P22087/P23396/P25398/P27635/P36578/P39023/P46087/P50914/P56182/P60866/P61247/P61353/P62424/P62701/P62888/P62913/Q01780/Q13895/Q15061/Q7L0Y3/Q8NI36/Q99714/Q9BV38/Q9GZL7/Q9H0A0/Q9H0D6/Q9H0S4/Q9H8H0/Q9NQT5/Q9NR30/Q9Y5J1	O00541/O00567/O60832/O75691/P08865;REV__Q2TAZ0/P15880/P18077/P22087/P23396/P25398/P27635;Q96L21/P36578/P39023;Q92901/P46087/P50914/P56182/P60866/P61247/P61353/P62424/P62701;Q8TD47;P22090/P62888/P62913/Q01780/Q13895/Q15061/Q7L0Y3/Q8NI36/Q99714/Q9BV38/Q9GZL7/Q9H0A0/Q9H0D6/Q9H0S4/Q9H8H0/Q9NQT5/Q9NR30/Q9Y5J1	Pescadillo homolog/Nucleolar protein 56/H/ACA ribonucleoprotein complex subunit 4/Small subunit processome component 20 homolog/40S ribosomal protein SA/40S ribosomal protein S2/60S ribosomal protein L35a/rRNA 2-O-methyltransferase fibrillarin/40S ribosomal protein S3/40S ribosomal protein S12/60S ribosomal protein L10/60S ribosomal protein L4/60S ribosomal protein L3/Probable 28S rRNA (cytosine(…
Prefers 2YnAd	R-HSA-72172	mRNA Splicing	36/475	191/10513	1.64227e-13	2.35779e-11	1.60863e-11	1665/9092/10236/10465/23451/23020/3191/1655/3181/5431/220988/3185/6635/6636/1477/9295/6429/10949/8683/6430/6431/10992/3184/9343/23450/7536/6432/10594/84844/11325/10523/79869/9410/988/27339/23524	36	DHX15/SART1/HNRNPR/PPIH/SF3B1/SNRNP200/HNRNPL/DDX5/HNRNPA2B1/POLR2B/HNRNPA3/HNRNPF/SNRPE/SNRPF/CSTF1/SRSF11/SRSF4/HNRNPA0/SRSF9/SRSF5/SRSF6/SF3B2/HNRNPD/EFTUD2/SF3B3/SF1/SRSF7/PRPF8/PHF5A/DDX42/CHERP/CPSF7/SNRNP40/CDC5L/PRPF19/SRRM2	O43143/O43290/O43390/O43447/O75533/O75643/P14866/P17844/P22626/P30876/P51991/P52597/P62304/P62306/Q05048/Q05519/Q08170/Q13151/Q13242/Q13243/Q13247/Q13435/Q14103/Q15029/Q15393/Q15637/Q16629/Q6P2Q9/Q7RTV0/Q86XP3/Q8IWX8/Q8N684/Q96DI7/Q99459/Q9UMS4/Q9UQ35	O43143/O43290/O43390/O43447/O75533/O75643;Q86VH2/P14866/P17844/P22626/P30876/P51991/P52597/P62304/P62306/Q05048/Q05519/Q08170/Q13151/Q13242/Q13243/Q13247/Q13435/Q14103/Q15029/Q15393;Q14789/Q15637/Q16629/Q6P2Q9/Q7RTV0/Q86XP3/Q8IWX8/Q8N684/Q96DI7/Q99459/Q9UMS4/Q9UQ35	Pre-mRNA-splicing factor ATP-dependent RNA helicase DHX15/U4/U6.U5 tri-snRNP-associated protein 1/Heterogeneous nuclear ribonucleoprotein R/Peptidyl-prolyl cis-trans isomerase H/Splicing factor 3B subunit 1/U5 small nuclear ribonucleoprotein 200 kDa helicase/Heterogeneous nuclear ribonucleoprotein L/Probable ATP-dependent RNA helicase DDX5/Heterogeneous nuclear ribonucleoproteins A2/B1/DNA-direct…
Prefers 2YnAd	R-HSA-5663205	Infectious disease	53/475	384/10513	1.91025e-13	2.35779e-11	1.60863e-11	6829/10213/8731/9525/8815/3921/2547/6187/5702/6165/1104/5689/6188/6206/5682/5684/5685/6134/811/5692/5431/6124/6122/2237/5704/5691/5903/9045/6224/5687/6189/6155/5705/5706/6130/6191/5901/6156/6135/6749/5708/3837/5711/7296/23511/9688/23165/5695/4927/6455/79902/51534/51510	53	SUPT5H/PSMD14/RNMT/VPS4B/BANF1/RPSA/XRCC6/RPS2/PSMC3/RPL35A/RCC1/PSMB1/RPS3/RPS12/PSMA1/PSMA3/PSMA4/RPL10/CALR/PSMB4/POLR2B/RPL4/RPL3/FEN1/PSMC4/PSMB3/RANBP2/RPL14/RPS20/PSMA6/RPS3A/RPL27/PSMC5/PSMC6/RPL7A/RPS4X/RAN/RPL30/RPL11/SSRP1/PSMD2/KPNB1/PSMD5/TXNRD1/NUP188/NUP93/NUP205/PSMB7/NUP88/SH3GL1/NUP85/VTA1/CHMP5	O00267/O00487/O43148/O75351/O75531/P08865/P12956/P15880/P17980/P18077/P18754/P20618/P23396/P25398/P25786/P25788/P25789/P27635/P27797/P28070/P30876/P36578/P39023/P39748/P43686/P49720/P49792/P50914/P60866/P60900/P61247/P61353/P62195/P62333/P62424/P62701/P62826/P62888/P62913/Q08945/Q13200/Q14974/Q16401/Q16881/Q5SRE5/Q8N1F7/Q92621/Q99436/Q99567/Q99961/Q9BW27/Q9NP79/Q9NZZ3	O00267/O00487/O43148/O75351;Q6PIW4/O75531/P08865;REV__Q2TAZ0/P12956;P51449/P15880/P17980/P18077/P18754/P20618/P23396/P25398/P25786/P25788/P25789/P27635;Q96L21/P27797/P28070/P30876/P36578/P39023;Q92901/P39748/P43686/P49720/P49792;A6NKT7;P0DJD0;P0DJD1;Q7Z3J3;Q99666;O14715;Q05823;Q8ND04/P50914/P60866/P60900/P61247/P61353/P62195;Q8NB90/P62333/P62424/P62701;Q8TD47;P22090/P62826/P62888/P62913/Q08945/Q1…	Transcription elongation factor SPT5/26S proteasome non-ATPase regulatory subunit 14/mRNA cap guanine-N7 methyltransferase/Vacuolar protein sorting-associated protein 4B/Barrier-to-autointegration factor;Barrier-to-autointegration factor, N-terminally processed/40S ribosomal protein SA/X-ray repair cross-complementing protein 6/40S ribosomal protein S2/26S protease regulatory subunit 6A/60S ribos…
Prefers 2YnAd	R-HSA-8868773	rRNA processing in the nucleus and cytosol	36/475	196/10513	3.71546e-13	3.97152e-11	2.70962e-11	23481/10528/1736/27340/3921/6187/6165/2091/6188/6206/6134/6124/6122/4839/9045/8568/6224/6189/6155/6130/6191/6156/6135/5394/705/23160/134430/57418/55759/55226/22803/51202/25926/51010/9188/51096	36	PES1/NOP56/DKC1/UTP20/RPSA/RPS2/RPL35A/FBL/RPS3/RPS12/RPL10/RPL4/RPL3/NOP2/RPL14/RRP1/RPS20/RPS3A/RPL27/RPL7A/RPS4X/RPL30/RPL11/EXOSC10/BYSL/WDR43/WDR36/WDR18/WDR12/NAT10/XRN2/DDX47/NOL11/EXOSC3/DDX21/UTP18	O00541/O00567/O60832/O75691/P08865/P15880/P18077/P22087/P23396/P25398/P27635/P36578/P39023/P46087/P50914/P56182/P60866/P61247/P61353/P62424/P62701/P62888/P62913/Q01780/Q13895/Q15061/Q8NI36/Q9BV38/Q9GZL7/Q9H0A0/Q9H0D6/Q9H0S4/Q9H8H0/Q9NQT5/Q9NR30/Q9Y5J1	O00541/O00567/O60832/O75691/P08865;REV__Q2TAZ0/P15880/P18077/P22087/P23396/P25398/P27635;Q96L21/P36578/P39023;Q92901/P46087/P50914/P56182/P60866/P61247/P61353/P62424/P62701;Q8TD47;P22090/P62888/P62913/Q01780/Q13895/Q15061/Q8NI36/Q9BV38/Q9GZL7/Q9H0A0/Q9H0D6/Q9H0S4/Q9H8H0/Q9NQT5/Q9NR30/Q9Y5J1	Pescadillo homolog/Nucleolar protein 56/H/ACA ribonucleoprotein complex subunit 4/Small subunit processome component 20 homolog/40S ribosomal protein SA/40S ribosomal protein S2/60S ribosomal protein L35a/rRNA 2-O-methyltransferase fibrillarin/40S ribosomal protein S3/40S ribosomal protein S12/60S ribosomal protein L10/60S ribosomal protein L4/60S ribosomal protein L3/Probable 28S rRNA (cytosine(…
Prefers 2YnAd	R-HSA-72613	Eukaryotic Translation Initiation	28/475	121/10513	4.59667e-13	3.97152e-11	2.70962e-11	9669/1965/1977/3921/26986/6187/6165/8894/6188/6206/6134/6124/6122/9045/1983/8662/1973/6224/6189/6155/6130/6191/6156/6135/8668/8661/1974/51386	28	EIF5B/EIF2S1/EIF4E/RPSA/PABPC1/RPS2/RPL35A/EIF2S2/RPS3/RPS12/RPL10/RPL4/RPL3/RPL14/EIF5/EIF3B/EIF4A1/RPS20/RPS3A/RPL27/RPL7A/RPS4X/RPL30/RPL11/EIF3I/EIF3A/EIF4A2/EIF3L	O60841/P05198/P06730/P08865/P11940/P15880/P18077/P20042/P23396/P25398/P27635/P36578/P39023/P50914/P55010/P55884/P60842/P60866/P61247/P61353/P62424/P62701/P62888/P62913/Q13347/Q14152/Q14240/Q9Y262	O60841/P05198/P06730/P08865;REV__Q2TAZ0/P11940;Q9H361;Q4VXU2;Q96DU9/P15880/P18077/P20042/P23396/P25398/P27635;Q96L21/P36578/P39023;Q92901/P50914/P55010/P55884/P60842/P60866/P61247/P61353/P62424/P62701;Q8TD47;P22090/P62888/P62913/Q13347/Q14152/Q14240/Q9Y262	Eukaryotic translation initiation factor 5B/Eukaryotic translation initiation factor 2 subunit 1/Eukaryotic translation initiation factor 4E/40S ribosomal protein SA/Polyadenylate-binding protein 1/40S ribosomal protein S2/60S ribosomal protein L35a/Eukaryotic translation initiation factor 2 subunit 2/40S ribosomal protein S3/40S ribosomal protein S12/60S ribosomal protein L10/60S ribosomal prote…
Prefers 2YnAd	R-HSA-72737	Cap-dependent Translation Initiation	28/475	121/10513	4.59667e-13	3.97152e-11	2.70962e-11	9669/1965/1977/3921/26986/6187/6165/8894/6188/6206/6134/6124/6122/9045/1983/8662/1973/6224/6189/6155/6130/6191/6156/6135/8668/8661/1974/51386	28	EIF5B/EIF2S1/EIF4E/RPSA/PABPC1/RPS2/RPL35A/EIF2S2/RPS3/RPS12/RPL10/RPL4/RPL3/RPL14/EIF5/EIF3B/EIF4A1/RPS20/RPS3A/RPL27/RPL7A/RPS4X/RPL30/RPL11/EIF3I/EIF3A/EIF4A2/EIF3L	O60841/P05198/P06730/P08865/P11940/P15880/P18077/P20042/P23396/P25398/P27635/P36578/P39023/P50914/P55010/P55884/P60842/P60866/P61247/P61353/P62424/P62701/P62888/P62913/Q13347/Q14152/Q14240/Q9Y262	O60841/P05198/P06730/P08865;REV__Q2TAZ0/P11940;Q9H361;Q4VXU2;Q96DU9/P15880/P18077/P20042/P23396/P25398/P27635;Q96L21/P36578/P39023;Q92901/P50914/P55010/P55884/P60842/P60866/P61247/P61353/P62424/P62701;Q8TD47;P22090/P62888/P62913/Q13347/Q14152/Q14240/Q9Y262	Eukaryotic translation initiation factor 5B/Eukaryotic translation initiation factor 2 subunit 1/Eukaryotic translation initiation factor 4E/40S ribosomal protein SA/Polyadenylate-binding protein 1/40S ribosomal protein S2/60S ribosomal protein L35a/Eukaryotic translation initiation factor 2 subunit 2/40S ribosomal protein S3/40S ribosomal protein S12/60S ribosomal protein L10/60S ribosomal prote…
Prefers 2YnAd	R-HSA-72706	GTP hydrolysis and joining of the 60S ribosomal subunit	27/475	114/10513	6.67412e-13	5.24222e-11	3.57656e-11	9669/1965/1977/3921/6187/6165/8894/6188/6206/6134/6124/6122/9045/1983/8662/1973/6224/6189/6155/6130/6191/6156/6135/8668/8661/1974/51386	27	EIF5B/EIF2S1/EIF4E/RPSA/RPS2/RPL35A/EIF2S2/RPS3/RPS12/RPL10/RPL4/RPL3/RPL14/EIF5/EIF3B/EIF4A1/RPS20/RPS3A/RPL27/RPL7A/RPS4X/RPL30/RPL11/EIF3I/EIF3A/EIF4A2/EIF3L	O60841/P05198/P06730/P08865/P15880/P18077/P20042/P23396/P25398/P27635/P36578/P39023/P50914/P55010/P55884/P60842/P60866/P61247/P61353/P62424/P62701/P62888/P62913/Q13347/Q14152/Q14240/Q9Y262	O60841/P05198/P06730/P08865;REV__Q2TAZ0/P15880/P18077/P20042/P23396/P25398/P27635;Q96L21/P36578/P39023;Q92901/P50914/P55010/P55884/P60842/P60866/P61247/P61353/P62424/P62701;Q8TD47;P22090/P62888/P62913/Q13347/Q14152/Q14240/Q9Y262	Eukaryotic translation initiation factor 5B/Eukaryotic translation initiation factor 2 subunit 1/Eukaryotic translation initiation factor 4E/40S ribosomal protein SA/40S ribosomal protein S2/60S ribosomal protein L35a/Eukaryotic translation initiation factor 2 subunit 2/40S ribosomal protein S3/40S ribosomal protein S12/60S ribosomal protein L10/60S ribosomal protein L4/60S ribosomal protein L3/6…
Prefers 2YnAd	R-HSA-156827	L13a-mediated translational silencing of Ceruloplasmin expression	26/475	113/10513	3.68438e-12	2.65275e-10	1.80987e-10	1965/1977/3921/26986/6187/6165/8894/6188/6206/6134/6124/6122/9045/8662/1973/6224/6189/6155/6130/6191/6156/6135/8668/8661/1974/51386	26	EIF2S1/EIF4E/RPSA/PABPC1/RPS2/RPL35A/EIF2S2/RPS3/RPS12/RPL10/RPL4/RPL3/RPL14/EIF3B/EIF4A1/RPS20/RPS3A/RPL27/RPL7A/RPS4X/RPL30/RPL11/EIF3I/EIF3A/EIF4A2/EIF3L	P05198/P06730/P08865/P11940/P15880/P18077/P20042/P23396/P25398/P27635/P36578/P39023/P50914/P55884/P60842/P60866/P61247/P61353/P62424/P62701/P62888/P62913/Q13347/Q14152/Q14240/Q9Y262	P05198/P06730/P08865;REV__Q2TAZ0/P11940;Q9H361;Q4VXU2;Q96DU9/P15880/P18077/P20042/P23396/P25398/P27635;Q96L21/P36578/P39023;Q92901/P50914/P55884/P60842/P60866/P61247/P61353/P62424/P62701;Q8TD47;P22090/P62888/P62913/Q13347/Q14152/Q14240/Q9Y262	Eukaryotic translation initiation factor 2 subunit 1/Eukaryotic translation initiation factor 4E/40S ribosomal protein SA/Polyadenylate-binding protein 1/40S ribosomal protein S2/60S ribosomal protein L35a/Eukaryotic translation initiation factor 2 subunit 2/40S ribosomal protein S3/40S ribosomal protein S12/60S ribosomal protein L10/60S ribosomal protein L4/60S ribosomal protein L3/60S ribosomal…
Prefers 2YnAd	R-HSA-68882	Mitotic Anaphase	35/475	202/10513	4.65112e-12	3.09121e-10	2.10901e-10	10213/1783/9184/8815/4000/5702/5689/4001/5682/5684/5685/5692/6249/7112/5048/5704/5691/5903/5687/5705/5706/10376/7277/991/5708/5711/147841/5695/7443/84790/79902/83540/55920/9126/10726	35	PSMD14/DYNC1LI2/BUB3/BANF1/LMNA/PSMC3/PSMB1/LMNB1/PSMA1/PSMA3/PSMA4/PSMB4/CLIP1/TMPO/TMPO/PAFAH1B1/PSMC4/PSMB3/RANBP2/PSMA6/PSMC5/PSMC6/TUBA1B/TUBA4A/CDC20/PSMD2/PSMD5/SPC24/PSMB7/VRK1/TUBA1C/NUP85/NUF2/RCC2/SMC3/NUDC	O00487/O43237/O43684/O75531/P02545/P17980/P20618/P20700/P25786/P25788/P25789/P28070/P30622/P42166/P42167/P43034/P43686/P49720/P49792/P60900/P62195/P62333/P68363/P68366/Q12834/Q13200/Q16401/Q8NBT2/Q99436/Q99986/Q9BQE3/Q9BW27/Q9BZD4/Q9P258/Q9UQE7/Q9Y266	O00487/O43237/O43684/O75531/P02545;REV__Q5VX52/P17980/P20618/P20700/P25786/P25788/P25789/P28070/P30622/P42166/P42167/P43034/P43686/P49720/P49792;A6NKT7;P0DJD0;P0DJD1;Q7Z3J3;Q99666;O14715;Q05823;Q8ND04/P60900/P62195;Q8NB90/P62333/P68363;A6NHL2;Q9H853/P68366/Q12834/Q13200/Q16401/Q8NBT2;REV__O14524;REV__Q5TB80;Q8IYE1;Q569K6;Q8TE76;Q2KHM9;Q5VT97;O15078/Q99436/Q99986/Q9BQE3/Q9BW27/Q9BZD4/Q9P258/Q9UQE7…	26S proteasome non-ATPase regulatory subunit 14/Cytoplasmic dynein 1 light intermediate chain 2/Mitotic checkpoint protein BUB3/Barrier-to-autointegration factor;Barrier-to-autointegration factor, N-terminally processed/Prelamin-A/C;Lamin-A/C/26S protease regulatory subunit 6A/Proteasome subunit beta type-1/Lamin-B1/Proteasome subunit alpha type-1/Proteasome subunit alpha type-3/Proteasome subuni…
Prefers 2YnAd	R-HSA-2555396	Mitotic Metaphase and Anaphase	35/475	203/10513	5.38866e-12	3.18312e-10	2.17172e-10	10213/1783/9184/8815/4000/5702/5689/4001/5682/5684/5685/5692/6249/7112/5048/5704/5691/5903/5687/5705/5706/10376/7277/991/5708/5711/147841/5695/7443/84790/79902/83540/55920/9126/10726	35	PSMD14/DYNC1LI2/BUB3/BANF1/LMNA/PSMC3/PSMB1/LMNB1/PSMA1/PSMA3/PSMA4/PSMB4/CLIP1/TMPO/TMPO/PAFAH1B1/PSMC4/PSMB3/RANBP2/PSMA6/PSMC5/PSMC6/TUBA1B/TUBA4A/CDC20/PSMD2/PSMD5/SPC24/PSMB7/VRK1/TUBA1C/NUP85/NUF2/RCC2/SMC3/NUDC	O00487/O43237/O43684/O75531/P02545/P17980/P20618/P20700/P25786/P25788/P25789/P28070/P30622/P42166/P42167/P43034/P43686/P49720/P49792/P60900/P62195/P62333/P68363/P68366/Q12834/Q13200/Q16401/Q8NBT2/Q99436/Q99986/Q9BQE3/Q9BW27/Q9BZD4/Q9P258/Q9UQE7/Q9Y266	O00487/O43237/O43684/O75531/P02545;REV__Q5VX52/P17980/P20618/P20700/P25786/P25788/P25789/P28070/P30622/P42166/P42167/P43034/P43686/P49720/P49792;A6NKT7;P0DJD0;P0DJD1;Q7Z3J3;Q99666;O14715;Q05823;Q8ND04/P60900/P62195;Q8NB90/P62333/P68363;A6NHL2;Q9H853/P68366/Q12834/Q13200/Q16401/Q8NBT2;REV__O14524;REV__Q5TB80;Q8IYE1;Q569K6;Q8TE76;Q2KHM9;Q5VT97;O15078/Q99436/Q99986/Q9BQE3/Q9BW27/Q9BZD4/Q9P258/Q9UQE7…	26S proteasome non-ATPase regulatory subunit 14/Cytoplasmic dynein 1 light intermediate chain 2/Mitotic checkpoint protein BUB3/Barrier-to-autointegration factor;Barrier-to-autointegration factor, N-terminally processed/Prelamin-A/C;Lamin-A/C/26S protease regulatory subunit 6A/Proteasome subunit beta type-1/Lamin-B1/Proteasome subunit alpha type-1/Proteasome subunit alpha type-3/Proteasome subuni…
Prefers 2YnAd	R-HSA-9010553	Regulation of expression of SLITs and ROBOs	32/475	172/10513	5.52625e-12	3.18312e-10	2.17172e-10	10213/3921/26986/6187/5702/6165/5689/6188/6206/5682/5684/5685/6134/5692/6124/6122/5704/5691/9045/6224/5687/6189/6155/5705/5706/6130/6191/6156/6135/5708/5711/5695	32	PSMD14/RPSA/PABPC1/RPS2/PSMC3/RPL35A/PSMB1/RPS3/RPS12/PSMA1/PSMA3/PSMA4/RPL10/PSMB4/RPL4/RPL3/PSMC4/PSMB3/RPL14/RPS20/PSMA6/RPS3A/RPL27/PSMC5/PSMC6/RPL7A/RPS4X/RPL30/RPL11/PSMD2/PSMD5/PSMB7	O00487/P08865/P11940/P15880/P17980/P18077/P20618/P23396/P25398/P25786/P25788/P25789/P27635/P28070/P36578/P39023/P43686/P49720/P50914/P60866/P60900/P61247/P61353/P62195/P62333/P62424/P62701/P62888/P62913/Q13200/Q16401/Q99436	O00487/P08865;REV__Q2TAZ0/P11940;Q9H361;Q4VXU2;Q96DU9/P15880/P17980/P18077/P20618/P23396/P25398/P25786/P25788/P25789/P27635;Q96L21/P28070/P36578/P39023;Q92901/P43686/P49720/P50914/P60866/P60900/P61247/P61353/P62195;Q8NB90/P62333/P62424/P62701;Q8TD47;P22090/P62888/P62913/Q13200/Q16401/Q99436	26S proteasome non-ATPase regulatory subunit 14/40S ribosomal protein SA/Polyadenylate-binding protein 1/40S ribosomal protein S2/26S protease regulatory subunit 6A/60S ribosomal protein L35a/Proteasome subunit beta type-1/40S ribosomal protein S3/40S ribosomal protein S12/Proteasome subunit alpha type-1/Proteasome subunit alpha type-3/Proteasome subunit alpha type-4/60S ribosomal protein L10/Pro…
Prefers 2YnAd	R-HSA-6791226	Major pathway of rRNA processing in the nucleolus and cytosol	33/475	186/10513	9.93243e-12	5.36351e-10	3.65932e-10	23481/10528/27340/3921/6187/6165/2091/6188/6206/6134/6124/6122/9045/8568/6224/6189/6155/6130/6191/6156/6135/5394/705/23160/134430/57418/55759/22803/51202/25926/51010/9188/51096	33	PES1/NOP56/UTP20/RPSA/RPS2/RPL35A/FBL/RPS3/RPS12/RPL10/RPL4/RPL3/RPL14/RRP1/RPS20/RPS3A/RPL27/RPL7A/RPS4X/RPL30/RPL11/EXOSC10/BYSL/WDR43/WDR36/WDR18/WDR12/XRN2/DDX47/NOL11/EXOSC3/DDX21/UTP18	O00541/O00567/O75691/P08865/P15880/P18077/P22087/P23396/P25398/P27635/P36578/P39023/P50914/P56182/P60866/P61247/P61353/P62424/P62701/P62888/P62913/Q01780/Q13895/Q15061/Q8NI36/Q9BV38/Q9GZL7/Q9H0D6/Q9H0S4/Q9H8H0/Q9NQT5/Q9NR30/Q9Y5J1	O00541/O00567/O75691/P08865;REV__Q2TAZ0/P15880/P18077/P22087/P23396/P25398/P27635;Q96L21/P36578/P39023;Q92901/P50914/P56182/P60866/P61247/P61353/P62424/P62701;Q8TD47;P22090/P62888/P62913/Q01780/Q13895/Q15061/Q8NI36/Q9BV38/Q9GZL7/Q9H0D6/Q9H0S4/Q9H8H0/Q9NQT5/Q9NR30/Q9Y5J1	Pescadillo homolog/Nucleolar protein 56/Small subunit processome component 20 homolog/40S ribosomal protein SA/40S ribosomal protein S2/60S ribosomal protein L35a/rRNA 2-O-methyltransferase fibrillarin/40S ribosomal protein S3/40S ribosomal protein S12/60S ribosomal protein L10/60S ribosomal protein L4/60S ribosomal protein L3/60S ribosomal protein L14/Ribosomal RNA processing protein 1 homolog A…
Prefers 2YnAd	R-HSA-376176	Signaling by ROBO receptors	36/475	219/10513	1.12446e-11	5.71489e-10	3.89905e-10	10213/3921/26986/6187/5578/5702/6165/5689/6188/6206/5682/5684/5685/6134/5692/6124/6122/5704/5691/9045/6224/5687/998/6189/6155/387/5705/5706/6130/6191/6156/6135/10487/5708/5711/5695	36	PSMD14/RPSA/PABPC1/RPS2/PRKCA/PSMC3/RPL35A/PSMB1/RPS3/RPS12/PSMA1/PSMA3/PSMA4/RPL10/PSMB4/RPL4/RPL3/PSMC4/PSMB3/RPL14/RPS20/PSMA6/CDC42/RPS3A/RPL27/RHOA/PSMC5/PSMC6/RPL7A/RPS4X/RPL30/RPL11/CAP1/PSMD2/PSMD5/PSMB7	O00487/P08865/P11940/P15880/P17252/P17980/P18077/P20618/P23396/P25398/P25786/P25788/P25789/P27635/P28070/P36578/P39023/P43686/P49720/P50914/P60866/P60900/P60953/P61247/P61353/P61586/P62195/P62333/P62424/P62701/P62888/P62913/Q01518/Q13200/Q16401/Q99436	O00487/P08865;REV__Q2TAZ0/P11940;Q9H361;Q4VXU2;Q96DU9/P15880/P17252/P17980/P18077/P20618/P23396/P25398/P25786/P25788/P25789/P27635;Q96L21/P28070/P36578/P39023;Q92901/P43686/P49720/P50914/P60866/P60900/P60953;P17081;Q9H4E5/P61247/P61353/P61586/P62195;Q8NB90/P62333/P62424/P62701;Q8TD47;P22090/P62888/P62913/Q01518;REV__O00444/Q13200/Q16401/Q99436	26S proteasome non-ATPase regulatory subunit 14/40S ribosomal protein SA/Polyadenylate-binding protein 1/40S ribosomal protein S2/Protein kinase C alpha type/26S protease regulatory subunit 6A/60S ribosomal protein L35a/Proteasome subunit beta type-1/40S ribosomal protein S3/40S ribosomal protein S12/Proteasome subunit alpha type-1/Proteasome subunit alpha type-3/Proteasome subunit alpha type-4/6…
Prefers 2YnAd	R-HSA-2408522	Selenoamino acid metabolism	26/475	119/10513	1.30217e-11	6.25041e-10	4.26441e-10	9060/2058/3921/1615/6187/6165/6188/6206/6134/6124/6122/3376/6301/9045/4141/6224/6189/6155/6130/6191/6156/6135/9255/7965/7296/51520	26	PAPSS2/EPRS/RPSA/DARS/RPS2/RPL35A/RPS3/RPS12/RPL10/RPL4/RPL3/IARS/SARS/RPL14/MARS/RPS20/RPS3A/RPL27/RPL7A/RPS4X/RPL30/RPL11/AIMP1/AIMP2/TXNRD1/LARS	O95340/P07814/P08865/P14868/P15880/P18077/P23396/P25398/P27635/P36578/P39023/P41252/P49591/P50914/P56192/P60866/P61247/P61353/P62424/P62701/P62888/P62913/Q12904/Q13155/Q16881/Q9P2J5	O95340/P07814/P08865;REV__Q2TAZ0/P14868/P15880/P18077/P23396/P25398/P27635;Q96L21/P36578/P39023;Q92901/P41252/P49591/P50914/P56192/P60866/P61247/P61353/P62424/P62701;Q8TD47;P22090/P62888/P62913/Q12904/Q13155/Q16881;Q9NNW7/Q9P2J5	Bifunctional 3-phosphoadenosine 5-phosphosulfate synthase 2;Sulfate adenylyltransferase;Adenylyl-sulfate kinase/Bifunctional glutamate/proline--tRNA ligase;Glutamate--tRNA ligase;Proline--tRNA ligase/40S ribosomal protein SA/Aspartate--tRNA ligase, cytoplasmic/40S ribosomal protein S2/60S ribosomal protein L35a/40S ribosomal protein S3/40S ribosomal protein S12/60S ribosomal protein L10/60S ribos…
Prefers 2YnAd	R-HSA-450408	AUF1 (hnRNP D0) binds and destabilizes mRNA	18/475	56/10513	1.93341e-11	8.79191e-10	5.99838e-10	10213/3315/26986/5702/5689/5682/5684/5685/5692/5704/5691/5687/5705/5706/5708/3184/5711/5695	18	PSMD14/HSPB1/PABPC1/PSMC3/PSMB1/PSMA1/PSMA3/PSMA4/PSMB4/PSMC4/PSMB3/PSMA6/PSMC5/PSMC6/PSMD2/HNRNPD/PSMD5/PSMB7	O00487/P04792/P11940/P17980/P20618/P25786/P25788/P25789/P28070/P43686/P49720/P60900/P62195/P62333/Q13200/Q14103/Q16401/Q99436	O00487/P04792/P11940;Q9H361;Q4VXU2;Q96DU9/P17980/P20618/P25786/P25788/P25789/P28070/P43686/P49720/P60900/P62195;Q8NB90/P62333/Q13200/Q14103/Q16401/Q99436	26S proteasome non-ATPase regulatory subunit 14/Heat shock protein beta-1/Polyadenylate-binding protein 1/26S protease regulatory subunit 6A/Proteasome subunit beta type-1/Proteasome subunit alpha type-1/Proteasome subunit alpha type-3/Proteasome subunit alpha type-4/Proteasome subunit beta type-4/26S protease regulatory subunit 6B/Proteasome subunit beta type-3/Proteasome subunit alpha type-6/26…
Prefers 2YnAd	R-HSA-450531	Regulation of mRNA stability by proteins that bind AU-rich elements	22/475	88/10513	2.99844e-11	1.29533e-09	8.83751e-10	10213/3315/26986/5578/5702/5689/5682/5684/5685/5692/7529/5704/5691/5687/5705/5706/7534/5708/3184/5711/5695/51010	22	PSMD14/HSPB1/PABPC1/PRKCA/PSMC3/PSMB1/PSMA1/PSMA3/PSMA4/PSMB4/YWHAB/PSMC4/PSMB3/PSMA6/PSMC5/PSMC6/YWHAZ/PSMD2/HNRNPD/PSMD5/PSMB7/EXOSC3	O00487/P04792/P11940/P17252/P17980/P20618/P25786/P25788/P25789/P28070/P31946/P43686/P49720/P60900/P62195/P62333/P63104/Q13200/Q14103/Q16401/Q99436/Q9NQT5	O00487/P04792/P11940;Q9H361;Q4VXU2;Q96DU9/P17252/P17980/P20618/P25786/P25788/P25789/P28070/P31946/P43686/P49720/P60900/P62195;Q8NB90/P62333/P63104/Q13200/Q14103/Q16401/Q99436/Q9NQT5	26S proteasome non-ATPase regulatory subunit 14/Heat shock protein beta-1/Polyadenylate-binding protein 1/Protein kinase C alpha type/26S protease regulatory subunit 6A/Proteasome subunit beta type-1/Proteasome subunit alpha type-1/Proteasome subunit alpha type-3/Proteasome subunit alpha type-4/Proteasome subunit beta type-4/14-3-3 protein beta/alpha;14-3-3 protein beta/alpha, N-terminally proces…
Prefers 2YnAd	R-HSA-379716	Cytosolic tRNA aminoacylation	12/475	24/10513	1.04037e-10	4.28038e-09	2.92034e-09	2058/1615/7407/2617/3376/6301/4141/9255/7965/5464/10056/51520	12	EPRS/DARS/VARS/GARS/IARS/SARS/MARS/AIMP1/AIMP2/PPA1/FARSB/LARS	P07814/P14868/P26640/P41250/P41252/P49591/P56192/Q12904/Q13155/Q15181/Q9NSD9/Q9P2J5	P07814/P14868/P26640/P41250/P41252/P49591/P56192/Q12904/Q13155/Q15181/Q9NSD9;REV__Q6ZSS7/Q9P2J5	Bifunctional glutamate/proline--tRNA ligase;Glutamate--tRNA ligase;Proline--tRNA ligase/Aspartate--tRNA ligase, cytoplasmic/Valine--tRNA ligase/Glycine--tRNA ligase/Isoleucine--tRNA ligase, cytoplasmic/Serine--tRNA ligase, cytoplasmic/Methionine--tRNA ligase, cytoplasmic/Aminoacyl tRNA synthase complex-interacting multifunctional protein 1;Endothelial monocyte-activating polypeptide 2/Aminoacyl t…
Prefers 2YnAd	R-HSA-68886	M Phase	48/475	395/10513	2.76086e-10	1.08426e-08	7.39752e-09	10213/1783/9184/8815/4000/891/5578/5702/5689/4001/5682/5684/5685/5692/6249/7112/5048/5704/5691/5903/5687/10121/5705/7531/5706/5861/10376/7277/991/5708/4926/23397/9918/5711/23511/9688/147841/23165/5695/4927/7443/64151/84790/79902/83540/55920/9126/10726	48	PSMD14/DYNC1LI2/BUB3/BANF1/LMNA/CCNB1/PRKCA/PSMC3/PSMB1/LMNB1/PSMA1/PSMA3/PSMA4/PSMB4/CLIP1/TMPO/TMPO/PAFAH1B1/PSMC4/PSMB3/RANBP2/PSMA6/ACTR1A/PSMC5/YWHAE/PSMC6/RAB1A/TUBA1B/TUBA4A/CDC20/PSMD2/NUMA1/NCAPH/NCAPD2/PSMD5/NUP188/NUP93/SPC24/NUP205/PSMB7/NUP88/VRK1/NCAPG/TUBA1C/NUP85/NUF2/RCC2/SMC3/NUDC	O00487/O43237/O43684/O75531/P02545/P14635/P17252/P17980/P20618/P20700/P25786/P25788/P25789/P28070/P30622/P42166/P42167/P43034/P43686/P49720/P49792/P60900/P61163/P62195/P62258/P62333/P62820/P68363/P68366/Q12834/Q13200/Q14980/Q15003/Q15021/Q16401/Q5SRE5/Q8N1F7/Q8NBT2/Q92621/Q99436/Q99567/Q99986/Q9BPX3/Q9BQE3/Q9BW27/Q9BZD4/Q9P258/Q9UQE7/Q9Y266	O00487/O43237/O43684/O75531/P02545;REV__Q5VX52/P14635/P17252/P17980/P20618/P20700/P25786/P25788/P25789/P28070/P30622/P42166/P42167/P43034/P43686/P49720/P49792;A6NKT7;P0DJD0;P0DJD1;Q7Z3J3;Q99666;O14715;Q05823;Q8ND04/P60900/P61163/P62195;Q8NB90/P62258/P62333/P62820/P68363;A6NHL2;Q9H853/P68366/Q12834/Q13200/Q14980/Q15003/Q15021;REV__Q02790/Q16401/Q5SRE5/Q8N1F7/Q8NBT2;REV__O14524;REV__Q5TB80;Q8IYE1;Q…	26S proteasome non-ATPase regulatory subunit 14/Cytoplasmic dynein 1 light intermediate chain 2/Mitotic checkpoint protein BUB3/Barrier-to-autointegration factor;Barrier-to-autointegration factor, N-terminally processed/Prelamin-A/C;Lamin-A/C/G2/mitotic-specific cyclin-B1/Protein kinase C alpha type/26S protease regulatory subunit 6A/Proteasome subunit beta type-1/Lamin-B1/Proteasome subunit alph…
Prefers 2YnAd	R-HSA-162909	Host Interactions of HIV factors	25/475	128/10513	4.17448e-10	1.56815e-08	1.06989e-08	10213/8815/5702/1104/5689/5682/5684/5685/5692/5704/5691/5903/5687/5705/5706/5901/5708/3837/5711/23511/9688/23165/5695/4927/79902	25	PSMD14/BANF1/PSMC3/RCC1/PSMB1/PSMA1/PSMA3/PSMA4/PSMB4/PSMC4/PSMB3/RANBP2/PSMA6/PSMC5/PSMC6/RAN/PSMD2/KPNB1/PSMD5/NUP188/NUP93/NUP205/PSMB7/NUP88/NUP85	O00487/O75531/P17980/P18754/P20618/P25786/P25788/P25789/P28070/P43686/P49720/P49792/P60900/P62195/P62333/P62826/Q13200/Q14974/Q16401/Q5SRE5/Q8N1F7/Q92621/Q99436/Q99567/Q9BW27	O00487/O75531/P17980/P18754/P20618/P25786/P25788/P25789/P28070/P43686/P49720/P49792;A6NKT7;P0DJD0;P0DJD1;Q7Z3J3;Q99666;O14715;Q05823;Q8ND04/P60900/P62195;Q8NB90/P62333/P62826/Q13200/Q14974/Q16401/Q5SRE5/Q8N1F7/Q92621/Q99436/Q99567/Q9BW27	26S proteasome non-ATPase regulatory subunit 14/Barrier-to-autointegration factor;Barrier-to-autointegration factor, N-terminally processed/26S protease regulatory subunit 6A/Regulator of chromosome condensation/Proteasome subunit beta type-1/Proteasome subunit alpha type-1/Proteasome subunit alpha type-3/Proteasome subunit alpha type-4/Proteasome subunit beta type-4/26S protease regulatory subun…
Prefers 2YnAd	R-HSA-69239	Synthesis of DNA	22/475	100/10513	4.37194e-10	1.5739e-08	1.07381e-08	10213/5702/5689/5682/5684/5685/6117/5692/5424/4176/5984/2237/5704/5691/4171/5687/5705/5706/5708/4175/5711/5695	22	PSMD14/PSMC3/PSMB1/PSMA1/PSMA3/PSMA4/RPA1/PSMB4/POLD1/MCM7/RFC4/FEN1/PSMC4/PSMB3/MCM2/PSMA6/PSMC5/PSMC6/PSMD2/MCM6/PSMD5/PSMB7	O00487/P17980/P20618/P25786/P25788/P25789/P27694/P28070/P28340/P33993/P35249/P39748/P43686/P49720/P49736/P60900/P62195/P62333/Q13200/Q14566/Q16401/Q99436	O00487/P17980/P20618/P25786/P25788/P25789/P27694/P28070/P28340/P33993/P35249/P39748/P43686/P49720/P49736/P60900/P62195;Q8NB90/P62333/Q13200/Q14566/Q16401/Q99436	26S proteasome non-ATPase regulatory subunit 14/26S protease regulatory subunit 6A/Proteasome subunit beta type-1/Proteasome subunit alpha type-1/Proteasome subunit alpha type-3/Proteasome subunit alpha type-4/Replication protein A 70 kDa DNA-binding subunit;Replication protein A 70 kDa DNA-binding subunit, N-terminally processed/Proteasome subunit beta type-4/DNA polymerase delta catalytic subun…
Prefers 2YnAd	R-HSA-1236974	ER-Phagosome pathway	20/475	83/10513	4.90284e-10	1.69442e-08	1.15604e-08	10213/6892/9554/5702/5689/5682/5684/5685/811/5692/2923/5704/5691/5687/5705/5706/6890/5708/5711/5695	20	PSMD14/TAPBP/SEC22B/PSMC3/PSMB1/PSMA1/PSMA3/PSMA4/CALR/PSMB4/PDIA3/PSMC4/PSMB3/PSMA6/PSMC5/PSMC6/TAP1/PSMD2/PSMD5/PSMB7	O00487/O15533/O75396/P17980/P20618/P25786/P25788/P25789/P27797/P28070/P30101/P43686/P49720/P60900/P62195/P62333/Q03518/Q13200/Q16401/Q99436	O00487/O15533/O75396/P17980/P20618/P25786/P25788/P25789/P27797/P28070/P30101/P43686/P49720/P60900/P62195;Q8NB90/P62333/Q03518/Q13200/Q16401/Q99436	26S proteasome non-ATPase regulatory subunit 14/Tapasin/Vesicle-trafficking protein SEC22b/26S protease regulatory subunit 6A/Proteasome subunit beta type-1/Proteasome subunit alpha type-1/Proteasome subunit alpha type-3/Proteasome subunit alpha type-4/Calreticulin/Proteasome subunit beta type-4/Protein disulfide-isomerase A3/26S protease regulatory subunit 6B/Proteasome subunit beta type-3/Prote…
Prefers 2YnAd	R-HSA-72649	Translation initiation complex formation	17/475	60/10513	6.56387e-10	2.10044e-08	1.43305e-08	1965/1977/3921/26986/6187/8894/6188/6206/8662/1973/6224/6189/6191/8668/8661/1974/51386	17	EIF2S1/EIF4E/RPSA/PABPC1/RPS2/EIF2S2/RPS3/RPS12/EIF3B/EIF4A1/RPS20/RPS3A/RPS4X/EIF3I/EIF3A/EIF4A2/EIF3L	P05198/P06730/P08865/P11940/P15880/P20042/P23396/P25398/P55884/P60842/P60866/P61247/P62701/Q13347/Q14152/Q14240/Q9Y262	P05198/P06730/P08865;REV__Q2TAZ0/P11940;Q9H361;Q4VXU2;Q96DU9/P15880/P20042/P23396/P25398/P55884/P60842/P60866/P61247/P62701;Q8TD47;P22090/Q13347/Q14152/Q14240/Q9Y262	Eukaryotic translation initiation factor 2 subunit 1/Eukaryotic translation initiation factor 4E/40S ribosomal protein SA/Polyadenylate-binding protein 1/40S ribosomal protein S2/Eukaryotic translation initiation factor 2 subunit 2/40S ribosomal protein S3/40S ribosomal protein S12/Eukaryotic translation initiation factor 3 subunit B/Eukaryotic initiation factor 4A-I/40S ribosomal protein S20/40S…
Prefers 2YnAd	R-HSA-72702	Ribosomal scanning and start codon recognition	17/475	60/10513	6.56387e-10	2.10044e-08	1.43305e-08	1965/1977/3921/6187/8894/6188/6206/1983/8662/1973/6224/6189/6191/8668/8661/1974/51386	17	EIF2S1/EIF4E/RPSA/RPS2/EIF2S2/RPS3/RPS12/EIF5/EIF3B/EIF4A1/RPS20/RPS3A/RPS4X/EIF3I/EIF3A/EIF4A2/EIF3L	P05198/P06730/P08865/P15880/P20042/P23396/P25398/P55010/P55884/P60842/P60866/P61247/P62701/Q13347/Q14152/Q14240/Q9Y262	P05198/P06730/P08865;REV__Q2TAZ0/P15880/P20042/P23396/P25398/P55010/P55884/P60842/P60866/P61247/P62701;Q8TD47;P22090/Q13347/Q14152/Q14240/Q9Y262	Eukaryotic translation initiation factor 2 subunit 1/Eukaryotic translation initiation factor 4E/40S ribosomal protein SA/40S ribosomal protein S2/Eukaryotic translation initiation factor 2 subunit 2/40S ribosomal protein S3/40S ribosomal protein S12/Eukaryotic translation initiation factor 5/Eukaryotic translation initiation factor 3 subunit B/Eukaryotic initiation factor 4A-I/40S ribosomal prot…
Prefers 2YnAd	R-HSA-68867	Assembly of the pre-replicative complex	18/475	68/10513	7.00176e-10	2.16054e-08	1.47406e-08	10213/5702/5689/5682/5684/5685/5692/4176/5704/5691/4171/5687/5705/5706/5708/4175/5711/5695	18	PSMD14/PSMC3/PSMB1/PSMA1/PSMA3/PSMA4/PSMB4/MCM7/PSMC4/PSMB3/MCM2/PSMA6/PSMC5/PSMC6/PSMD2/MCM6/PSMD5/PSMB7	O00487/P17980/P20618/P25786/P25788/P25789/P28070/P33993/P43686/P49720/P49736/P60900/P62195/P62333/Q13200/Q14566/Q16401/Q99436	O00487/P17980/P20618/P25786/P25788/P25789/P28070/P33993/P43686/P49720/P49736/P60900/P62195;Q8NB90/P62333/Q13200/Q14566/Q16401/Q99436	26S proteasome non-ATPase regulatory subunit 14/26S protease regulatory subunit 6A/Proteasome subunit beta type-1/Proteasome subunit alpha type-1/Proteasome subunit alpha type-3/Proteasome subunit alpha type-4/Proteasome subunit beta type-4/DNA replication licensing factor MCM7/26S protease regulatory subunit 6B/Proteasome subunit beta type-3/DNA replication licensing factor MCM2/Proteasome subun…
Prefers 2YnAd	R-HSA-72662	Activation of the mRNA upon binding of the cap-binding complex and eIFs, and subsequent binding to 43S	17/475	61/10513	8.7258e-10	2.59969e-08	1.77366e-08	1965/1977/3921/26986/6187/8894/6188/6206/8662/1973/6224/6189/6191/8668/8661/1974/51386	17	EIF2S1/EIF4E/RPSA/PABPC1/RPS2/EIF2S2/RPS3/RPS12/EIF3B/EIF4A1/RPS20/RPS3A/RPS4X/EIF3I/EIF3A/EIF4A2/EIF3L	P05198/P06730/P08865/P11940/P15880/P20042/P23396/P25398/P55884/P60842/P60866/P61247/P62701/Q13347/Q14152/Q14240/Q9Y262	P05198/P06730/P08865;REV__Q2TAZ0/P11940;Q9H361;Q4VXU2;Q96DU9/P15880/P20042/P23396/P25398/P55884/P60842/P60866/P61247/P62701;Q8TD47;P22090/Q13347/Q14152/Q14240/Q9Y262	Eukaryotic translation initiation factor 2 subunit 1/Eukaryotic translation initiation factor 4E/40S ribosomal protein SA/Polyadenylate-binding protein 1/40S ribosomal protein S2/Eukaryotic translation initiation factor 2 subunit 2/40S ribosomal protein S3/40S ribosomal protein S12/Eukaryotic translation initiation factor 3 subunit B/Eukaryotic initiation factor 4A-I/40S ribosomal protein S20/40S…
Prefers 2YnAd	R-HSA-8852276	The role of GTSE1 in G2/M progression after G2 checkpoint	19/475	78/10513	1.09789e-09	3.10511e-08	2.1185e-08	10213/891/5702/5689/5682/5684/5685/5692/5704/5691/5687/5705/5706/10376/7277/5708/5711/5695/84790	19	PSMD14/CCNB1/PSMC3/PSMB1/PSMA1/PSMA3/PSMA4/PSMB4/PSMC4/PSMB3/PSMA6/PSMC5/PSMC6/TUBA1B/TUBA4A/PSMD2/PSMD5/PSMB7/TUBA1C	O00487/P14635/P17980/P20618/P25786/P25788/P25789/P28070/P43686/P49720/P60900/P62195/P62333/P68363/P68366/Q13200/Q16401/Q99436/Q9BQE3	O00487/P14635/P17980/P20618/P25786/P25788/P25789/P28070/P43686/P49720/P60900/P62195;Q8NB90/P62333/P68363;A6NHL2;Q9H853/P68366/Q13200/Q16401/Q99436/Q9BQE3	26S proteasome non-ATPase regulatory subunit 14/G2/mitotic-specific cyclin-B1/26S protease regulatory subunit 6A/Proteasome subunit beta type-1/Proteasome subunit alpha type-1/Proteasome subunit alpha type-3/Proteasome subunit alpha type-4/Proteasome subunit beta type-4/26S protease regulatory subunit 6B/Proteasome subunit beta type-3/Proteasome subunit alpha type-6/26S protease regulatory subuni…
Prefers 2YnAd	R-HSA-168255	Influenza Life Cycle	26/475	144/10513	1.11475e-09	3.10511e-08	2.1185e-08	3921/6187/6165/6188/6206/6134/811/5431/6124/6122/5903/9045/6224/6189/6155/6130/6191/5901/6156/6135/3837/23511/9688/23165/4927/79902	26	RPSA/RPS2/RPL35A/RPS3/RPS12/RPL10/CALR/POLR2B/RPL4/RPL3/RANBP2/RPL14/RPS20/RPS3A/RPL27/RPL7A/RPS4X/RAN/RPL30/RPL11/KPNB1/NUP188/NUP93/NUP205/NUP88/NUP85	P08865/P15880/P18077/P23396/P25398/P27635/P27797/P30876/P36578/P39023/P49792/P50914/P60866/P61247/P61353/P62424/P62701/P62826/P62888/P62913/Q14974/Q5SRE5/Q8N1F7/Q92621/Q99567/Q9BW27	P08865;REV__Q2TAZ0/P15880/P18077/P23396/P25398/P27635;Q96L21/P27797/P30876/P36578/P39023;Q92901/P49792;A6NKT7;P0DJD0;P0DJD1;Q7Z3J3;Q99666;O14715;Q05823;Q8ND04/P50914/P60866/P61247/P61353/P62424/P62701;Q8TD47;P22090/P62826/P62888/P62913/Q14974/Q5SRE5/Q8N1F7/Q92621/Q99567/Q9BW27	40S ribosomal protein SA/40S ribosomal protein S2/60S ribosomal protein L35a/40S ribosomal protein S3/40S ribosomal protein S12/60S ribosomal protein L10/Calreticulin/DNA-directed RNA polymerase II subunit RPB2/60S ribosomal protein L4/60S ribosomal protein L3/E3 SUMO-protein ligase RanBP2/60S ribosomal protein L14/40S ribosomal protein S20/40S ribosomal protein S3a/60S ribosomal protein L27/60S …
Prefers 2YnAd	R-HSA-162906	HIV Infection	34/475	233/10513	1.15004e-09	3.10511e-08	2.1185e-08	6829/10213/8731/9525/8815/2547/5702/1104/5689/5682/5684/5685/5692/5431/2237/5704/5691/5903/5687/5705/5706/5901/6749/5708/3837/5711/23511/9688/23165/5695/4927/79902/51534/51510	34	SUPT5H/PSMD14/RNMT/VPS4B/BANF1/XRCC6/PSMC3/RCC1/PSMB1/PSMA1/PSMA3/PSMA4/PSMB4/POLR2B/FEN1/PSMC4/PSMB3/RANBP2/PSMA6/PSMC5/PSMC6/RAN/SSRP1/PSMD2/KPNB1/PSMD5/NUP188/NUP93/NUP205/PSMB7/NUP88/NUP85/VTA1/CHMP5	O00267/O00487/O43148/O75351/O75531/P12956/P17980/P18754/P20618/P25786/P25788/P25789/P28070/P30876/P39748/P43686/P49720/P49792/P60900/P62195/P62333/P62826/Q08945/Q13200/Q14974/Q16401/Q5SRE5/Q8N1F7/Q92621/Q99436/Q99567/Q9BW27/Q9NP79/Q9NZZ3	O00267/O00487/O43148/O75351;Q6PIW4/O75531/P12956;P51449/P17980/P18754/P20618/P25786/P25788/P25789/P28070/P30876/P39748/P43686/P49720/P49792;A6NKT7;P0DJD0;P0DJD1;Q7Z3J3;Q99666;O14715;Q05823;Q8ND04/P60900/P62195;Q8NB90/P62333/P62826/Q08945/Q13200/Q14974/Q16401/Q5SRE5/Q8N1F7/Q92621/Q99436/Q99567/Q9BW27/Q9NP79/Q9NZZ3	Transcription elongation factor SPT5/26S proteasome non-ATPase regulatory subunit 14/mRNA cap guanine-N7 methyltransferase/Vacuolar protein sorting-associated protein 4B/Barrier-to-autointegration factor;Barrier-to-autointegration factor, N-terminally processed/X-ray repair cross-complementing protein 6/26S protease regulatory subunit 6A/Regulator of chromosome condensation/Proteasome subunit bet…
Prefers 2YnAd	R-HSA-174113	SCF-beta-TrCP mediated degradation of Emi1	16/475	55/10513	1.36809e-09	3.58191e-08	2.4438e-08	10213/5702/5689/5682/5684/5685/5692/5704/5691/5687/5705/5706/991/5708/5711/5695	16	PSMD14/PSMC3/PSMB1/PSMA1/PSMA3/PSMA4/PSMB4/PSMC4/PSMB3/PSMA6/PSMC5/PSMC6/CDC20/PSMD2/PSMD5/PSMB7	O00487/P17980/P20618/P25786/P25788/P25789/P28070/P43686/P49720/P60900/P62195/P62333/Q12834/Q13200/Q16401/Q99436	O00487/P17980/P20618/P25786/P25788/P25789/P28070/P43686/P49720/P60900/P62195;Q8NB90/P62333/Q12834/Q13200/Q16401/Q99436	26S proteasome non-ATPase regulatory subunit 14/26S protease regulatory subunit 6A/Proteasome subunit beta type-1/Proteasome subunit alpha type-1/Proteasome subunit alpha type-3/Proteasome subunit alpha type-4/Proteasome subunit beta type-4/26S protease regulatory subunit 6B/Proteasome subunit beta type-3/Proteasome subunit alpha type-6/26S protease regulatory subunit 8/26S protease regulatory su…
Prefers 2YnAd	R-HSA-68949	Orc1 removal from chromatin	18/475	71/10513	1.50591e-09	3.71745e-08	2.53627e-08	10213/5702/5689/5682/5684/5685/5692/4176/5704/5691/4171/5687/5705/5706/5708/4175/5711/5695	18	PSMD14/PSMC3/PSMB1/PSMA1/PSMA3/PSMA4/PSMB4/MCM7/PSMC4/PSMB3/MCM2/PSMA6/PSMC5/PSMC6/PSMD2/MCM6/PSMD5/PSMB7	O00487/P17980/P20618/P25786/P25788/P25789/P28070/P33993/P43686/P49720/P49736/P60900/P62195/P62333/Q13200/Q14566/Q16401/Q99436	O00487/P17980/P20618/P25786/P25788/P25789/P28070/P33993/P43686/P49720/P49736/P60900/P62195;Q8NB90/P62333/Q13200/Q14566/Q16401/Q99436	26S proteasome non-ATPase regulatory subunit 14/26S protease regulatory subunit 6A/Proteasome subunit beta type-1/Proteasome subunit alpha type-1/Proteasome subunit alpha type-3/Proteasome subunit alpha type-4/Proteasome subunit beta type-4/DNA replication licensing factor MCM7/26S protease regulatory subunit 6B/Proteasome subunit beta type-3/DNA replication licensing factor MCM2/Proteasome subun…
Prefers 2YnAd	R-HSA-69052	Switching of origins to a post-replicative state	18/475	71/10513	1.50591e-09	3.71745e-08	2.53627e-08	10213/5702/5689/5682/5684/5685/5692/4176/5704/5691/4171/5687/5705/5706/5708/4175/5711/5695	18	PSMD14/PSMC3/PSMB1/PSMA1/PSMA3/PSMA4/PSMB4/MCM7/PSMC4/PSMB3/MCM2/PSMA6/PSMC5/PSMC6/PSMD2/MCM6/PSMD5/PSMB7	O00487/P17980/P20618/P25786/P25788/P25789/P28070/P33993/P43686/P49720/P49736/P60900/P62195/P62333/Q13200/Q14566/Q16401/Q99436	O00487/P17980/P20618/P25786/P25788/P25789/P28070/P33993/P43686/P49720/P49736/P60900/P62195;Q8NB90/P62333/Q13200/Q14566/Q16401/Q99436	26S proteasome non-ATPase regulatory subunit 14/26S protease regulatory subunit 6A/Proteasome subunit beta type-1/Proteasome subunit alpha type-1/Proteasome subunit alpha type-3/Proteasome subunit alpha type-4/Proteasome subunit beta type-4/DNA replication licensing factor MCM7/26S protease regulatory subunit 6B/Proteasome subunit beta type-3/DNA replication licensing factor MCM2/Proteasome subun…
Prefers 2YnAd	R-HSA-2467813	Separation of Sister Chromatids	30/475	191/10513	1.91027e-09	4.58465e-08	3.12793e-08	10213/1783/9184/5702/5689/5682/5684/5685/5692/6249/5048/5704/5691/5903/5687/5705/5706/10376/7277/991/5708/5711/147841/5695/84790/79902/83540/55920/9126/10726	30	PSMD14/DYNC1LI2/BUB3/PSMC3/PSMB1/PSMA1/PSMA3/PSMA4/PSMB4/CLIP1/PAFAH1B1/PSMC4/PSMB3/RANBP2/PSMA6/PSMC5/PSMC6/TUBA1B/TUBA4A/CDC20/PSMD2/PSMD5/SPC24/PSMB7/TUBA1C/NUP85/NUF2/RCC2/SMC3/NUDC	O00487/O43237/O43684/P17980/P20618/P25786/P25788/P25789/P28070/P30622/P43034/P43686/P49720/P49792/P60900/P62195/P62333/P68363/P68366/Q12834/Q13200/Q16401/Q8NBT2/Q99436/Q9BQE3/Q9BW27/Q9BZD4/Q9P258/Q9UQE7/Q9Y266	O00487/O43237/O43684/P17980/P20618/P25786/P25788/P25789/P28070/P30622/P43034/P43686/P49720/P49792;A6NKT7;P0DJD0;P0DJD1;Q7Z3J3;Q99666;O14715;Q05823;Q8ND04/P60900/P62195;Q8NB90/P62333/P68363;A6NHL2;Q9H853/P68366/Q12834/Q13200/Q16401/Q8NBT2;REV__O14524;REV__Q5TB80;Q8IYE1;Q569K6;Q8TE76;Q2KHM9;Q5VT97;O15078/Q99436/Q9BQE3/Q9BW27/Q9BZD4/Q9P258/Q9UQE7/Q9Y266	26S proteasome non-ATPase regulatory subunit 14/Cytoplasmic dynein 1 light intermediate chain 2/Mitotic checkpoint protein BUB3/26S protease regulatory subunit 6A/Proteasome subunit beta type-1/Proteasome subunit alpha type-1/Proteasome subunit alpha type-3/Proteasome subunit alpha type-4/Proteasome subunit beta type-4/CAP-Gly domain-containing linker protein 1/Platelet-activating factor acetylhy…
Prefers 2YnAd	R-HSA-379724	tRNA Aminoacylation	14/475	42/10513	2.01537e-09	4.70616e-08	3.21083e-08	2058/1615/7407/2617/3376/6301/4141/9255/7965/5464/27068/10056/55699/51520	14	EPRS/DARS/VARS/GARS/IARS/SARS/MARS/AIMP1/AIMP2/PPA1/PPA2/FARSB/IARS2/LARS	P07814/P14868/P26640/P41250/P41252/P49591/P56192/Q12904/Q13155/Q15181/Q9H2U2/Q9NSD9/Q9NSE4/Q9P2J5	P07814/P14868/P26640/P41250/P41252/P49591/P56192/Q12904/Q13155/Q15181/Q9H2U2/Q9NSD9;REV__Q6ZSS7/Q9NSE4/Q9P2J5	Bifunctional glutamate/proline--tRNA ligase;Glutamate--tRNA ligase;Proline--tRNA ligase/Aspartate--tRNA ligase, cytoplasmic/Valine--tRNA ligase/Glycine--tRNA ligase/Isoleucine--tRNA ligase, cytoplasmic/Serine--tRNA ligase, cytoplasmic/Methionine--tRNA ligase, cytoplasmic/Aminoacyl tRNA synthase complex-interacting multifunctional protein 1;Endothelial monocyte-activating polypeptide 2/Aminoacyl t…
Prefers 2YnAd	R-HSA-69306	DNA Replication	22/475	108/10513	2.07005e-09	4.70664e-08	3.21116e-08	10213/5702/5689/5682/5684/5685/6117/5692/5424/4176/5984/2237/5704/5691/4171/5687/5705/5706/5708/4175/5711/5695	22	PSMD14/PSMC3/PSMB1/PSMA1/PSMA3/PSMA4/RPA1/PSMB4/POLD1/MCM7/RFC4/FEN1/PSMC4/PSMB3/MCM2/PSMA6/PSMC5/PSMC6/PSMD2/MCM6/PSMD5/PSMB7	O00487/P17980/P20618/P25786/P25788/P25789/P27694/P28070/P28340/P33993/P35249/P39748/P43686/P49720/P49736/P60900/P62195/P62333/Q13200/Q14566/Q16401/Q99436	O00487/P17980/P20618/P25786/P25788/P25789/P27694/P28070/P28340/P33993/P35249/P39748/P43686/P49720/P49736/P60900/P62195;Q8NB90/P62333/Q13200/Q14566/Q16401/Q99436	26S proteasome non-ATPase regulatory subunit 14/26S protease regulatory subunit 6A/Proteasome subunit beta type-1/Proteasome subunit alpha type-1/Proteasome subunit alpha type-3/Proteasome subunit alpha type-4/Replication protein A 70 kDa DNA-binding subunit;Replication protein A 70 kDa DNA-binding subunit, N-terminally processed/Proteasome subunit beta type-4/DNA polymerase delta catalytic subun…
Prefers 2YnAd	R-HSA-69300	Removal of licensing factors from origins	18/475	73/10513	2.45016e-09	5.42805e-08	3.70335e-08	10213/5702/5689/5682/5684/5685/5692/4176/5704/5691/4171/5687/5705/5706/5708/4175/5711/5695	18	PSMD14/PSMC3/PSMB1/PSMA1/PSMA3/PSMA4/PSMB4/MCM7/PSMC4/PSMB3/MCM2/PSMA6/PSMC5/PSMC6/PSMD2/MCM6/PSMD5/PSMB7	O00487/P17980/P20618/P25786/P25788/P25789/P28070/P33993/P43686/P49720/P49736/P60900/P62195/P62333/Q13200/Q14566/Q16401/Q99436	O00487/P17980/P20618/P25786/P25788/P25789/P28070/P33993/P43686/P49720/P49736/P60900/P62195;Q8NB90/P62333/Q13200/Q14566/Q16401/Q99436	26S proteasome non-ATPase regulatory subunit 14/26S protease regulatory subunit 6A/Proteasome subunit beta type-1/Proteasome subunit alpha type-1/Proteasome subunit alpha type-3/Proteasome subunit alpha type-4/Proteasome subunit beta type-4/DNA replication licensing factor MCM7/26S protease regulatory subunit 6B/Proteasome subunit beta type-3/DNA replication licensing factor MCM2/Proteasome subun…
Prefers 2YnAd	R-HSA-1236978	Cross-presentation of soluble exogenous antigens (endosomes)	15/475	50/10513	2.8026e-09	5.90598e-08	4.02942e-08	10213/5702/5689/5682/5684/5685/5692/5704/5691/5687/5705/5706/5708/5711/5695	15	PSMD14/PSMC3/PSMB1/PSMA1/PSMA3/PSMA4/PSMB4/PSMC4/PSMB3/PSMA6/PSMC5/PSMC6/PSMD2/PSMD5/PSMB7	O00487/P17980/P20618/P25786/P25788/P25789/P28070/P43686/P49720/P60900/P62195/P62333/Q13200/Q16401/Q99436	O00487/P17980/P20618/P25786/P25788/P25789/P28070/P43686/P49720/P60900/P62195;Q8NB90/P62333/Q13200/Q16401/Q99436	26S proteasome non-ATPase regulatory subunit 14/26S protease regulatory subunit 6A/Proteasome subunit beta type-1/Proteasome subunit alpha type-1/Proteasome subunit alpha type-3/Proteasome subunit alpha type-4/Proteasome subunit beta type-4/26S protease regulatory subunit 6B/Proteasome subunit beta type-3/Proteasome subunit alpha type-6/26S protease regulatory subunit 8/26S protease regulatory su…
Prefers 2YnAd	R-HSA-211733	Regulation of activated PAK-2p34 by proteasome mediated degradation	15/475	50/10513	2.8026e-09	5.90598e-08	4.02942e-08	10213/5702/5689/5682/5684/5685/5692/5704/5691/5687/5705/5706/5708/5711/5695	15	PSMD14/PSMC3/PSMB1/PSMA1/PSMA3/PSMA4/PSMB4/PSMC4/PSMB3/PSMA6/PSMC5/PSMC6/PSMD2/PSMD5/PSMB7	O00487/P17980/P20618/P25786/P25788/P25789/P28070/P43686/P49720/P60900/P62195/P62333/Q13200/Q16401/Q99436	O00487/P17980/P20618/P25786/P25788/P25789/P28070/P43686/P49720/P60900/P62195;Q8NB90/P62333/Q13200/Q16401/Q99436	26S proteasome non-ATPase regulatory subunit 14/26S protease regulatory subunit 6A/Proteasome subunit beta type-1/Proteasome subunit alpha type-1/Proteasome subunit alpha type-3/Proteasome subunit alpha type-4/Proteasome subunit beta type-4/26S protease regulatory subunit 6B/Proteasome subunit beta type-3/Proteasome subunit alpha type-6/26S protease regulatory subunit 8/26S protease regulatory su…
Prefers 2YnAd	R-HSA-350562	Regulation of ornithine decarboxylase (ODC)	15/475	51/10513	3.80779e-09	7.31096e-08	4.98798e-08	10213/5702/5689/5682/5684/5685/5692/5704/5691/5687/5705/5706/5708/5711/5695	15	PSMD14/PSMC3/PSMB1/PSMA1/PSMA3/PSMA4/PSMB4/PSMC4/PSMB3/PSMA6/PSMC5/PSMC6/PSMD2/PSMD5/PSMB7	O00487/P17980/P20618/P25786/P25788/P25789/P28070/P43686/P49720/P60900/P62195/P62333/Q13200/Q16401/Q99436	O00487/P17980/P20618/P25786/P25788/P25789/P28070/P43686/P49720/P60900/P62195;Q8NB90/P62333/Q13200/Q16401/Q99436	26S proteasome non-ATPase regulatory subunit 14/26S protease regulatory subunit 6A/Proteasome subunit beta type-1/Proteasome subunit alpha type-1/Proteasome subunit alpha type-3/Proteasome subunit alpha type-4/Proteasome subunit beta type-4/26S protease regulatory subunit 6B/Proteasome subunit beta type-3/Proteasome subunit alpha type-6/26S protease regulatory subunit 8/26S protease regulatory su…
Prefers 2YnAd	R-HSA-69017	CDK-mediated phosphorylation and removal of Cdc6	15/475	51/10513	3.80779e-09	7.31096e-08	4.98798e-08	10213/5702/5689/5682/5684/5685/5692/5704/5691/5687/5705/5706/5708/5711/5695	15	PSMD14/PSMC3/PSMB1/PSMA1/PSMA3/PSMA4/PSMB4/PSMC4/PSMB3/PSMA6/PSMC5/PSMC6/PSMD2/PSMD5/PSMB7	O00487/P17980/P20618/P25786/P25788/P25789/P28070/P43686/P49720/P60900/P62195/P62333/Q13200/Q16401/Q99436	O00487/P17980/P20618/P25786/P25788/P25789/P28070/P43686/P49720/P60900/P62195;Q8NB90/P62333/Q13200/Q16401/Q99436	26S proteasome non-ATPase regulatory subunit 14/26S protease regulatory subunit 6A/Proteasome subunit beta type-1/Proteasome subunit alpha type-1/Proteasome subunit alpha type-3/Proteasome subunit alpha type-4/Proteasome subunit beta type-4/26S protease regulatory subunit 6B/Proteasome subunit beta type-3/Proteasome subunit alpha type-6/26S protease regulatory subunit 8/26S protease regulatory su…
Prefers 2YnAd	R-HSA-69229	Ubiquitin-dependent degradation of Cyclin D1	15/475	51/10513	3.80779e-09	7.31096e-08	4.98798e-08	10213/5702/5689/5682/5684/5685/5692/5704/5691/5687/5705/5706/5708/5711/5695	15	PSMD14/PSMC3/PSMB1/PSMA1/PSMA3/PSMA4/PSMB4/PSMC4/PSMB3/PSMA6/PSMC5/PSMC6/PSMD2/PSMD5/PSMB7	O00487/P17980/P20618/P25786/P25788/P25789/P28070/P43686/P49720/P60900/P62195/P62333/Q13200/Q16401/Q99436	O00487/P17980/P20618/P25786/P25788/P25789/P28070/P43686/P49720/P60900/P62195;Q8NB90/P62333/Q13200/Q16401/Q99436	26S proteasome non-ATPase regulatory subunit 14/26S protease regulatory subunit 6A/Proteasome subunit beta type-1/Proteasome subunit alpha type-1/Proteasome subunit alpha type-3/Proteasome subunit alpha type-4/Proteasome subunit beta type-4/26S protease regulatory subunit 6B/Proteasome subunit beta type-3/Proteasome subunit alpha type-6/26S protease regulatory subunit 8/26S protease regulatory su…
Prefers 2YnAd	R-HSA-75815	Ubiquitin-dependent degradation of Cyclin D	15/475	51/10513	3.80779e-09	7.31096e-08	4.98798e-08	10213/5702/5689/5682/5684/5685/5692/5704/5691/5687/5705/5706/5708/5711/5695	15	PSMD14/PSMC3/PSMB1/PSMA1/PSMA3/PSMA4/PSMB4/PSMC4/PSMB3/PSMA6/PSMC5/PSMC6/PSMD2/PSMD5/PSMB7	O00487/P17980/P20618/P25786/P25788/P25789/P28070/P43686/P49720/P60900/P62195/P62333/Q13200/Q16401/Q99436	O00487/P17980/P20618/P25786/P25788/P25789/P28070/P43686/P49720/P60900/P62195;Q8NB90/P62333/Q13200/Q16401/Q99436	26S proteasome non-ATPase regulatory subunit 14/26S protease regulatory subunit 6A/Proteasome subunit beta type-1/Proteasome subunit alpha type-1/Proteasome subunit alpha type-3/Proteasome subunit alpha type-4/Proteasome subunit beta type-4/26S protease regulatory subunit 6B/Proteasome subunit beta type-3/Proteasome subunit alpha type-6/26S protease regulatory subunit 8/26S protease regulatory su…
Prefers 2YnAd	R-HSA-176409	APC/C:Cdc20 mediated degradation of mitotic proteins	18/475	75/10513	3.91674e-09	7.35667e-08	5.01917e-08	10213/9184/891/5702/5689/5682/5684/5685/5692/5704/5691/5687/5705/5706/991/5708/5711/5695	18	PSMD14/BUB3/CCNB1/PSMC3/PSMB1/PSMA1/PSMA3/PSMA4/PSMB4/PSMC4/PSMB3/PSMA6/PSMC5/PSMC6/CDC20/PSMD2/PSMD5/PSMB7	O00487/O43684/P14635/P17980/P20618/P25786/P25788/P25789/P28070/P43686/P49720/P60900/P62195/P62333/Q12834/Q13200/Q16401/Q99436	O00487/O43684/P14635/P17980/P20618/P25786/P25788/P25789/P28070/P43686/P49720/P60900/P62195;Q8NB90/P62333/Q12834/Q13200/Q16401/Q99436	26S proteasome non-ATPase regulatory subunit 14/Mitotic checkpoint protein BUB3/G2/mitotic-specific cyclin-B1/26S protease regulatory subunit 6A/Proteasome subunit beta type-1/Proteasome subunit alpha type-1/Proteasome subunit alpha type-3/Proteasome subunit alpha type-4/Proteasome subunit beta type-4/26S protease regulatory subunit 6B/Proteasome subunit beta type-3/Proteasome subunit alpha type-…
Prefers 2YnAd	R-HSA-176814	Activation of APC/C and APC/C:Cdc20 mediated degradation of mitotic proteins	18/475	76/10513	4.92111e-09	8.61218e-08	5.87575e-08	10213/9184/891/5702/5689/5682/5684/5685/5692/5704/5691/5687/5705/5706/991/5708/5711/5695	18	PSMD14/BUB3/CCNB1/PSMC3/PSMB1/PSMA1/PSMA3/PSMA4/PSMB4/PSMC4/PSMB3/PSMA6/PSMC5/PSMC6/CDC20/PSMD2/PSMD5/PSMB7	O00487/O43684/P14635/P17980/P20618/P25786/P25788/P25789/P28070/P43686/P49720/P60900/P62195/P62333/Q12834/Q13200/Q16401/Q99436	O00487/O43684/P14635/P17980/P20618/P25786/P25788/P25789/P28070/P43686/P49720/P60900/P62195;Q8NB90/P62333/Q12834/Q13200/Q16401/Q99436	26S proteasome non-ATPase regulatory subunit 14/Mitotic checkpoint protein BUB3/G2/mitotic-specific cyclin-B1/26S protease regulatory subunit 6A/Proteasome subunit beta type-1/Proteasome subunit alpha type-1/Proteasome subunit alpha type-3/Proteasome subunit alpha type-4/Proteasome subunit beta type-4/26S protease regulatory subunit 6B/Proteasome subunit beta type-3/Proteasome subunit alpha type-…
Prefers 2YnAd	R-HSA-69304	Regulation of DNA replication	18/475	76/10513	4.92111e-09	8.61218e-08	5.87575e-08	10213/5702/5689/5682/5684/5685/5692/4176/5704/5691/4171/5687/5705/5706/5708/4175/5711/5695	18	PSMD14/PSMC3/PSMB1/PSMA1/PSMA3/PSMA4/PSMB4/MCM7/PSMC4/PSMB3/MCM2/PSMA6/PSMC5/PSMC6/PSMD2/MCM6/PSMD5/PSMB7	O00487/P17980/P20618/P25786/P25788/P25789/P28070/P33993/P43686/P49720/P49736/P60900/P62195/P62333/Q13200/Q14566/Q16401/Q99436	O00487/P17980/P20618/P25786/P25788/P25789/P28070/P33993/P43686/P49720/P49736/P60900/P62195;Q8NB90/P62333/Q13200/Q14566/Q16401/Q99436	26S proteasome non-ATPase regulatory subunit 14/26S protease regulatory subunit 6A/Proteasome subunit beta type-1/Proteasome subunit alpha type-1/Proteasome subunit alpha type-3/Proteasome subunit alpha type-4/Proteasome subunit beta type-4/DNA replication licensing factor MCM7/26S protease regulatory subunit 6B/Proteasome subunit beta type-3/DNA replication licensing factor MCM2/Proteasome subun…
Prefers 2YnAd	R-HSA-180534	Vpu mediated degradation of CD4	15/475	52/10513	5.1324e-09	8.61218e-08	5.87575e-08	10213/5702/5689/5682/5684/5685/5692/5704/5691/5687/5705/5706/5708/5711/5695	15	PSMD14/PSMC3/PSMB1/PSMA1/PSMA3/PSMA4/PSMB4/PSMC4/PSMB3/PSMA6/PSMC5/PSMC6/PSMD2/PSMD5/PSMB7	O00487/P17980/P20618/P25786/P25788/P25789/P28070/P43686/P49720/P60900/P62195/P62333/Q13200/Q16401/Q99436	O00487/P17980/P20618/P25786/P25788/P25789/P28070/P43686/P49720/P60900/P62195;Q8NB90/P62333/Q13200/Q16401/Q99436	26S proteasome non-ATPase regulatory subunit 14/26S protease regulatory subunit 6A/Proteasome subunit beta type-1/Proteasome subunit alpha type-1/Proteasome subunit alpha type-3/Proteasome subunit alpha type-4/Proteasome subunit beta type-4/26S protease regulatory subunit 6B/Proteasome subunit beta type-3/Proteasome subunit alpha type-6/26S protease regulatory subunit 8/26S protease regulatory su…
Prefers 2YnAd	R-HSA-349425	Autodegradation of the E3 ubiquitin ligase COP1	15/475	52/10513	5.1324e-09	8.61218e-08	5.87575e-08	10213/5702/5689/5682/5684/5685/5692/5704/5691/5687/5705/5706/5708/5711/5695	15	PSMD14/PSMC3/PSMB1/PSMA1/PSMA3/PSMA4/PSMB4/PSMC4/PSMB3/PSMA6/PSMC5/PSMC6/PSMD2/PSMD5/PSMB7	O00487/P17980/P20618/P25786/P25788/P25789/P28070/P43686/P49720/P60900/P62195/P62333/Q13200/Q16401/Q99436	O00487/P17980/P20618/P25786/P25788/P25789/P28070/P43686/P49720/P60900/P62195;Q8NB90/P62333/Q13200/Q16401/Q99436	26S proteasome non-ATPase regulatory subunit 14/26S protease regulatory subunit 6A/Proteasome subunit beta type-1/Proteasome subunit alpha type-1/Proteasome subunit alpha type-3/Proteasome subunit alpha type-4/Proteasome subunit beta type-4/26S protease regulatory subunit 6B/Proteasome subunit beta type-3/Proteasome subunit alpha type-6/26S protease regulatory subunit 8/26S protease regulatory su…
Prefers 2YnAd	R-HSA-68874	M/G1 Transition	19/475	85/10513	5.18325e-09	8.61218e-08	5.87575e-08	10213/5702/5689/5682/5684/5685/6117/5692/4176/5704/5691/4171/5687/5705/5706/5708/4175/5711/5695	19	PSMD14/PSMC3/PSMB1/PSMA1/PSMA3/PSMA4/RPA1/PSMB4/MCM7/PSMC4/PSMB3/MCM2/PSMA6/PSMC5/PSMC6/PSMD2/MCM6/PSMD5/PSMB7	O00487/P17980/P20618/P25786/P25788/P25789/P27694/P28070/P33993/P43686/P49720/P49736/P60900/P62195/P62333/Q13200/Q14566/Q16401/Q99436	O00487/P17980/P20618/P25786/P25788/P25789/P27694/P28070/P33993/P43686/P49720/P49736/P60900/P62195;Q8NB90/P62333/Q13200/Q14566/Q16401/Q99436	26S proteasome non-ATPase regulatory subunit 14/26S protease regulatory subunit 6A/Proteasome subunit beta type-1/Proteasome subunit alpha type-1/Proteasome subunit alpha type-3/Proteasome subunit alpha type-4/Replication protein A 70 kDa DNA-binding subunit;Replication protein A 70 kDa DNA-binding subunit, N-terminally processed/Proteasome subunit beta type-4/DNA replication licensing factor MCM…
Prefers 2YnAd	R-HSA-69002	DNA Replication Pre-Initiation	19/475	85/10513	5.18325e-09	8.61218e-08	5.87575e-08	10213/5702/5689/5682/5684/5685/6117/5692/4176/5704/5691/4171/5687/5705/5706/5708/4175/5711/5695	19	PSMD14/PSMC3/PSMB1/PSMA1/PSMA3/PSMA4/RPA1/PSMB4/MCM7/PSMC4/PSMB3/MCM2/PSMA6/PSMC5/PSMC6/PSMD2/MCM6/PSMD5/PSMB7	O00487/P17980/P20618/P25786/P25788/P25789/P27694/P28070/P33993/P43686/P49720/P49736/P60900/P62195/P62333/Q13200/Q14566/Q16401/Q99436	O00487/P17980/P20618/P25786/P25788/P25789/P27694/P28070/P33993/P43686/P49720/P49736/P60900/P62195;Q8NB90/P62333/Q13200/Q14566/Q16401/Q99436	26S proteasome non-ATPase regulatory subunit 14/26S protease regulatory subunit 6A/Proteasome subunit beta type-1/Proteasome subunit alpha type-1/Proteasome subunit alpha type-3/Proteasome subunit alpha type-4/Replication protein A 70 kDa DNA-binding subunit;Replication protein A 70 kDa DNA-binding subunit, N-terminally processed/Proteasome subunit beta type-4/DNA replication licensing factor MCM…
Prefers 2YnAd	R-HSA-5610780	Degradation of GLI1 by the proteasome	16/475	60/10513	5.57984e-09	9.09619e-08	6.20598e-08	10213/5702/5689/5682/5684/5685/5692/5704/5691/8650/5687/5705/5706/5708/5711/5695	16	PSMD14/PSMC3/PSMB1/PSMA1/PSMA3/PSMA4/PSMB4/PSMC4/PSMB3/NUMB/PSMA6/PSMC5/PSMC6/PSMD2/PSMD5/PSMB7	O00487/P17980/P20618/P25786/P25788/P25789/P28070/P43686/P49720/P49757/P60900/P62195/P62333/Q13200/Q16401/Q99436	O00487/P17980/P20618/P25786/P25788/P25789/P28070/P43686/P49720/P49757;Q9Y6R0/P60900/P62195;Q8NB90/P62333/Q13200/Q16401/Q99436	26S proteasome non-ATPase regulatory subunit 14/26S protease regulatory subunit 6A/Proteasome subunit beta type-1/Proteasome subunit alpha type-1/Proteasome subunit alpha type-3/Proteasome subunit alpha type-4/Proteasome subunit beta type-4/26S protease regulatory subunit 6B/Proteasome subunit beta type-3/Protein numb homolog/Proteasome subunit alpha type-6/26S protease regulatory subunit 8/26S p…
Prefers 2YnAd	R-HSA-168254	Influenza Infection	26/475	155/10513	5.69397e-09	9.11036e-08	6.21564e-08	3921/6187/6165/6188/6206/6134/811/5431/6124/6122/5903/9045/6224/6189/6155/6130/6191/5901/6156/6135/3837/23511/9688/23165/4927/79902	26	RPSA/RPS2/RPL35A/RPS3/RPS12/RPL10/CALR/POLR2B/RPL4/RPL3/RANBP2/RPL14/RPS20/RPS3A/RPL27/RPL7A/RPS4X/RAN/RPL30/RPL11/KPNB1/NUP188/NUP93/NUP205/NUP88/NUP85	P08865/P15880/P18077/P23396/P25398/P27635/P27797/P30876/P36578/P39023/P49792/P50914/P60866/P61247/P61353/P62424/P62701/P62826/P62888/P62913/Q14974/Q5SRE5/Q8N1F7/Q92621/Q99567/Q9BW27	P08865;REV__Q2TAZ0/P15880/P18077/P23396/P25398/P27635;Q96L21/P27797/P30876/P36578/P39023;Q92901/P49792;A6NKT7;P0DJD0;P0DJD1;Q7Z3J3;Q99666;O14715;Q05823;Q8ND04/P50914/P60866/P61247/P61353/P62424/P62701;Q8TD47;P22090/P62826/P62888/P62913/Q14974/Q5SRE5/Q8N1F7/Q92621/Q99567/Q9BW27	40S ribosomal protein SA/40S ribosomal protein S2/60S ribosomal protein L35a/40S ribosomal protein S3/40S ribosomal protein S12/60S ribosomal protein L10/Calreticulin/DNA-directed RNA polymerase II subunit RPB2/60S ribosomal protein L4/60S ribosomal protein L3/E3 SUMO-protein ligase RanBP2/60S ribosomal protein L14/40S ribosomal protein S20/40S ribosomal protein S3a/60S ribosomal protein L27/60S …
Prefers 2YnAd	R-HSA-351202	Metabolism of polyamines	19/475	86/10513	6.37909e-09	1.0021e-07	6.83692e-08	10213/2805/5702/6723/5689/5682/5684/5685/5692/5704/5691/6611/5687/5705/5706/5708/5711/5695/58478	19	PSMD14/GOT1/PSMC3/SRM/PSMB1/PSMA1/PSMA3/PSMA4/PSMB4/PSMC4/PSMB3/SMS/PSMA6/PSMC5/PSMC6/PSMD2/PSMD5/PSMB7/ENOPH1	O00487/P17174/P17980/P19623/P20618/P25786/P25788/P25789/P28070/P43686/P49720/P52788/P60900/P62195/P62333/Q13200/Q16401/Q99436/Q9UHY7	O00487/P17174/P17980/P19623/P20618/P25786/P25788/P25789/P28070/P43686/P49720/P52788/P60900/P62195;Q8NB90/P62333/Q13200/Q16401/Q99436/Q9UHY7	26S proteasome non-ATPase regulatory subunit 14/Aspartate aminotransferase, cytoplasmic/26S protease regulatory subunit 6A/Spermidine synthase/Proteasome subunit beta type-1/Proteasome subunit alpha type-1/Proteasome subunit alpha type-3/Proteasome subunit alpha type-4/Proteasome subunit beta type-4/26S protease regulatory subunit 6B/Proteasome subunit beta type-3/Spermine synthase/Proteasome sub…
Prefers 2YnAd	R-HSA-169911	Regulation of Apoptosis	15/475	53/10513	6.86531e-09	1.00536e-07	6.85919e-08	10213/5702/5689/5682/5684/5685/5692/5704/5691/5687/5705/5706/5708/5711/5695	15	PSMD14/PSMC3/PSMB1/PSMA1/PSMA3/PSMA4/PSMB4/PSMC4/PSMB3/PSMA6/PSMC5/PSMC6/PSMD2/PSMD5/PSMB7	O00487/P17980/P20618/P25786/P25788/P25789/P28070/P43686/P49720/P60900/P62195/P62333/Q13200/Q16401/Q99436	O00487/P17980/P20618/P25786/P25788/P25789/P28070/P43686/P49720/P60900/P62195;Q8NB90/P62333/Q13200/Q16401/Q99436	26S proteasome non-ATPase regulatory subunit 14/26S protease regulatory subunit 6A/Proteasome subunit beta type-1/Proteasome subunit alpha type-1/Proteasome subunit alpha type-3/Proteasome subunit alpha type-4/Proteasome subunit beta type-4/26S protease regulatory subunit 6B/Proteasome subunit beta type-3/Proteasome subunit alpha type-6/26S protease regulatory subunit 8/26S protease regulatory su…
Prefers 2YnAd	R-HSA-69601	Ubiquitin Mediated Degradation of Phosphorylated Cdc25A	15/475	53/10513	6.86531e-09	1.00536e-07	6.85919e-08	10213/5702/5689/5682/5684/5685/5692/5704/5691/5687/5705/5706/5708/5711/5695	15	PSMD14/PSMC3/PSMB1/PSMA1/PSMA3/PSMA4/PSMB4/PSMC4/PSMB3/PSMA6/PSMC5/PSMC6/PSMD2/PSMD5/PSMB7	O00487/P17980/P20618/P25786/P25788/P25789/P28070/P43686/P49720/P60900/P62195/P62333/Q13200/Q16401/Q99436	O00487/P17980/P20618/P25786/P25788/P25789/P28070/P43686/P49720/P60900/P62195;Q8NB90/P62333/Q13200/Q16401/Q99436	26S proteasome non-ATPase regulatory subunit 14/26S protease regulatory subunit 6A/Proteasome subunit beta type-1/Proteasome subunit alpha type-1/Proteasome subunit alpha type-3/Proteasome subunit alpha type-4/Proteasome subunit beta type-4/26S protease regulatory subunit 6B/Proteasome subunit beta type-3/Proteasome subunit alpha type-6/26S protease regulatory subunit 8/26S protease regulatory su…
Prefers 2YnAd	R-HSA-69610	p53-Independent DNA Damage Response	15/475	53/10513	6.86531e-09	1.00536e-07	6.85919e-08	10213/5702/5689/5682/5684/5685/5692/5704/5691/5687/5705/5706/5708/5711/5695	15	PSMD14/PSMC3/PSMB1/PSMA1/PSMA3/PSMA4/PSMB4/PSMC4/PSMB3/PSMA6/PSMC5/PSMC6/PSMD2/PSMD5/PSMB7	O00487/P17980/P20618/P25786/P25788/P25789/P28070/P43686/P49720/P60900/P62195/P62333/Q13200/Q16401/Q99436	O00487/P17980/P20618/P25786/P25788/P25789/P28070/P43686/P49720/P60900/P62195;Q8NB90/P62333/Q13200/Q16401/Q99436	26S proteasome non-ATPase regulatory subunit 14/26S protease regulatory subunit 6A/Proteasome subunit beta type-1/Proteasome subunit alpha type-1/Proteasome subunit alpha type-3/Proteasome subunit alpha type-4/Proteasome subunit beta type-4/26S protease regulatory subunit 6B/Proteasome subunit beta type-3/Proteasome subunit alpha type-6/26S protease regulatory subunit 8/26S protease regulatory su…
Prefers 2YnAd	R-HSA-69613	p53-Independent G1/S DNA damage checkpoint	15/475	53/10513	6.86531e-09	1.00536e-07	6.85919e-08	10213/5702/5689/5682/5684/5685/5692/5704/5691/5687/5705/5706/5708/5711/5695	15	PSMD14/PSMC3/PSMB1/PSMA1/PSMA3/PSMA4/PSMB4/PSMC4/PSMB3/PSMA6/PSMC5/PSMC6/PSMD2/PSMD5/PSMB7	O00487/P17980/P20618/P25786/P25788/P25789/P28070/P43686/P49720/P60900/P62195/P62333/Q13200/Q16401/Q99436	O00487/P17980/P20618/P25786/P25788/P25789/P28070/P43686/P49720/P60900/P62195;Q8NB90/P62333/Q13200/Q16401/Q99436	26S proteasome non-ATPase regulatory subunit 14/26S protease regulatory subunit 6A/Proteasome subunit beta type-1/Proteasome subunit alpha type-1/Proteasome subunit alpha type-3/Proteasome subunit alpha type-4/Proteasome subunit beta type-4/26S protease regulatory subunit 6B/Proteasome subunit beta type-3/Proteasome subunit alpha type-6/26S protease regulatory subunit 8/26S protease regulatory su…
Prefers 2YnAd	R-HSA-109581	Apoptosis	27/475	168/10513	7.53908e-09	1.08563e-07	7.40682e-08	10213/4000/5702/5689/4001/5682/5684/5685/5692/7529/5704/5691/5687/5705/7531/5706/7534/54205/7533/581/5708/6093/6709/3837/5339/5711/5695	27	PSMD14/LMNA/PSMC3/PSMB1/LMNB1/PSMA1/PSMA3/PSMA4/PSMB4/YWHAB/PSMC4/PSMB3/PSMA6/PSMC5/YWHAE/PSMC6/YWHAZ/CYCS/YWHAH/BAX/PSMD2/ROCK1/SPTAN1/KPNB1/PLEC/PSMD5/PSMB7	O00487/P02545/P17980/P20618/P20700/P25786/P25788/P25789/P28070/P31946/P43686/P49720/P60900/P62195/P62258/P62333/P63104/P99999/Q04917/Q07812/Q13200/Q13464/Q13813/Q14974/Q15149/Q16401/Q99436	O00487/P02545;REV__Q5VX52/P17980/P20618/P20700/P25786/P25788/P25789/P28070/P31946/P43686/P49720/P60900/P62195;Q8NB90/P62258/P62333/P63104/P99999;CON__P62894/Q04917/Q07812/Q13200/Q13464/Q13813/Q14974/Q15149;P58107;REV__Q8NB16;REV__Q58EX7;Q96F24/Q16401/Q99436	26S proteasome non-ATPase regulatory subunit 14/Prelamin-A/C;Lamin-A/C/26S protease regulatory subunit 6A/Proteasome subunit beta type-1/Lamin-B1/Proteasome subunit alpha type-1/Proteasome subunit alpha type-3/Proteasome subunit alpha type-4/Proteasome subunit beta type-4/14-3-3 protein beta/alpha;14-3-3 protein beta/alpha, N-terminally processed/26S protease regulatory subunit 6B/Proteasome subu…
Prefers 2YnAd	R-HSA-180585	Vif-mediated degradation of APOBEC3G	15/475	54/10513	9.11673e-09	1.27046e-07	8.66786e-08	10213/5702/5689/5682/5684/5685/5692/5704/5691/5687/5705/5706/5708/5711/5695	15	PSMD14/PSMC3/PSMB1/PSMA1/PSMA3/PSMA4/PSMB4/PSMC4/PSMB3/PSMA6/PSMC5/PSMC6/PSMD2/PSMD5/PSMB7	O00487/P17980/P20618/P25786/P25788/P25789/P28070/P43686/P49720/P60900/P62195/P62333/Q13200/Q16401/Q99436	O00487/P17980/P20618/P25786/P25788/P25789/P28070/P43686/P49720/P60900/P62195;Q8NB90/P62333/Q13200/Q16401/Q99436	26S proteasome non-ATPase regulatory subunit 14/26S protease regulatory subunit 6A/Proteasome subunit beta type-1/Proteasome subunit alpha type-1/Proteasome subunit alpha type-3/Proteasome subunit alpha type-4/Proteasome subunit beta type-4/26S protease regulatory subunit 6B/Proteasome subunit beta type-3/Proteasome subunit alpha type-6/26S protease regulatory subunit 8/26S protease regulatory su…
Prefers 2YnAd	R-HSA-8854050	FBXL7 down-regulates AURKA during mitotic entry and in early mitosis	15/475	54/10513	9.11673e-09	1.27046e-07	8.66786e-08	10213/5702/5689/5682/5684/5685/5692/5704/5691/5687/5705/5706/5708/5711/5695	15	PSMD14/PSMC3/PSMB1/PSMA1/PSMA3/PSMA4/PSMB4/PSMC4/PSMB3/PSMA6/PSMC5/PSMC6/PSMD2/PSMD5/PSMB7	O00487/P17980/P20618/P25786/P25788/P25789/P28070/P43686/P49720/P60900/P62195/P62333/Q13200/Q16401/Q99436	O00487/P17980/P20618/P25786/P25788/P25789/P28070/P43686/P49720/P60900/P62195;Q8NB90/P62333/Q13200/Q16401/Q99436	26S proteasome non-ATPase regulatory subunit 14/26S protease regulatory subunit 6A/Proteasome subunit beta type-1/Proteasome subunit alpha type-1/Proteasome subunit alpha type-3/Proteasome subunit alpha type-4/Proteasome subunit beta type-4/26S protease regulatory subunit 6B/Proteasome subunit beta type-3/Proteasome subunit alpha type-6/26S protease regulatory subunit 8/26S protease regulatory su…
Prefers 2YnAd	R-HSA-5357801	Programmed Cell Death	27/475	171/10513	1.11602e-08	1.53054e-07	1.04423e-07	10213/4000/5702/5689/4001/5682/5684/5685/5692/7529/5704/5691/5687/5705/7531/5706/7534/54205/7533/581/5708/6093/6709/3837/5339/5711/5695	27	PSMD14/LMNA/PSMC3/PSMB1/LMNB1/PSMA1/PSMA3/PSMA4/PSMB4/YWHAB/PSMC4/PSMB3/PSMA6/PSMC5/YWHAE/PSMC6/YWHAZ/CYCS/YWHAH/BAX/PSMD2/ROCK1/SPTAN1/KPNB1/PLEC/PSMD5/PSMB7	O00487/P02545/P17980/P20618/P20700/P25786/P25788/P25789/P28070/P31946/P43686/P49720/P60900/P62195/P62258/P62333/P63104/P99999/Q04917/Q07812/Q13200/Q13464/Q13813/Q14974/Q15149/Q16401/Q99436	O00487/P02545;REV__Q5VX52/P17980/P20618/P20700/P25786/P25788/P25789/P28070/P31946/P43686/P49720/P60900/P62195;Q8NB90/P62258/P62333/P63104/P99999;CON__P62894/Q04917/Q07812/Q13200/Q13464/Q13813/Q14974/Q15149;P58107;REV__Q8NB16;REV__Q58EX7;Q96F24/Q16401/Q99436	26S proteasome non-ATPase regulatory subunit 14/Prelamin-A/C;Lamin-A/C/26S protease regulatory subunit 6A/Proteasome subunit beta type-1/Lamin-B1/Proteasome subunit alpha type-1/Proteasome subunit alpha type-3/Proteasome subunit alpha type-4/Proteasome subunit beta type-4/14-3-3 protein beta/alpha;14-3-3 protein beta/alpha, N-terminally processed/26S protease regulatory subunit 6B/Proteasome subu…
Prefers 2YnAd	R-HSA-5687128	MAPK6/MAPK4 signaling	19/475	89/10513	1.16654e-08	1.55036e-07	1.05775e-07	10213/3315/5702/5689/3337/5682/5684/5685/5692/5704/5691/5687/998/5705/5706/5708/989/5711/5695	19	PSMD14/HSPB1/PSMC3/PSMB1/DNAJB1/PSMA1/PSMA3/PSMA4/PSMB4/PSMC4/PSMB3/PSMA6/CDC42/PSMC5/PSMC6/PSMD2/SEPT7/PSMD5/PSMB7	O00487/P04792/P17980/P20618/P25685/P25786/P25788/P25789/P28070/P43686/P49720/P60900/P60953/P62195/P62333/Q13200/Q16181/Q16401/Q99436	O00487/P04792/P17980/P20618/P25685;Q9UDY4/P25786/P25788/P25789/P28070/P43686/P49720/P60900/P60953;P17081;Q9H4E5/P62195;Q8NB90/P62333/Q13200/Q16181;Q6ZU15/Q16401/Q99436	26S proteasome non-ATPase regulatory subunit 14/Heat shock protein beta-1/26S protease regulatory subunit 6A/Proteasome subunit beta type-1/DnaJ homolog subfamily B member 1/Proteasome subunit alpha type-1/Proteasome subunit alpha type-3/Proteasome subunit alpha type-4/Proteasome subunit beta type-4/26S protease regulatory subunit 6B/Proteasome subunit beta type-3/Proteasome subunit alpha type-6/…
Prefers 2YnAd	R-HSA-176408	Regulation of APC/C activators between G1/S and early anaphase	18/475	80/10513	1.1794e-08	1.55036e-07	1.05775e-07	10213/9184/891/5702/5689/5682/5684/5685/5692/5704/5691/5687/5705/5706/991/5708/5711/5695	18	PSMD14/BUB3/CCNB1/PSMC3/PSMB1/PSMA1/PSMA3/PSMA4/PSMB4/PSMC4/PSMB3/PSMA6/PSMC5/PSMC6/CDC20/PSMD2/PSMD5/PSMB7	O00487/O43684/P14635/P17980/P20618/P25786/P25788/P25789/P28070/P43686/P49720/P60900/P62195/P62333/Q12834/Q13200/Q16401/Q99436	O00487/O43684/P14635/P17980/P20618/P25786/P25788/P25789/P28070/P43686/P49720/P60900/P62195;Q8NB90/P62333/Q12834/Q13200/Q16401/Q99436	26S proteasome non-ATPase regulatory subunit 14/Mitotic checkpoint protein BUB3/G2/mitotic-specific cyclin-B1/26S protease regulatory subunit 6A/Proteasome subunit beta type-1/Proteasome subunit alpha type-1/Proteasome subunit alpha type-3/Proteasome subunit alpha type-4/Proteasome subunit beta type-4/26S protease regulatory subunit 6B/Proteasome subunit beta type-3/Proteasome subunit alpha type-…
Prefers 2YnAd	R-HSA-4641257	Degradation of AXIN	15/475	55/10513	1.20225e-08	1.55036e-07	1.05775e-07	10213/5702/5689/5682/5684/5685/5692/5704/5691/5687/5705/5706/5708/5711/5695	15	PSMD14/PSMC3/PSMB1/PSMA1/PSMA3/PSMA4/PSMB4/PSMC4/PSMB3/PSMA6/PSMC5/PSMC6/PSMD2/PSMD5/PSMB7	O00487/P17980/P20618/P25786/P25788/P25789/P28070/P43686/P49720/P60900/P62195/P62333/Q13200/Q16401/Q99436	O00487/P17980/P20618/P25786/P25788/P25789/P28070/P43686/P49720/P60900/P62195;Q8NB90/P62333/Q13200/Q16401/Q99436	26S proteasome non-ATPase regulatory subunit 14/26S protease regulatory subunit 6A/Proteasome subunit beta type-1/Proteasome subunit alpha type-1/Proteasome subunit alpha type-3/Proteasome subunit alpha type-4/Proteasome subunit beta type-4/26S protease regulatory subunit 6B/Proteasome subunit beta type-3/Proteasome subunit alpha type-6/26S protease regulatory subunit 8/26S protease regulatory su…
Prefers 2YnAd	R-HSA-8941858	Regulation of RUNX3 expression and activity	15/475	55/10513	1.20225e-08	1.55036e-07	1.05775e-07	10213/5702/5689/5682/5684/5685/5692/5704/5691/5687/5705/5706/5708/5711/5695	15	PSMD14/PSMC3/PSMB1/PSMA1/PSMA3/PSMA4/PSMB4/PSMC4/PSMB3/PSMA6/PSMC5/PSMC6/PSMD2/PSMD5/PSMB7	O00487/P17980/P20618/P25786/P25788/P25789/P28070/P43686/P49720/P60900/P62195/P62333/Q13200/Q16401/Q99436	O00487/P17980/P20618/P25786/P25788/P25789/P28070/P43686/P49720/P60900/P62195;Q8NB90/P62333/Q13200/Q16401/Q99436	26S proteasome non-ATPase regulatory subunit 14/26S protease regulatory subunit 6A/Proteasome subunit beta type-1/Proteasome subunit alpha type-1/Proteasome subunit alpha type-3/Proteasome subunit alpha type-4/Proteasome subunit beta type-4/26S protease regulatory subunit 6B/Proteasome subunit beta type-3/Proteasome subunit alpha type-6/26S protease regulatory subunit 8/26S protease regulatory su…
Prefers 2YnAd	R-HSA-1236975	Antigen processing-Cross presentation	20/475	99/10513	1.31027e-08	1.66481e-07	1.13583e-07	10213/6892/9554/5702/5689/5682/5684/5685/811/5692/2923/5704/5691/5687/5705/5706/6890/5708/5711/5695	20	PSMD14/TAPBP/SEC22B/PSMC3/PSMB1/PSMA1/PSMA3/PSMA4/CALR/PSMB4/PDIA3/PSMC4/PSMB3/PSMA6/PSMC5/PSMC6/TAP1/PSMD2/PSMD5/PSMB7	O00487/O15533/O75396/P17980/P20618/P25786/P25788/P25789/P27797/P28070/P30101/P43686/P49720/P60900/P62195/P62333/Q03518/Q13200/Q16401/Q99436	O00487/O15533/O75396/P17980/P20618/P25786/P25788/P25789/P27797/P28070/P30101/P43686/P49720/P60900/P62195;Q8NB90/P62333/Q03518/Q13200/Q16401/Q99436	26S proteasome non-ATPase regulatory subunit 14/Tapasin/Vesicle-trafficking protein SEC22b/26S protease regulatory subunit 6A/Proteasome subunit beta type-1/Proteasome subunit alpha type-1/Proteasome subunit alpha type-3/Proteasome subunit alpha type-4/Calreticulin/Proteasome subunit beta type-4/Protein disulfide-isomerase A3/26S protease regulatory subunit 6B/Proteasome subunit beta type-3/Prote…
Prefers 2YnAd	R-HSA-174184	Cdc20:Phospho-APC/C mediated degradation of Cyclin A	17/475	72/10513	1.38917e-08	1.73949e-07	1.18678e-07	10213/9184/5702/5689/5682/5684/5685/5692/5704/5691/5687/5705/5706/991/5708/5711/5695	17	PSMD14/BUB3/PSMC3/PSMB1/PSMA1/PSMA3/PSMA4/PSMB4/PSMC4/PSMB3/PSMA6/PSMC5/PSMC6/CDC20/PSMD2/PSMD5/PSMB7	O00487/O43684/P17980/P20618/P25786/P25788/P25789/P28070/P43686/P49720/P60900/P62195/P62333/Q12834/Q13200/Q16401/Q99436	O00487/O43684/P17980/P20618/P25786/P25788/P25789/P28070/P43686/P49720/P60900/P62195;Q8NB90/P62333/Q12834/Q13200/Q16401/Q99436	26S proteasome non-ATPase regulatory subunit 14/Mitotic checkpoint protein BUB3/26S protease regulatory subunit 6A/Proteasome subunit beta type-1/Proteasome subunit alpha type-1/Proteasome subunit alpha type-3/Proteasome subunit alpha type-4/Proteasome subunit beta type-4/26S protease regulatory subunit 6B/Proteasome subunit beta type-3/Proteasome subunit alpha type-6/26S protease regulatory subu…
Prefers 2YnAd	R-HSA-4608870	Asymmetric localization of PCP proteins	16/475	64/10513	1.54102e-08	1.90205e-07	1.2977e-07	10213/5702/5689/5682/5684/5685/5692/5704/5691/5687/5705/5706/5708/23513/5711/5695	16	PSMD14/PSMC3/PSMB1/PSMA1/PSMA3/PSMA4/PSMB4/PSMC4/PSMB3/PSMA6/PSMC5/PSMC6/PSMD2/SCRIB/PSMD5/PSMB7	O00487/P17980/P20618/P25786/P25788/P25789/P28070/P43686/P49720/P60900/P62195/P62333/Q13200/Q14160/Q16401/Q99436	O00487/P17980/P20618/P25786/P25788/P25789/P28070/P43686/P49720/P60900/P62195;Q8NB90/P62333/Q13200/Q14160/Q16401/Q99436	26S proteasome non-ATPase regulatory subunit 14/26S protease regulatory subunit 6A/Proteasome subunit beta type-1/Proteasome subunit alpha type-1/Proteasome subunit alpha type-3/Proteasome subunit alpha type-4/Proteasome subunit beta type-4/26S protease regulatory subunit 6B/Proteasome subunit beta type-3/Proteasome subunit alpha type-6/26S protease regulatory subunit 8/26S protease regulatory su…
Prefers 2YnAd	R-HSA-5362768	Hh mutants that don't undergo autocatalytic processing are degraded by ERAD	15/475	56/10513	1.5749e-08	1.91649e-07	1.30755e-07	10213/5702/5689/5682/5684/5685/5692/5704/5691/5687/5705/5706/5708/5711/5695	15	PSMD14/PSMC3/PSMB1/PSMA1/PSMA3/PSMA4/PSMB4/PSMC4/PSMB3/PSMA6/PSMC5/PSMC6/PSMD2/PSMD5/PSMB7	O00487/P17980/P20618/P25786/P25788/P25789/P28070/P43686/P49720/P60900/P62195/P62333/Q13200/Q16401/Q99436	O00487/P17980/P20618/P25786/P25788/P25789/P28070/P43686/P49720/P60900/P62195;Q8NB90/P62333/Q13200/Q16401/Q99436	26S proteasome non-ATPase regulatory subunit 14/26S protease regulatory subunit 6A/Proteasome subunit beta type-1/Proteasome subunit alpha type-1/Proteasome subunit alpha type-3/Proteasome subunit alpha type-4/Proteasome subunit beta type-4/26S protease regulatory subunit 6B/Proteasome subunit beta type-3/Proteasome subunit alpha type-6/26S protease regulatory subunit 8/26S protease regulatory su…
Prefers 2YnAd	R-HSA-179419	APC:Cdc20 mediated degradation of cell cycle proteins prior to satisfation of the cell cycle checkpoint	17/475	73/10513	1.73651e-08	2.08381e-07	1.4217e-07	10213/9184/5702/5689/5682/5684/5685/5692/5704/5691/5687/5705/5706/991/5708/5711/5695	17	PSMD14/BUB3/PSMC3/PSMB1/PSMA1/PSMA3/PSMA4/PSMB4/PSMC4/PSMB3/PSMA6/PSMC5/PSMC6/CDC20/PSMD2/PSMD5/PSMB7	O00487/O43684/P17980/P20618/P25786/P25788/P25789/P28070/P43686/P49720/P60900/P62195/P62333/Q12834/Q13200/Q16401/Q99436	O00487/O43684/P17980/P20618/P25786/P25788/P25789/P28070/P43686/P49720/P60900/P62195;Q8NB90/P62333/Q12834/Q13200/Q16401/Q99436	26S proteasome non-ATPase regulatory subunit 14/Mitotic checkpoint protein BUB3/26S protease regulatory subunit 6A/Proteasome subunit beta type-1/Proteasome subunit alpha type-1/Proteasome subunit alpha type-3/Proteasome subunit alpha type-4/Proteasome subunit beta type-4/26S protease regulatory subunit 6B/Proteasome subunit beta type-3/Proteasome subunit alpha type-6/26S protease regulatory subu…
Prefers 2YnAd	R-HSA-5358346	Hedgehog ligand biogenesis	16/475	65/10513	1.96039e-08	2.32024e-07	1.58301e-07	10213/5034/5702/5689/5682/5684/5685/5692/5704/5691/5687/5705/5706/5708/5711/5695	16	PSMD14/P4HB/PSMC3/PSMB1/PSMA1/PSMA3/PSMA4/PSMB4/PSMC4/PSMB3/PSMA6/PSMC5/PSMC6/PSMD2/PSMD5/PSMB7	O00487/P07237/P17980/P20618/P25786/P25788/P25789/P28070/P43686/P49720/P60900/P62195/P62333/Q13200/Q16401/Q99436	O00487/P07237;REV__Q9HCK8/P17980/P20618/P25786/P25788/P25789/P28070/P43686/P49720/P60900/P62195;Q8NB90/P62333/Q13200/Q16401/Q99436	26S proteasome non-ATPase regulatory subunit 14/Protein disulfide-isomerase/26S protease regulatory subunit 6A/Proteasome subunit beta type-1/Proteasome subunit alpha type-1/Proteasome subunit alpha type-3/Proteasome subunit alpha type-4/Proteasome subunit beta type-4/26S protease regulatory subunit 6B/Proteasome subunit beta type-3/Proteasome subunit alpha type-6/26S protease regulatory subunit …
Prefers 2YnAd	R-HSA-4641258	Degradation of DVL	15/475	57/10513	2.0499e-08	2.36149e-07	1.61115e-07	10213/5702/5689/5682/5684/5685/5692/5704/5691/5687/5705/5706/5708/5711/5695	15	PSMD14/PSMC3/PSMB1/PSMA1/PSMA3/PSMA4/PSMB4/PSMC4/PSMB3/PSMA6/PSMC5/PSMC6/PSMD2/PSMD5/PSMB7	O00487/P17980/P20618/P25786/P25788/P25789/P28070/P43686/P49720/P60900/P62195/P62333/Q13200/Q16401/Q99436	O00487/P17980/P20618/P25786/P25788/P25789/P28070/P43686/P49720/P60900/P62195;Q8NB90/P62333/Q13200/Q16401/Q99436	26S proteasome non-ATPase regulatory subunit 14/26S protease regulatory subunit 6A/Proteasome subunit beta type-1/Proteasome subunit alpha type-1/Proteasome subunit alpha type-3/Proteasome subunit alpha type-4/Proteasome subunit beta type-4/26S protease regulatory subunit 6B/Proteasome subunit beta type-3/Proteasome subunit alpha type-6/26S protease regulatory subunit 8/26S protease regulatory su…
Prefers 2YnAd	R-HSA-69541	Stabilization of p53	15/475	57/10513	2.0499e-08	2.36149e-07	1.61115e-07	10213/5702/5689/5682/5684/5685/5692/5704/5691/5687/5705/5706/5708/5711/5695	15	PSMD14/PSMC3/PSMB1/PSMA1/PSMA3/PSMA4/PSMB4/PSMC4/PSMB3/PSMA6/PSMC5/PSMC6/PSMD2/PSMD5/PSMB7	O00487/P17980/P20618/P25786/P25788/P25789/P28070/P43686/P49720/P60900/P62195/P62333/Q13200/Q16401/Q99436	O00487/P17980/P20618/P25786/P25788/P25789/P28070/P43686/P49720/P60900/P62195;Q8NB90/P62333/Q13200/Q16401/Q99436	26S proteasome non-ATPase regulatory subunit 14/26S protease regulatory subunit 6A/Proteasome subunit beta type-1/Proteasome subunit alpha type-1/Proteasome subunit alpha type-3/Proteasome subunit alpha type-4/Proteasome subunit beta type-4/26S protease regulatory subunit 6B/Proteasome subunit beta type-3/Proteasome subunit alpha type-6/26S protease regulatory subunit 8/26S protease regulatory su…
Prefers 2YnAd	R-HSA-72689	Formation of a pool of free 40S subunits	20/475	103/10513	2.66401e-08	3.02856e-07	2.06627e-07	3921/6187/6165/6188/6206/6134/6124/6122/9045/8662/6224/6189/6155/6130/6191/6156/6135/8668/8661/51386	20	RPSA/RPS2/RPL35A/RPS3/RPS12/RPL10/RPL4/RPL3/RPL14/EIF3B/RPS20/RPS3A/RPL27/RPL7A/RPS4X/RPL30/RPL11/EIF3I/EIF3A/EIF3L	P08865/P15880/P18077/P23396/P25398/P27635/P36578/P39023/P50914/P55884/P60866/P61247/P61353/P62424/P62701/P62888/P62913/Q13347/Q14152/Q9Y262	P08865;REV__Q2TAZ0/P15880/P18077/P23396/P25398/P27635;Q96L21/P36578/P39023;Q92901/P50914/P55884/P60866/P61247/P61353/P62424/P62701;Q8TD47;P22090/P62888/P62913/Q13347/Q14152/Q9Y262	40S ribosomal protein SA/40S ribosomal protein S2/60S ribosomal protein L35a/40S ribosomal protein S3/40S ribosomal protein S12/60S ribosomal protein L10/60S ribosomal protein L4/60S ribosomal protein L3/60S ribosomal protein L14/Eukaryotic translation initiation factor 3 subunit B/40S ribosomal protein S20/40S ribosomal protein S3a/60S ribosomal protein L27/60S ribosomal protein L7a/40S ribosoma…
Prefers 2YnAd	R-HSA-168273	Influenza Viral RNA Transcription and Replication	23/475	134/10513	2.79825e-08	3.13986e-07	2.1422e-07	3921/6187/6165/6188/6206/6134/5431/6124/6122/5903/9045/6224/6189/6155/6130/6191/6156/6135/23511/9688/23165/4927/79902	23	RPSA/RPS2/RPL35A/RPS3/RPS12/RPL10/POLR2B/RPL4/RPL3/RANBP2/RPL14/RPS20/RPS3A/RPL27/RPL7A/RPS4X/RPL30/RPL11/NUP188/NUP93/NUP205/NUP88/NUP85	P08865/P15880/P18077/P23396/P25398/P27635/P30876/P36578/P39023/P49792/P50914/P60866/P61247/P61353/P62424/P62701/P62888/P62913/Q5SRE5/Q8N1F7/Q92621/Q99567/Q9BW27	P08865;REV__Q2TAZ0/P15880/P18077/P23396/P25398/P27635;Q96L21/P30876/P36578/P39023;Q92901/P49792;A6NKT7;P0DJD0;P0DJD1;Q7Z3J3;Q99666;O14715;Q05823;Q8ND04/P50914/P60866/P61247/P61353/P62424/P62701;Q8TD47;P22090/P62888/P62913/Q5SRE5/Q8N1F7/Q92621/Q99567/Q9BW27	40S ribosomal protein SA/40S ribosomal protein S2/60S ribosomal protein L35a/40S ribosomal protein S3/40S ribosomal protein S12/60S ribosomal protein L10/DNA-directed RNA polymerase II subunit RPB2/60S ribosomal protein L4/60S ribosomal protein L3/E3 SUMO-protein ligase RanBP2/60S ribosomal protein L14/40S ribosomal protein S20/40S ribosomal protein S3a/60S ribosomal protein L27/60S ribosomal pro…
Prefers 2YnAd	R-HSA-174154	APC/C:Cdc20 mediated degradation of Securin	16/475	67/10513	3.12652e-08	3.46322e-07	2.36282e-07	10213/5702/5689/5682/5684/5685/5692/5704/5691/5687/5705/5706/991/5708/5711/5695	16	PSMD14/PSMC3/PSMB1/PSMA1/PSMA3/PSMA4/PSMB4/PSMC4/PSMB3/PSMA6/PSMC5/PSMC6/CDC20/PSMD2/PSMD5/PSMB7	O00487/P17980/P20618/P25786/P25788/P25789/P28070/P43686/P49720/P60900/P62195/P62333/Q12834/Q13200/Q16401/Q99436	O00487/P17980/P20618/P25786/P25788/P25789/P28070/P43686/P49720/P60900/P62195;Q8NB90/P62333/Q12834/Q13200/Q16401/Q99436	26S proteasome non-ATPase regulatory subunit 14/26S protease regulatory subunit 6A/Proteasome subunit beta type-1/Proteasome subunit alpha type-1/Proteasome subunit alpha type-3/Proteasome subunit alpha type-4/Proteasome subunit beta type-4/26S protease regulatory subunit 6B/Proteasome subunit beta type-3/Proteasome subunit alpha type-6/26S protease regulatory subunit 8/26S protease regulatory su…
Prefers 2YnAd	R-HSA-5387390	Hh mutants abrogate ligand secretion	15/475	59/10513	3.41045e-08	3.63781e-07	2.48194e-07	10213/5702/5689/5682/5684/5685/5692/5704/5691/5687/5705/5706/5708/5711/5695	15	PSMD14/PSMC3/PSMB1/PSMA1/PSMA3/PSMA4/PSMB4/PSMC4/PSMB3/PSMA6/PSMC5/PSMC6/PSMD2/PSMD5/PSMB7	O00487/P17980/P20618/P25786/P25788/P25789/P28070/P43686/P49720/P60900/P62195/P62333/Q13200/Q16401/Q99436	O00487/P17980/P20618/P25786/P25788/P25789/P28070/P43686/P49720/P60900/P62195;Q8NB90/P62333/Q13200/Q16401/Q99436	26S proteasome non-ATPase regulatory subunit 14/26S protease regulatory subunit 6A/Proteasome subunit beta type-1/Proteasome subunit alpha type-1/Proteasome subunit alpha type-3/Proteasome subunit alpha type-4/Proteasome subunit beta type-4/26S protease regulatory subunit 6B/Proteasome subunit beta type-3/Proteasome subunit alpha type-6/26S protease regulatory subunit 8/26S protease regulatory su…
Prefers 2YnAd	R-HSA-5676590	NIK-->noncanonical NF-kB signaling	15/475	59/10513	3.41045e-08	3.63781e-07	2.48194e-07	10213/5702/5689/5682/5684/5685/5692/5704/5691/5687/5705/5706/5708/5711/5695	15	PSMD14/PSMC3/PSMB1/PSMA1/PSMA3/PSMA4/PSMB4/PSMC4/PSMB3/PSMA6/PSMC5/PSMC6/PSMD2/PSMD5/PSMB7	O00487/P17980/P20618/P25786/P25788/P25789/P28070/P43686/P49720/P60900/P62195/P62333/Q13200/Q16401/Q99436	O00487/P17980/P20618/P25786/P25788/P25789/P28070/P43686/P49720/P60900/P62195;Q8NB90/P62333/Q13200/Q16401/Q99436	26S proteasome non-ATPase regulatory subunit 14/26S protease regulatory subunit 6A/Proteasome subunit beta type-1/Proteasome subunit alpha type-1/Proteasome subunit alpha type-3/Proteasome subunit alpha type-4/Proteasome subunit beta type-4/26S protease regulatory subunit 6B/Proteasome subunit beta type-3/Proteasome subunit alpha type-6/26S protease regulatory subunit 8/26S protease regulatory su…
Prefers 2YnAd	R-HSA-68827	CDT1 association with the CDC6:ORC:origin complex	15/475	59/10513	3.41045e-08	3.63781e-07	2.48194e-07	10213/5702/5689/5682/5684/5685/5692/5704/5691/5687/5705/5706/5708/5711/5695	15	PSMD14/PSMC3/PSMB1/PSMA1/PSMA3/PSMA4/PSMB4/PSMC4/PSMB3/PSMA6/PSMC5/PSMC6/PSMD2/PSMD5/PSMB7	O00487/P17980/P20618/P25786/P25788/P25789/P28070/P43686/P49720/P60900/P62195/P62333/Q13200/Q16401/Q99436	O00487/P17980/P20618/P25786/P25788/P25789/P28070/P43686/P49720/P60900/P62195;Q8NB90/P62333/Q13200/Q16401/Q99436	26S proteasome non-ATPase regulatory subunit 14/26S protease regulatory subunit 6A/Proteasome subunit beta type-1/Proteasome subunit alpha type-1/Proteasome subunit alpha type-3/Proteasome subunit alpha type-4/Proteasome subunit beta type-4/26S protease regulatory subunit 6B/Proteasome subunit beta type-3/Proteasome subunit alpha type-6/26S protease regulatory subunit 8/26S protease regulatory su…
Prefers 2YnAd	R-HSA-174143	APC/C-mediated degradation of cell cycle proteins	18/475	86/10513	3.93769e-08	4.07568e-07	2.78068e-07	10213/9184/891/5702/5689/5682/5684/5685/5692/5704/5691/5687/5705/5706/991/5708/5711/5695	18	PSMD14/BUB3/CCNB1/PSMC3/PSMB1/PSMA1/PSMA3/PSMA4/PSMB4/PSMC4/PSMB3/PSMA6/PSMC5/PSMC6/CDC20/PSMD2/PSMD5/PSMB7	O00487/O43684/P14635/P17980/P20618/P25786/P25788/P25789/P28070/P43686/P49720/P60900/P62195/P62333/Q12834/Q13200/Q16401/Q99436	O00487/O43684/P14635/P17980/P20618/P25786/P25788/P25789/P28070/P43686/P49720/P60900/P62195;Q8NB90/P62333/Q12834/Q13200/Q16401/Q99436	26S proteasome non-ATPase regulatory subunit 14/Mitotic checkpoint protein BUB3/G2/mitotic-specific cyclin-B1/26S protease regulatory subunit 6A/Proteasome subunit beta type-1/Proteasome subunit alpha type-1/Proteasome subunit alpha type-3/Proteasome subunit alpha type-4/Proteasome subunit beta type-4/26S protease regulatory subunit 6B/Proteasome subunit beta type-3/Proteasome subunit alpha type-…
Prefers 2YnAd	R-HSA-453276	Regulation of mitotic cell cycle	18/475	86/10513	3.93769e-08	4.07568e-07	2.78068e-07	10213/9184/891/5702/5689/5682/5684/5685/5692/5704/5691/5687/5705/5706/991/5708/5711/5695	18	PSMD14/BUB3/CCNB1/PSMC3/PSMB1/PSMA1/PSMA3/PSMA4/PSMB4/PSMC4/PSMB3/PSMA6/PSMC5/PSMC6/CDC20/PSMD2/PSMD5/PSMB7	O00487/O43684/P14635/P17980/P20618/P25786/P25788/P25789/P28070/P43686/P49720/P60900/P62195/P62333/Q12834/Q13200/Q16401/Q99436	O00487/O43684/P14635/P17980/P20618/P25786/P25788/P25789/P28070/P43686/P49720/P60900/P62195;Q8NB90/P62333/Q12834/Q13200/Q16401/Q99436	26S proteasome non-ATPase regulatory subunit 14/Mitotic checkpoint protein BUB3/G2/mitotic-specific cyclin-B1/26S protease regulatory subunit 6A/Proteasome subunit beta type-1/Proteasome subunit alpha type-1/Proteasome subunit alpha type-3/Proteasome subunit alpha type-4/Proteasome subunit beta type-4/26S protease regulatory subunit 6B/Proteasome subunit beta type-3/Proteasome subunit alpha type-…
Prefers 2YnAd	R-HSA-69620	Cell Cycle Checkpoints	36/475	293/10513	3.96247e-08	4.07568e-07	2.78068e-07	10213/1783/9184/891/5702/5689/5682/5684/5685/6117/5692/6249/7529/4176/5984/5048/5704/5691/4171/5903/5687/5705/7531/5706/7534/7533/991/5708/4175/5711/147841/5695/79902/83540/55920/10726	36	PSMD14/DYNC1LI2/BUB3/CCNB1/PSMC3/PSMB1/PSMA1/PSMA3/PSMA4/RPA1/PSMB4/CLIP1/YWHAB/MCM7/RFC4/PAFAH1B1/PSMC4/PSMB3/MCM2/RANBP2/PSMA6/PSMC5/YWHAE/PSMC6/YWHAZ/YWHAH/CDC20/PSMD2/MCM6/PSMD5/SPC24/PSMB7/NUP85/NUF2/RCC2/NUDC	O00487/O43237/O43684/P14635/P17980/P20618/P25786/P25788/P25789/P27694/P28070/P30622/P31946/P33993/P35249/P43034/P43686/P49720/P49736/P49792/P60900/P62195/P62258/P62333/P63104/Q04917/Q12834/Q13200/Q14566/Q16401/Q8NBT2/Q99436/Q9BW27/Q9BZD4/Q9P258/Q9Y266	O00487/O43237/O43684/P14635/P17980/P20618/P25786/P25788/P25789/P27694/P28070/P30622/P31946/P33993/P35249/P43034/P43686/P49720/P49736/P49792;A6NKT7;P0DJD0;P0DJD1;Q7Z3J3;Q99666;O14715;Q05823;Q8ND04/P60900/P62195;Q8NB90/P62258/P62333/P63104/Q04917/Q12834/Q13200/Q14566/Q16401/Q8NBT2;REV__O14524;REV__Q5TB80;Q8IYE1;Q569K6;Q8TE76;Q2KHM9;Q5VT97;O15078/Q99436/Q9BW27/Q9BZD4/Q9P258/Q9Y266	26S proteasome non-ATPase regulatory subunit 14/Cytoplasmic dynein 1 light intermediate chain 2/Mitotic checkpoint protein BUB3/G2/mitotic-specific cyclin-B1/26S protease regulatory subunit 6A/Proteasome subunit beta type-1/Proteasome subunit alpha type-1/Proteasome subunit alpha type-3/Proteasome subunit alpha type-4/Replication protein A 70 kDa DNA-binding subunit;Replication protein A 70 kDa D…
Prefers 2YnAd	R-HSA-187577	SCF(Skp2)-mediated degradation of p27/p21	15/475	60/10513	4.36127e-08	4.28197e-07	2.92142e-07	10213/5702/5689/5682/5684/5685/5692/5704/5691/5687/5705/5706/5708/5711/5695	15	PSMD14/PSMC3/PSMB1/PSMA1/PSMA3/PSMA4/PSMB4/PSMC4/PSMB3/PSMA6/PSMC5/PSMC6/PSMD2/PSMD5/PSMB7	O00487/P17980/P20618/P25786/P25788/P25789/P28070/P43686/P49720/P60900/P62195/P62333/Q13200/Q16401/Q99436	O00487/P17980/P20618/P25786/P25788/P25789/P28070/P43686/P49720/P60900/P62195;Q8NB90/P62333/Q13200/Q16401/Q99436	26S proteasome non-ATPase regulatory subunit 14/26S protease regulatory subunit 6A/Proteasome subunit beta type-1/Proteasome subunit alpha type-1/Proteasome subunit alpha type-3/Proteasome subunit alpha type-4/Proteasome subunit beta type-4/26S protease regulatory subunit 6B/Proteasome subunit beta type-3/Proteasome subunit alpha type-6/26S protease regulatory subunit 8/26S protease regulatory su…
Prefers 2YnAd	R-HSA-5607761	Dectin-1 mediated noncanonical NF-kB signaling	15/475	60/10513	4.36127e-08	4.28197e-07	2.92142e-07	10213/5702/5689/5682/5684/5685/5692/5704/5691/5687/5705/5706/5708/5711/5695	15	PSMD14/PSMC3/PSMB1/PSMA1/PSMA3/PSMA4/PSMB4/PSMC4/PSMB3/PSMA6/PSMC5/PSMC6/PSMD2/PSMD5/PSMB7	O00487/P17980/P20618/P25786/P25788/P25789/P28070/P43686/P49720/P60900/P62195/P62333/Q13200/Q16401/Q99436	O00487/P17980/P20618/P25786/P25788/P25789/P28070/P43686/P49720/P60900/P62195;Q8NB90/P62333/Q13200/Q16401/Q99436	26S proteasome non-ATPase regulatory subunit 14/26S protease regulatory subunit 6A/Proteasome subunit beta type-1/Proteasome subunit alpha type-1/Proteasome subunit alpha type-3/Proteasome subunit alpha type-4/Proteasome subunit beta type-4/26S protease regulatory subunit 6B/Proteasome subunit beta type-3/Proteasome subunit alpha type-6/26S protease regulatory subunit 8/26S protease regulatory su…
Prefers 2YnAd	R-HSA-5610783	Degradation of GLI2 by the proteasome	15/475	60/10513	4.36127e-08	4.28197e-07	2.92142e-07	10213/5702/5689/5682/5684/5685/5692/5704/5691/5687/5705/5706/5708/5711/5695	15	PSMD14/PSMC3/PSMB1/PSMA1/PSMA3/PSMA4/PSMB4/PSMC4/PSMB3/PSMA6/PSMC5/PSMC6/PSMD2/PSMD5/PSMB7	O00487/P17980/P20618/P25786/P25788/P25789/P28070/P43686/P49720/P60900/P62195/P62333/Q13200/Q16401/Q99436	O00487/P17980/P20618/P25786/P25788/P25789/P28070/P43686/P49720/P60900/P62195;Q8NB90/P62333/Q13200/Q16401/Q99436	26S proteasome non-ATPase regulatory subunit 14/26S protease regulatory subunit 6A/Proteasome subunit beta type-1/Proteasome subunit alpha type-1/Proteasome subunit alpha type-3/Proteasome subunit alpha type-4/Proteasome subunit beta type-4/26S protease regulatory subunit 6B/Proteasome subunit beta type-3/Proteasome subunit alpha type-6/26S protease regulatory subunit 8/26S protease regulatory su…
Prefers 2YnAd	R-HSA-5610785	GLI3 is processed to GLI3R by the proteasome	15/475	60/10513	4.36127e-08	4.28197e-07	2.92142e-07	10213/5702/5689/5682/5684/5685/5692/5704/5691/5687/5705/5706/5708/5711/5695	15	PSMD14/PSMC3/PSMB1/PSMA1/PSMA3/PSMA4/PSMB4/PSMC4/PSMB3/PSMA6/PSMC5/PSMC6/PSMD2/PSMD5/PSMB7	O00487/P17980/P20618/P25786/P25788/P25789/P28070/P43686/P49720/P60900/P62195/P62333/Q13200/Q16401/Q99436	O00487/P17980/P20618/P25786/P25788/P25789/P28070/P43686/P49720/P60900/P62195;Q8NB90/P62333/Q13200/Q16401/Q99436	26S proteasome non-ATPase regulatory subunit 14/26S protease regulatory subunit 6A/Proteasome subunit beta type-1/Proteasome subunit alpha type-1/Proteasome subunit alpha type-3/Proteasome subunit alpha type-4/Proteasome subunit beta type-4/26S protease regulatory subunit 6B/Proteasome subunit beta type-3/Proteasome subunit alpha type-6/26S protease regulatory subunit 8/26S protease regulatory su…
Prefers 2YnAd	R-HSA-5678895	Defective CFTR causes cystic fibrosis	15/475	61/10513	5.54689e-08	5.38485e-07	3.67387e-07	10213/5702/5689/5682/5684/5685/5692/5704/5691/5687/5705/5706/5708/5711/5695	15	PSMD14/PSMC3/PSMB1/PSMA1/PSMA3/PSMA4/PSMB4/PSMC4/PSMB3/PSMA6/PSMC5/PSMC6/PSMD2/PSMD5/PSMB7	O00487/P17980/P20618/P25786/P25788/P25789/P28070/P43686/P49720/P60900/P62195/P62333/Q13200/Q16401/Q99436	O00487/P17980/P20618/P25786/P25788/P25789/P28070/P43686/P49720/P60900/P62195;Q8NB90/P62333/Q13200/Q16401/Q99436	26S proteasome non-ATPase regulatory subunit 14/26S protease regulatory subunit 6A/Proteasome subunit beta type-1/Proteasome subunit alpha type-1/Proteasome subunit alpha type-3/Proteasome subunit alpha type-4/Proteasome subunit beta type-4/26S protease regulatory subunit 6B/Proteasome subunit beta type-3/Proteasome subunit alpha type-6/26S protease regulatory subunit 8/26S protease regulatory su…
Prefers 2YnAd	R-HSA-69242	S Phase	23/475	139/10513	5.68145e-08	5.4542e-07	3.72119e-07	10213/5702/5689/5682/5684/5685/6117/5692/5424/4176/5984/2237/5704/5691/4171/5687/5705/5706/5708/4175/5711/5695/9126	23	PSMD14/PSMC3/PSMB1/PSMA1/PSMA3/PSMA4/RPA1/PSMB4/POLD1/MCM7/RFC4/FEN1/PSMC4/PSMB3/MCM2/PSMA6/PSMC5/PSMC6/PSMD2/MCM6/PSMD5/PSMB7/SMC3	O00487/P17980/P20618/P25786/P25788/P25789/P27694/P28070/P28340/P33993/P35249/P39748/P43686/P49720/P49736/P60900/P62195/P62333/Q13200/Q14566/Q16401/Q99436/Q9UQE7	O00487/P17980/P20618/P25786/P25788/P25789/P27694/P28070/P28340/P33993/P35249/P39748/P43686/P49720/P49736/P60900/P62195;Q8NB90/P62333/Q13200/Q14566/Q16401/Q99436/Q9UQE7	26S proteasome non-ATPase regulatory subunit 14/26S protease regulatory subunit 6A/Proteasome subunit beta type-1/Proteasome subunit alpha type-1/Proteasome subunit alpha type-3/Proteasome subunit alpha type-4/Replication protein A 70 kDa DNA-binding subunit;Replication protein A 70 kDa DNA-binding subunit, N-terminally processed/Proteasome subunit beta type-4/DNA polymerase delta catalytic subun…
Prefers 2YnAd	R-HSA-174084	Autodegradation of Cdh1 by Cdh1:APC/C	15/475	63/10513	8.83445e-08	8.38788e-07	5.72272e-07	10213/5702/5689/5682/5684/5685/5692/5704/5691/5687/5705/5706/5708/5711/5695	15	PSMD14/PSMC3/PSMB1/PSMA1/PSMA3/PSMA4/PSMB4/PSMC4/PSMB3/PSMA6/PSMC5/PSMC6/PSMD2/PSMD5/PSMB7	O00487/P17980/P20618/P25786/P25788/P25789/P28070/P43686/P49720/P60900/P62195/P62333/Q13200/Q16401/Q99436	O00487/P17980/P20618/P25786/P25788/P25789/P28070/P43686/P49720/P60900/P62195;Q8NB90/P62333/Q13200/Q16401/Q99436	26S proteasome non-ATPase regulatory subunit 14/26S protease regulatory subunit 6A/Proteasome subunit beta type-1/Proteasome subunit alpha type-1/Proteasome subunit alpha type-3/Proteasome subunit alpha type-4/Proteasome subunit beta type-4/26S protease regulatory subunit 6B/Proteasome subunit beta type-3/Proteasome subunit alpha type-6/26S protease regulatory subunit 8/26S protease regulatory su…
Prefers 2YnAd	R-HSA-174178	APC/C:Cdh1 mediated degradation of Cdc20 and other APC/C:Cdh1 targeted proteins in late mitosis/early G1	16/475	72/10513	9.29007e-08	8.72459e-07	5.95245e-07	10213/5702/5689/5682/5684/5685/5692/5704/5691/5687/5705/5706/991/5708/5711/5695	16	PSMD14/PSMC3/PSMB1/PSMA1/PSMA3/PSMA4/PSMB4/PSMC4/PSMB3/PSMA6/PSMC5/PSMC6/CDC20/PSMD2/PSMD5/PSMB7	O00487/P17980/P20618/P25786/P25788/P25789/P28070/P43686/P49720/P60900/P62195/P62333/Q12834/Q13200/Q16401/Q99436	O00487/P17980/P20618/P25786/P25788/P25789/P28070/P43686/P49720/P60900/P62195;Q8NB90/P62333/Q12834/Q13200/Q16401/Q99436	26S proteasome non-ATPase regulatory subunit 14/26S protease regulatory subunit 6A/Proteasome subunit beta type-1/Proteasome subunit alpha type-1/Proteasome subunit alpha type-3/Proteasome subunit alpha type-4/Proteasome subunit beta type-4/26S protease regulatory subunit 6B/Proteasome subunit beta type-3/Proteasome subunit alpha type-6/26S protease regulatory subunit 8/26S protease regulatory su…
Prefers 2YnAd	R-HSA-2408517	SeMet incorporation into proteins	7/475	11/10513	1.03718e-07	9.63576e-07	6.5741e-07	2058/1615/3376/4141/9255/7965/51520	7	EPRS/DARS/IARS/MARS/AIMP1/AIMP2/LARS	P07814/P14868/P41252/P56192/Q12904/Q13155/Q9P2J5	P07814/P14868/P41252/P56192/Q12904/Q13155/Q9P2J5	Bifunctional glutamate/proline--tRNA ligase;Glutamate--tRNA ligase;Proline--tRNA ligase/Aspartate--tRNA ligase, cytoplasmic/Isoleucine--tRNA ligase, cytoplasmic/Methionine--tRNA ligase, cytoplasmic/Aminoacyl tRNA synthase complex-interacting multifunctional protein 1;Endothelial monocyte-activating polypeptide 2/Aminoacyl tRNA synthase complex-interacting multifunctional protein 2/Leucine--tRNA l…
Prefers 2YnAd	R-HSA-4086400	PCP/CE pathway	18/475	92/10513	1.17822e-07	1.08296e-06	7.38864e-07	10213/5578/5702/5689/5682/5684/5685/5692/5704/5691/5687/387/5705/5706/5708/23513/5711/5695	18	PSMD14/PRKCA/PSMC3/PSMB1/PSMA1/PSMA3/PSMA4/PSMB4/PSMC4/PSMB3/PSMA6/RHOA/PSMC5/PSMC6/PSMD2/SCRIB/PSMD5/PSMB7	O00487/P17252/P17980/P20618/P25786/P25788/P25789/P28070/P43686/P49720/P60900/P61586/P62195/P62333/Q13200/Q14160/Q16401/Q99436	O00487/P17252/P17980/P20618/P25786/P25788/P25789/P28070/P43686/P49720/P60900/P61586/P62195;Q8NB90/P62333/Q13200/Q14160/Q16401/Q99436	26S proteasome non-ATPase regulatory subunit 14/Protein kinase C alpha type/26S protease regulatory subunit 6A/Proteasome subunit beta type-1/Proteasome subunit alpha type-1/Proteasome subunit alpha type-3/Proteasome subunit alpha type-4/Proteasome subunit beta type-4/26S protease regulatory subunit 6B/Proteasome subunit beta type-3/Proteasome subunit alpha type-6/Transforming protein RhoA/26S pr…
Prefers 2YnAd	R-HSA-69481	G2/M Checkpoints	25/475	168/10513	1.29918e-07	1.18157e-06	8.06141e-07	10213/891/5702/5689/5682/5684/5685/6117/5692/7529/4176/5984/5704/5691/4171/5687/5705/7531/5706/7534/7533/5708/4175/5711/5695	25	PSMD14/CCNB1/PSMC3/PSMB1/PSMA1/PSMA3/PSMA4/RPA1/PSMB4/YWHAB/MCM7/RFC4/PSMC4/PSMB3/MCM2/PSMA6/PSMC5/YWHAE/PSMC6/YWHAZ/YWHAH/PSMD2/MCM6/PSMD5/PSMB7	O00487/P14635/P17980/P20618/P25786/P25788/P25789/P27694/P28070/P31946/P33993/P35249/P43686/P49720/P49736/P60900/P62195/P62258/P62333/P63104/Q04917/Q13200/Q14566/Q16401/Q99436	O00487/P14635/P17980/P20618/P25786/P25788/P25789/P27694/P28070/P31946/P33993/P35249/P43686/P49720/P49736/P60900/P62195;Q8NB90/P62258/P62333/P63104/Q04917/Q13200/Q14566/Q16401/Q99436	26S proteasome non-ATPase regulatory subunit 14/G2/mitotic-specific cyclin-B1/26S protease regulatory subunit 6A/Proteasome subunit beta type-1/Proteasome subunit alpha type-1/Proteasome subunit alpha type-3/Proteasome subunit alpha type-4/Replication protein A 70 kDa DNA-binding subunit;Replication protein A 70 kDa DNA-binding subunit, N-terminally processed/Proteasome subunit beta type-4/14-3-3…
Prefers 2YnAd	R-HSA-382556	ABC-family proteins mediated transport	19/475	104/10513	1.64729e-07	1.48256e-06	1.01149e-06	10213/1965/5702/8894/5689/5682/5684/5685/5692/5825/5704/5691/5687/5705/5706/5708/5711/23/5695	19	PSMD14/EIF2S1/PSMC3/EIF2S2/PSMB1/PSMA1/PSMA3/PSMA4/PSMB4/ABCD3/PSMC4/PSMB3/PSMA6/PSMC5/PSMC6/PSMD2/PSMD5/ABCF1/PSMB7	O00487/P05198/P17980/P20042/P20618/P25786/P25788/P25789/P28070/P28288/P43686/P49720/P60900/P62195/P62333/Q13200/Q16401/Q8NE71/Q99436	O00487/P05198/P17980/P20042/P20618/P25786/P25788/P25789/P28070/P28288/P43686/P49720/P60900/P62195;Q8NB90/P62333/Q13200/Q16401/Q8NE71/Q99436	26S proteasome non-ATPase regulatory subunit 14/Eukaryotic translation initiation factor 2 subunit 1/26S protease regulatory subunit 6A/Eukaryotic translation initiation factor 2 subunit 2/Proteasome subunit beta type-1/Proteasome subunit alpha type-1/Proteasome subunit alpha type-3/Proteasome subunit alpha type-4/Proteasome subunit beta type-4/ATP-binding cassette sub-family D member 3/26S prote…
Prefers 2YnAd	R-HSA-1234176	Oxygen-dependent proline hydroxylation of Hypoxia-inducible Factor Alpha	15/475	66/10513	1.71279e-07	1.49479e-06	1.01984e-06	10213/5702/5689/5682/5684/5685/5692/5704/5691/5687/5705/5706/5708/5711/5695	15	PSMD14/PSMC3/PSMB1/PSMA1/PSMA3/PSMA4/PSMB4/PSMC4/PSMB3/PSMA6/PSMC5/PSMC6/PSMD2/PSMD5/PSMB7	O00487/P17980/P20618/P25786/P25788/P25789/P28070/P43686/P49720/P60900/P62195/P62333/Q13200/Q16401/Q99436	O00487/P17980/P20618/P25786/P25788/P25789/P28070/P43686/P49720/P60900/P62195;Q8NB90/P62333/Q13200/Q16401/Q99436	26S proteasome non-ATPase regulatory subunit 14/26S protease regulatory subunit 6A/Proteasome subunit beta type-1/Proteasome subunit alpha type-1/Proteasome subunit alpha type-3/Proteasome subunit alpha type-4/Proteasome subunit beta type-4/26S protease regulatory subunit 6B/Proteasome subunit beta type-3/Proteasome subunit alpha type-6/26S protease regulatory subunit 8/26S protease regulatory su…
Prefers 2YnAd	R-HSA-69563	p53-Dependent G1 DNA Damage Response	15/475	66/10513	1.71279e-07	1.49479e-06	1.01984e-06	10213/5702/5689/5682/5684/5685/5692/5704/5691/5687/5705/5706/5708/5711/5695	15	PSMD14/PSMC3/PSMB1/PSMA1/PSMA3/PSMA4/PSMB4/PSMC4/PSMB3/PSMA6/PSMC5/PSMC6/PSMD2/PSMD5/PSMB7	O00487/P17980/P20618/P25786/P25788/P25789/P28070/P43686/P49720/P60900/P62195/P62333/Q13200/Q16401/Q99436	O00487/P17980/P20618/P25786/P25788/P25789/P28070/P43686/P49720/P60900/P62195;Q8NB90/P62333/Q13200/Q16401/Q99436	26S proteasome non-ATPase regulatory subunit 14/26S protease regulatory subunit 6A/Proteasome subunit beta type-1/Proteasome subunit alpha type-1/Proteasome subunit alpha type-3/Proteasome subunit alpha type-4/Proteasome subunit beta type-4/26S protease regulatory subunit 6B/Proteasome subunit beta type-3/Proteasome subunit alpha type-6/26S protease regulatory subunit 8/26S protease regulatory su…
Prefers 2YnAd	R-HSA-69580	p53-Dependent G1/S DNA damage checkpoint	15/475	66/10513	1.71279e-07	1.49479e-06	1.01984e-06	10213/5702/5689/5682/5684/5685/5692/5704/5691/5687/5705/5706/5708/5711/5695	15	PSMD14/PSMC3/PSMB1/PSMA1/PSMA3/PSMA4/PSMB4/PSMC4/PSMB3/PSMA6/PSMC5/PSMC6/PSMD2/PSMD5/PSMB7	O00487/P17980/P20618/P25786/P25788/P25789/P28070/P43686/P49720/P60900/P62195/P62333/Q13200/Q16401/Q99436	O00487/P17980/P20618/P25786/P25788/P25789/P28070/P43686/P49720/P60900/P62195;Q8NB90/P62333/Q13200/Q16401/Q99436	26S proteasome non-ATPase regulatory subunit 14/26S protease regulatory subunit 6A/Proteasome subunit beta type-1/Proteasome subunit alpha type-1/Proteasome subunit alpha type-3/Proteasome subunit alpha type-4/Proteasome subunit beta type-4/26S protease regulatory subunit 6B/Proteasome subunit beta type-3/Proteasome subunit alpha type-6/26S protease regulatory subunit 8/26S protease regulatory su…
Prefers 2YnAd	R-HSA-1169091	Activation of NF-kappaB in B cells	15/475	67/10513	2.11667e-07	1.8288e-06	1.24772e-06	10213/5702/5689/5682/5684/5685/5692/5704/5691/5687/5705/5706/5708/5711/5695	15	PSMD14/PSMC3/PSMB1/PSMA1/PSMA3/PSMA4/PSMB4/PSMC4/PSMB3/PSMA6/PSMC5/PSMC6/PSMD2/PSMD5/PSMB7	O00487/P17980/P20618/P25786/P25788/P25789/P28070/P43686/P49720/P60900/P62195/P62333/Q13200/Q16401/Q99436	O00487/P17980/P20618/P25786/P25788/P25789/P28070/P43686/P49720/P60900/P62195;Q8NB90/P62333/Q13200/Q16401/Q99436	26S proteasome non-ATPase regulatory subunit 14/26S protease regulatory subunit 6A/Proteasome subunit beta type-1/Proteasome subunit alpha type-1/Proteasome subunit alpha type-3/Proteasome subunit alpha type-4/Proteasome subunit beta type-4/26S protease regulatory subunit 6B/Proteasome subunit beta type-3/Proteasome subunit alpha type-6/26S protease regulatory subunit 8/26S protease regulatory su…
Prefers 2YnAd	R-HSA-975956	Nonsense Mediated Decay (NMD) independent of the Exon Junction Complex (EJC)	18/475	96/10513	2.31995e-07	1.98459e-06	1.35401e-06	3921/26986/6187/6165/6188/6206/6134/6124/6122/9045/6224/6189/6155/6130/6191/6156/6135/5976	18	RPSA/PABPC1/RPS2/RPL35A/RPS3/RPS12/RPL10/RPL4/RPL3/RPL14/RPS20/RPS3A/RPL27/RPL7A/RPS4X/RPL30/RPL11/UPF1	P08865/P11940/P15880/P18077/P23396/P25398/P27635/P36578/P39023/P50914/P60866/P61247/P61353/P62424/P62701/P62888/P62913/Q92900	P08865;REV__Q2TAZ0/P11940;Q9H361;Q4VXU2;Q96DU9/P15880/P18077/P23396/P25398/P27635;Q96L21/P36578/P39023;Q92901/P50914/P60866/P61247/P61353/P62424/P62701;Q8TD47;P22090/P62888/P62913/Q92900	40S ribosomal protein SA/Polyadenylate-binding protein 1/40S ribosomal protein S2/60S ribosomal protein L35a/40S ribosomal protein S3/40S ribosomal protein S12/60S ribosomal protein L10/60S ribosomal protein L4/60S ribosomal protein L3/60S ribosomal protein L14/40S ribosomal protein S20/40S ribosomal protein S3a/60S ribosomal protein L27/60S ribosomal protein L7a/40S ribosomal protein S4, X isofo…
Prefers 2YnAd	R-HSA-5658442	Regulation of RAS by GAPs	15/475	68/10513	2.60476e-07	2.18496e-06	1.49071e-06	10213/5702/5689/5682/5684/5685/5692/5704/5691/5687/5705/5706/5708/5711/5695	15	PSMD14/PSMC3/PSMB1/PSMA1/PSMA3/PSMA4/PSMB4/PSMC4/PSMB3/PSMA6/PSMC5/PSMC6/PSMD2/PSMD5/PSMB7	O00487/P17980/P20618/P25786/P25788/P25789/P28070/P43686/P49720/P60900/P62195/P62333/Q13200/Q16401/Q99436	O00487/P17980/P20618/P25786/P25788/P25789/P28070/P43686/P49720/P60900/P62195;Q8NB90/P62333/Q13200/Q16401/Q99436	26S proteasome non-ATPase regulatory subunit 14/26S protease regulatory subunit 6A/Proteasome subunit beta type-1/Proteasome subunit alpha type-1/Proteasome subunit alpha type-3/Proteasome subunit alpha type-4/Proteasome subunit beta type-4/26S protease regulatory subunit 6B/Proteasome subunit beta type-3/Proteasome subunit alpha type-6/26S protease regulatory subunit 8/26S protease regulatory su…
Prefers 2YnAd	R-HSA-69615	G1/S DNA Damage Checkpoints	15/475	68/10513	2.60476e-07	2.18496e-06	1.49071e-06	10213/5702/5689/5682/5684/5685/5692/5704/5691/5687/5705/5706/5708/5711/5695	15	PSMD14/PSMC3/PSMB1/PSMA1/PSMA3/PSMA4/PSMB4/PSMC4/PSMB3/PSMA6/PSMC5/PSMC6/PSMD2/PSMD5/PSMB7	O00487/P17980/P20618/P25786/P25788/P25789/P28070/P43686/P49720/P60900/P62195/P62333/Q13200/Q16401/Q99436	O00487/P17980/P20618/P25786/P25788/P25789/P28070/P43686/P49720/P60900/P62195;Q8NB90/P62333/Q13200/Q16401/Q99436	26S proteasome non-ATPase regulatory subunit 14/26S protease regulatory subunit 6A/Proteasome subunit beta type-1/Proteasome subunit alpha type-1/Proteasome subunit alpha type-3/Proteasome subunit alpha type-4/Proteasome subunit beta type-4/26S protease regulatory subunit 6B/Proteasome subunit beta type-3/Proteasome subunit alpha type-6/26S protease regulatory subunit 8/26S protease regulatory su…
Prefers 2YnAd	R-HSA-2980766	Nuclear Envelope Breakdown	13/475	51/10513	2.73612e-07	2.27308e-06	1.55084e-06	8815/4000/891/5578/4001/7112/5903/23511/9688/23165/4927/7443/79902	13	BANF1/LMNA/CCNB1/PRKCA/LMNB1/TMPO/TMPO/RANBP2/NUP188/NUP93/NUP205/NUP88/VRK1/NUP85	O75531/P02545/P14635/P17252/P20700/P42166/P42167/P49792/Q5SRE5/Q8N1F7/Q92621/Q99567/Q99986/Q9BW27	O75531/P02545;REV__Q5VX52/P14635/P17252/P20700/P42166/P42167/P49792;A6NKT7;P0DJD0;P0DJD1;Q7Z3J3;Q99666;O14715;Q05823;Q8ND04/Q5SRE5/Q8N1F7/Q92621/Q99567/Q99986/Q9BW27	Barrier-to-autointegration factor;Barrier-to-autointegration factor, N-terminally processed/Prelamin-A/C;Lamin-A/C/G2/mitotic-specific cyclin-B1/Protein kinase C alpha type/Lamin-B1/Lamina-associated polypeptide 2, isoform alpha;Thymopoietin;Thymopentin/Lamina-associated polypeptide 2, isoforms beta/gamma;Thymopoietin;Thymopentin/E3 SUMO-protein ligase RanBP2/Nucleoporin NUP188 homolog/Nuclear po…
Prefers 2YnAd	R-HSA-69206	G1/S Transition	21/475	129/10513	2.86606e-07	2.35836e-06	1.60901e-06	10213/7298/891/5702/5689/5682/5684/5685/6117/5692/4176/5704/5691/4171/5687/5705/5706/5708/4175/5711/5695	21	PSMD14/TYMS/CCNB1/PSMC3/PSMB1/PSMA1/PSMA3/PSMA4/RPA1/PSMB4/MCM7/PSMC4/PSMB3/MCM2/PSMA6/PSMC5/PSMC6/PSMD2/MCM6/PSMD5/PSMB7	O00487/P04818/P14635/P17980/P20618/P25786/P25788/P25789/P27694/P28070/P33993/P43686/P49720/P49736/P60900/P62195/P62333/Q13200/Q14566/Q16401/Q99436	O00487/P04818/P14635/P17980/P20618/P25786/P25788/P25789/P27694/P28070/P33993/P43686/P49720/P49736/P60900/P62195;Q8NB90/P62333/Q13200/Q14566/Q16401/Q99436	26S proteasome non-ATPase regulatory subunit 14/Thymidylate synthase/G2/mitotic-specific cyclin-B1/26S protease regulatory subunit 6A/Proteasome subunit beta type-1/Proteasome subunit alpha type-1/Proteasome subunit alpha type-3/Proteasome subunit alpha type-4/Replication protein A 70 kDa DNA-binding subunit;Replication protein A 70 kDa DNA-binding subunit, N-terminally processed/Proteasome subun…
Prefers 2YnAd	R-HSA-195258	RHO GTPase Effectors	36/475	318/10513	3.16108e-07	2.57658e-06	1.7579e-06	10095/10109/1783/9184/9475/389/6249/7529/1495/5048/5903/4637/998/10096/10097/387/5500/7531/7534/10376/7277/7533/3831/991/6093/2017/3895/147841/10552/84790/79902/83540/64837/57120/55920/10726	36	ARPC1B/ARPC2/DYNC1LI2/BUB3/ROCK2/RHOC/CLIP1/YWHAB/CTNNA1/PAFAH1B1/RANBP2/MYL6/CDC42/ACTR3/ACTR2/RHOA/PPP1CB/YWHAE/YWHAZ/TUBA1B/TUBA4A/YWHAH/KLC1/CDC20/ROCK1/CTTN/KTN1/SPC24/ARPC1A/TUBA1C/NUP85/NUF2/KLC2/GOPC/RCC2/NUDC	O15143/O15144/O43237/O43684/O75116/P08134/P30622/P31946/P35221/P43034/P49792/P60660/P60953/P61158/P61160/P61586/P62140/P62258/P63104/P68363/P68366/Q04917/Q07866/Q12834/Q13464/Q14247/Q86UP2/Q8NBT2/Q92747/Q9BQE3/Q9BW27/Q9BZD4/Q9H0B6/Q9HD26/Q9P258/Q9Y266	O15143/O15144/O43237/O43684/O75116/P08134;P62745/P30622/P31946/P35221;Q9UI47/P43034/P49792;A6NKT7;P0DJD0;P0DJD1;Q7Z3J3;Q99666;O14715;Q05823;Q8ND04/P60660;P14649/P60953;P17081;Q9H4E5/P61158;Q9P1U1;Q9C0K3/P61160/P61586/P62140/P62258/P63104/P68363;A6NHL2;Q9H853/P68366/Q04917/Q07866/Q12834/Q13464/Q14247/Q86UP2/Q8NBT2;REV__O14524;REV__Q5TB80;Q8IYE1;Q569K6;Q8TE76;Q2KHM9;Q5VT97;O15078/Q92747/Q9BQE3/Q9BW…	Actin-related protein 2/3 complex subunit 1B/Actin-related protein 2/3 complex subunit 2/Cytoplasmic dynein 1 light intermediate chain 2/Mitotic checkpoint protein BUB3/Rho-associated protein kinase 2/Rho-related GTP-binding protein RhoC/CAP-Gly domain-containing linker protein 1/14-3-3 protein beta/alpha;14-3-3 protein beta/alpha, N-terminally processed/Catenin alpha-1/Platelet-activating factor…
Prefers 2YnAd	R-HSA-8948751	Regulation of PTEN stability and activity	15/475	69/10513	3.19232e-07	2.57772e-06	1.75868e-06	10213/5702/5689/5682/5684/5685/5692/5704/5691/5687/5705/5706/5708/5711/5695	15	PSMD14/PSMC3/PSMB1/PSMA1/PSMA3/PSMA4/PSMB4/PSMC4/PSMB3/PSMA6/PSMC5/PSMC6/PSMD2/PSMD5/PSMB7	O00487/P17980/P20618/P25786/P25788/P25789/P28070/P43686/P49720/P60900/P62195/P62333/Q13200/Q16401/Q99436	O00487/P17980/P20618/P25786/P25788/P25789/P28070/P43686/P49720/P60900/P62195;Q8NB90/P62333/Q13200/Q16401/Q99436	26S proteasome non-ATPase regulatory subunit 14/26S protease regulatory subunit 6A/Proteasome subunit beta type-1/Proteasome subunit alpha type-1/Proteasome subunit alpha type-3/Proteasome subunit alpha type-4/Proteasome subunit beta type-4/26S protease regulatory subunit 6B/Proteasome subunit beta type-3/Proteasome subunit alpha type-6/26S protease regulatory subunit 8/26S protease regulatory su…
Prefers 2YnAd	R-HSA-72165	mRNA Splicing - Minor Pathway	13/475	52/10513	3.49998e-07	2.79998e-06	1.91032e-06	23451/23020/5431/6635/6636/6431/10992/9343/23450/6432/10594/11325/9410	13	SF3B1/SNRNP200/POLR2B/SNRPE/SNRPF/SRSF6/SF3B2/EFTUD2/SF3B3/SRSF7/PRPF8/DDX42/SNRNP40	O75533/O75643/P30876/P62304/P62306/Q13247/Q13435/Q15029/Q15393/Q16629/Q6P2Q9/Q86XP3/Q96DI7	O75533/O75643;Q86VH2/P30876/P62304/P62306/Q13247/Q13435/Q15029/Q15393;Q14789/Q16629/Q6P2Q9/Q86XP3/Q96DI7	Splicing factor 3B subunit 1/U5 small nuclear ribonucleoprotein 200 kDa helicase/DNA-directed RNA polymerase II subunit RPB2/Small nuclear ribonucleoprotein E/Small nuclear ribonucleoprotein F/Serine/arginine-rich splicing factor 6/Splicing factor 3B subunit 2/116 kDa U5 small nuclear ribonucleoprotein component/Splicing factor 3B subunit 3/Serine/arginine-rich splicing factor 7/Pre-mRNA-processi…
Prefers 2YnAd	R-HSA-72695	Formation of the ternary complex, and subsequently, the 43S complex	13/475	53/10513	4.44913e-07	3.52665e-06	2.4061e-06	1965/3921/6187/8894/6188/6206/8662/6224/6189/6191/8668/8661/51386	13	EIF2S1/RPSA/RPS2/EIF2S2/RPS3/RPS12/EIF3B/RPS20/RPS3A/RPS4X/EIF3I/EIF3A/EIF3L	P05198/P08865/P15880/P20042/P23396/P25398/P55884/P60866/P61247/P62701/Q13347/Q14152/Q9Y262	P05198/P08865;REV__Q2TAZ0/P15880/P20042/P23396/P25398/P55884/P60866/P61247/P62701;Q8TD47;P22090/Q13347/Q14152/Q9Y262	Eukaryotic translation initiation factor 2 subunit 1/40S ribosomal protein SA/40S ribosomal protein S2/Eukaryotic translation initiation factor 2 subunit 2/40S ribosomal protein S3/40S ribosomal protein S12/Eukaryotic translation initiation factor 3 subunit B/40S ribosomal protein S20/40S ribosomal protein S3a/40S ribosomal protein S4, X isoform/Eukaryotic translation initiation factor 3 subunit …
Prefers 2YnAd	R-HSA-5610787	Hedgehog 'off' state	19/475	113/10513	6.33527e-07	4.97606e-06	3.39498e-06	10213/5702/5689/5682/5684/5685/5692/5704/5691/8650/5687/5705/5706/10376/7277/5708/5711/5695/84790	19	PSMD14/PSMC3/PSMB1/PSMA1/PSMA3/PSMA4/PSMB4/PSMC4/PSMB3/NUMB/PSMA6/PSMC5/PSMC6/TUBA1B/TUBA4A/PSMD2/PSMD5/PSMB7/TUBA1C	O00487/P17980/P20618/P25786/P25788/P25789/P28070/P43686/P49720/P49757/P60900/P62195/P62333/P68363/P68366/Q13200/Q16401/Q99436/Q9BQE3	O00487/P17980/P20618/P25786/P25788/P25789/P28070/P43686/P49720/P49757;Q9Y6R0/P60900/P62195;Q8NB90/P62333/P68363;A6NHL2;Q9H853/P68366/Q13200/Q16401/Q99436/Q9BQE3	26S proteasome non-ATPase regulatory subunit 14/26S protease regulatory subunit 6A/Proteasome subunit beta type-1/Proteasome subunit alpha type-1/Proteasome subunit alpha type-3/Proteasome subunit alpha type-4/Proteasome subunit beta type-4/26S protease regulatory subunit 6B/Proteasome subunit beta type-3/Protein numb homolog/Proteasome subunit alpha type-6/26S protease regulatory subunit 8/26S p…
Prefers 2YnAd	R-HSA-453279	Mitotic G1-G1/S phases	22/475	147/10513	6.71507e-07	5.22087e-06	3.562e-06	10213/7298/7153/891/5702/5689/5682/5684/5685/6117/5692/4176/5704/5691/4171/5687/5705/5706/5708/4175/5711/5695	22	PSMD14/TYMS/TOP2A/CCNB1/PSMC3/PSMB1/PSMA1/PSMA3/PSMA4/RPA1/PSMB4/MCM7/PSMC4/PSMB3/MCM2/PSMA6/PSMC5/PSMC6/PSMD2/MCM6/PSMD5/PSMB7	O00487/P04818/P11388/P14635/P17980/P20618/P25786/P25788/P25789/P27694/P28070/P33993/P43686/P49720/P49736/P60900/P62195/P62333/Q13200/Q14566/Q16401/Q99436	O00487/P04818/P11388/P14635/P17980/P20618/P25786/P25788/P25789/P27694/P28070/P33993/P43686/P49720/P49736/P60900/P62195;Q8NB90/P62333/Q13200/Q14566/Q16401/Q99436	26S proteasome non-ATPase regulatory subunit 14/Thymidylate synthase/DNA topoisomerase 2-alpha/G2/mitotic-specific cyclin-B1/26S protease regulatory subunit 6A/Proteasome subunit beta type-1/Proteasome subunit alpha type-1/Proteasome subunit alpha type-3/Proteasome subunit alpha type-4/Replication protein A 70 kDa DNA-binding subunit;Replication protein A 70 kDa DNA-binding subunit, N-terminally …
Prefers 2YnAd	R-HSA-2262752	Cellular responses to stress	43/475	429/10513	6.76779e-07	5.22087e-06	3.562e-06	10213/1783/10049/847/5034/2950/3309/5702/5689/4001/3337/5682/5684/5685/6117/5692/10935/3301/10963/5704/5691/5903/5687/10121/5705/7531/5706/10376/7277/54205/5052/5708/10728/5711/7296/23511/9688/23165/30001/5695/4927/84790/79902	43	PSMD14/DYNC1LI2/DNAJB6/CAT/P4HB/GSTP1/HSPA5/PSMC3/PSMB1/LMNB1/DNAJB1/PSMA1/PSMA3/PSMA4/RPA1/PSMB4/PRDX3/DNAJA1/STIP1/PSMC4/PSMB3/RANBP2/PSMA6/ACTR1A/PSMC5/YWHAE/PSMC6/TUBA1B/TUBA4A/CYCS/PRDX1/PSMD2/PTGES3/PSMD5/TXNRD1/NUP188/NUP93/NUP205/ERO1L/PSMB7/NUP88/TUBA1C/NUP85	O00487/O43237/O75190/P04040/P07237/P09211/P11021/P17980/P20618/P20700/P25685/P25786/P25788/P25789/P27694/P28070/P30048/P31689/P31948/P43686/P49720/P49792/P60900/P61163/P62195/P62258/P62333/P68363/P68366/P99999/Q06830/Q13200/Q15185/Q16401/Q16881/Q5SRE5/Q8N1F7/Q92621/Q96HE7/Q99436/Q99567/Q9BQE3/Q9BW27	O00487/O43237/O75190;Q8WWF6;Q8NHS0;P25686/P04040/P07237;REV__Q9HCK8/P09211/P11021;REV__Q9NXD2/P17980/P20618/P20700/P25685;Q9UDY4/P25786/P25788/P25789/P27694/P28070/P30048/P31689/P31948/P43686/P49720/P49792;A6NKT7;P0DJD0;P0DJD1;Q7Z3J3;Q99666;O14715;Q05823;Q8ND04/P60900/P61163/P62195;Q8NB90/P62258/P62333/P68363;A6NHL2;Q9H853/P68366/P99999;CON__P62894/Q06830/Q13200/Q15185/Q16401/Q16881;Q9NNW7/Q5SRE5…	26S proteasome non-ATPase regulatory subunit 14/Cytoplasmic dynein 1 light intermediate chain 2/DnaJ homolog subfamily B member 6/Catalase/Protein disulfide-isomerase/Glutathione S-transferase P/78 kDa glucose-regulated protein/26S protease regulatory subunit 6A/Proteasome subunit beta type-1/Lamin-B1/DnaJ homolog subfamily B member 1/Proteasome subunit alpha type-1/Proteasome subunit alpha type-…
Prefers 2YnAd	R-HSA-8939902	Regulation of RUNX2 expression and activity	15/475	73/10513	6.93143e-07	5.29978e-06	3.61584e-06	10213/5702/5689/5682/5684/5685/5692/5704/5691/5687/5705/5706/5708/5711/5695	15	PSMD14/PSMC3/PSMB1/PSMA1/PSMA3/PSMA4/PSMB4/PSMC4/PSMB3/PSMA6/PSMC5/PSMC6/PSMD2/PSMD5/PSMB7	O00487/P17980/P20618/P25786/P25788/P25789/P28070/P43686/P49720/P60900/P62195/P62333/Q13200/Q16401/Q99436	O00487/P17980/P20618/P25786/P25788/P25789/P28070/P43686/P49720/P60900/P62195;Q8NB90/P62333/Q13200/Q16401/Q99436	26S proteasome non-ATPase regulatory subunit 14/26S protease regulatory subunit 6A/Proteasome subunit beta type-1/Proteasome subunit alpha type-1/Proteasome subunit alpha type-3/Proteasome subunit alpha type-4/Proteasome subunit beta type-4/26S protease regulatory subunit 6B/Proteasome subunit beta type-3/Proteasome subunit alpha type-6/26S protease regulatory subunit 8/26S protease regulatory su…
Prefers 2YnAd	R-HSA-156842	Eukaryotic Translation Elongation	17/475	94/10513	8.58126e-07	6.44714e-06	4.39863e-06	3921/6187/6165/6188/6206/6134/1936/6124/6122/9045/6224/6189/6155/6130/6191/6156/6135	17	RPSA/RPS2/RPL35A/RPS3/RPS12/RPL10/EEF1D/RPL4/RPL3/RPL14/RPS20/RPS3A/RPL27/RPL7A/RPS4X/RPL30/RPL11	P08865/P15880/P18077/P23396/P25398/P27635/P29692/P36578/P39023/P50914/P60866/P61247/P61353/P62424/P62701/P62888/P62913	P08865;REV__Q2TAZ0/P15880/P18077/P23396/P25398/P27635;Q96L21/P29692/P36578/P39023;Q92901/P50914/P60866/P61247/P61353/P62424/P62701;Q8TD47;P22090/P62888/P62913	40S ribosomal protein SA/40S ribosomal protein S2/60S ribosomal protein L35a/40S ribosomal protein S3/40S ribosomal protein S12/60S ribosomal protein L10/Elongation factor 1-delta/60S ribosomal protein L4/60S ribosomal protein L3/60S ribosomal protein L14/40S ribosomal protein S20/40S ribosomal protein S3a/60S ribosomal protein L27/60S ribosomal protein L7a/40S ribosomal protein S4, X isoform/60S…
Prefers 2YnAd	R-HSA-2408557	Selenocysteine synthesis	17/475	94/10513	8.58126e-07	6.44714e-06	4.39863e-06	3921/6187/6165/6188/6206/6134/6124/6122/6301/9045/6224/6189/6155/6130/6191/6156/6135	17	RPSA/RPS2/RPL35A/RPS3/RPS12/RPL10/RPL4/RPL3/SARS/RPL14/RPS20/RPS3A/RPL27/RPL7A/RPS4X/RPL30/RPL11	P08865/P15880/P18077/P23396/P25398/P27635/P36578/P39023/P49591/P50914/P60866/P61247/P61353/P62424/P62701/P62888/P62913	P08865;REV__Q2TAZ0/P15880/P18077/P23396/P25398/P27635;Q96L21/P36578/P39023;Q92901/P49591/P50914/P60866/P61247/P61353/P62424/P62701;Q8TD47;P22090/P62888/P62913	40S ribosomal protein SA/40S ribosomal protein S2/60S ribosomal protein L35a/40S ribosomal protein S3/40S ribosomal protein S12/60S ribosomal protein L10/60S ribosomal protein L4/60S ribosomal protein L3/Serine--tRNA ligase, cytoplasmic/60S ribosomal protein L14/40S ribosomal protein S20/40S ribosomal protein S3a/60S ribosomal protein L27/60S ribosomal protein L7a/40S ribosomal protein S4, X isof…
Prefers 2YnAd	R-HSA-1234174	Regulation of Hypoxia-inducible Factor (HIF) by oxygen	15/475	75/10513	9.99785e-07	7.38303e-06	5.03715e-06	10213/5702/5689/5682/5684/5685/5692/5704/5691/5687/5705/5706/5708/5711/5695	15	PSMD14/PSMC3/PSMB1/PSMA1/PSMA3/PSMA4/PSMB4/PSMC4/PSMB3/PSMA6/PSMC5/PSMC6/PSMD2/PSMD5/PSMB7	O00487/P17980/P20618/P25786/P25788/P25789/P28070/P43686/P49720/P60900/P62195/P62333/Q13200/Q16401/Q99436	O00487/P17980/P20618/P25786/P25788/P25789/P28070/P43686/P49720/P60900/P62195;Q8NB90/P62333/Q13200/Q16401/Q99436	26S proteasome non-ATPase regulatory subunit 14/26S protease regulatory subunit 6A/Proteasome subunit beta type-1/Proteasome subunit alpha type-1/Proteasome subunit alpha type-3/Proteasome subunit alpha type-4/Proteasome subunit beta type-4/26S protease regulatory subunit 6B/Proteasome subunit beta type-3/Proteasome subunit alpha type-6/26S protease regulatory subunit 8/26S protease regulatory su…
Prefers 2YnAd	R-HSA-2262749	Cellular response to hypoxia	15/475	75/10513	9.99785e-07	7.38303e-06	5.03715e-06	10213/5702/5689/5682/5684/5685/5692/5704/5691/5687/5705/5706/5708/5711/5695	15	PSMD14/PSMC3/PSMB1/PSMA1/PSMA3/PSMA4/PSMB4/PSMC4/PSMB3/PSMA6/PSMC5/PSMC6/PSMD2/PSMD5/PSMB7	O00487/P17980/P20618/P25786/P25788/P25789/P28070/P43686/P49720/P60900/P62195/P62333/Q13200/Q16401/Q99436	O00487/P17980/P20618/P25786/P25788/P25789/P28070/P43686/P49720/P60900/P62195;Q8NB90/P62333/Q13200/Q16401/Q99436	26S proteasome non-ATPase regulatory subunit 14/26S protease regulatory subunit 6A/Proteasome subunit beta type-1/Proteasome subunit alpha type-1/Proteasome subunit alpha type-3/Proteasome subunit alpha type-4/Proteasome subunit beta type-4/26S protease regulatory subunit 6B/Proteasome subunit beta type-3/Proteasome subunit alpha type-6/26S protease regulatory subunit 8/26S protease regulatory su…
Prefers 2YnAd	R-HSA-5632684	Hedgehog 'on' state	16/475	85/10513	1.03127e-06	7.55096e-06	5.15173e-06	10213/5702/5689/5682/5684/5685/5692/5704/5691/8650/5687/5705/5706/5708/5711/5695	16	PSMD14/PSMC3/PSMB1/PSMA1/PSMA3/PSMA4/PSMB4/PSMC4/PSMB3/NUMB/PSMA6/PSMC5/PSMC6/PSMD2/PSMD5/PSMB7	O00487/P17980/P20618/P25786/P25788/P25789/P28070/P43686/P49720/P49757/P60900/P62195/P62333/Q13200/Q16401/Q99436	O00487/P17980/P20618/P25786/P25788/P25789/P28070/P43686/P49720/P49757;Q9Y6R0/P60900/P62195;Q8NB90/P62333/Q13200/Q16401/Q99436	26S proteasome non-ATPase regulatory subunit 14/26S protease regulatory subunit 6A/Proteasome subunit beta type-1/Proteasome subunit alpha type-1/Proteasome subunit alpha type-3/Proteasome subunit alpha type-4/Proteasome subunit beta type-4/26S protease regulatory subunit 6B/Proteasome subunit beta type-3/Protein numb homolog/Proteasome subunit alpha type-6/26S protease regulatory subunit 8/26S p…
Prefers 2YnAd	R-HSA-194315	Signaling by Rho GTPases	43/475	446/10513	1.91574e-06	1.39093e-05	9.48975e-06	10095/10109/1783/9184/9475/389/6249/2664/7529/1495/5048/5903/396/397/4637/998/10096/10097/387/5500/7531/7534/10376/7277/7533/3831/392/991/6093/2017/9411/55114/3895/147841/10552/9181/84790/79902/83540/64837/57120/55920/10726	43	ARPC1B/ARPC2/DYNC1LI2/BUB3/ROCK2/RHOC/CLIP1/GDI1/YWHAB/CTNNA1/PAFAH1B1/RANBP2/ARHGDIA/ARHGDIB/MYL6/CDC42/ACTR3/ACTR2/RHOA/PPP1CB/YWHAE/YWHAZ/TUBA1B/TUBA4A/YWHAH/KLC1/ARHGAP1/CDC20/ROCK1/CTTN/ARHGAP29/ARHGAP17/KTN1/SPC24/ARPC1A/ARHGEF2/TUBA1C/NUP85/NUF2/KLC2/GOPC/RCC2/NUDC	O15143/O15144/O43237/O43684/O75116/P08134/P30622/P31150/P31946/P35221/P43034/P49792/P52565/P52566/P60660/P60953/P61158/P61160/P61586/P62140/P62258/P63104/P68363/P68366/Q04917/Q07866/Q07960/Q12834/Q13464/Q14247/Q52LW3/Q68EM7/Q86UP2/Q8NBT2/Q92747/Q92974/Q9BQE3/Q9BW27/Q9BZD4/Q9H0B6/Q9HD26/Q9P258/Q9Y266	O15143/O15144/O43237/O43684/O75116/P08134;P62745/P30622/P31150/P31946/P35221;Q9UI47/P43034/P49792;A6NKT7;P0DJD0;P0DJD1;Q7Z3J3;Q99666;O14715;Q05823;Q8ND04/P52565/P52566/P60660;P14649/P60953;P17081;Q9H4E5/P61158;Q9P1U1;Q9C0K3/P61160/P61586/P62140/P62258/P63104/P68363;A6NHL2;Q9H853/P68366/Q04917/Q07866/Q07960/Q12834/Q13464/Q14247/Q52LW3/Q68EM7/Q86UP2/Q8NBT2;REV__O14524;REV__Q5TB80;Q8IYE1;Q569K6;Q8TE…	Actin-related protein 2/3 complex subunit 1B/Actin-related protein 2/3 complex subunit 2/Cytoplasmic dynein 1 light intermediate chain 2/Mitotic checkpoint protein BUB3/Rho-associated protein kinase 2/Rho-related GTP-binding protein RhoC/CAP-Gly domain-containing linker protein 1/Rab GDP dissociation inhibitor alpha/14-3-3 protein beta/alpha;14-3-3 protein beta/alpha, N-terminally processed/Caten…
Prefers 2YnAd	R-HSA-156902	Peptide chain elongation	16/475	90/10513	2.28339e-06	1.63045e-05	1.1124e-05	3921/6187/6165/6188/6206/6134/6124/6122/9045/6224/6189/6155/6130/6191/6156/6135	16	RPSA/RPS2/RPL35A/RPS3/RPS12/RPL10/RPL4/RPL3/RPL14/RPS20/RPS3A/RPL27/RPL7A/RPS4X/RPL30/RPL11	P08865/P15880/P18077/P23396/P25398/P27635/P36578/P39023/P50914/P60866/P61247/P61353/P62424/P62701/P62888/P62913	P08865;REV__Q2TAZ0/P15880/P18077/P23396/P25398/P27635;Q96L21/P36578/P39023;Q92901/P50914/P60866/P61247/P61353/P62424/P62701;Q8TD47;P22090/P62888/P62913	40S ribosomal protein SA/40S ribosomal protein S2/60S ribosomal protein L35a/40S ribosomal protein S3/40S ribosomal protein S12/60S ribosomal protein L10/60S ribosomal protein L4/60S ribosomal protein L3/60S ribosomal protein L14/40S ribosomal protein S20/40S ribosomal protein S3a/60S ribosomal protein L27/60S ribosomal protein L7a/40S ribosomal protein S4, X isoform/60S ribosomal protein L30/60S…
Prefers 2YnAd	R-HSA-192823	Viral mRNA Translation	16/475	90/10513	2.28339e-06	1.63045e-05	1.1124e-05	3921/6187/6165/6188/6206/6134/6124/6122/9045/6224/6189/6155/6130/6191/6156/6135	16	RPSA/RPS2/RPL35A/RPS3/RPS12/RPL10/RPL4/RPL3/RPL14/RPS20/RPS3A/RPL27/RPL7A/RPS4X/RPL30/RPL11	P08865/P15880/P18077/P23396/P25398/P27635/P36578/P39023/P50914/P60866/P61247/P61353/P62424/P62701/P62888/P62913	P08865;REV__Q2TAZ0/P15880/P18077/P23396/P25398/P27635;Q96L21/P36578/P39023;Q92901/P50914/P60866/P61247/P61353/P62424/P62701;Q8TD47;P22090/P62888/P62913	40S ribosomal protein SA/40S ribosomal protein S2/60S ribosomal protein L35a/40S ribosomal protein S3/40S ribosomal protein S12/60S ribosomal protein L10/60S ribosomal protein L4/60S ribosomal protein L3/60S ribosomal protein L14/40S ribosomal protein S20/40S ribosomal protein S3a/60S ribosomal protein L27/60S ribosomal protein L7a/40S ribosomal protein S4, X isoform/60S ribosomal protein L30/60S…
Prefers 2YnAd	R-HSA-5619084	ABC transporter disorders	15/475	81/10513	2.78133e-06	1.94956e-05	1.33011e-05	10213/5702/5689/5682/5684/5685/5692/5704/5691/5687/5705/5706/5708/5711/5695	15	PSMD14/PSMC3/PSMB1/PSMA1/PSMA3/PSMA4/PSMB4/PSMC4/PSMB3/PSMA6/PSMC5/PSMC6/PSMD2/PSMD5/PSMB7	O00487/P17980/P20618/P25786/P25788/P25789/P28070/P43686/P49720/P60900/P62195/P62333/Q13200/Q16401/Q99436	O00487/P17980/P20618/P25786/P25788/P25789/P28070/P43686/P49720/P60900/P62195;Q8NB90/P62333/Q13200/Q16401/Q99436	26S proteasome non-ATPase regulatory subunit 14/26S protease regulatory subunit 6A/Proteasome subunit beta type-1/Proteasome subunit alpha type-1/Proteasome subunit alpha type-3/Proteasome subunit alpha type-4/Proteasome subunit beta type-4/26S protease regulatory subunit 6B/Proteasome subunit beta type-3/Proteasome subunit alpha type-6/26S protease regulatory subunit 8/26S protease regulatory su…
Prefers 2YnAd	R-HSA-69656	Cyclin A:Cdk2-associated events at S phase entry	15/475	81/10513	2.78133e-06	1.94956e-05	1.33011e-05	10213/5702/5689/5682/5684/5685/5692/5704/5691/5687/5705/5706/5708/5711/5695	15	PSMD14/PSMC3/PSMB1/PSMA1/PSMA3/PSMA4/PSMB4/PSMC4/PSMB3/PSMA6/PSMC5/PSMC6/PSMD2/PSMD5/PSMB7	O00487/P17980/P20618/P25786/P25788/P25789/P28070/P43686/P49720/P60900/P62195/P62333/Q13200/Q16401/Q99436	O00487/P17980/P20618/P25786/P25788/P25789/P28070/P43686/P49720/P60900/P62195;Q8NB90/P62333/Q13200/Q16401/Q99436	26S proteasome non-ATPase regulatory subunit 14/26S protease regulatory subunit 6A/Proteasome subunit beta type-1/Proteasome subunit alpha type-1/Proteasome subunit alpha type-3/Proteasome subunit alpha type-4/Proteasome subunit beta type-4/26S protease regulatory subunit 6B/Proteasome subunit beta type-3/Proteasome subunit alpha type-6/26S protease regulatory subunit 8/26S protease regulatory su…
Prefers 2YnAd	R-HSA-5689603	UCH proteinases	17/475	102/10513	2.79798e-06	1.94956e-05	1.33011e-05	10213/5702/5689/5682/5684/5685/5692/5704/5691/3054/5687/5705/5706/5708/11047/5711/5695	17	PSMD14/PSMC3/PSMB1/PSMA1/PSMA3/PSMA4/PSMB4/PSMC4/PSMB3/HCFC1/PSMA6/PSMC5/PSMC6/PSMD2/ADRM1/PSMD5/PSMB7	O00487/P17980/P20618/P25786/P25788/P25789/P28070/P43686/P49720/P51610/P60900/P62195/P62333/Q13200/Q16186/Q16401/Q99436	O00487/P17980/P20618/P25786/P25788/P25789/P28070/P43686/P49720/P51610/P60900/P62195;Q8NB90/P62333/Q13200/Q16186/Q16401/Q99436	26S proteasome non-ATPase regulatory subunit 14/26S protease regulatory subunit 6A/Proteasome subunit beta type-1/Proteasome subunit alpha type-1/Proteasome subunit alpha type-3/Proteasome subunit alpha type-4/Proteasome subunit beta type-4/26S protease regulatory subunit 6B/Proteasome subunit beta type-3/Host cell factor 1;HCF N-terminal chain 1;HCF N-terminal chain 2;HCF N-terminal chain 3;HCF …
Prefers 2YnAd	R-HSA-195253	Degradation of beta-catenin by the destruction complex	15/475	82/10513	3.26519e-06	2.22135e-05	1.51554e-05	10213/5702/5689/5682/5684/5685/5692/5704/5691/5687/5705/5706/5708/5711/5695	15	PSMD14/PSMC3/PSMB1/PSMA1/PSMA3/PSMA4/PSMB4/PSMC4/PSMB3/PSMA6/PSMC5/PSMC6/PSMD2/PSMD5/PSMB7	O00487/P17980/P20618/P25786/P25788/P25789/P28070/P43686/P49720/P60900/P62195/P62333/Q13200/Q16401/Q99436	O00487/P17980/P20618/P25786/P25788/P25789/P28070/P43686/P49720/P60900/P62195;Q8NB90/P62333/Q13200/Q16401/Q99436	26S proteasome non-ATPase regulatory subunit 14/26S protease regulatory subunit 6A/Proteasome subunit beta type-1/Proteasome subunit alpha type-1/Proteasome subunit alpha type-3/Proteasome subunit alpha type-4/Proteasome subunit beta type-4/26S protease regulatory subunit 6B/Proteasome subunit beta type-3/Proteasome subunit alpha type-6/26S protease regulatory subunit 8/26S protease regulatory su…
Prefers 2YnAd	R-HSA-2871837	FCERI mediated NF-kB activation	15/475	82/10513	3.26519e-06	2.22135e-05	1.51554e-05	10213/5702/5689/5682/5684/5685/5692/5704/5691/5687/5705/5706/5708/5711/5695	15	PSMD14/PSMC3/PSMB1/PSMA1/PSMA3/PSMA4/PSMB4/PSMC4/PSMB3/PSMA6/PSMC5/PSMC6/PSMD2/PSMD5/PSMB7	O00487/P17980/P20618/P25786/P25788/P25789/P28070/P43686/P49720/P60900/P62195/P62333/Q13200/Q16401/Q99436	O00487/P17980/P20618/P25786/P25788/P25789/P28070/P43686/P49720/P60900/P62195;Q8NB90/P62333/Q13200/Q16401/Q99436	26S proteasome non-ATPase regulatory subunit 14/26S protease regulatory subunit 6A/Proteasome subunit beta type-1/Proteasome subunit alpha type-1/Proteasome subunit alpha type-3/Proteasome subunit alpha type-4/Proteasome subunit beta type-4/26S protease regulatory subunit 6B/Proteasome subunit beta type-3/Proteasome subunit alpha type-6/26S protease regulatory subunit 8/26S protease regulatory su…
Prefers 2YnAd	R-HSA-69202	Cyclin E associated events during G1/S transition	15/475	82/10513	3.26519e-06	2.22135e-05	1.51554e-05	10213/5702/5689/5682/5684/5685/5692/5704/5691/5687/5705/5706/5708/5711/5695	15	PSMD14/PSMC3/PSMB1/PSMA1/PSMA3/PSMA4/PSMB4/PSMC4/PSMB3/PSMA6/PSMC5/PSMC6/PSMD2/PSMD5/PSMB7	O00487/P17980/P20618/P25786/P25788/P25789/P28070/P43686/P49720/P60900/P62195/P62333/Q13200/Q16401/Q99436	O00487/P17980/P20618/P25786/P25788/P25789/P28070/P43686/P49720/P60900/P62195;Q8NB90/P62333/Q13200/Q16401/Q99436	26S proteasome non-ATPase regulatory subunit 14/26S protease regulatory subunit 6A/Proteasome subunit beta type-1/Proteasome subunit alpha type-1/Proteasome subunit alpha type-3/Proteasome subunit alpha type-4/Proteasome subunit beta type-4/26S protease regulatory subunit 6B/Proteasome subunit beta type-3/Proteasome subunit alpha type-6/26S protease regulatory subunit 8/26S protease regulatory su…
Prefers 2YnAd	R-HSA-1168372	Downstream signaling events of B Cell Receptor (BCR)	15/475	83/10513	3.82293e-06	2.58048e-05	1.76056e-05	10213/5702/5689/5682/5684/5685/5692/5704/5691/5687/5705/5706/5708/5711/5695	15	PSMD14/PSMC3/PSMB1/PSMA1/PSMA3/PSMA4/PSMB4/PSMC4/PSMB3/PSMA6/PSMC5/PSMC6/PSMD2/PSMD5/PSMB7	O00487/P17980/P20618/P25786/P25788/P25789/P28070/P43686/P49720/P60900/P62195/P62333/Q13200/Q16401/Q99436	O00487/P17980/P20618/P25786/P25788/P25789/P28070/P43686/P49720/P60900/P62195;Q8NB90/P62333/Q13200/Q16401/Q99436	26S proteasome non-ATPase regulatory subunit 14/26S protease regulatory subunit 6A/Proteasome subunit beta type-1/Proteasome subunit alpha type-1/Proteasome subunit alpha type-3/Proteasome subunit alpha type-4/Proteasome subunit beta type-4/26S protease regulatory subunit 6B/Proteasome subunit beta type-3/Proteasome subunit alpha type-6/26S protease regulatory subunit 8/26S protease regulatory su…
Prefers 2YnAd	R-HSA-927802	Nonsense-Mediated Decay (NMD)	18/475	116/10513	4.12329e-06	2.72458e-05	1.85888e-05	3921/26986/6187/6165/6188/6206/6134/6124/6122/9045/6224/6189/6155/6130/6191/6156/6135/5976	18	RPSA/PABPC1/RPS2/RPL35A/RPS3/RPS12/RPL10/RPL4/RPL3/RPL14/RPS20/RPS3A/RPL27/RPL7A/RPS4X/RPL30/RPL11/UPF1	P08865/P11940/P15880/P18077/P23396/P25398/P27635/P36578/P39023/P50914/P60866/P61247/P61353/P62424/P62701/P62888/P62913/Q92900	P08865;REV__Q2TAZ0/P11940;Q9H361;Q4VXU2;Q96DU9/P15880/P18077/P23396/P25398/P27635;Q96L21/P36578/P39023;Q92901/P50914/P60866/P61247/P61353/P62424/P62701;Q8TD47;P22090/P62888/P62913/Q92900	40S ribosomal protein SA/Polyadenylate-binding protein 1/40S ribosomal protein S2/60S ribosomal protein L35a/40S ribosomal protein S3/40S ribosomal protein S12/60S ribosomal protein L10/60S ribosomal protein L4/60S ribosomal protein L3/60S ribosomal protein L14/40S ribosomal protein S20/40S ribosomal protein S3a/60S ribosomal protein L27/60S ribosomal protein L7a/40S ribosomal protein S4, X isofo…
Prefers 2YnAd	R-HSA-975957	Nonsense Mediated Decay (NMD) enhanced by the Exon Junction Complex (EJC)	18/475	116/10513	4.12329e-06	2.72458e-05	1.85888e-05	3921/26986/6187/6165/6188/6206/6134/6124/6122/9045/6224/6189/6155/6130/6191/6156/6135/5976	18	RPSA/PABPC1/RPS2/RPL35A/RPS3/RPS12/RPL10/RPL4/RPL3/RPL14/RPS20/RPS3A/RPL27/RPL7A/RPS4X/RPL30/RPL11/UPF1	P08865/P11940/P15880/P18077/P23396/P25398/P27635/P36578/P39023/P50914/P60866/P61247/P61353/P62424/P62701/P62888/P62913/Q92900	P08865;REV__Q2TAZ0/P11940;Q9H361;Q4VXU2;Q96DU9/P15880/P18077/P23396/P25398/P27635;Q96L21/P36578/P39023;Q92901/P50914/P60866/P61247/P61353/P62424/P62701;Q8TD47;P22090/P62888/P62913/Q92900	40S ribosomal protein SA/Polyadenylate-binding protein 1/40S ribosomal protein S2/60S ribosomal protein L35a/40S ribosomal protein S3/40S ribosomal protein S12/60S ribosomal protein L10/60S ribosomal protein L4/60S ribosomal protein L3/60S ribosomal protein L14/40S ribosomal protein S20/40S ribosomal protein S3a/60S ribosomal protein L27/60S ribosomal protein L7a/40S ribosomal protein S4, X isofo…
Prefers 2YnAd	R-HSA-72764	Eukaryotic Translation Termination	16/475	94/10513	4.13102e-06	2.72458e-05	1.85888e-05	3921/6187/6165/6188/6206/6134/6124/6122/9045/6224/6189/6155/6130/6191/6156/6135	16	RPSA/RPS2/RPL35A/RPS3/RPS12/RPL10/RPL4/RPL3/RPL14/RPS20/RPS3A/RPL27/RPL7A/RPS4X/RPL30/RPL11	P08865/P15880/P18077/P23396/P25398/P27635/P36578/P39023/P50914/P60866/P61247/P61353/P62424/P62701/P62888/P62913	P08865;REV__Q2TAZ0/P15880/P18077/P23396/P25398/P27635;Q96L21/P36578/P39023;Q92901/P50914/P60866/P61247/P61353/P62424/P62701;Q8TD47;P22090/P62888/P62913	40S ribosomal protein SA/40S ribosomal protein S2/60S ribosomal protein L35a/40S ribosomal protein S3/40S ribosomal protein S12/60S ribosomal protein L10/60S ribosomal protein L4/60S ribosomal protein L3/60S ribosomal protein L14/40S ribosomal protein S20/40S ribosomal protein S3a/60S ribosomal protein L27/60S ribosomal protein L7a/40S ribosomal protein S4, X isoform/60S ribosomal protein L30/60S…
Prefers 2YnAd	R-HSA-8878166	Transcriptional regulation by RUNX2	18/475	121/10513	7.59471e-06	4.97108e-05	3.39158e-05	10213/891/3958/5702/5689/5682/5684/5685/5692/5704/5691/5687/5705/5706/581/5708/5711/5695	18	PSMD14/CCNB1/LGALS3/PSMC3/PSMB1/PSMA1/PSMA3/PSMA4/PSMB4/PSMC4/PSMB3/PSMA6/PSMC5/PSMC6/BAX/PSMD2/PSMD5/PSMB7	O00487/P14635/P17931/P17980/P20618/P25786/P25788/P25789/P28070/P43686/P49720/P60900/P62195/P62333/Q07812/Q13200/Q16401/Q99436	O00487/P14635/P17931/P17980/P20618/P25786/P25788/P25789/P28070/P43686/P49720/P60900/P62195;Q8NB90/P62333/Q07812/Q13200/Q16401/Q99436	26S proteasome non-ATPase regulatory subunit 14/G2/mitotic-specific cyclin-B1/Galectin-3/26S protease regulatory subunit 6A/Proteasome subunit beta type-1/Proteasome subunit alpha type-1/Proteasome subunit alpha type-3/Proteasome subunit alpha type-4/Proteasome subunit beta type-4/26S protease regulatory subunit 6B/Proteasome subunit beta type-3/Proteasome subunit alpha type-6/26S protease regula…
Prefers 2YnAd	R-HSA-8950505	Gene and protein expression by JAK-STAT signaling after Interleukin-12 stimulation	10/475	40/10513	8.04168e-06	5.17054e-05	3.52766e-05	5898/4282/4001/3181/3185/998/9446/552900/107984053/654483	10	RALA/MIF/LMNB1/HNRNPA2B1/HNRNPF/CDC42/GSTO1/BOLA2	P11233/P14174/P20700/P22626/P52597/P60953/P78417/Q9H3K6	P11233;P11234/P14174/P20700/P22626/P52597/P60953;P17081;Q9H4E5/P78417/Q9H3K6	Ras-related protein Ral-A/Macrophage migration inhibitory factor/Lamin-B1/Heterogeneous nuclear ribonucleoproteins A2/B1/Heterogeneous nuclear ribonucleoprotein F;Heterogeneous nuclear ribonucleoprotein F, N-terminally processed/Cell division control protein 42 homolog/Glutathione S-transferase omega-1/BolA-like protein 2
Prefers 2YnAd	R-HSA-180746	Nuclear import of Rev protein	9/475	32/10513	8.04637e-06	5.17054e-05	3.52766e-05	1104/5903/5901/3837/23511/9688/23165/4927/79902	9	RCC1/RANBP2/RAN/KPNB1/NUP188/NUP93/NUP205/NUP88/NUP85	P18754/P49792/P62826/Q14974/Q5SRE5/Q8N1F7/Q92621/Q99567/Q9BW27	P18754/P49792;A6NKT7;P0DJD0;P0DJD1;Q7Z3J3;Q99666;O14715;Q05823;Q8ND04/P62826/Q14974/Q5SRE5/Q8N1F7/Q92621/Q99567/Q9BW27	Regulator of chromosome condensation/E3 SUMO-protein ligase RanBP2/GTP-binding nuclear protein Ran/Importin subunit beta-1/Nucleoporin NUP188 homolog/Nuclear pore complex protein Nup93/Nuclear pore complex protein Nup205/Nuclear pore complex protein Nup88/Nuclear pore complex protein Nup85
Prefers 2YnAd	R-HSA-69275	G2/M Transition	24/475	196/10513	8.07897e-06	5.17054e-05	3.52766e-05	10213/891/5702/5689/5682/5684/5685/5692/5048/5704/5691/5687/4218/10121/5500/5705/7531/5706/10376/7277/5708/5711/5695/84790	24	PSMD14/CCNB1/PSMC3/PSMB1/PSMA1/PSMA3/PSMA4/PSMB4/PAFAH1B1/PSMC4/PSMB3/PSMA6/RAB8A/ACTR1A/PPP1CB/PSMC5/YWHAE/PSMC6/TUBA1B/TUBA4A/PSMD2/PSMD5/PSMB7/TUBA1C	O00487/P14635/P17980/P20618/P25786/P25788/P25789/P28070/P43034/P43686/P49720/P60900/P61006/P61163/P62140/P62195/P62258/P62333/P68363/P68366/Q13200/Q16401/Q99436/Q9BQE3	O00487/P14635/P17980/P20618/P25786/P25788/P25789/P28070/P43034/P43686/P49720/P60900/P61006;P59190/P61163/P62140/P62195;Q8NB90/P62258/P62333/P68363;A6NHL2;Q9H853/P68366/Q13200/Q16401/Q99436/Q9BQE3	26S proteasome non-ATPase regulatory subunit 14/G2/mitotic-specific cyclin-B1/26S protease regulatory subunit 6A/Proteasome subunit beta type-1/Proteasome subunit alpha type-1/Proteasome subunit alpha type-3/Proteasome subunit alpha type-4/Proteasome subunit beta type-4/Platelet-activating factor acetylhydrolase IB subunit alpha/26S protease regulatory subunit 6B/Proteasome subunit beta type-3/Pr…
Prefers 2YnAd	R-HSA-453274	Mitotic G2-G2/M phases	24/475	198/10513	9.6229e-06	6.11337e-05	4.17092e-05	10213/891/5702/5689/5682/5684/5685/5692/5048/5704/5691/5687/4218/10121/5500/5705/7531/5706/10376/7277/5708/5711/5695/84790	24	PSMD14/CCNB1/PSMC3/PSMB1/PSMA1/PSMA3/PSMA4/PSMB4/PAFAH1B1/PSMC4/PSMB3/PSMA6/RAB8A/ACTR1A/PPP1CB/PSMC5/YWHAE/PSMC6/TUBA1B/TUBA4A/PSMD2/PSMD5/PSMB7/TUBA1C	O00487/P14635/P17980/P20618/P25786/P25788/P25789/P28070/P43034/P43686/P49720/P60900/P61006/P61163/P62140/P62195/P62258/P62333/P68363/P68366/Q13200/Q16401/Q99436/Q9BQE3	O00487/P14635/P17980/P20618/P25786/P25788/P25789/P28070/P43034/P43686/P49720/P60900/P61006;P59190/P61163/P62140/P62195;Q8NB90/P62258/P62333/P68363;A6NHL2;Q9H853/P68366/Q13200/Q16401/Q99436/Q9BQE3	26S proteasome non-ATPase regulatory subunit 14/G2/mitotic-specific cyclin-B1/26S protease regulatory subunit 6A/Proteasome subunit beta type-1/Proteasome subunit alpha type-1/Proteasome subunit alpha type-3/Proteasome subunit alpha type-4/Proteasome subunit beta type-4/Platelet-activating factor acetylhydrolase IB subunit alpha/26S protease regulatory subunit 6B/Proteasome subunit beta type-3/Pr…
Prefers 2YnAd	R-HSA-70326	Glucose metabolism	15/475	90/10513	1.07544e-05	6.78233e-05	4.62732e-05	2597/2023/5091/5315/2805/5211/3098/4191/5903/8402/23511/9688/23165/4927/79902	15	GAPDH/ENO1/PC/PKM/GOT1/PFKL/HK1/MDH2/RANBP2/SLC25A11/NUP188/NUP93/NUP205/NUP88/NUP85	P04406/P06733/P11498/P14618/P17174/P17858/P19367/P40926/P49792/Q02978/Q5SRE5/Q8N1F7/Q92621/Q99567/Q9BW27	P04406;O14556/P06733;P13929/P11498/P14618;P30613/P17174/P17858/P19367;Q2TB90;P52790/P40926/P49792;A6NKT7;P0DJD0;P0DJD1;Q7Z3J3;Q99666;O14715;Q05823;Q8ND04/Q02978/Q5SRE5/Q8N1F7/Q92621/Q99567/Q9BW27	Glyceraldehyde-3-phosphate dehydrogenase/Alpha-enolase/Pyruvate carboxylase, mitochondrial/Pyruvate kinase PKM/Aspartate aminotransferase, cytoplasmic/ATP-dependent 6-phosphofructokinase, liver type/Hexokinase-1/Malate dehydrogenase, mitochondrial/E3 SUMO-protein ligase RanBP2/Mitochondrial 2-oxoglutarate/malate carrier protein/Nucleoporin NUP188 homolog/Nuclear pore complex protein Nup93/Nuclear…
Prefers 2YnAd	R-HSA-1799339	SRP-dependent cotranslational protein targeting to membrane	17/475	113/10513	1.16471e-05	7.29211e-05	4.97513e-05	3921/6187/6165/6188/6206/6134/6124/6122/1650/9045/6224/6189/6155/6130/6191/6156/6135	17	RPSA/RPS2/RPL35A/RPS3/RPS12/RPL10/RPL4/RPL3/DDOST/RPL14/RPS20/RPS3A/RPL27/RPL7A/RPS4X/RPL30/RPL11	P08865/P15880/P18077/P23396/P25398/P27635/P36578/P39023/P39656/P50914/P60866/P61247/P61353/P62424/P62701/P62888/P62913	P08865;REV__Q2TAZ0/P15880/P18077/P23396/P25398/P27635;Q96L21/P36578/P39023;Q92901/P39656/P50914/P60866/P61247/P61353/P62424/P62701;Q8TD47;P22090/P62888/P62913	40S ribosomal protein SA/40S ribosomal protein S2/60S ribosomal protein L35a/40S ribosomal protein S3/40S ribosomal protein S12/60S ribosomal protein L10/60S ribosomal protein L4/60S ribosomal protein L3/Dolichyl-diphosphooligosaccharide--protein glycosyltransferase 48 kDa subunit/60S ribosomal protein L14/40S ribosomal protein S20/40S ribosomal protein S3a/60S ribosomal protein L27/60S ribosomal…
Prefers 2YnAd	R-HSA-5358351	Signaling by Hedgehog	20/475	149/10513	1.17572e-05	7.30807e-05	4.98601e-05	10213/5034/5702/5689/5682/5684/5685/5692/5704/5691/8650/5687/5705/5706/10376/7277/5708/5711/5695/84790	20	PSMD14/P4HB/PSMC3/PSMB1/PSMA1/PSMA3/PSMA4/PSMB4/PSMC4/PSMB3/NUMB/PSMA6/PSMC5/PSMC6/TUBA1B/TUBA4A/PSMD2/PSMD5/PSMB7/TUBA1C	O00487/P07237/P17980/P20618/P25786/P25788/P25789/P28070/P43686/P49720/P49757/P60900/P62195/P62333/P68363/P68366/Q13200/Q16401/Q99436/Q9BQE3	O00487/P07237;REV__Q9HCK8/P17980/P20618/P25786/P25788/P25789/P28070/P43686/P49720/P49757;Q9Y6R0/P60900/P62195;Q8NB90/P62333/P68363;A6NHL2;Q9H853/P68366/Q13200/Q16401/Q99436/Q9BQE3	26S proteasome non-ATPase regulatory subunit 14/Protein disulfide-isomerase/26S protease regulatory subunit 6A/Proteasome subunit beta type-1/Proteasome subunit alpha type-1/Proteasome subunit alpha type-3/Proteasome subunit alpha type-4/Proteasome subunit beta type-4/26S protease regulatory subunit 6B/Proteasome subunit beta type-3/Protein numb homolog/Proteasome subunit alpha type-6/26S proteas…
Prefers 2YnAd	R-HSA-6790901	rRNA modification in the nucleus and cytosol	12/475	62/10513	1.72974e-05	0.000106749	7.2831e-05	10528/1736/27340/6187/2091/4839/23160/134430/55226/51202/25926/51096	12	NOP56/DKC1/UTP20/RPS2/FBL/NOP2/WDR43/WDR36/NAT10/DDX47/NOL11/UTP18	O00567/O60832/O75691/P15880/P22087/P46087/Q15061/Q8NI36/Q9H0A0/Q9H0S4/Q9H8H0/Q9Y5J1	O00567/O60832/O75691/P15880/P22087/P46087/Q15061/Q8NI36/Q9H0A0/Q9H0S4/Q9H8H0/Q9Y5J1	Nucleolar protein 56/H/ACA ribonucleoprotein complex subunit 4/Small subunit processome component 20 homolog/40S ribosomal protein S2/rRNA 2-O-methyltransferase fibrillarin/Probable 28S rRNA (cytosine(4447)-C(5))-methyltransferase/WD repeat-containing protein 43/WD repeat-containing protein 36/N-acetyltransferase 10/Probable ATP-dependent RNA helicase DDX47/Nucleolar protein 11/U3 small nucleolar…
Prefers 2YnAd	R-HSA-177243	Interactions of Rev with host cellular proteins	9/475	35/10513	1.79443e-05	0.000109956	7.5019e-05	1104/5903/5901/3837/23511/9688/23165/4927/79902	9	RCC1/RANBP2/RAN/KPNB1/NUP188/NUP93/NUP205/NUP88/NUP85	P18754/P49792/P62826/Q14974/Q5SRE5/Q8N1F7/Q92621/Q99567/Q9BW27	P18754/P49792;A6NKT7;P0DJD0;P0DJD1;Q7Z3J3;Q99666;O14715;Q05823;Q8ND04/P62826/Q14974/Q5SRE5/Q8N1F7/Q92621/Q99567/Q9BW27	Regulator of chromosome condensation/E3 SUMO-protein ligase RanBP2/GTP-binding nuclear protein Ran/Importin subunit beta-1/Nucleoporin NUP188 homolog/Nuclear pore complex protein Nup93/Nuclear pore complex protein Nup205/Nuclear pore complex protein Nup88/Nuclear pore complex protein Nup85
Prefers 2YnAd	R-HSA-72202	Transport of Mature Transcript to Cytoplasm	14/475	83/10513	1.83326e-05	0.000111545	7.61028e-05	1977/5903/9295/6429/8683/6430/6431/6432/23511/9688/57187/23165/4927/79902	14	EIF4E/RANBP2/SRSF11/SRSF4/SRSF9/SRSF5/SRSF6/SRSF7/NUP188/NUP93/THOC2/NUP205/NUP88/NUP85	P06730/P49792/Q05519/Q08170/Q13242/Q13243/Q13247/Q16629/Q5SRE5/Q8N1F7/Q8NI27/Q92621/Q99567/Q9BW27	P06730/P49792;A6NKT7;P0DJD0;P0DJD1;Q7Z3J3;Q99666;O14715;Q05823;Q8ND04/Q05519/Q08170/Q13242/Q13243/Q13247/Q16629/Q5SRE5/Q8N1F7/Q8NI27/Q92621/Q99567/Q9BW27	Eukaryotic translation initiation factor 4E/E3 SUMO-protein ligase RanBP2/Serine/arginine-rich splicing factor 11/Serine/arginine-rich splicing factor 4/Serine/arginine-rich splicing factor 9/Serine/arginine-rich splicing factor 5/Serine/arginine-rich splicing factor 6/Serine/arginine-rich splicing factor 7/Nucleoporin NUP188 homolog/Nuclear pore complex protein Nup93/THO complex subunit 2/Nuclea…
Prefers 2YnAd	R-HSA-159236	Transport of Mature mRNA derived from an Intron-Containing Transcript	13/475	74/10513	2.32136e-05	0.000140256	9.56911e-05	5903/9295/6429/8683/6430/6431/6432/23511/9688/57187/23165/4927/79902	13	RANBP2/SRSF11/SRSF4/SRSF9/SRSF5/SRSF6/SRSF7/NUP188/NUP93/THOC2/NUP205/NUP88/NUP85	P49792/Q05519/Q08170/Q13242/Q13243/Q13247/Q16629/Q5SRE5/Q8N1F7/Q8NI27/Q92621/Q99567/Q9BW27	P49792;A6NKT7;P0DJD0;P0DJD1;Q7Z3J3;Q99666;O14715;Q05823;Q8ND04/Q05519/Q08170/Q13242/Q13243/Q13247/Q16629/Q5SRE5/Q8N1F7/Q8NI27/Q92621/Q99567/Q9BW27	E3 SUMO-protein ligase RanBP2/Serine/arginine-rich splicing factor 11/Serine/arginine-rich splicing factor 4/Serine/arginine-rich splicing factor 9/Serine/arginine-rich splicing factor 5/Serine/arginine-rich splicing factor 6/Serine/arginine-rich splicing factor 7/Nucleoporin NUP188 homolog/Nuclear pore complex protein Nup93/THO complex subunit 2/Nuclear pore complex protein Nup205/Nuclear pore c…
Prefers 2YnAd	R-HSA-8878159	Transcriptional regulation by RUNX3	16/475	109/10513	2.87364e-05	0.000172418	0.000117634	10213/5702/5689/5682/5684/5685/5692/5704/5691/5687/5705/5706/3516/5708/5711/5695	16	PSMD14/PSMC3/PSMB1/PSMA1/PSMA3/PSMA4/PSMB4/PSMC4/PSMB3/PSMA6/PSMC5/PSMC6/RBPJ/PSMD2/PSMD5/PSMB7	O00487/P17980/P20618/P25786/P25788/P25789/P28070/P43686/P49720/P60900/P62195/P62333/Q06330/Q13200/Q16401/Q99436	O00487/P17980/P20618/P25786/P25788/P25789/P28070/P43686/P49720/P60900/P62195;Q8NB90/P62333/Q06330/Q13200/Q16401/Q99436	26S proteasome non-ATPase regulatory subunit 14/26S protease regulatory subunit 6A/Proteasome subunit beta type-1/Proteasome subunit alpha type-1/Proteasome subunit alpha type-3/Proteasome subunit alpha type-4/Proteasome subunit beta type-4/26S protease regulatory subunit 6B/Proteasome subunit beta type-3/Proteasome subunit alpha type-6/26S protease regulatory subunit 8/26S protease regulatory su…
Prefers 2YnAd	R-HSA-77289	Mitochondrial Fatty Acid Beta-Oxidation	9/475	37/10513	2.91657e-05	0.000173787	0.000118568	11332/5095/34/1892/3030/1632/10449/37/3033	9	ACOT7/PCCA/ACADM/ECHS1/HADHA/ECI1/ACAA2/ACADVL/HADH	O00154/P05165/P11310/P30084/P40939/P42126/P42765/P49748/Q16836	O00154/P05165/P11310/P30084/P40939/P42126/P42765/P49748/Q16836	Cytosolic acyl coenzyme A thioester hydrolase/Propionyl-CoA carboxylase alpha chain, mitochondrial/Medium-chain specific acyl-CoA dehydrogenase, mitochondrial/Enoyl-CoA hydratase, mitochondrial/Trifunctional enzyme subunit alpha, mitochondrial;Long-chain enoyl-CoA hydratase;Long chain 3-hydroxyacyl-CoA dehydrogenase/Enoyl-CoA delta isomerase 1, mitochondrial/3-ketoacyl-CoA thiolase, mitochondrial…
Prefers 2YnAd	R-HSA-202424	Downstream TCR signaling	15/475	98/10513	3.0771e-05	0.000182097	0.000124238	10213/5702/5689/5682/5684/5685/5692/5704/5691/5687/5705/5706/5708/5711/5695	15	PSMD14/PSMC3/PSMB1/PSMA1/PSMA3/PSMA4/PSMB4/PSMC4/PSMB3/PSMA6/PSMC5/PSMC6/PSMD2/PSMD5/PSMB7	O00487/P17980/P20618/P25786/P25788/P25789/P28070/P43686/P49720/P60900/P62195/P62333/Q13200/Q16401/Q99436	O00487/P17980/P20618/P25786/P25788/P25789/P28070/P43686/P49720/P60900/P62195;Q8NB90/P62333/Q13200/Q16401/Q99436	26S proteasome non-ATPase regulatory subunit 14/26S protease regulatory subunit 6A/Proteasome subunit beta type-1/Proteasome subunit alpha type-1/Proteasome subunit alpha type-3/Proteasome subunit alpha type-4/Proteasome subunit beta type-4/26S protease regulatory subunit 6B/Proteasome subunit beta type-3/Proteasome subunit alpha type-6/26S protease regulatory subunit 8/26S protease regulatory su…
Prefers 2YnAd	R-HSA-5607764	CLEC7A (Dectin-1) signaling	15/475	101/10513	4.42392e-05	0.000260018	0.000177401	10213/5702/5689/5682/5684/5685/5692/5704/5691/5687/5705/5706/5708/5711/5695	15	PSMD14/PSMC3/PSMB1/PSMA1/PSMA3/PSMA4/PSMB4/PSMC4/PSMB3/PSMA6/PSMC5/PSMC6/PSMD2/PSMD5/PSMB7	O00487/P17980/P20618/P25786/P25788/P25789/P28070/P43686/P49720/P60900/P62195/P62333/Q13200/Q16401/Q99436	O00487/P17980/P20618/P25786/P25788/P25789/P28070/P43686/P49720/P60900/P62195;Q8NB90/P62333/Q13200/Q16401/Q99436	26S proteasome non-ATPase regulatory subunit 14/26S protease regulatory subunit 6A/Proteasome subunit beta type-1/Proteasome subunit alpha type-1/Proteasome subunit alpha type-3/Proteasome subunit alpha type-4/Proteasome subunit beta type-4/26S protease regulatory subunit 6B/Proteasome subunit beta type-3/Proteasome subunit alpha type-6/26S protease regulatory subunit 8/26S protease regulatory su…
Prefers 2YnAd	R-HSA-446203	Asparagine N-linked glycosylation	30/475	305/10513	4.93247e-05	0.000287949	0.000196457	5537/1783/2762/9554/22872/5238/5476/5589/378/811/2923/9276/1650/4905/3703/372/10121/5861/10376/7277/6711/10960/7264/6709/9761/6675/10342/84790/56052/54187	30	PPP6C/DYNC1LI2/GMDS/SEC22B/SEC31A/PGM3/CTSA/PRKCSH/ARF4/CALR/PDIA3/COPB2/DDOST/NSF/STT3A/ARCN1/ACTR1A/RAB1A/TUBA1B/TUBA4A/SPTBN1/LMAN2/TSTA3/SPTAN1/MLEC/UAP1/TFG/TUBA1C/ALG1/NANS	O00743/O43237/O60547/O75396/O94979/O95394/P10619/P14314/P18085/P27797/P30101/P35606/P39656/P46459/P46977/P48444/P61163/P62820/P68363/P68366/Q01082/Q12907/Q13630/Q13813/Q14165/Q16222/Q92734/Q9BQE3/Q9BT22/Q9NR45	O00743/O43237/O60547;REV__P39880/O75396/O94979/O95394/P10619/P14314/P18085/P27797/P30101/P35606/P39656/P46459/P46977/P48444/P61163/P62820/P68363;A6NHL2;Q9H853/P68366/Q01082;O15020;P11277;REV__Q9HBG6;Q86UT5;Q8N4A0/Q12907/Q13630/Q13813/Q14165/Q16222/Q92734/Q9BQE3/Q9BT22/Q9NR45	Serine/threonine-protein phosphatase 6 catalytic subunit;Serine/threonine-protein phosphatase 6 catalytic subunit, N-terminally processed/Cytoplasmic dynein 1 light intermediate chain 2/GDP-mannose 4,6 dehydratase/Vesicle-trafficking protein SEC22b/Protein transport protein Sec31A/Phosphoacetylglucosamine mutase/Lysosomal protective protein;Lysosomal protective protein 32 kDa chain;Lysosomal prot…
Prefers 2YnAd	R-HSA-5668541	TNFR2 non-canonical NF-kB pathway	15/475	102/10513	4.97581e-05	0.00028853	0.000196853	10213/5702/5689/5682/5684/5685/5692/5704/5691/5687/5705/5706/5708/5711/5695	15	PSMD14/PSMC3/PSMB1/PSMA1/PSMA3/PSMA4/PSMB4/PSMC4/PSMB3/PSMA6/PSMC5/PSMC6/PSMD2/PSMD5/PSMB7	O00487/P17980/P20618/P25786/P25788/P25789/P28070/P43686/P49720/P60900/P62195/P62333/Q13200/Q16401/Q99436	O00487/P17980/P20618/P25786/P25788/P25789/P28070/P43686/P49720/P60900/P62195;Q8NB90/P62333/Q13200/Q16401/Q99436	26S proteasome non-ATPase regulatory subunit 14/26S protease regulatory subunit 6A/Proteasome subunit beta type-1/Proteasome subunit alpha type-1/Proteasome subunit alpha type-3/Proteasome subunit alpha type-4/Proteasome subunit beta type-4/26S protease regulatory subunit 6B/Proteasome subunit beta type-3/Proteasome subunit alpha type-6/26S protease regulatory subunit 8/26S protease regulatory su…
Prefers 2YnAd	R-HSA-71406	Pyruvate metabolism and Citric Acid (TCA) cycle	10/475	49/10513	5.40745e-05	0.000311469	0.000212503	3939/3945/2271/1738/1737/6389/4191/5166/55066/50	10	LDHA/LDHB/FH/DLD/DLAT/SDHA/MDH2/PDK4/PDPR/ACO2	P00338/P07195/P07954/P09622/P10515/P31040/P40926/Q16654/Q8NCN5/Q99798	P00338;P07864;Q9BYZ2/P07195/P07954/P09622/P10515/P31040/P40926/Q16654/Q8NCN5/Q99798	L-lactate dehydrogenase A chain/L-lactate dehydrogenase B chain/Fumarate hydratase, mitochondrial/Dihydrolipoyl dehydrogenase, mitochondrial/Dihydrolipoyllysine-residue acetyltransferase component of pyruvate dehydrogenase complex, mitochondrial/Succinate dehydrogenase [ubiquinone] flavoprotein subunit, mitochondrial/Malate dehydrogenase, mitochondrial/[Pyruvate dehydrogenase (acetyl-transferring…
Prefers 2YnAd	R-HSA-447115	Interleukin-12 family signaling	11/475	59/10513	5.5751e-05	0.000318999	0.000217641	5034/5898/4282/4001/3181/3185/998/9446/552900/107984053/654483	11	P4HB/RALA/MIF/LMNB1/HNRNPA2B1/HNRNPF/CDC42/GSTO1/BOLA2	P07237/P11233/P14174/P20700/P22626/P52597/P60953/P78417/Q9H3K6	P07237;REV__Q9HCK8/P11233;P11234/P14174/P20700/P22626/P52597/P60953;P17081;Q9H4E5/P78417/Q9H3K6	Protein disulfide-isomerase/Ras-related protein Ral-A/Macrophage migration inhibitory factor/Lamin-B1/Heterogeneous nuclear ribonucleoproteins A2/B1/Heterogeneous nuclear ribonucleoprotein F;Heterogeneous nuclear ribonucleoprotein F, N-terminally processed/Cell division control protein 42 homolog/Glutathione S-transferase omega-1/BolA-like protein 2
Prefers 2YnAd	R-HSA-5625970	RHO GTPases activate KTN1	5/475	11/10513	6.792e-05	0.000383548	0.00026168	998/387/3831/3895/64837	5	CDC42/RHOA/KLC1/KTN1/KLC2	P60953/P61586/Q07866/Q86UP2/Q9H0B6	P60953;P17081;Q9H4E5/P61586/Q07866/Q86UP2/Q9H0B6;Q9NSK0	Cell division control protein 42 homolog/Transforming protein RhoA/Kinesin light chain 1/Kinectin/Kinesin light chain 2
Prefers 2YnAd	R-HSA-77286	mitochondrial fatty acid beta-oxidation of saturated fatty acids	5/475	11/10513	6.792e-05	0.000383548	0.00026168	34/1892/3030/37/3033	5	ACADM/ECHS1/HADHA/ACADVL/HADH	P11310/P30084/P40939/P49748/Q16836	P11310/P30084/P40939/P49748/Q16836	Medium-chain specific acyl-CoA dehydrogenase, mitochondrial/Enoyl-CoA hydratase, mitochondrial/Trifunctional enzyme subunit alpha, mitochondrial;Long-chain enoyl-CoA hydratase;Long chain 3-hydroxyacyl-CoA dehydrogenase/Very long-chain specific acyl-CoA dehydrogenase, mitochondrial/Hydroxyacyl-coenzyme A dehydrogenase, mitochondrial
Prefers 2YnAd	R-HSA-1428517	The citric acid (TCA) cycle and respiratory electron transport	20/475	168/10513	6.8408e-05	0.000383796	0.000261849	4705/3939/4513/3945/2271/1738/1737/1329/498/4719/6389/2109/4191/539/4723/54205/10131/5166/55066/50	20	NDUFA10/LDHA/MT-CO2/LDHB/FH/DLD/DLAT/COX5B/ATP5A1/NDUFS1/SDHA/ETFB/MDH2/ATP5O/NDUFV1/CYCS/TRAP1/PDK4/PDPR/ACO2	O95299/P00338/P00403/P07195/P07954/P09622/P10515/P10606/P25705/P28331/P31040/P38117/P40926/P48047/P49821/P99999/Q12931/Q16654/Q8NCN5/Q99798	O95299/P00338;P07864;Q9BYZ2/P00403/P07195/P07954/P09622/P10515/P10606/P25705;REV__Q9Y5A7;REV__O00522/P28331/P31040/P38117/P40926/P48047/P49821/P99999;CON__P62894/Q12931/Q16654/Q8NCN5/Q99798	NADH dehydrogenase [ubiquinone] 1 alpha subcomplex subunit 10, mitochondrial/L-lactate dehydrogenase A chain/Cytochrome c oxidase subunit 2/L-lactate dehydrogenase B chain/Fumarate hydratase, mitochondrial/Dihydrolipoyl dehydrogenase, mitochondrial/Dihydrolipoyllysine-residue acetyltransferase component of pyruvate dehydrogenase complex, mitochondrial/Cytochrome c oxidase subunit 5B, mitochondria…
Prefers 2YnAd	R-HSA-165054	Rev-mediated nuclear export of HIV RNA	8/475	33/10513	8.36347e-05	0.000466196	0.000318067	1104/5903/5901/23511/9688/23165/4927/79902	8	RCC1/RANBP2/RAN/NUP188/NUP93/NUP205/NUP88/NUP85	P18754/P49792/P62826/Q5SRE5/Q8N1F7/Q92621/Q99567/Q9BW27	P18754/P49792;A6NKT7;P0DJD0;P0DJD1;Q7Z3J3;Q99666;O14715;Q05823;Q8ND04/P62826/Q5SRE5/Q8N1F7/Q92621/Q99567/Q9BW27	Regulator of chromosome condensation/E3 SUMO-protein ligase RanBP2/GTP-binding nuclear protein Ran/Nucleoporin NUP188 homolog/Nuclear pore complex protein Nup93/Nuclear pore complex protein Nup205/Nuclear pore complex protein Nup88/Nuclear pore complex protein Nup85
Prefers 2YnAd	R-HSA-3928662	EPHB-mediated forward signaling	9/475	42/10513	8.54692e-05	0.000473368	0.00032296	10095/10109/9475/998/10096/10097/387/6093/10552	9	ARPC1B/ARPC2/ROCK2/CDC42/ACTR3/ACTR2/RHOA/ROCK1/ARPC1A	O15143/O15144/O75116/P60953/P61158/P61160/P61586/Q13464/Q92747	O15143/O15144/O75116/P60953;P17081;Q9H4E5/P61158;Q9P1U1;Q9C0K3/P61160/P61586/Q13464/Q92747	Actin-related protein 2/3 complex subunit 1B/Actin-related protein 2/3 complex subunit 2/Rho-associated protein kinase 2/Cell division control protein 42 homolog/Actin-related protein 3/Actin-related protein 2/Transforming protein RhoA/Rho-associated protein kinase 1/Actin-related protein 2/3 complex subunit 1A
Prefers 2YnAd	R-HSA-3858494	Beta-catenin independent WNT signaling	18/475	145/10513	9.10119e-05	0.000500855	0.000341714	10213/5578/5702/5689/5682/5684/5685/5692/5704/5691/5687/387/5705/5706/5708/23513/5711/5695	18	PSMD14/PRKCA/PSMC3/PSMB1/PSMA1/PSMA3/PSMA4/PSMB4/PSMC4/PSMB3/PSMA6/RHOA/PSMC5/PSMC6/PSMD2/SCRIB/PSMD5/PSMB7	O00487/P17252/P17980/P20618/P25786/P25788/P25789/P28070/P43686/P49720/P60900/P61586/P62195/P62333/Q13200/Q14160/Q16401/Q99436	O00487/P17252/P17980/P20618/P25786/P25788/P25789/P28070/P43686/P49720/P60900/P61586/P62195;Q8NB90/P62333/Q13200/Q14160/Q16401/Q99436	26S proteasome non-ATPase regulatory subunit 14/Protein kinase C alpha type/26S protease regulatory subunit 6A/Proteasome subunit beta type-1/Proteasome subunit alpha type-1/Proteasome subunit alpha type-3/Proteasome subunit alpha type-4/Proteasome subunit beta type-4/26S protease regulatory subunit 6B/Proteasome subunit beta type-3/Proteasome subunit alpha type-6/Transforming protein RhoA/26S pr…
Prefers 2YnAd	R-HSA-191859	snRNP Assembly	10/475	52/10513	9.21712e-05	0.000500855	0.000341714	5903/6635/6636/23511/9688/25929/23165/4927/79084/79902	10	RANBP2/SNRPE/SNRPF/NUP188/NUP93/GEMIN5/NUP205/NUP88/WDR77/NUP85	P49792/P62304/P62306/Q5SRE5/Q8N1F7/Q8TEQ6/Q92621/Q99567/Q9BQA1/Q9BW27	P49792;A6NKT7;P0DJD0;P0DJD1;Q7Z3J3;Q99666;O14715;Q05823;Q8ND04/P62304/P62306/Q5SRE5/Q8N1F7/Q8TEQ6/Q92621/Q99567/Q9BQA1/Q9BW27	E3 SUMO-protein ligase RanBP2/Small nuclear ribonucleoprotein E/Small nuclear ribonucleoprotein F/Nucleoporin NUP188 homolog/Nuclear pore complex protein Nup93/Gem-associated protein 5/Nuclear pore complex protein Nup205/Nuclear pore complex protein Nup88/Methylosome protein 50/Nuclear pore complex protein Nup85
Prefers 2YnAd	R-HSA-194441	Metabolism of non-coding RNA	10/475	52/10513	9.21712e-05	0.000500855	0.000341714	5903/6635/6636/23511/9688/25929/23165/4927/79084/79902	10	RANBP2/SNRPE/SNRPF/NUP188/NUP93/GEMIN5/NUP205/NUP88/WDR77/NUP85	P49792/P62304/P62306/Q5SRE5/Q8N1F7/Q8TEQ6/Q92621/Q99567/Q9BQA1/Q9BW27	P49792;A6NKT7;P0DJD0;P0DJD1;Q7Z3J3;Q99666;O14715;Q05823;Q8ND04/P62304/P62306/Q5SRE5/Q8N1F7/Q8TEQ6/Q92621/Q99567/Q9BQA1/Q9BW27	E3 SUMO-protein ligase RanBP2/Small nuclear ribonucleoprotein E/Small nuclear ribonucleoprotein F/Nucleoporin NUP188 homolog/Nuclear pore complex protein Nup93/Gem-associated protein 5/Nuclear pore complex protein Nup205/Nuclear pore complex protein Nup88/Methylosome protein 50/Nuclear pore complex protein Nup85
Prefers 2YnAd	R-HSA-68877	Mitotic Prometaphase	22/475	200/10513	9.96897e-05	0.000538325	0.000367278	1783/9184/891/6249/5048/5903/10121/7531/10376/7277/991/4926/23397/9918/147841/64151/84790/79902/83540/55920/9126/10726	22	DYNC1LI2/BUB3/CCNB1/CLIP1/PAFAH1B1/RANBP2/ACTR1A/YWHAE/TUBA1B/TUBA4A/CDC20/NUMA1/NCAPH/NCAPD2/SPC24/NCAPG/TUBA1C/NUP85/NUF2/RCC2/SMC3/NUDC	O43237/O43684/P14635/P30622/P43034/P49792/P61163/P62258/P68363/P68366/Q12834/Q14980/Q15003/Q15021/Q8NBT2/Q9BPX3/Q9BQE3/Q9BW27/Q9BZD4/Q9P258/Q9UQE7/Q9Y266	O43237/O43684/P14635/P30622/P43034/P49792;A6NKT7;P0DJD0;P0DJD1;Q7Z3J3;Q99666;O14715;Q05823;Q8ND04/P61163/P62258/P68363;A6NHL2;Q9H853/P68366/Q12834/Q14980/Q15003/Q15021;REV__Q02790/Q8NBT2;REV__O14524;REV__Q5TB80;Q8IYE1;Q569K6;Q8TE76;Q2KHM9;Q5VT97;O15078/Q9BPX3/Q9BQE3/Q9BW27/Q9BZD4/Q9P258/Q9UQE7/Q9Y266	Cytoplasmic dynein 1 light intermediate chain 2/Mitotic checkpoint protein BUB3/G2/mitotic-specific cyclin-B1/CAP-Gly domain-containing linker protein 1/Platelet-activating factor acetylhydrolase IB subunit alpha/E3 SUMO-protein ligase RanBP2/Alpha-centractin/14-3-3 protein epsilon/Tubulin alpha-1B chain/Tubulin alpha-4A chain/Cell division cycle protein 20 homolog/Nuclear mitotic apparatus prote…
Prefers 2YnAd	R-HSA-5627117	RHO GTPases Activate ROCKs	6/475	19/10513	0.000135183	0.000725453	0.000494949	9475/389/4637/387/5500/6093	6	ROCK2/RHOC/MYL6/RHOA/PPP1CB/ROCK1	O75116/P08134/P60660/P61586/P62140/Q13464	O75116/P08134;P62745/P60660;P14649/P61586/P62140/Q13464	Rho-associated protein kinase 2/Rho-related GTP-binding protein RhoC/Myosin light polypeptide 6/Transforming protein RhoA/Serine/threonine-protein phosphatase PP1-beta catalytic subunit/Rho-associated protein kinase 1
Prefers 2YnAd	R-HSA-5689880	Ub-specific processing proteases	23/475	220/10513	0.000151224	0.000806527	0.000550262	10213/5702/5689/5682/5684/5685/5692/5704/7417/8078/5691/5687/5705/5706/991/5708/9817/11047/5711/7353/5695/7419/51651	23	PSMD14/PSMC3/PSMB1/PSMA1/PSMA3/PSMA4/PSMB4/PSMC4/VDAC2/USP5/PSMB3/PSMA6/PSMC5/PSMC6/CDC20/PSMD2/KEAP1/ADRM1/PSMD5/UFD1L/PSMB7/VDAC3/PTRH2	O00487/P17980/P20618/P25786/P25788/P25789/P28070/P43686/P45880/P45974/P49720/P60900/P62195/P62333/Q12834/Q13200/Q14145/Q16186/Q16401/Q92890/Q99436/Q9Y277/Q9Y3E5	O00487/P17980/P20618/P25786/P25788/P25789/P28070/P43686/P45880/P45974;REV__Q9UPY3/P49720/P60900/P62195;Q8NB90/P62333/Q12834/Q13200/Q14145/Q16186/Q16401/Q92890/Q99436/Q9Y277;Q9NPP4/Q9Y3E5	26S proteasome non-ATPase regulatory subunit 14/26S protease regulatory subunit 6A/Proteasome subunit beta type-1/Proteasome subunit alpha type-1/Proteasome subunit alpha type-3/Proteasome subunit alpha type-4/Proteasome subunit beta type-4/26S protease regulatory subunit 6B/Voltage-dependent anion-selective channel protein 2/Ubiquitin carboxyl-terminal hydrolase 5/Proteasome subunit beta type-3/…
Prefers 2YnAd	R-HSA-162587	HIV Life Cycle	18/475	152/10513	0.000167392	0.000887279	0.000605356	6829/8731/9525/8815/2547/1104/5431/2237/5903/5901/6749/23511/9688/23165/4927/79902/51534/51510	18	SUPT5H/RNMT/VPS4B/BANF1/XRCC6/RCC1/POLR2B/FEN1/RANBP2/RAN/SSRP1/NUP188/NUP93/NUP205/NUP88/NUP85/VTA1/CHMP5	O00267/O43148/O75351/O75531/P12956/P18754/P30876/P39748/P49792/P62826/Q08945/Q5SRE5/Q8N1F7/Q92621/Q99567/Q9BW27/Q9NP79/Q9NZZ3	O00267/O43148/O75351;Q6PIW4/O75531/P12956;P51449/P18754/P30876/P39748/P49792;A6NKT7;P0DJD0;P0DJD1;Q7Z3J3;Q99666;O14715;Q05823;Q8ND04/P62826/Q08945/Q5SRE5/Q8N1F7/Q92621/Q99567/Q9BW27/Q9NP79/Q9NZZ3	Transcription elongation factor SPT5/mRNA cap guanine-N7 methyltransferase/Vacuolar protein sorting-associated protein 4B/Barrier-to-autointegration factor;Barrier-to-autointegration factor, N-terminally processed/X-ray repair cross-complementing protein 6/Regulator of chromosome condensation/DNA-directed RNA polymerase II subunit RPB2/Flap endonuclease 1/E3 SUMO-protein ligase RanBP2/GTP-binding…
Prefers 2YnAd	R-HSA-2995383	Initiation of Nuclear Envelope Reformation	5/475	13/10513	0.000175457	0.000913221	0.000623055	8815/4000/4001/7112/7443	5	BANF1/LMNA/LMNB1/TMPO/TMPO/VRK1	O75531/P02545/P20700/P42166/P42167/Q99986	O75531/P02545;REV__Q5VX52/P20700/P42166/P42167/Q99986	Barrier-to-autointegration factor;Barrier-to-autointegration factor, N-terminally processed/Prelamin-A/C;Lamin-A/C/Lamin-B1/Lamina-associated polypeptide 2, isoform alpha;Thymopoietin;Thymopentin/Lamina-associated polypeptide 2, isoforms beta/gamma;Thymopoietin;Thymopentin/Serine/threonine-protein kinase VRK1
Prefers 2YnAd	R-HSA-2995410	Nuclear Envelope Reassembly	5/475	13/10513	0.000175457	0.000913221	0.000623055	8815/4000/4001/7112/7443	5	BANF1/LMNA/LMNB1/TMPO/TMPO/VRK1	O75531/P02545/P20700/P42166/P42167/Q99986	O75531/P02545;REV__Q5VX52/P20700/P42166/P42167/Q99986	Barrier-to-autointegration factor;Barrier-to-autointegration factor, N-terminally processed/Prelamin-A/C;Lamin-A/C/Lamin-B1/Lamina-associated polypeptide 2, isoform alpha;Thymopoietin;Thymopentin/Lamina-associated polypeptide 2, isoforms beta/gamma;Thymopoietin;Thymopentin/Serine/threonine-protein kinase VRK1
Prefers 2YnAd	R-HSA-75035	Chk1/Chk2(Cds1) mediated inactivation of Cyclin B:Cdk1 complex	5/475	13/10513	0.000175457	0.000913221	0.000623055	891/7529/7531/7534/7533	5	CCNB1/YWHAB/YWHAE/YWHAZ/YWHAH	P14635/P31946/P62258/P63104/Q04917	P14635/P31946/P62258/P63104/Q04917	G2/mitotic-specific cyclin-B1/14-3-3 protein beta/alpha;14-3-3 protein beta/alpha, N-terminally processed/14-3-3 protein epsilon/14-3-3 protein zeta/delta/14-3-3 protein eta
Prefers 2YnAd	R-HSA-109688	Cleavage of Growing Transcript in the Termination Region	11/475	67/10513	0.000184723	0.000946001	0.00064542	6635/6636/1477/9295/6429/8683/6430/6431/6432/79869/57187	11	SNRPE/SNRPF/CSTF1/SRSF11/SRSF4/SRSF9/SRSF5/SRSF6/SRSF7/CPSF7/THOC2	P62304/P62306/Q05048/Q05519/Q08170/Q13242/Q13243/Q13247/Q16629/Q8N684/Q8NI27	P62304/P62306/Q05048/Q05519/Q08170/Q13242/Q13243/Q13247/Q16629/Q8N684/Q8NI27	Small nuclear ribonucleoprotein E/Small nuclear ribonucleoprotein F/Cleavage stimulation factor subunit 1/Serine/arginine-rich splicing factor 11/Serine/arginine-rich splicing factor 4/Serine/arginine-rich splicing factor 9/Serine/arginine-rich splicing factor 5/Serine/arginine-rich splicing factor 6/Serine/arginine-rich splicing factor 7/Cleavage and polyadenylation specificity factor subunit 7/…
Prefers 2YnAd	R-HSA-73856	RNA Polymerase II Transcription Termination	11/475	67/10513	0.000184723	0.000946001	0.00064542	6635/6636/1477/9295/6429/8683/6430/6431/6432/79869/57187	11	SNRPE/SNRPF/CSTF1/SRSF11/SRSF4/SRSF9/SRSF5/SRSF6/SRSF7/CPSF7/THOC2	P62304/P62306/Q05048/Q05519/Q08170/Q13242/Q13243/Q13247/Q16629/Q8N684/Q8NI27	P62304/P62306/Q05048/Q05519/Q08170/Q13242/Q13243/Q13247/Q16629/Q8N684/Q8NI27	Small nuclear ribonucleoprotein E/Small nuclear ribonucleoprotein F/Cleavage stimulation factor subunit 1/Serine/arginine-rich splicing factor 11/Serine/arginine-rich splicing factor 4/Serine/arginine-rich splicing factor 9/Serine/arginine-rich splicing factor 5/Serine/arginine-rich splicing factor 6/Serine/arginine-rich splicing factor 7/Cleavage and polyadenylation specificity factor subunit 7/…
Prefers 2YnAd	R-HSA-6807070	PTEN Regulation	17/475	140/10513	0.000186125	0.000946001	0.00064542	10213/9219/5702/5689/5682/5684/5685/5692/5371/5704/5691/5687/5705/5706/5708/5711/5695	17	PSMD14/MTA2/PSMC3/PSMB1/PSMA1/PSMA3/PSMA4/PSMB4/PML/PSMC4/PSMB3/PSMA6/PSMC5/PSMC6/PSMD2/PSMD5/PSMB7	O00487/O94776/P17980/P20618/P25786/P25788/P25789/P28070/P29590/P43686/P49720/P60900/P62195/P62333/Q13200/Q16401/Q99436	O00487/O94776;Q9BTC8;Q13330/P17980/P20618/P25786/P25788/P25789/P28070/P29590/P43686/P49720/P60900/P62195;Q8NB90/P62333/Q13200/Q16401/Q99436	26S proteasome non-ATPase regulatory subunit 14/Metastasis-associated protein MTA2/26S protease regulatory subunit 6A/Proteasome subunit beta type-1/Proteasome subunit alpha type-1/Proteasome subunit alpha type-3/Proteasome subunit alpha type-4/Proteasome subunit beta type-4/Protein PML/26S protease regulatory subunit 6B/Proteasome subunit beta type-3/Proteasome subunit alpha type-6/26S protease …
Prefers 2YnAd	R-HSA-2500257	Resolution of Sister Chromatid Cohesion	16/475	127/10513	0.000186134	0.000946001	0.00064542	1783/9184/891/6249/5048/5903/10376/7277/991/147841/84790/79902/83540/55920/9126/10726	16	DYNC1LI2/BUB3/CCNB1/CLIP1/PAFAH1B1/RANBP2/TUBA1B/TUBA4A/CDC20/SPC24/TUBA1C/NUP85/NUF2/RCC2/SMC3/NUDC	O43237/O43684/P14635/P30622/P43034/P49792/P68363/P68366/Q12834/Q8NBT2/Q9BQE3/Q9BW27/Q9BZD4/Q9P258/Q9UQE7/Q9Y266	O43237/O43684/P14635/P30622/P43034/P49792;A6NKT7;P0DJD0;P0DJD1;Q7Z3J3;Q99666;O14715;Q05823;Q8ND04/P68363;A6NHL2;Q9H853/P68366/Q12834/Q8NBT2;REV__O14524;REV__Q5TB80;Q8IYE1;Q569K6;Q8TE76;Q2KHM9;Q5VT97;O15078/Q9BQE3/Q9BW27/Q9BZD4/Q9P258/Q9UQE7/Q9Y266	Cytoplasmic dynein 1 light intermediate chain 2/Mitotic checkpoint protein BUB3/G2/mitotic-specific cyclin-B1/CAP-Gly domain-containing linker protein 1/Platelet-activating factor acetylhydrolase IB subunit alpha/E3 SUMO-protein ligase RanBP2/Tubulin alpha-1B chain/Tubulin alpha-4A chain/Cell division cycle protein 20 homolog/Kinetochore protein Spc24/Tubulin alpha-1C chain/Nuclear pore complex p…
Prefers 2YnAd	R-HSA-3299685	Detoxification of Reactive Oxygen Species	8/475	37/10513	0.00019834	0.00100214	0.00068372	847/5034/2950/10935/54205/5052/7296/30001	8	CAT/P4HB/GSTP1/PRDX3/CYCS/PRDX1/TXNRD1/ERO1L	P04040/P07237/P09211/P30048/P99999/Q06830/Q16881/Q96HE7	P04040/P07237;REV__Q9HCK8/P09211/P30048/P99999;CON__P62894/Q06830/Q16881;Q9NNW7/Q96HE7;Q86YB8	Catalase/Protein disulfide-isomerase/Glutathione S-transferase P/Thioredoxin-dependent peroxide reductase, mitochondrial/Cytochrome c/Peroxiredoxin-1/Thioredoxin reductase 1, cytoplasmic/ERO1-like protein alpha
Prefers 2YnAd	R-HSA-5663220	RHO GTPases Activate Formins	17/475	141/10513	0.000203016	0.0010198	0.000695771	1783/9184/389/6249/5048/5903/998/387/10376/7277/991/147841/84790/79902/83540/55920/10726	17	DYNC1LI2/BUB3/RHOC/CLIP1/PAFAH1B1/RANBP2/CDC42/RHOA/TUBA1B/TUBA4A/CDC20/SPC24/TUBA1C/NUP85/NUF2/RCC2/NUDC	O43237/O43684/P08134/P30622/P43034/P49792/P60953/P61586/P68363/P68366/Q12834/Q8NBT2/Q9BQE3/Q9BW27/Q9BZD4/Q9P258/Q9Y266	O43237/O43684/P08134;P62745/P30622/P43034/P49792;A6NKT7;P0DJD0;P0DJD1;Q7Z3J3;Q99666;O14715;Q05823;Q8ND04/P60953;P17081;Q9H4E5/P61586/P68363;A6NHL2;Q9H853/P68366/Q12834/Q8NBT2;REV__O14524;REV__Q5TB80;Q8IYE1;Q569K6;Q8TE76;Q2KHM9;Q5VT97;O15078/Q9BQE3/Q9BW27/Q9BZD4/Q9P258/Q9Y266	Cytoplasmic dynein 1 light intermediate chain 2/Mitotic checkpoint protein BUB3/Rho-related GTP-binding protein RhoC/CAP-Gly domain-containing linker protein 1/Platelet-activating factor acetylhydrolase IB subunit alpha/E3 SUMO-protein ligase RanBP2/Cell division control protein 42 homolog/Transforming protein RhoA/Tubulin alpha-1B chain/Tubulin alpha-4A chain/Cell division cycle protein 20 homol…
Prefers 2YnAd	R-HSA-3371453	Regulation of HSF1-mediated heat shock response	11/475	68/10513	0.000211577	0.00105666	0.00072092	10049/3309/3337/6117/5903/7531/23511/9688/23165/4927/79902	11	DNAJB6/HSPA5/DNAJB1/RPA1/RANBP2/YWHAE/NUP188/NUP93/NUP205/NUP88/NUP85	O75190/P11021/P25685/P27694/P49792/P62258/Q5SRE5/Q8N1F7/Q92621/Q99567/Q9BW27	O75190;Q8WWF6;Q8NHS0;P25686/P11021;REV__Q9NXD2/P25685;Q9UDY4/P27694/P49792;A6NKT7;P0DJD0;P0DJD1;Q7Z3J3;Q99666;O14715;Q05823;Q8ND04/P62258/Q5SRE5/Q8N1F7/Q92621/Q99567/Q9BW27	DnaJ homolog subfamily B member 6/78 kDa glucose-regulated protein/DnaJ homolog subfamily B member 1/Replication protein A 70 kDa DNA-binding subunit;Replication protein A 70 kDa DNA-binding subunit, N-terminally processed/E3 SUMO-protein ligase RanBP2/14-3-3 protein epsilon/Nucleoporin NUP188 homolog/Nuclear pore complex protein Nup93/Nuclear pore complex protein Nup205/Nuclear pore complex prot…
Prefers 2YnAd	R-HSA-6798695	Neutrophil degranulation	39/475	479/10513	0.000249299	0.0012379	0.00084457	10213/8895/3417/6793/4860/847/823/353/2950/4048/5476/2547/4282/5315/5211/3958/5702/5689/3163/1650/976/51552/10097/387/10487/10970/3608/5708/6093/6709/9761/3837/201294/81567/5695/8904/56954/9218/51719	39	PSMD14/CPNE3/IDH1/STK10/PNP/CAT/CAPN1/APRT/GSTP1/LTA4H/CTSA/XRCC6/MIF/PKM/PFKL/LGALS3/PSMC3/PSMB1/HMOX2/DDOST/CD97/RAB14/ACTR2/RHOA/CAP1/CKAP4/ILF2/PSMD2/ROCK1/SPTAN1/MLEC/KPNB1/UNC13D/TXNDC5/PSMB7/CPNE1/NIT2/VAPA/CAB39	O00487/O75131/O75874/O94804/P00491/P04040/P07384/P07741/P09211/P09960/P10619/P12956/P14174/P14618/P17858/P17931/P17980/P20618/P30519/P39656/P48960/P61106/P61160/P61586/Q01518/Q07065/Q12905/Q13200/Q13464/Q13813/Q14165/Q14974/Q70J99/Q8NBS9/Q99436/Q99829/Q9NQR4/Q9P0L0/Q9Y376	O00487/O75131;Q96FN4;Q8IYJ1;Q96A23;O95741;Q86YQ8;Q9HCH3;Q9UBL6/O75874/O94804/P00491;Q8WW52/P04040/P07384/P07741/P09211/P09960/P10619/P12956;P51449/P14174/P14618;P30613/P17858/P17931/P17980/P20618/P30519/P39656/P48960/P61106/P61160/P61586/Q01518;REV__O00444/Q07065;REV__A8MTL3;REV__B1AJZ9;Q9H1D0/Q12905/Q13200/Q13464/Q13813/Q14165/Q14974/Q70J99/Q8NBS9/Q99436/Q99829/Q9NQR4/Q9P0L0/Q9Y376;Q9H9S4	26S proteasome non-ATPase regulatory subunit 14/Copine-3/Isocitrate dehydrogenase [NADP] cytoplasmic/Serine/threonine-protein kinase 10/Purine nucleoside phosphorylase/Catalase/Calpain-1 catalytic subunit/Adenine phosphoribosyltransferase/Glutathione S-transferase P/Leukotriene A-4 hydrolase/Lysosomal protective protein;Lysosomal protective protein 32 kDa chain;Lysosomal protective protein 20 kDa…
Prefers 2YnAd	R-HSA-70171	Glycolysis	11/475	70/10513	0.000275284	0.00135912	0.000927274	2597/2023/5315/5211/3098/5903/23511/9688/23165/4927/79902	11	GAPDH/ENO1/PKM/PFKL/HK1/RANBP2/NUP188/NUP93/NUP205/NUP88/NUP85	P04406/P06733/P14618/P17858/P19367/P49792/Q5SRE5/Q8N1F7/Q92621/Q99567/Q9BW27	P04406;O14556/P06733;P13929/P14618;P30613/P17858/P19367;Q2TB90;P52790/P49792;A6NKT7;P0DJD0;P0DJD1;Q7Z3J3;Q99666;O14715;Q05823;Q8ND04/Q5SRE5/Q8N1F7/Q92621/Q99567/Q9BW27	Glyceraldehyde-3-phosphate dehydrogenase/Alpha-enolase/Pyruvate kinase PKM/ATP-dependent 6-phosphofructokinase, liver type/Hexokinase-1/E3 SUMO-protein ligase RanBP2/Nucleoporin NUP188 homolog/Nuclear pore complex protein Nup93/Nuclear pore complex protein Nup205/Nuclear pore complex protein Nup88/Nuclear pore complex protein Nup85
Prefers 2YnAd	R-HSA-202403	TCR signaling	15/475	119/10513	0.000291918	0.00142495	0.000972191	10213/5702/5689/5682/5684/5685/5692/5704/5691/5687/5705/5706/5708/5711/5695	15	PSMD14/PSMC3/PSMB1/PSMA1/PSMA3/PSMA4/PSMB4/PSMC4/PSMB3/PSMA6/PSMC5/PSMC6/PSMD2/PSMD5/PSMB7	O00487/P17980/P20618/P25786/P25788/P25789/P28070/P43686/P49720/P60900/P62195/P62333/Q13200/Q16401/Q99436	O00487/P17980/P20618/P25786/P25788/P25789/P28070/P43686/P49720/P60900/P62195;Q8NB90/P62333/Q13200/Q16401/Q99436	26S proteasome non-ATPase regulatory subunit 14/26S protease regulatory subunit 6A/Proteasome subunit beta type-1/Proteasome subunit alpha type-1/Proteasome subunit alpha type-3/Proteasome subunit alpha type-4/Proteasome subunit beta type-4/26S protease regulatory subunit 6B/Proteasome subunit beta type-3/Proteasome subunit alpha type-6/26S protease regulatory subunit 8/26S protease regulatory su…
Prefers 2YnAd	R-HSA-983705	Signaling by the B Cell Receptor (BCR)	15/475	119/10513	0.000291918	0.00142495	0.000972191	10213/5702/5689/5682/5684/5685/5692/5704/5691/5687/5705/5706/5708/5711/5695	15	PSMD14/PSMC3/PSMB1/PSMA1/PSMA3/PSMA4/PSMB4/PSMC4/PSMB3/PSMA6/PSMC5/PSMC6/PSMD2/PSMD5/PSMB7	O00487/P17980/P20618/P25786/P25788/P25789/P28070/P43686/P49720/P60900/P62195/P62333/Q13200/Q16401/Q99436	O00487/P17980/P20618/P25786/P25788/P25789/P28070/P43686/P49720/P60900/P62195;Q8NB90/P62333/Q13200/Q16401/Q99436	26S proteasome non-ATPase regulatory subunit 14/26S protease regulatory subunit 6A/Proteasome subunit beta type-1/Proteasome subunit alpha type-1/Proteasome subunit alpha type-3/Proteasome subunit alpha type-4/Proteasome subunit beta type-4/26S protease regulatory subunit 6B/Proteasome subunit beta type-3/Proteasome subunit alpha type-6/26S protease regulatory subunit 8/26S protease regulatory su…
Prefers 2YnAd	R-HSA-168271	Transport of Ribonucleoproteins into the Host Nucleus	7/475	30/10513	0.000302412	0.00145969	0.000995888	5903/3837/23511/9688/23165/4927/79902	7	RANBP2/KPNB1/NUP188/NUP93/NUP205/NUP88/NUP85	P49792/Q14974/Q5SRE5/Q8N1F7/Q92621/Q99567/Q9BW27	P49792;A6NKT7;P0DJD0;P0DJD1;Q7Z3J3;Q99666;O14715;Q05823;Q8ND04/Q14974/Q5SRE5/Q8N1F7/Q92621/Q99567/Q9BW27	E3 SUMO-protein ligase RanBP2/Importin subunit beta-1/Nucleoporin NUP188 homolog/Nuclear pore complex protein Nup93/Nuclear pore complex protein Nup205/Nuclear pore complex protein Nup88/Nuclear pore complex protein Nup85
Prefers 2YnAd	R-HSA-168333	NEP/NS2 Interacts with the Cellular Export Machinery	7/475	30/10513	0.000302412	0.00145969	0.000995888	5903/5901/23511/9688/23165/4927/79902	7	RANBP2/RAN/NUP188/NUP93/NUP205/NUP88/NUP85	P49792/P62826/Q5SRE5/Q8N1F7/Q92621/Q99567/Q9BW27	P49792;A6NKT7;P0DJD0;P0DJD1;Q7Z3J3;Q99666;O14715;Q05823;Q8ND04/P62826/Q5SRE5/Q8N1F7/Q92621/Q99567/Q9BW27	E3 SUMO-protein ligase RanBP2/GTP-binding nuclear protein Ran/Nucleoporin NUP188 homolog/Nuclear pore complex protein Nup93/Nuclear pore complex protein Nup205/Nuclear pore complex protein Nup88/Nuclear pore complex protein Nup85
Prefers 2YnAd	R-HSA-1169408	ISG15 antiviral mechanism	11/475	71/10513	0.000312767	0.00149299	0.00101861	1977/5903/1973/1974/7706/3837/23511/9688/23165/4927/79902	11	EIF4E/RANBP2/EIF4A1/EIF4A2/TRIM25/KPNB1/NUP188/NUP93/NUP205/NUP88/NUP85	P06730/P49792/P60842/Q14240/Q14258/Q14974/Q5SRE5/Q8N1F7/Q92621/Q99567/Q9BW27	P06730/P49792;A6NKT7;P0DJD0;P0DJD1;Q7Z3J3;Q99666;O14715;Q05823;Q8ND04/P60842/Q14240/Q14258/Q14974/Q5SRE5/Q8N1F7/Q92621/Q99567/Q9BW27	Eukaryotic translation initiation factor 4E/E3 SUMO-protein ligase RanBP2/Eukaryotic initiation factor 4A-I/Eukaryotic initiation factor 4A-II;Eukaryotic initiation factor 4A-II, N-terminally processed/E3 ubiquitin/ISG15 ligase TRIM25/Importin subunit beta-1/Nucleoporin NUP188 homolog/Nuclear pore complex protein Nup93/Nuclear pore complex protein Nup205/Nuclear pore complex protein Nup88/Nuclear…
Prefers 2YnAd	R-HSA-1169410	Antiviral mechanism by IFN-stimulated genes	11/475	71/10513	0.000312767	0.00149299	0.00101861	1977/5903/1973/1974/7706/3837/23511/9688/23165/4927/79902	11	EIF4E/RANBP2/EIF4A1/EIF4A2/TRIM25/KPNB1/NUP188/NUP93/NUP205/NUP88/NUP85	P06730/P49792/P60842/Q14240/Q14258/Q14974/Q5SRE5/Q8N1F7/Q92621/Q99567/Q9BW27	P06730/P49792;A6NKT7;P0DJD0;P0DJD1;Q7Z3J3;Q99666;O14715;Q05823;Q8ND04/P60842/Q14240/Q14258/Q14974/Q5SRE5/Q8N1F7/Q92621/Q99567/Q9BW27	Eukaryotic translation initiation factor 4E/E3 SUMO-protein ligase RanBP2/Eukaryotic initiation factor 4A-I/Eukaryotic initiation factor 4A-II;Eukaryotic initiation factor 4A-II, N-terminally processed/E3 ubiquitin/ISG15 ligase TRIM25/Importin subunit beta-1/Nucleoporin NUP188 homolog/Nuclear pore complex protein Nup93/Nuclear pore complex protein Nup205/Nuclear pore complex protein Nup88/Nuclear…
Prefers 2YnAd	R-HSA-4419969	Depolymerisation of the Nuclear Lamina	5/475	15/10513	0.000379713	0.00180259	0.00122984	4000/891/5578/4001/7112	5	LMNA/CCNB1/PRKCA/LMNB1/TMPO/TMPO	P02545/P14635/P17252/P20700/P42166/P42167	P02545;REV__Q5VX52/P14635/P17252/P20700/P42166/P42167	Prelamin-A/C;Lamin-A/C/G2/mitotic-specific cyclin-B1/Protein kinase C alpha type/Lamin-B1/Lamina-associated polypeptide 2, isoform alpha;Thymopoietin;Thymopentin/Lamina-associated polypeptide 2, isoforms beta/gamma;Thymopoietin;Thymopentin
Prefers 2YnAd	R-HSA-446652	Interleukin-1 family signaling	15/475	123/10513	0.000419138	0.00197888	0.00135012	10213/5702/5689/5682/5684/5685/5692/5704/5691/5687/5705/5706/5708/5711/5695	15	PSMD14/PSMC3/PSMB1/PSMA1/PSMA3/PSMA4/PSMB4/PSMC4/PSMB3/PSMA6/PSMC5/PSMC6/PSMD2/PSMD5/PSMB7	O00487/P17980/P20618/P25786/P25788/P25789/P28070/P43686/P49720/P60900/P62195/P62333/Q13200/Q16401/Q99436	O00487/P17980/P20618/P25786/P25788/P25789/P28070/P43686/P49720/P60900/P62195;Q8NB90/P62333/Q13200/Q16401/Q99436	26S proteasome non-ATPase regulatory subunit 14/26S protease regulatory subunit 6A/Proteasome subunit beta type-1/Proteasome subunit alpha type-1/Proteasome subunit alpha type-3/Proteasome subunit alpha type-4/Proteasome subunit beta type-4/26S protease regulatory subunit 6B/Proteasome subunit beta type-3/Proteasome subunit alpha type-6/26S protease regulatory subunit 8/26S protease regulatory su…
Prefers 2YnAd	R-HSA-8862803	Deregulated CDK5 triggers multiple neurodegenerative pathways in Alzheimer's disease models	6/475	23/10513	0.000431078	0.00201325	0.00137356	4000/823/824/4001/7531/5052	6	LMNA/CAPN1/CAPN2/LMNB1/YWHAE/PRDX1	P02545/P07384/P17655/P20700/P62258/Q06830	P02545;REV__Q5VX52/P07384/P17655;A6NHC0/P20700/P62258/Q06830	Prelamin-A/C;Lamin-A/C/Calpain-1 catalytic subunit/Calpain-2 catalytic subunit/Lamin-B1/14-3-3 protein epsilon/Peroxiredoxin-1
Prefers 2YnAd	R-HSA-8863678	Neurodegenerative Diseases	6/475	23/10513	0.000431078	0.00201325	0.00137356	4000/823/824/4001/7531/5052	6	LMNA/CAPN1/CAPN2/LMNB1/YWHAE/PRDX1	P02545/P07384/P17655/P20700/P62258/Q06830	P02545;REV__Q5VX52/P07384/P17655;A6NHC0/P20700/P62258/Q06830	Prelamin-A/C;Lamin-A/C/Calpain-1 catalytic subunit/Calpain-2 catalytic subunit/Lamin-B1/14-3-3 protein epsilon/Peroxiredoxin-1
Prefers 2YnAd	R-HSA-168274	Export of Viral Ribonucleoproteins from Nucleus	7/475	32/10513	0.000462313	0.00212467	0.00144958	5903/5901/23511/9688/23165/4927/79902	7	RANBP2/RAN/NUP188/NUP93/NUP205/NUP88/NUP85	P49792/P62826/Q5SRE5/Q8N1F7/Q92621/Q99567/Q9BW27	P49792;A6NKT7;P0DJD0;P0DJD1;Q7Z3J3;Q99666;O14715;Q05823;Q8ND04/P62826/Q5SRE5/Q8N1F7/Q92621/Q99567/Q9BW27	E3 SUMO-protein ligase RanBP2/GTP-binding nuclear protein Ran/Nucleoporin NUP188 homolog/Nuclear pore complex protein Nup93/Nuclear pore complex protein Nup205/Nuclear pore complex protein Nup88/Nuclear pore complex protein Nup85
Prefers 2YnAd	R-HSA-180910	Vpr-mediated nuclear import of PICs	7/475	32/10513	0.000462313	0.00212467	0.00144958	8815/5903/23511/9688/23165/4927/79902	7	BANF1/RANBP2/NUP188/NUP93/NUP205/NUP88/NUP85	O75531/P49792/Q5SRE5/Q8N1F7/Q92621/Q99567/Q9BW27	O75531/P49792;A6NKT7;P0DJD0;P0DJD1;Q7Z3J3;Q99666;O14715;Q05823;Q8ND04/Q5SRE5/Q8N1F7/Q92621/Q99567/Q9BW27	Barrier-to-autointegration factor;Barrier-to-autointegration factor, N-terminally processed/E3 SUMO-protein ligase RanBP2/Nucleoporin NUP188 homolog/Nuclear pore complex protein Nup93/Nuclear pore complex protein Nup205/Nuclear pore complex protein Nup88/Nuclear pore complex protein Nup85
Prefers 2YnAd	R-HSA-69190	DNA strand elongation	7/475	32/10513	0.000462313	0.00212467	0.00144958	6117/5424/4176/5984/2237/4171/4175	7	RPA1/POLD1/MCM7/RFC4/FEN1/MCM2/MCM6	P27694/P28340/P33993/P35249/P39748/P49736/Q14566	P27694/P28340/P33993/P35249/P39748/P49736/Q14566	Replication protein A 70 kDa DNA-binding subunit;Replication protein A 70 kDa DNA-binding subunit, N-terminally processed/DNA polymerase delta catalytic subunit/DNA replication licensing factor MCM7/Replication factor C subunit 4/Flap endonuclease 1/DNA replication licensing factor MCM2/DNA replication licensing factor MCM6
Prefers 2YnAd	R-HSA-159227	Transport of the SLBP independent Mature mRNA	7/475	33/10513	0.000564265	0.00256327	0.00174882	1977/5903/23511/9688/23165/4927/79902	7	EIF4E/RANBP2/NUP188/NUP93/NUP205/NUP88/NUP85	P06730/P49792/Q5SRE5/Q8N1F7/Q92621/Q99567/Q9BW27	P06730/P49792;A6NKT7;P0DJD0;P0DJD1;Q7Z3J3;Q99666;O14715;Q05823;Q8ND04/Q5SRE5/Q8N1F7/Q92621/Q99567/Q9BW27	Eukaryotic translation initiation factor 4E/E3 SUMO-protein ligase RanBP2/Nucleoporin NUP188 homolog/Nuclear pore complex protein Nup93/Nuclear pore complex protein Nup205/Nuclear pore complex protein Nup88/Nuclear pore complex protein Nup85
Prefers 2YnAd	R-HSA-389958	Cooperation of Prefoldin and TriC/CCT in actin and tubulin folding	7/475	33/10513	0.000564265	0.00256327	0.00174882	7203/10575/10376/7277/10574/84790/5202	7	CCT3/CCT4/TUBA1B/TUBA4A/CCT7/TUBA1C/PFDN2	P49368/P50991/P68363/P68366/Q99832/Q9BQE3/Q9UHV9	P49368/P50991/P68363;A6NHL2;Q9H853/P68366/Q99832/Q9BQE3/Q9UHV9	T-complex protein 1 subunit gamma/T-complex protein 1 subunit delta/Tubulin alpha-1B chain/Tubulin alpha-4A chain/T-complex protein 1 subunit eta/Tubulin alpha-1C chain/Prefoldin subunit 2
Prefers 2YnAd	R-HSA-3371556	Cellular response to heat stress	12/475	88/10513	0.000566648	0.00256327	0.00174882	10049/3309/3337/6117/5903/7531/10728/23511/9688/23165/4927/79902	12	DNAJB6/HSPA5/DNAJB1/RPA1/RANBP2/YWHAE/PTGES3/NUP188/NUP93/NUP205/NUP88/NUP85	O75190/P11021/P25685/P27694/P49792/P62258/Q15185/Q5SRE5/Q8N1F7/Q92621/Q99567/Q9BW27	O75190;Q8WWF6;Q8NHS0;P25686/P11021;REV__Q9NXD2/P25685;Q9UDY4/P27694/P49792;A6NKT7;P0DJD0;P0DJD1;Q7Z3J3;Q99666;O14715;Q05823;Q8ND04/P62258/Q15185/Q5SRE5/Q8N1F7/Q92621/Q99567/Q9BW27	DnaJ homolog subfamily B member 6/78 kDa glucose-regulated protein/DnaJ homolog subfamily B member 1/Replication protein A 70 kDa DNA-binding subunit;Replication protein A 70 kDa DNA-binding subunit, N-terminally processed/E3 SUMO-protein ligase RanBP2/14-3-3 protein epsilon/Prostaglandin E synthase 3/Nucleoporin NUP188 homolog/Nuclear pore complex protein Nup93/Nuclear pore complex protein Nup20…
Prefers 2YnAd	R-HSA-199977	ER to Golgi Anterograde Transport	17/475	155/10513	0.000623244	0.0028046	0.00191347	5537/1783/9554/22872/378/9276/4905/372/10121/5861/10376/7277/6711/10960/6709/10342/84790	17	PPP6C/DYNC1LI2/SEC22B/SEC31A/ARF4/COPB2/NSF/ARCN1/ACTR1A/RAB1A/TUBA1B/TUBA4A/SPTBN1/LMAN2/SPTAN1/TFG/TUBA1C	O00743/O43237/O75396/O94979/P18085/P35606/P46459/P48444/P61163/P62820/P68363/P68366/Q01082/Q12907/Q13813/Q92734/Q9BQE3	O00743/O43237/O75396/O94979/P18085/P35606/P46459/P48444/P61163/P62820/P68363;A6NHL2;Q9H853/P68366/Q01082;O15020;P11277;REV__Q9HBG6;Q86UT5;Q8N4A0/Q12907/Q13813/Q92734/Q9BQE3	Serine/threonine-protein phosphatase 6 catalytic subunit;Serine/threonine-protein phosphatase 6 catalytic subunit, N-terminally processed/Cytoplasmic dynein 1 light intermediate chain 2/Vesicle-trafficking protein SEC22b/Protein transport protein Sec31A/ADP-ribosylation factor 4/Coatomer subunit beta/Vesicle-fusing ATPase/Coatomer subunit delta/Alpha-centractin/Ras-related protein Rab-1A/Tubulin …
Prefers 2YnAd	R-HSA-159230	Transport of the SLBP Dependant Mature mRNA	7/475	34/10513	0.000683308	0.00304319	0.00207625	1977/5903/23511/9688/23165/4927/79902	7	EIF4E/RANBP2/NUP188/NUP93/NUP205/NUP88/NUP85	P06730/P49792/Q5SRE5/Q8N1F7/Q92621/Q99567/Q9BW27	P06730/P49792;A6NKT7;P0DJD0;P0DJD1;Q7Z3J3;Q99666;O14715;Q05823;Q8ND04/Q5SRE5/Q8N1F7/Q92621/Q99567/Q9BW27	Eukaryotic translation initiation factor 4E/E3 SUMO-protein ligase RanBP2/Nucleoporin NUP188 homolog/Nuclear pore complex protein Nup93/Nuclear pore complex protein Nup205/Nuclear pore complex protein Nup88/Nuclear pore complex protein Nup85
Prefers 2YnAd	R-HSA-3301854	Nuclear Pore Complex (NPC) Disassembly	7/475	34/10513	0.000683308	0.00304319	0.00207625	891/5903/23511/9688/23165/4927/79902	7	CCNB1/RANBP2/NUP188/NUP93/NUP205/NUP88/NUP85	P14635/P49792/Q5SRE5/Q8N1F7/Q92621/Q99567/Q9BW27	P14635/P49792;A6NKT7;P0DJD0;P0DJD1;Q7Z3J3;Q99666;O14715;Q05823;Q8ND04/Q5SRE5/Q8N1F7/Q92621/Q99567/Q9BW27	G2/mitotic-specific cyclin-B1/E3 SUMO-protein ligase RanBP2/Nucleoporin NUP188 homolog/Nuclear pore complex protein Nup93/Nuclear pore complex protein Nup205/Nuclear pore complex protein Nup88/Nuclear pore complex protein Nup85
Prefers 2YnAd	R-HSA-416572	Sema4D induced cell migration and growth-cone collapse	6/475	25/10513	0.000700294	0.00308701	0.00210615	9475/389/4637/998/387/6093	6	ROCK2/RHOC/MYL6/CDC42/RHOA/ROCK1	O75116/P08134/P60660/P60953/P61586/Q13464	O75116/P08134;P62745/P60660;P14649/P60953;P17081;Q9H4E5/P61586/Q13464	Rho-associated protein kinase 2/Rho-related GTP-binding protein RhoC/Myosin light polypeptide 6/Cell division control protein 42 homolog/Transforming protein RhoA/Rho-associated protein kinase 1
Prefers 2YnAd	R-HSA-983170	Antigen Presentation: Folding, assembly and peptide loading of class I MHC	6/475	25/10513	0.000700294	0.00308701	0.00210615	6892/22872/3309/811/2923/6890	6	TAPBP/SEC31A/HSPA5/CALR/PDIA3/TAP1	O15533/O94979/P11021/P27797/P30101/Q03518	O15533/O94979/P11021;REV__Q9NXD2/P27797/P30101/Q03518	Tapasin/Protein transport protein Sec31A/78 kDa glucose-regulated protein/Calreticulin/Protein disulfide-isomerase A3/Antigen peptide transporter 1
Prefers 2YnAd	R-HSA-8939236	RUNX1 regulates transcription of genes involved in differentiation of HSCs	15/475	130/10513	0.000756843	0.00331935	0.00226466	10213/5702/5689/5682/5684/5685/5692/5704/5691/5687/5705/5706/5708/5711/5695	15	PSMD14/PSMC3/PSMB1/PSMA1/PSMA3/PSMA4/PSMB4/PSMC4/PSMB3/PSMA6/PSMC5/PSMC6/PSMD2/PSMD5/PSMB7	O00487/P17980/P20618/P25786/P25788/P25789/P28070/P43686/P49720/P60900/P62195/P62333/Q13200/Q16401/Q99436	O00487/P17980/P20618/P25786/P25788/P25789/P28070/P43686/P49720/P60900/P62195;Q8NB90/P62333/Q13200/Q16401/Q99436	26S proteasome non-ATPase regulatory subunit 14/26S protease regulatory subunit 6A/Proteasome subunit beta type-1/Proteasome subunit alpha type-1/Proteasome subunit alpha type-3/Proteasome subunit alpha type-4/Proteasome subunit beta type-4/26S protease regulatory subunit 6B/Proteasome subunit beta type-3/Proteasome subunit alpha type-6/26S protease regulatory subunit 8/26S protease regulatory su…
Prefers 2YnAd	R-HSA-176033	Interactions of Vpr with host cellular proteins	7/475	35/10513	0.000821405	0.00357835	0.00244137	8815/5903/23511/9688/23165/4927/79902	7	BANF1/RANBP2/NUP188/NUP93/NUP205/NUP88/NUP85	O75531/P49792/Q5SRE5/Q8N1F7/Q92621/Q99567/Q9BW27	O75531/P49792;A6NKT7;P0DJD0;P0DJD1;Q7Z3J3;Q99666;O14715;Q05823;Q8ND04/Q5SRE5/Q8N1F7/Q92621/Q99567/Q9BW27	Barrier-to-autointegration factor;Barrier-to-autointegration factor, N-terminally processed/E3 SUMO-protein ligase RanBP2/Nucleoporin NUP188 homolog/Nuclear pore complex protein Nup93/Nuclear pore complex protein Nup205/Nuclear pore complex protein Nup88/Nuclear pore complex protein Nup85
Prefers 2YnAd	R-HSA-3371497	HSP90 chaperone cycle for steroid hormone receptors (SHR)	9/475	56/10513	0.000828322	0.00357835	0.00244137	1783/3337/3301/10963/10121/10376/7277/10728/84790	9	DYNC1LI2/DNAJB1/DNAJA1/STIP1/ACTR1A/TUBA1B/TUBA4A/PTGES3/TUBA1C	O43237/P25685/P31689/P31948/P61163/P68363/P68366/Q15185/Q9BQE3	O43237/P25685;Q9UDY4/P31689/P31948/P61163/P68363;A6NHL2;Q9H853/P68366/Q15185/Q9BQE3	Cytoplasmic dynein 1 light intermediate chain 2/DnaJ homolog subfamily B member 1/DnaJ homolog subfamily A member 1/Stress-induced-phosphoprotein 1/Alpha-centractin/Tubulin alpha-1B chain/Tubulin alpha-4A chain/Prostaglandin E synthase 3/Tubulin alpha-1C chain
Prefers 2YnAd	R-HSA-6784531	tRNA processing in the nucleus	9/475	56/10513	0.000828322	0.00357835	0.00244137	5903/5901/23511/9688/1653/23165/4927/79902/51493	9	RANBP2/RAN/NUP188/NUP93/DDX1/NUP205/NUP88/NUP85/RTCB	P49792/P62826/Q5SRE5/Q8N1F7/Q92499/Q92621/Q99567/Q9BW27/Q9Y3I0	P49792;A6NKT7;P0DJD0;P0DJD1;Q7Z3J3;Q99666;O14715;Q05823;Q8ND04/P62826/Q5SRE5/Q8N1F7/Q92499/Q92621/Q99567/Q9BW27/Q9Y3I0	E3 SUMO-protein ligase RanBP2/GTP-binding nuclear protein Ran/Nucleoporin NUP188 homolog/Nuclear pore complex protein Nup93/ATP-dependent RNA helicase DDX1/Nuclear pore complex protein Nup205/Nuclear pore complex protein Nup88/Nuclear pore complex protein Nup85/tRNA-splicing ligase RtcB homolog
Prefers 2YnAd	R-HSA-389960	Formation of tubulin folding intermediates by CCT/TriC	6/475	26/10513	0.000876085	0.00376586	0.0025693	7203/10575/10376/7277/10574/84790	6	CCT3/CCT4/TUBA1B/TUBA4A/CCT7/TUBA1C	P49368/P50991/P68363/P68366/Q99832/Q9BQE3	P49368/P50991/P68363;A6NHL2;Q9H853/P68366/Q99832/Q9BQE3	T-complex protein 1 subunit gamma/T-complex protein 1 subunit delta/Tubulin alpha-1B chain/Tubulin alpha-4A chain/T-complex protein 1 subunit eta/Tubulin alpha-1C chain
Prefers 2YnAd	R-HSA-5688426	Deubiquitination	26/475	297/10513	0.000943996	0.00403768	0.00275476	10213/5702/5689/5682/5684/5685/5692/5704/7417/8078/5691/3054/5687/387/5705/5706/991/5708/9817/7706/11047/5711/7353/5695/7419/51651	26	PSMD14/PSMC3/PSMB1/PSMA1/PSMA3/PSMA4/PSMB4/PSMC4/VDAC2/USP5/PSMB3/HCFC1/PSMA6/RHOA/PSMC5/PSMC6/CDC20/PSMD2/KEAP1/TRIM25/ADRM1/PSMD5/UFD1L/PSMB7/VDAC3/PTRH2	O00487/P17980/P20618/P25786/P25788/P25789/P28070/P43686/P45880/P45974/P49720/P51610/P60900/P61586/P62195/P62333/Q12834/Q13200/Q14145/Q14258/Q16186/Q16401/Q92890/Q99436/Q9Y277/Q9Y3E5	O00487/P17980/P20618/P25786/P25788/P25789/P28070/P43686/P45880/P45974;REV__Q9UPY3/P49720/P51610/P60900/P61586/P62195;Q8NB90/P62333/Q12834/Q13200/Q14145/Q14258/Q16186/Q16401/Q92890/Q99436/Q9Y277;Q9NPP4/Q9Y3E5	26S proteasome non-ATPase regulatory subunit 14/26S protease regulatory subunit 6A/Proteasome subunit beta type-1/Proteasome subunit alpha type-1/Proteasome subunit alpha type-3/Proteasome subunit alpha type-4/Proteasome subunit beta type-4/26S protease regulatory subunit 6B/Voltage-dependent anion-selective channel protein 2/Ubiquitin carboxyl-terminal hydrolase 5/Proteasome subunit beta type-3/…
Prefers 2YnAd	R-HSA-156590	Glutathione conjugation	7/475	36/10513	0.000980629	0.00417371	0.00284756	79017/2950/2098/2730/2937/9446/55748	7	GGCT/GSTP1/ESD/GCLM/GSS/GSTO1/CNDP2	O75223/P09211/P10768/P48507/P48637/P78417/Q96KP4	O75223/P09211/P10768/P48507/P48637/P78417/Q96KP4	Gamma-glutamylcyclotransferase/Glutathione S-transferase P/S-formylglutathione hydrolase/Glutamate--cysteine ligase regulatory subunit/Glutathione synthetase/Glutathione S-transferase omega-1/Cytosolic non-specific dipeptidase
Prefers 2YnAd	R-HSA-2454202	Fc epsilon receptor (FCERI) signaling	15/475	134/10513	0.0010377	0.00437354	0.00298389	10213/5702/5689/5682/5684/5685/5692/5704/5691/5687/5705/5706/5708/5711/5695	15	PSMD14/PSMC3/PSMB1/PSMA1/PSMA3/PSMA4/PSMB4/PSMC4/PSMB3/PSMA6/PSMC5/PSMC6/PSMD2/PSMD5/PSMB7	O00487/P17980/P20618/P25786/P25788/P25789/P28070/P43686/P49720/P60900/P62195/P62333/Q13200/Q16401/Q99436	O00487/P17980/P20618/P25786/P25788/P25789/P28070/P43686/P49720/P60900/P62195;Q8NB90/P62333/Q13200/Q16401/Q99436	26S proteasome non-ATPase regulatory subunit 14/26S protease regulatory subunit 6A/Proteasome subunit beta type-1/Proteasome subunit alpha type-1/Proteasome subunit alpha type-3/Proteasome subunit alpha type-4/Proteasome subunit beta type-4/26S protease regulatory subunit 6B/Proteasome subunit beta type-3/Proteasome subunit alpha type-6/26S protease regulatory subunit 8/26S protease regulatory su…
Prefers 2YnAd	R-HSA-8856688	Golgi-to-ER retrograde transport	15/475	134/10513	0.0010377	0.00437354	0.00298389	1783/9554/378/9276/5048/4905/372/10121/5861/10376/7277/3831/5050/84790/64837	15	DYNC1LI2/SEC22B/ARF4/COPB2/PAFAH1B1/NSF/ARCN1/ACTR1A/RAB1A/TUBA1B/TUBA4A/KLC1/PAFAH1B3/TUBA1C/KLC2	O43237/O75396/P18085/P35606/P43034/P46459/P48444/P61163/P62820/P68363/P68366/Q07866/Q15102/Q9BQE3/Q9H0B6	O43237/O75396/P18085/P35606/P43034/P46459/P48444/P61163/P62820/P68363;A6NHL2;Q9H853/P68366/Q07866/Q15102/Q9BQE3/Q9H0B6;Q9NSK0	Cytoplasmic dynein 1 light intermediate chain 2/Vesicle-trafficking protein SEC22b/ADP-ribosylation factor 4/Coatomer subunit beta/Platelet-activating factor acetylhydrolase IB subunit alpha/Vesicle-fusing ATPase/Coatomer subunit delta/Alpha-centractin/Ras-related protein Rab-1A/Tubulin alpha-1B chain/Tubulin alpha-4A chain/Kinesin light chain 1/Platelet-activating factor acetylhydrolase IB subun…
Prefers 2YnAd	R-HSA-196780	Biotin transport and metabolism	4/475	11/10513	0.0010535	0.0043972	0.00300004	5095/5091/56922/64087	4	PCCA/PC/MCCC1/MCCC2	P05165/P11498/Q96RQ3/Q9HCC0	P05165/P11498/Q96RQ3/Q9HCC0	Propionyl-CoA carboxylase alpha chain, mitochondrial/Pyruvate carboxylase, mitochondrial/Methylcrotonoyl-CoA carboxylase subunit alpha, mitochondrial/Methylcrotonoyl-CoA carboxylase beta chain, mitochondrial
Prefers 2YnAd	R-HSA-2514853	Condensation of Prometaphase Chromosomes	4/475	11/10513	0.0010535	0.0043972	0.00300004	891/23397/9918/64151	4	CCNB1/NCAPH/NCAPD2/NCAPG	P14635/Q15003/Q15021/Q9BPX3	P14635/Q15003/Q15021;REV__Q02790/Q9BPX3	G2/mitotic-specific cyclin-B1/Condensin complex subunit 2/Condensin complex subunit 1/Condensin complex subunit 3
Prefers 2YnAd	R-HSA-72187	mRNA 3'-end processing	9/475	58/10513	0.0010749	0.00446498	0.00304628	1477/9295/6429/8683/6430/6431/6432/79869/57187	9	CSTF1/SRSF11/SRSF4/SRSF9/SRSF5/SRSF6/SRSF7/CPSF7/THOC2	Q05048/Q05519/Q08170/Q13242/Q13243/Q13247/Q16629/Q8N684/Q8NI27	Q05048/Q05519/Q08170/Q13242/Q13243/Q13247/Q16629/Q8N684/Q8NI27	Cleavage stimulation factor subunit 1/Serine/arginine-rich splicing factor 11/Serine/arginine-rich splicing factor 4/Serine/arginine-rich splicing factor 9/Serine/arginine-rich splicing factor 5/Serine/arginine-rich splicing factor 6/Serine/arginine-rich splicing factor 7/Cleavage and polyadenylation specificity factor subunit 7/THO complex subunit 2
Prefers 2YnAd	R-HSA-1445148	Translocation of GLUT4 to the plasma membrane	11/475	82/10513	0.00109437	0.0045241	0.00308662	4641/5898/7529/4218/51552/7531/7534/10376/7277/7533/84790	11	MYO1C/RALA/YWHAB/RAB8A/RAB14/YWHAE/YWHAZ/TUBA1B/TUBA4A/YWHAH/TUBA1C	O00159/P11233/P31946/P61006/P61106/P62258/P63104/P68363/P68366/Q04917/Q9BQE3	O00159/P11233;P11234/P31946/P61006;P59190/P61106/P62258/P63104/P68363;A6NHL2;Q9H853/P68366/Q04917/Q9BQE3	Unconventional myosin-Ic/Ras-related protein Ral-A/14-3-3 protein beta/alpha;14-3-3 protein beta/alpha, N-terminally processed/Ras-related protein Rab-8A/Ras-related protein Rab-14/14-3-3 protein epsilon/14-3-3 protein zeta/delta/Tubulin alpha-1B chain/Tubulin alpha-4A chain/14-3-3 protein eta/Tubulin alpha-1C chain
Prefers 2YnAd	R-HSA-5619115	Disorders of transmembrane transporters	16/475	149/10513	0.00112112	0.00461259	0.00314699	10213/5702/3098/5689/5682/5684/5685/5692/5704/5691/5687/5705/5706/5708/5711/5695	16	PSMD14/PSMC3/HK1/PSMB1/PSMA1/PSMA3/PSMA4/PSMB4/PSMC4/PSMB3/PSMA6/PSMC5/PSMC6/PSMD2/PSMD5/PSMB7	O00487/P17980/P19367/P20618/P25786/P25788/P25789/P28070/P43686/P49720/P60900/P62195/P62333/Q13200/Q16401/Q99436	O00487/P17980/P19367;Q2TB90;P52790/P20618/P25786/P25788/P25789/P28070/P43686/P49720/P60900/P62195;Q8NB90/P62333/Q13200/Q16401/Q99436	26S proteasome non-ATPase regulatory subunit 14/26S protease regulatory subunit 6A/Hexokinase-1/Proteasome subunit beta type-1/Proteasome subunit alpha type-1/Proteasome subunit alpha type-3/Proteasome subunit alpha type-4/Proteasome subunit beta type-4/26S protease regulatory subunit 6B/Proteasome subunit beta type-3/Proteasome subunit alpha type-6/26S protease regulatory subunit 8/26S protease …
Prefers 2YnAd	R-HSA-71403	Citric acid cycle (TCA cycle)	5/475	19/10513	0.00126546	0.00518178	0.00353533	2271/1738/6389/4191/50	5	FH/DLD/SDHA/MDH2/ACO2	P07954/P09622/P31040/P40926/Q99798	P07954/P09622/P31040/P40926/Q99798	Fumarate hydratase, mitochondrial/Dihydrolipoyl dehydrogenase, mitochondrial/Succinate dehydrogenase [ubiquinone] flavoprotein subunit, mitochondrial/Malate dehydrogenase, mitochondrial/Aconitate hydratase, mitochondrial
Prefers 2YnAd	R-HSA-389957	Prefoldin mediated transfer of substrate to CCT/TriC	6/475	28/10513	0.00132775	0.00536063	0.00365735	7203/10575/7277/10574/84790/5202	6	CCT3/CCT4/TUBA4A/CCT7/TUBA1C/PFDN2	P49368/P50991/P68366/Q99832/Q9BQE3/Q9UHV9	P49368/P50991/P68366/Q99832/Q9BQE3/Q9UHV9	T-complex protein 1 subunit gamma/T-complex protein 1 subunit delta/Tubulin alpha-4A chain/T-complex protein 1 subunit eta/Tubulin alpha-1C chain/Prefoldin subunit 2
Prefers 2YnAd	R-HSA-400685	Sema4D in semaphorin signaling	6/475	28/10513	0.00132775	0.00536063	0.00365735	9475/389/4637/998/387/6093	6	ROCK2/RHOC/MYL6/CDC42/RHOA/ROCK1	O75116/P08134/P60660/P60953/P61586/Q13464	O75116/P08134;P62745/P60660;P14649/P60953;P17081;Q9H4E5/P61586/Q13464	Rho-associated protein kinase 2/Rho-related GTP-binding protein RhoC/Myosin light polypeptide 6/Cell division control protein 42 homolog/Transforming protein RhoA/Rho-associated protein kinase 1
Prefers 2YnAd	R-HSA-70268	Pyruvate metabolism	6/475	28/10513	0.00132775	0.00536063	0.00365735	3939/3945/1738/1737/5166/55066	6	LDHA/LDHB/DLD/DLAT/PDK4/PDPR	P00338/P07195/P09622/P10515/Q16654/Q8NCN5	P00338;P07864;Q9BYZ2/P07195/P09622/P10515/Q16654/Q8NCN5	L-lactate dehydrogenase A chain/L-lactate dehydrogenase B chain/Dihydrolipoyl dehydrogenase, mitochondrial/Dihydrolipoyllysine-residue acetyltransferase component of pyruvate dehydrogenase complex, mitochondrial/[Pyruvate dehydrogenase (acetyl-transferring)] kinase isozyme 4, mitochondrial/Pyruvate dehydrogenase phosphatase regulatory subunit, mitochondrial
Prefers 2YnAd	R-HSA-162599	Late Phase of HIV Life Cycle	15/475	139/10513	0.00150807	0.00606035	0.00413474	6829/8731/9525/1104/5431/5903/5901/6749/23511/9688/23165/4927/79902/51534/51510	15	SUPT5H/RNMT/VPS4B/RCC1/POLR2B/RANBP2/RAN/SSRP1/NUP188/NUP93/NUP205/NUP88/NUP85/VTA1/CHMP5	O00267/O43148/O75351/P18754/P30876/P49792/P62826/Q08945/Q5SRE5/Q8N1F7/Q92621/Q99567/Q9BW27/Q9NP79/Q9NZZ3	O00267/O43148/O75351;Q6PIW4/P18754/P30876/P49792;A6NKT7;P0DJD0;P0DJD1;Q7Z3J3;Q99666;O14715;Q05823;Q8ND04/P62826/Q08945/Q5SRE5/Q8N1F7/Q92621/Q99567/Q9BW27/Q9NP79/Q9NZZ3	Transcription elongation factor SPT5/mRNA cap guanine-N7 methyltransferase/Vacuolar protein sorting-associated protein 4B/Regulator of chromosome condensation/DNA-directed RNA polymerase II subunit RPB2/E3 SUMO-protein ligase RanBP2/GTP-binding nuclear protein Ran/FACT complex subunit SSRP1/Nucleoporin NUP188 homolog/Nuclear pore complex protein Nup93/Nuclear pore complex protein Nup205/Nuclear p…
Prefers 2YnAd	R-HSA-174403	Glutathione synthesis and recycling	4/475	12/10513	0.00152418	0.00609673	0.00415956	79017/2730/2937/55748	4	GGCT/GCLM/GSS/CNDP2	O75223/P48507/P48637/Q96KP4	O75223/P48507/P48637/Q96KP4	Gamma-glutamylcyclotransferase/Glutamate--cysteine ligase regulatory subunit/Glutathione synthetase/Cytosolic non-specific dipeptidase
Prefers 2YnAd	R-HSA-168276	NS1 Mediated Effects on Host Pathways	7/475	39/10513	0.00160741	0.0064	0.00436647	5903/3837/23511/9688/23165/4927/79902	7	RANBP2/KPNB1/NUP188/NUP93/NUP205/NUP88/NUP85	P49792/Q14974/Q5SRE5/Q8N1F7/Q92621/Q99567/Q9BW27	P49792;A6NKT7;P0DJD0;P0DJD1;Q7Z3J3;Q99666;O14715;Q05823;Q8ND04/Q14974/Q5SRE5/Q8N1F7/Q92621/Q99567/Q9BW27	E3 SUMO-protein ligase RanBP2/Importin subunit beta-1/Nucleoporin NUP188 homolog/Nuclear pore complex protein Nup93/Nuclear pore complex protein Nup205/Nuclear pore complex protein Nup88/Nuclear pore complex protein Nup85
Prefers 2YnAd	R-HSA-5628897	TP53 Regulates Metabolic Genes	11/475	86/10513	0.00162617	0.00644502	0.00439719	4513/1329/2539/7529/7531/7534/54205/7533/5052/5562/7296	11	MT-CO2/COX5B/G6PD/YWHAB/YWHAE/YWHAZ/CYCS/YWHAH/PRDX1/PRKAA1/TXNRD1	P00403/P10606/P11413/P31946/P62258/P63104/P99999/Q04917/Q06830/Q13131/Q16881	P00403/P10606/P11413/P31946/P62258/P63104/P99999;CON__P62894/Q04917/Q06830/Q13131;P54646/Q16881;Q9NNW7	Cytochrome c oxidase subunit 2/Cytochrome c oxidase subunit 5B, mitochondrial/Glucose-6-phosphate 1-dehydrogenase/14-3-3 protein beta/alpha;14-3-3 protein beta/alpha, N-terminally processed/14-3-3 protein epsilon/14-3-3 protein zeta/delta/Cytochrome c/14-3-3 protein eta/Peroxiredoxin-1/5-AMP-activated protein kinase catalytic subunit alpha-1/Thioredoxin reductase 1, cytoplasmic
Prefers 2YnAd	R-HSA-68875	Mitotic Prophase	15/475	141/10513	0.0017407	0.00686744	0.00468539	8815/4000/891/5578/4001/7112/5903/5861/4926/23511/9688/23165/4927/7443/79902	15	BANF1/LMNA/CCNB1/PRKCA/LMNB1/TMPO/TMPO/RANBP2/RAB1A/NUMA1/NUP188/NUP93/NUP205/NUP88/VRK1/NUP85	O75531/P02545/P14635/P17252/P20700/P42166/P42167/P49792/P62820/Q14980/Q5SRE5/Q8N1F7/Q92621/Q99567/Q99986/Q9BW27	O75531/P02545;REV__Q5VX52/P14635/P17252/P20700/P42166/P42167/P49792;A6NKT7;P0DJD0;P0DJD1;Q7Z3J3;Q99666;O14715;Q05823;Q8ND04/P62820/Q14980/Q5SRE5/Q8N1F7/Q92621/Q99567/Q99986/Q9BW27	Barrier-to-autointegration factor;Barrier-to-autointegration factor, N-terminally processed/Prelamin-A/C;Lamin-A/C/G2/mitotic-specific cyclin-B1/Protein kinase C alpha type/Lamin-B1/Lamina-associated polypeptide 2, isoform alpha;Thymopoietin;Thymopentin/Lamina-associated polypeptide 2, isoforms beta/gamma;Thymopoietin;Thymopentin/E3 SUMO-protein ligase RanBP2/Ras-related protein Rab-1A/Nuclear mi…
Prefers 2YnAd	R-HSA-5621481	C-type lectin receptors (CLRs)	15/475	142/10513	0.00186782	0.00732633	0.00499847	10213/5702/5689/5682/5684/5685/5692/5704/5691/5687/5705/5706/5708/5711/5695	15	PSMD14/PSMC3/PSMB1/PSMA1/PSMA3/PSMA4/PSMB4/PSMC4/PSMB3/PSMA6/PSMC5/PSMC6/PSMD2/PSMD5/PSMB7	O00487/P17980/P20618/P25786/P25788/P25789/P28070/P43686/P49720/P60900/P62195/P62333/Q13200/Q16401/Q99436	O00487/P17980/P20618/P25786/P25788/P25789/P28070/P43686/P49720/P60900/P62195;Q8NB90/P62333/Q13200/Q16401/Q99436	26S proteasome non-ATPase regulatory subunit 14/26S protease regulatory subunit 6A/Proteasome subunit beta type-1/Proteasome subunit alpha type-1/Proteasome subunit alpha type-3/Proteasome subunit alpha type-4/Proteasome subunit beta type-4/26S protease regulatory subunit 6B/Proteasome subunit beta type-3/Proteasome subunit alpha type-6/26S protease regulatory subunit 8/26S protease regulatory su…
Prefers 2YnAd	R-HSA-159231	Transport of Mature mRNA Derived from an Intronless Transcript	7/475	40/10513	0.00187398	0.00732633	0.00499847	1977/5903/23511/9688/23165/4927/79902	7	EIF4E/RANBP2/NUP188/NUP93/NUP205/NUP88/NUP85	P06730/P49792/Q5SRE5/Q8N1F7/Q92621/Q99567/Q9BW27	P06730/P49792;A6NKT7;P0DJD0;P0DJD1;Q7Z3J3;Q99666;O14715;Q05823;Q8ND04/Q5SRE5/Q8N1F7/Q92621/Q99567/Q9BW27	Eukaryotic translation initiation factor 4E/E3 SUMO-protein ligase RanBP2/Nucleoporin NUP188 homolog/Nuclear pore complex protein Nup93/Nuclear pore complex protein Nup205/Nuclear pore complex protein Nup88/Nuclear pore complex protein Nup85
Prefers 2YnAd	R-HSA-170822	Regulation of Glucokinase by Glucokinase Regulatory Protein	6/475	30/10513	0.00193842	0.00754411	0.00514705	5903/23511/9688/23165/4927/79902	6	RANBP2/NUP188/NUP93/NUP205/NUP88/NUP85	P49792/Q5SRE5/Q8N1F7/Q92621/Q99567/Q9BW27	P49792;A6NKT7;P0DJD0;P0DJD1;Q7Z3J3;Q99666;O14715;Q05823;Q8ND04/Q5SRE5/Q8N1F7/Q92621/Q99567/Q9BW27	E3 SUMO-protein ligase RanBP2/Nucleoporin NUP188 homolog/Nuclear pore complex protein Nup93/Nuclear pore complex protein Nup205/Nuclear pore complex protein Nup88/Nuclear pore complex protein Nup85
Prefers 2YnAd	R-HSA-6807878	COPI-mediated anterograde transport	12/475	102/10513	0.00210757	0.00816565	0.00557111	1783/378/9276/4905/372/10121/5861/10376/7277/6711/6709/84790	12	DYNC1LI2/ARF4/COPB2/NSF/ARCN1/ACTR1A/RAB1A/TUBA1B/TUBA4A/SPTBN1/SPTAN1/TUBA1C	O43237/P18085/P35606/P46459/P48444/P61163/P62820/P68363/P68366/Q01082/Q13813/Q9BQE3	O43237/P18085/P35606/P46459/P48444/P61163/P62820/P68363;A6NHL2;Q9H853/P68366/Q01082;O15020;P11277;REV__Q9HBG6;Q86UT5;Q8N4A0/Q13813/Q9BQE3	Cytoplasmic dynein 1 light intermediate chain 2/ADP-ribosylation factor 4/Coatomer subunit beta/Vesicle-fusing ATPase/Coatomer subunit delta/Alpha-centractin/Ras-related protein Rab-1A/Tubulin alpha-1B chain/Tubulin alpha-4A chain/Spectrin beta chain, non-erythrocytic 1/Spectrin alpha chain, non-erythrocytic 1/Tubulin alpha-1C chain
Prefers 2YnAd	R-HSA-159234	Transport of Mature mRNAs Derived from Intronless Transcripts	7/475	41/10513	0.00217358	0.00834656	0.00569453	1977/5903/23511/9688/23165/4927/79902	7	EIF4E/RANBP2/NUP188/NUP93/NUP205/NUP88/NUP85	P06730/P49792/Q5SRE5/Q8N1F7/Q92621/Q99567/Q9BW27	P06730/P49792;A6NKT7;P0DJD0;P0DJD1;Q7Z3J3;Q99666;O14715;Q05823;Q8ND04/Q5SRE5/Q8N1F7/Q92621/Q99567/Q9BW27	Eukaryotic translation initiation factor 4E/E3 SUMO-protein ligase RanBP2/Nucleoporin NUP188 homolog/Nuclear pore complex protein Nup93/Nuclear pore complex protein Nup205/Nuclear pore complex protein Nup88/Nuclear pore complex protein Nup85
Prefers 2YnAd	R-HSA-168253	Host Interactions with Influenza Factors	7/475	41/10513	0.00217358	0.00834656	0.00569453	5903/3837/23511/9688/23165/4927/79902	7	RANBP2/KPNB1/NUP188/NUP93/NUP205/NUP88/NUP85	P49792/Q14974/Q5SRE5/Q8N1F7/Q92621/Q99567/Q9BW27	P49792;A6NKT7;P0DJD0;P0DJD1;Q7Z3J3;Q99666;O14715;Q05823;Q8ND04/Q14974/Q5SRE5/Q8N1F7/Q92621/Q99567/Q9BW27	E3 SUMO-protein ligase RanBP2/Importin subunit beta-1/Nucleoporin NUP188 homolog/Nuclear pore complex protein Nup93/Nuclear pore complex protein Nup205/Nuclear pore complex protein Nup88/Nuclear pore complex protein Nup85
Prefers 2YnAd	R-HSA-168325	Viral Messenger RNA Synthesis	7/475	42/10513	0.00250886	0.0095914	0.00654384	5431/5903/23511/9688/23165/4927/79902	7	POLR2B/RANBP2/NUP188/NUP93/NUP205/NUP88/NUP85	P30876/P49792/Q5SRE5/Q8N1F7/Q92621/Q99567/Q9BW27	P30876/P49792;A6NKT7;P0DJD0;P0DJD1;Q7Z3J3;Q99666;O14715;Q05823;Q8ND04/Q5SRE5/Q8N1F7/Q92621/Q99567/Q9BW27	DNA-directed RNA polymerase II subunit RPB2/E3 SUMO-protein ligase RanBP2/Nucleoporin NUP188 homolog/Nuclear pore complex protein Nup93/Nuclear pore complex protein Nup205/Nuclear pore complex protein Nup88/Nuclear pore complex protein Nup85
Prefers 2YnAd	R-HSA-8978868	Fatty acid metabolism	17/475	177/10513	0.00268847	0.0102328	0.00698142	11332/2182/2181/5095/4048/34/873/1892/3030/1632/10449/37/1374/3295/10728/3033/60481	17	ACOT7/ACSL4/ACSL3/PCCA/LTA4H/ACADM/CBR1/ECHS1/HADHA/ECI1/ACAA2/ACADVL/CPT1A/HSD17B4/PTGES3/HADH/ELOVL5	O00154/O60488/O95573/P05165/P09960/P11310/P16152/P30084/P40939/P42126/P42765/P49748/P50416/P51659/Q15185/Q16836/Q9NYP7	O00154/O60488/O95573/P05165/P09960/P11310/P16152/P30084/P40939/P42126/P42765/P49748/P50416/P51659/Q15185/Q16836/Q9NYP7	Cytosolic acyl coenzyme A thioester hydrolase/Long-chain-fatty-acid--CoA ligase 4/Long-chain-fatty-acid--CoA ligase 3/Propionyl-CoA carboxylase alpha chain, mitochondrial/Leukotriene A-4 hydrolase/Medium-chain specific acyl-CoA dehydrogenase, mitochondrial/Carbonyl reductase [NADPH] 1/Enoyl-CoA hydratase, mitochondrial/Trifunctional enzyme subunit alpha, mitochondrial;Long-chain enoyl-CoA hydrata…
Prefers 2YnAd	R-HSA-5683057	MAPK family signaling cascades	24/475	288/10513	0.00281748	0.0106768	0.00728433	10213/3315/5702/5689/3337/5682/5684/5685/5692/7529/5704/5691/5536/5687/998/5705/5706/6711/5781/5708/6709/989/5711/5695	24	PSMD14/HSPB1/PSMC3/PSMB1/DNAJB1/PSMA1/PSMA3/PSMA4/PSMB4/YWHAB/PSMC4/PSMB3/PPP5C/PSMA6/CDC42/PSMC5/PSMC6/SPTBN1/PTPN11/PSMD2/SPTAN1/SEPT7/PSMD5/PSMB7	O00487/P04792/P17980/P20618/P25685/P25786/P25788/P25789/P28070/P31946/P43686/P49720/P53041/P60900/P60953/P62195/P62333/Q01082/Q06124/Q13200/Q13813/Q16181/Q16401/Q99436	O00487/P04792/P17980/P20618/P25685;Q9UDY4/P25786/P25788/P25789/P28070/P31946/P43686/P49720/P53041/P60900/P60953;P17081;Q9H4E5/P62195;Q8NB90/P62333/Q01082;O15020;P11277;REV__Q9HBG6;Q86UT5;Q8N4A0/Q06124/Q13200/Q13813/Q16181;Q6ZU15/Q16401/Q99436	26S proteasome non-ATPase regulatory subunit 14/Heat shock protein beta-1/26S protease regulatory subunit 6A/Proteasome subunit beta type-1/DnaJ homolog subfamily B member 1/Proteasome subunit alpha type-1/Proteasome subunit alpha type-3/Proteasome subunit alpha type-4/Proteasome subunit beta type-4/14-3-3 protein beta/alpha;14-3-3 protein beta/alpha, N-terminally processed/26S protease regulator…
Prefers 2YnAd	R-HSA-72306	tRNA processing	12/475	106/10513	0.00291857	0.0110116	0.00751276	2058/5903/5901/23511/54931/9688/1653/23165/4927/3028/79902/51493	12	EPRS/RANBP2/RAN/NUP188/TRMT10C/NUP93/DDX1/NUP205/NUP88/HSD17B10/NUP85/RTCB	P07814/P49792/P62826/Q5SRE5/Q7L0Y3/Q8N1F7/Q92499/Q92621/Q99567/Q99714/Q9BW27/Q9Y3I0	P07814/P49792;A6NKT7;P0DJD0;P0DJD1;Q7Z3J3;Q99666;O14715;Q05823;Q8ND04/P62826/Q5SRE5/Q7L0Y3/Q8N1F7/Q92499/Q92621/Q99567/Q99714/Q9BW27/Q9Y3I0	Bifunctional glutamate/proline--tRNA ligase;Glutamate--tRNA ligase;Proline--tRNA ligase/E3 SUMO-protein ligase RanBP2/GTP-binding nuclear protein Ran/Nucleoporin NUP188 homolog/Mitochondrial ribonuclease P protein 1/Nuclear pore complex protein Nup93/ATP-dependent RNA helicase DDX1/Nuclear pore complex protein Nup205/Nuclear pore complex protein Nup88/3-hydroxyacyl-CoA dehydrogenase type-2/Nuclea…
Prefers 2YnAd	R-HSA-71387	Metabolism of carbohydrates	23/475	274/10513	0.00312224	0.0117287	0.00800207	9060/2597/2023/2539/5091/5634/5315/2805/5211/3098/7086/4191/5903/5226/8402/2632/2582/7360/23511/9688/23165/4927/79902	23	PAPSS2/GAPDH/ENO1/G6PD/PC/PRPS2/PKM/GOT1/PFKL/HK1/TKT/MDH2/RANBP2/PGD/SLC25A11/GBE1/GALE/UGP2/NUP188/NUP93/NUP205/NUP88/NUP85	O95340/P04406/P06733/P11413/P11498/P11908/P14618/P17174/P17858/P19367/P29401/P40926/P49792/P52209/Q02978/Q04446/Q14376/Q16851/Q5SRE5/Q8N1F7/Q92621/Q99567/Q9BW27	O95340/P04406;O14556/P06733;P13929/P11413/P11498/P11908;P21108/P14618;P30613/P17174/P17858/P19367;Q2TB90;P52790/P29401/P40926/P49792;A6NKT7;P0DJD0;P0DJD1;Q7Z3J3;Q99666;O14715;Q05823;Q8ND04/P52209/Q02978/Q04446/Q14376/Q16851/Q5SRE5/Q8N1F7/Q92621/Q99567/Q9BW27	Bifunctional 3-phosphoadenosine 5-phosphosulfate synthase 2;Sulfate adenylyltransferase;Adenylyl-sulfate kinase/Glyceraldehyde-3-phosphate dehydrogenase/Alpha-enolase/Glucose-6-phosphate 1-dehydrogenase/Pyruvate carboxylase, mitochondrial/Ribose-phosphate pyrophosphokinase 2/Pyruvate kinase PKM/Aspartate aminotransferase, cytoplasmic/ATP-dependent 6-phosphofructokinase, liver type/Hexokinase-1/Tr…
Prefers 2YnAd	R-HSA-389977	Post-chaperonin tubulin folding pathway	5/475	23/10513	0.00315403	0.011746	0.00801387	6902/402/10376/7277/84790	5	TBCA/ARL2/TUBA1B/TUBA4A/TUBA1C	O75347/P36404/P68363/P68366/Q9BQE3	O75347/P36404/P68363;A6NHL2;Q9H853/P68366/Q9BQE3	Tubulin-specific chaperone A/ADP-ribosylation factor-like protein 2/Tubulin alpha-1B chain/Tubulin alpha-4A chain/Tubulin alpha-1C chain
Prefers 2YnAd	R-HSA-70895	Branched-chain amino acid catabolism	5/475	23/10513	0.00315403	0.011746	0.00801387	1738/38/56922/3028/64087	5	DLD/ACAT1/MCCC1/HSD17B10/MCCC2	P09622/P24752/Q96RQ3/Q99714/Q9HCC0	P09622/P24752/Q96RQ3/Q99714/Q9HCC0	Dihydrolipoyl dehydrogenase, mitochondrial/Acetyl-CoA acetyltransferase, mitochondrial/Methylcrotonoyl-CoA carboxylase subunit alpha, mitochondrial/3-hydroxyacyl-CoA dehydrogenase type-2/Methylcrotonoyl-CoA carboxylase beta chain, mitochondrial
Prefers 2YnAd	R-HSA-5626467	RHO GTPases activate IQGAPs	6/475	33/10513	0.00322434	0.0119052	0.00812249	6249/1495/998/10376/7277/84790	6	CLIP1/CTNNA1/CDC42/TUBA1B/TUBA4A/TUBA1C	P30622/P35221/P60953/P68363/P68366/Q9BQE3	P30622/P35221;Q9UI47/P60953;P17081;Q9H4E5/P68363;A6NHL2;Q9H853/P68366/Q9BQE3	CAP-Gly domain-containing linker protein 1/Catenin alpha-1/Cell division control protein 42 homolog/Tubulin alpha-1B chain/Tubulin alpha-4A chain/Tubulin alpha-1C chain
Prefers 2YnAd	R-HSA-70614	Amino acid synthesis and interconversion (transamination)	6/475	33/10513	0.00322434	0.0119052	0.00812249	26227/4942/440/2805/29920/29968	6	PHGDH/OAT/ASNS/GOT1/PYCR2/PSAT1	O43175/P04181/P08243/P17174/Q96C36/Q9Y617	O43175/P04181/P08243/P17174/Q96C36/Q9Y617	D-3-phosphoglycerate dehydrogenase/Ornithine aminotransferase, mitochondrial;Ornithine aminotransferase, hepatic form;Ornithine aminotransferase, renal form/Asparagine synthetase [glutamine-hydrolyzing]/Aspartate aminotransferase, cytoplasmic/Pyrroline-5-carboxylate reductase 2/Phosphoserine aminotransferase
Prefers 2YnAd	R-HSA-4615885	SUMOylation of DNA replication proteins	7/475	44/10513	0.0032974	0.0121232	0.00827118	7153/5903/23511/9688/23165/4927/79902	7	TOP2A/RANBP2/NUP188/NUP93/NUP205/NUP88/NUP85	P11388/P49792/Q5SRE5/Q8N1F7/Q92621/Q99567/Q9BW27	P11388/P49792;A6NKT7;P0DJD0;P0DJD1;Q7Z3J3;Q99666;O14715;Q05823;Q8ND04/Q5SRE5/Q8N1F7/Q92621/Q99567/Q9BW27	DNA topoisomerase 2-alpha/E3 SUMO-protein ligase RanBP2/Nucleoporin NUP188 homolog/Nuclear pore complex protein Nup93/Nuclear pore complex protein Nup205/Nuclear pore complex protein Nup88/Nuclear pore complex protein Nup85
Prefers 2YnAd	R-HSA-70263	Gluconeogenesis	6/475	34/10513	0.00376884	0.0136387	0.00930513	2597/2023/5091/2805/4191/8402	6	GAPDH/ENO1/PC/GOT1/MDH2/SLC25A11	P04406/P06733/P11498/P17174/P40926/Q02978	P04406;O14556/P06733;P13929/P11498/P17174/P40926/Q02978	Glyceraldehyde-3-phosphate dehydrogenase/Alpha-enolase/Pyruvate carboxylase, mitochondrial/Aspartate aminotransferase, cytoplasmic/Malate dehydrogenase, mitochondrial/Mitochondrial 2-oxoglutarate/malate carrier protein
Prefers 2YnAd	R-HSA-111447	Activation of BAD and translocation to mitochondria	4/475	15/10513	0.00377273	0.0136387	0.00930513	7529/7531/7534/7533	4	YWHAB/YWHAE/YWHAZ/YWHAH	P31946/P62258/P63104/Q04917	P31946/P62258/P63104/Q04917	14-3-3 protein beta/alpha;14-3-3 protein beta/alpha, N-terminally processed/14-3-3 protein epsilon/14-3-3 protein zeta/delta/14-3-3 protein eta
Prefers 2YnAd	R-HSA-204174	Regulation of pyruvate dehydrogenase (PDH) complex	4/475	15/10513	0.00377273	0.0136387	0.00930513	1738/1737/5166/55066	4	DLD/DLAT/PDK4/PDPR	P09622/P10515/Q16654/Q8NCN5	P09622/P10515/Q16654/Q8NCN5	Dihydrolipoyl dehydrogenase, mitochondrial/Dihydrolipoyllysine-residue acetyltransferase component of pyruvate dehydrogenase complex, mitochondrial/[Pyruvate dehydrogenase (acetyl-transferring)] kinase isozyme 4, mitochondrial/Pyruvate dehydrogenase phosphatase regulatory subunit, mitochondrial
Prefers 2YnAd	R-HSA-71336	Pentose phosphate pathway (hexose monophosphate shunt)	4/475	15/10513	0.00377273	0.0136387	0.00930513	2539/5634/7086/5226	4	G6PD/PRPS2/TKT/PGD	P11413/P11908/P29401/P52209	P11413/P11908;P21108/P29401/P52209	Glucose-6-phosphate 1-dehydrogenase/Ribose-phosphate pyrophosphokinase 2/Transketolase/6-phosphogluconate dehydrogenase, decarboxylating
Prefers 2YnAd	R-HSA-141424	Amplification of signal from the kinetochores	11/475	96/10513	0.00391494	0.0140353	0.00957575	1783/9184/6249/5048/5903/991/147841/79902/83540/55920/10726	11	DYNC1LI2/BUB3/CLIP1/PAFAH1B1/RANBP2/CDC20/SPC24/NUP85/NUF2/RCC2/NUDC	O43237/O43684/P30622/P43034/P49792/Q12834/Q8NBT2/Q9BW27/Q9BZD4/Q9P258/Q9Y266	O43237/O43684/P30622/P43034/P49792;A6NKT7;P0DJD0;P0DJD1;Q7Z3J3;Q99666;O14715;Q05823;Q8ND04/Q12834/Q8NBT2;REV__O14524;REV__Q5TB80;Q8IYE1;Q569K6;Q8TE76;Q2KHM9;Q5VT97;O15078/Q9BW27/Q9BZD4/Q9P258/Q9Y266	Cytoplasmic dynein 1 light intermediate chain 2/Mitotic checkpoint protein BUB3/CAP-Gly domain-containing linker protein 1/Platelet-activating factor acetylhydrolase IB subunit alpha/E3 SUMO-protein ligase RanBP2/Cell division cycle protein 20 homolog/Kinetochore protein Spc24/Nuclear pore complex protein Nup85/Kinetochore protein Nuf2/Protein RCC2/Nuclear migration protein nudC
Prefers 2YnAd	R-HSA-141444	Amplification of signal from unattached kinetochores via a MAD2 inhibitory signal	11/475	96/10513	0.00391494	0.0140353	0.00957575	1783/9184/6249/5048/5903/991/147841/79902/83540/55920/10726	11	DYNC1LI2/BUB3/CLIP1/PAFAH1B1/RANBP2/CDC20/SPC24/NUP85/NUF2/RCC2/NUDC	O43237/O43684/P30622/P43034/P49792/Q12834/Q8NBT2/Q9BW27/Q9BZD4/Q9P258/Q9Y266	O43237/O43684/P30622/P43034/P49792;A6NKT7;P0DJD0;P0DJD1;Q7Z3J3;Q99666;O14715;Q05823;Q8ND04/Q12834/Q8NBT2;REV__O14524;REV__Q5TB80;Q8IYE1;Q569K6;Q8TE76;Q2KHM9;Q5VT97;O15078/Q9BW27/Q9BZD4/Q9P258/Q9Y266	Cytoplasmic dynein 1 light intermediate chain 2/Mitotic checkpoint protein BUB3/CAP-Gly domain-containing linker protein 1/Platelet-activating factor acetylhydrolase IB subunit alpha/E3 SUMO-protein ligase RanBP2/Cell division cycle protein 20 homolog/Kinetochore protein Spc24/Nuclear pore complex protein Nup85/Kinetochore protein Nuf2/Protein RCC2/Nuclear migration protein nudC
Prefers 2YnAd	R-HSA-948021	Transport to the Golgi and subsequent modification	17/475	186/10513	0.00448176	0.016001	0.0109169	5537/1783/9554/22872/378/9276/4905/372/10121/5861/10376/7277/6711/10960/6709/10342/84790	17	PPP6C/DYNC1LI2/SEC22B/SEC31A/ARF4/COPB2/NSF/ARCN1/ACTR1A/RAB1A/TUBA1B/TUBA4A/SPTBN1/LMAN2/SPTAN1/TFG/TUBA1C	O00743/O43237/O75396/O94979/P18085/P35606/P46459/P48444/P61163/P62820/P68363/P68366/Q01082/Q12907/Q13813/Q92734/Q9BQE3	O00743/O43237/O75396/O94979/P18085/P35606/P46459/P48444/P61163/P62820/P68363;A6NHL2;Q9H853/P68366/Q01082;O15020;P11277;REV__Q9HBG6;Q86UT5;Q8N4A0/Q12907/Q13813/Q92734/Q9BQE3	Serine/threonine-protein phosphatase 6 catalytic subunit;Serine/threonine-protein phosphatase 6 catalytic subunit, N-terminally processed/Cytoplasmic dynein 1 light intermediate chain 2/Vesicle-trafficking protein SEC22b/Protein transport protein Sec31A/ADP-ribosylation factor 4/Coatomer subunit beta/Vesicle-fusing ATPase/Coatomer subunit delta/Alpha-centractin/Ras-related protein Rab-1A/Tubulin …
Prefers 2YnAd	R-HSA-381119	Unfolded Protein Response (UPR)	11/475	98/10513	0.00458912	0.0163169	0.0111324	439/22872/4000/1965/440/3309/811/37/10130/51010/10525	11	ASNA1/SEC31A/LMNA/EIF2S1/ASNS/HSPA5/CALR/ACADVL/PDIA6/EXOSC3/HYOU1	O43681/O94979/P02545/P05198/P08243/P11021/P27797/P49748/Q15084/Q9NQT5/Q9Y4L1	O43681/O94979/P02545;REV__Q5VX52/P05198/P08243/P11021;REV__Q9NXD2/P27797/P49748/Q15084/Q9NQT5/Q9Y4L1	ATPase ASNA1/Protein transport protein Sec31A/Prelamin-A/C;Lamin-A/C/Eukaryotic translation initiation factor 2 subunit 1/Asparagine synthetase [glutamine-hydrolyzing]/78 kDa glucose-regulated protein/Calreticulin/Very long-chain specific acyl-CoA dehydrogenase, mitochondrial/Protein disulfide-isomerase A6/Exosome complex component RRP40/Hypoxia up-regulated protein 1
Prefers 2YnAd	R-HSA-429947	Deadenylation of mRNA	5/475	25/10513	0.00462304	0.0163701	0.0111687	23019/1977/26986/1973/1974	5	CNOT1/EIF4E/PABPC1/EIF4A1/EIF4A2	A5YKK6/P06730/P11940/P60842/Q14240	A5YKK6/P06730/P11940;Q9H361;Q4VXU2;Q96DU9/P60842/Q14240	CCR4-NOT transcription complex subunit 1/Eukaryotic translation initiation factor 4E/Polyadenylate-binding protein 1/Eukaryotic initiation factor 4A-I/Eukaryotic initiation factor 4A-II;Eukaryotic initiation factor 4A-II, N-terminally processed
Prefers 2YnAd	R-HSA-5663213	RHO GTPases Activate WASPs and WAVEs	6/475	36/10513	0.00505826	0.0178381	0.0121703	10095/10109/998/10096/10097/10552	6	ARPC1B/ARPC2/CDC42/ACTR3/ACTR2/ARPC1A	O15143/O15144/P60953/P61158/P61160/Q92747	O15143/O15144/P60953;P17081;Q9H4E5/P61158;Q9P1U1;Q9C0K3/P61160/Q92747	Actin-related protein 2/3 complex subunit 1B/Actin-related protein 2/3 complex subunit 2/Cell division control protein 42 homolog/Actin-related protein 3/Actin-related protein 2/Actin-related protein 2/3 complex subunit 1A
Prefers 2YnAd	R-HSA-6811434	COPI-dependent Golgi-to-ER retrograde traffic	11/475	100/10513	0.00535236	0.0187985	0.0128255	9554/378/9276/4905/372/5861/10376/7277/3831/84790/64837	11	SEC22B/ARF4/COPB2/NSF/ARCN1/RAB1A/TUBA1B/TUBA4A/KLC1/TUBA1C/KLC2	O75396/P18085/P35606/P46459/P48444/P62820/P68363/P68366/Q07866/Q9BQE3/Q9H0B6	O75396/P18085/P35606/P46459/P48444/P62820/P68363;A6NHL2;Q9H853/P68366/Q07866/Q9BQE3/Q9H0B6;Q9NSK0	Vesicle-trafficking protein SEC22b/ADP-ribosylation factor 4/Coatomer subunit beta/Vesicle-fusing ATPase/Coatomer subunit delta/Ras-related protein Rab-1A/Tubulin alpha-1B chain/Tubulin alpha-4A chain/Kinesin light chain 1/Tubulin alpha-1C chain/Kinesin light chain 2
Prefers 2YnAd	R-HSA-8878171	Transcriptional regulation by RUNX1	20/475	239/10513	0.00584712	0.0204531	0.0139543	10213/3958/5702/5689/5682/5684/5685/5692/5371/5704/5691/6597/5687/5705/5706/5781/5708/5711/5695/3276	20	PSMD14/LGALS3/PSMC3/PSMB1/PSMA1/PSMA3/PSMA4/PSMB4/PML/PSMC4/PSMB3/SMARCA4/PSMA6/PSMC5/PSMC6/PTPN11/PSMD2/PSMD5/PSMB7/PRMT1	O00487/P17931/P17980/P20618/P25786/P25788/P25789/P28070/P29590/P43686/P49720/P51532/P60900/P62195/P62333/Q06124/Q13200/Q16401/Q99436/Q99873	O00487/P17931/P17980/P20618/P25786/P25788/P25789/P28070/P29590/P43686/P49720/P51532;P51531/P60900/P62195;Q8NB90/P62333/Q06124/Q13200/Q16401/Q99436/Q99873;Q9NR22	26S proteasome non-ATPase regulatory subunit 14/Galectin-3/26S protease regulatory subunit 6A/Proteasome subunit beta type-1/Proteasome subunit alpha type-1/Proteasome subunit alpha type-3/Proteasome subunit alpha type-4/Proteasome subunit beta type-4/Protein PML/26S protease regulatory subunit 6B/Proteasome subunit beta type-3/Transcription activator BRG1/Proteasome subunit alpha type-6/26S prot…
Prefers 2YnAd	R-HSA-391251	Protein folding	11/475	102/10513	0.00621251	0.0216436	0.0147666	10528/6902/402/7203/10575/10376/7277/10574/84790/22803/5202	11	NOP56/TBCA/ARL2/CCT3/CCT4/TUBA1B/TUBA4A/CCT7/TUBA1C/XRN2/PFDN2	O00567/O75347/P36404/P49368/P50991/P68363/P68366/Q99832/Q9BQE3/Q9H0D6/Q9UHV9	O00567/O75347/P36404/P49368/P50991/P68363;A6NHL2;Q9H853/P68366/Q99832/Q9BQE3/Q9H0D6/Q9UHV9	Nucleolar protein 56/Tubulin-specific chaperone A/ADP-ribosylation factor-like protein 2/T-complex protein 1 subunit gamma/T-complex protein 1 subunit delta/Tubulin alpha-1B chain/Tubulin alpha-4A chain/T-complex protein 1 subunit eta/Tubulin alpha-1C chain/5-3 exoribonuclease 2/Prefoldin subunit 2
Prefers 2YnAd	R-HSA-3108214	SUMOylation of DNA damage response and repair proteins	9/475	76/10513	0.00703373	0.0244062	0.0166514	6117/5371/5903/23511/9688/23165/4927/79902/9126	9	RPA1/PML/RANBP2/NUP188/NUP93/NUP205/NUP88/NUP85/SMC3	P27694/P29590/P49792/Q5SRE5/Q8N1F7/Q92621/Q99567/Q9BW27/Q9UQE7	P27694/P29590/P49792;A6NKT7;P0DJD0;P0DJD1;Q7Z3J3;Q99666;O14715;Q05823;Q8ND04/Q5SRE5/Q8N1F7/Q92621/Q99567/Q9BW27/Q9UQE7	Replication protein A 70 kDa DNA-binding subunit;Replication protein A 70 kDa DNA-binding subunit, N-terminally processed/Protein PML/E3 SUMO-protein ligase RanBP2/Nucleoporin NUP188 homolog/Nuclear pore complex protein Nup93/Nuclear pore complex protein Nup205/Nuclear pore complex protein Nup88/Nuclear pore complex protein Nup85/Structural maintenance of chromosomes protein 3
Prefers 2YnAd	R-HSA-2682334	EPH-Ephrin signaling	10/475	92/10513	0.00841511	0.0290826	0.019842	10095/10109/9475/4637/998/10096/10097/387/6093/10552	10	ARPC1B/ARPC2/ROCK2/MYL6/CDC42/ACTR3/ACTR2/RHOA/ROCK1/ARPC1A	O15143/O15144/O75116/P60660/P60953/P61158/P61160/P61586/Q13464/Q92747	O15143/O15144/O75116/P60660;P14649/P60953;P17081;Q9H4E5/P61158;Q9P1U1;Q9C0K3/P61160/P61586/Q13464/Q92747	Actin-related protein 2/3 complex subunit 1B/Actin-related protein 2/3 complex subunit 2/Rho-associated protein kinase 2/Myosin light polypeptide 6/Cell division control protein 42 homolog/Actin-related protein 3/Actin-related protein 2/Transforming protein RhoA/Rho-associated protein kinase 1/Actin-related protein 2/3 complex subunit 1A
Prefers 2YnAd	R-HSA-6811436	COPI-independent Golgi-to-ER retrograde traffic	7/475	52/10513	0.00844878	0.0290827	0.019842	1783/5048/10121/10376/7277/5050/84790	7	DYNC1LI2/PAFAH1B1/ACTR1A/TUBA1B/TUBA4A/PAFAH1B3/TUBA1C	O43237/P43034/P61163/P68363/P68366/Q15102/Q9BQE3	O43237/P43034/P61163/P68363;A6NHL2;Q9H853/P68366/Q15102/Q9BQE3	Cytoplasmic dynein 1 light intermediate chain 2/Platelet-activating factor acetylhydrolase IB subunit alpha/Alpha-centractin/Tubulin alpha-1B chain/Tubulin alpha-4A chain/Platelet-activating factor acetylhydrolase IB subunit gamma/Tubulin alpha-1C chain
Prefers 2YnAd	R-HSA-174437	Removal of the Flap Intermediate from the C-strand	3/475	10/10513	0.00867007	0.0296085	0.0202007	6117/5424/2237	3	RPA1/POLD1/FEN1	P27694/P28340/P39748	P27694/P28340/P39748	Replication protein A 70 kDa DNA-binding subunit;Replication protein A 70 kDa DNA-binding subunit, N-terminally processed/DNA polymerase delta catalytic subunit/Flap endonuclease 1
Prefers 2YnAd	R-HSA-390450	Folding of actin by CCT/TriC	3/475	10/10513	0.00867007	0.0296085	0.0202007	7203/10575/10574	3	CCT3/CCT4/CCT7	P49368/P50991/Q99832	P49368/P50991/Q99832	T-complex protein 1 subunit gamma/T-complex protein 1 subunit delta/T-complex protein 1 subunit eta
Prefers 2YnAd	R-HSA-5684996	MAPK1/MAPK3 signaling	20/475	249/10513	0.00906913	0.0308493	0.0210473	10213/5702/5689/5682/5684/5685/5692/7529/5704/5691/5536/5687/5705/5706/6711/5781/5708/6709/5711/5695	20	PSMD14/PSMC3/PSMB1/PSMA1/PSMA3/PSMA4/PSMB4/YWHAB/PSMC4/PSMB3/PPP5C/PSMA6/PSMC5/PSMC6/SPTBN1/PTPN11/PSMD2/SPTAN1/PSMD5/PSMB7	O00487/P17980/P20618/P25786/P25788/P25789/P28070/P31946/P43686/P49720/P53041/P60900/P62195/P62333/Q01082/Q06124/Q13200/Q13813/Q16401/Q99436	O00487/P17980/P20618/P25786/P25788/P25789/P28070/P31946/P43686/P49720/P53041/P60900/P62195;Q8NB90/P62333/Q01082;O15020;P11277;REV__Q9HBG6;Q86UT5;Q8N4A0/Q06124/Q13200/Q13813/Q16401/Q99436	26S proteasome non-ATPase regulatory subunit 14/26S protease regulatory subunit 6A/Proteasome subunit beta type-1/Proteasome subunit alpha type-1/Proteasome subunit alpha type-3/Proteasome subunit alpha type-4/Proteasome subunit beta type-4/14-3-3 protein beta/alpha;14-3-3 protein beta/alpha, N-terminally processed/26S protease regulatory subunit 6B/Proteasome subunit beta type-3/Serine/threonine…
Prefers 2YnAd	R-HSA-180786	Extension of Telomeres	5/475	30/10513	0.0103042	0.034913	0.0238198	1736/6117/5424/5984/2237	5	DKC1/RPA1/POLD1/RFC4/FEN1	O60832/P27694/P28340/P35249/P39748	O60832/P27694/P28340/P35249/P39748	H/ACA ribonucleoprotein complex subunit 4/Replication protein A 70 kDa DNA-binding subunit;Replication protein A 70 kDa DNA-binding subunit, N-terminally processed/DNA polymerase delta catalytic subunit/Replication factor C subunit 4/Flap endonuclease 1
Prefers 2YnAd	R-HSA-156580	Phase II - Conjugation of compounds	11/475	110/10513	0.0107867	0.036405	0.0248377	7358/79017/9060/10380/2950/2098/2730/2937/9446/7360/55748	11	UGDH/GGCT/PAPSS2/BPNT1/GSTP1/ESD/GCLM/GSS/GSTO1/UGP2/CNDP2	O60701/O75223/O95340/O95861/P09211/P10768/P48507/P48637/P78417/Q16851/Q96KP4	O60701/O75223/O95340/O95861/P09211/P10768/P48507/P48637/P78417/Q16851/Q96KP4	UDP-glucose 6-dehydrogenase/Gamma-glutamylcyclotransferase/Bifunctional 3-phosphoadenosine 5-phosphosulfate synthase 2;Sulfate adenylyltransferase;Adenylyl-sulfate kinase/3(2),5-bisphosphate nucleotidase 1/Glutathione S-transferase P/S-formylglutathione hydrolase/Glutamate--cysteine ligase regulatory subunit/Glutathione synthetase/Glutathione S-transferase omega-1/UTP--glucose-1-phosphate uridyly…
Prefers 2YnAd	R-HSA-5625900	RHO GTPases activate CIT	4/475	20/10513	0.0111984	0.0375016	0.0255859	389/4637/387/5500	4	RHOC/MYL6/RHOA/PPP1CB	P08134/P60660/P61586/P62140	P08134;P62745/P60660;P14649/P61586/P62140	Rho-related GTP-binding protein RhoC/Myosin light polypeptide 6/Transforming protein RhoA/Serine/threonine-protein phosphatase PP1-beta catalytic subunit
Prefers 2YnAd	R-HSA-69186	Lagging Strand Synthesis	4/475	20/10513	0.0111984	0.0375016	0.0255859	6117/5424/5984/2237	4	RPA1/POLD1/RFC4/FEN1	P27694/P28340/P35249/P39748	P27694/P28340/P35249/P39748	Replication protein A 70 kDa DNA-binding subunit;Replication protein A 70 kDa DNA-binding subunit, N-terminally processed/DNA polymerase delta catalytic subunit/Replication factor C subunit 4/Flap endonuclease 1
Prefers 2YnAd	R-HSA-174414	Processive synthesis on the C-strand of the telomere	3/475	11/10513	0.0115263	0.0384506	0.0262334	6117/5424/2237	3	RPA1/POLD1/FEN1	P27694/P28340/P39748	P27694/P28340/P39748	Replication protein A 70 kDa DNA-binding subunit;Replication protein A 70 kDa DNA-binding subunit, N-terminally processed/DNA polymerase delta catalytic subunit/Flap endonuclease 1
Prefers 2YnAd	R-HSA-109606	Intrinsic Pathway for Apoptosis	6/475	43/10513	0.0121439	0.0403551	0.0275327	7529/7531/7534/54205/7533/581	6	YWHAB/YWHAE/YWHAZ/CYCS/YWHAH/BAX	P31946/P62258/P63104/P99999/Q04917/Q07812	P31946/P62258/P63104/P99999;CON__P62894/Q04917/Q07812	14-3-3 protein beta/alpha;14-3-3 protein beta/alpha, N-terminally processed/14-3-3 protein epsilon/14-3-3 protein zeta/delta/Cytochrome c/14-3-3 protein eta/Apoptosis regulator BAX
Prefers 2YnAd	R-HSA-69618	Mitotic Spindle Checkpoint	11/475	112/10513	0.0122561	0.0405718	0.0276806	1783/9184/6249/5048/5903/991/147841/79902/83540/55920/10726	11	DYNC1LI2/BUB3/CLIP1/PAFAH1B1/RANBP2/CDC20/SPC24/NUP85/NUF2/RCC2/NUDC	O43237/O43684/P30622/P43034/P49792/Q12834/Q8NBT2/Q9BW27/Q9BZD4/Q9P258/Q9Y266	O43237/O43684/P30622/P43034/P49792;A6NKT7;P0DJD0;P0DJD1;Q7Z3J3;Q99666;O14715;Q05823;Q8ND04/Q12834/Q8NBT2;REV__O14524;REV__Q5TB80;Q8IYE1;Q569K6;Q8TE76;Q2KHM9;Q5VT97;O15078/Q9BW27/Q9BZD4/Q9P258/Q9Y266	Cytoplasmic dynein 1 light intermediate chain 2/Mitotic checkpoint protein BUB3/CAP-Gly domain-containing linker protein 1/Platelet-activating factor acetylhydrolase IB subunit alpha/E3 SUMO-protein ligase RanBP2/Cell division cycle protein 20 homolog/Kinetochore protein Spc24/Nuclear pore complex protein Nup85/Kinetochore protein Nuf2/Protein RCC2/Nuclear migration protein nudC
Prefers 2YnAd	R-HSA-5651801	PCNA-Dependent Long Patch Base Excision Repair	4/475	21/10513	0.0133498	0.0440236	0.0300356	6117/5424/5984/2237	4	RPA1/POLD1/RFC4/FEN1	P27694/P28340/P35249/P39748	P27694/P28340/P35249/P39748	Replication protein A 70 kDa DNA-binding subunit;Replication protein A 70 kDa DNA-binding subunit, N-terminally processed/DNA polymerase delta catalytic subunit/Replication factor C subunit 4/Flap endonuclease 1
Prefers 2YnAd	R-HSA-5673001	RAF/MAP kinase cascade	19/475	243/10513	0.0140999	0.0463206	0.0316028	10213/5702/5689/5682/5684/5685/5692/7529/5704/5691/5536/5687/5705/5706/6711/5708/6709/5711/5695	19	PSMD14/PSMC3/PSMB1/PSMA1/PSMA3/PSMA4/PSMB4/YWHAB/PSMC4/PSMB3/PPP5C/PSMA6/PSMC5/PSMC6/SPTBN1/PSMD2/SPTAN1/PSMD5/PSMB7	O00487/P17980/P20618/P25786/P25788/P25789/P28070/P31946/P43686/P49720/P53041/P60900/P62195/P62333/Q01082/Q13200/Q13813/Q16401/Q99436	O00487/P17980/P20618/P25786/P25788/P25789/P28070/P31946/P43686/P49720/P53041/P60900/P62195;Q8NB90/P62333/Q01082;O15020;P11277;REV__Q9HBG6;Q86UT5;Q8N4A0/Q13200/Q13813/Q16401/Q99436	26S proteasome non-ATPase regulatory subunit 14/26S protease regulatory subunit 6A/Proteasome subunit beta type-1/Proteasome subunit alpha type-1/Proteasome subunit alpha type-3/Proteasome subunit alpha type-4/Proteasome subunit beta type-4/14-3-3 protein beta/alpha;14-3-3 protein beta/alpha, N-terminally processed/26S protease regulatory subunit 6B/Proteasome subunit beta type-3/Serine/threonine…
Prefers 2YnAd	R-HSA-8854691	Interleukin-20 family signaling	20/475	261/10513	0.0146837	0.0480558	0.0327866	10213/5702/5689/5682/5684/5685/5692/7529/5704/5691/5536/5687/5705/5706/6711/5781/5708/6709/5711/5695	20	PSMD14/PSMC3/PSMB1/PSMA1/PSMA3/PSMA4/PSMB4/YWHAB/PSMC4/PSMB3/PPP5C/PSMA6/PSMC5/PSMC6/SPTBN1/PTPN11/PSMD2/SPTAN1/PSMD5/PSMB7	O00487/P17980/P20618/P25786/P25788/P25789/P28070/P31946/P43686/P49720/P53041/P60900/P62195/P62333/Q01082/Q06124/Q13200/Q13813/Q16401/Q99436	O00487/P17980/P20618/P25786/P25788/P25789/P28070/P31946/P43686/P49720/P53041/P60900/P62195;Q8NB90/P62333/Q01082;O15020;P11277;REV__Q9HBG6;Q86UT5;Q8N4A0/Q06124/Q13200/Q13813/Q16401/Q99436	26S proteasome non-ATPase regulatory subunit 14/26S protease regulatory subunit 6A/Proteasome subunit beta type-1/Proteasome subunit alpha type-1/Proteasome subunit alpha type-3/Proteasome subunit alpha type-4/Proteasome subunit beta type-4/14-3-3 protein beta/alpha;14-3-3 protein beta/alpha, N-terminally processed/26S protease regulatory subunit 6B/Proteasome subunit beta type-3/Serine/threonine…
Prefers 2YnAd	R-HSA-176974	Unwinding of DNA	3/475	12/10513	0.0148603	0.0480873	0.0328081	4176/4171/4175	3	MCM7/MCM2/MCM6	P33993/P49736/Q14566	P33993/P49736/Q14566	DNA replication licensing factor MCM7/DNA replication licensing factor MCM2/DNA replication licensing factor MCM6
Prefers 2YnAd	R-HSA-3371511	HSF1 activation	3/475	12/10513	0.0148603	0.0480873	0.0328081	6117/7531/10728	3	RPA1/YWHAE/PTGES3	P27694/P62258/Q15185	P27694/P62258/Q15185	Replication protein A 70 kDa DNA-binding subunit;Replication protein A 70 kDa DNA-binding subunit, N-terminally processed/14-3-3 protein epsilon/Prostaglandin E synthase 3
Prefers 2YnAd	R-HSA-73817	Purine ribonucleoside monophosphate biosynthesis	3/475	12/10513	0.0148603	0.0480873	0.0328081	5198/158/8833	3	PFAS/ADSL/GMPS	O15067/P30566/P49915	O15067/P30566/P49915	Phosphoribosylformylglycinamidine synthase/Adenylosuccinate lyase/GMP synthase [glutamine-hydrolyzing]
Prefers 6YnAd	R-HSA-72613	Eukaryotic Translation Initiation	12/118	121/10513	9.50246e-09	2.40412e-06	1.68544e-06	1975/6133/6146/6125/3646/6210/6230/6234/6227/1981/7458/8890	12	EIF4B/RPL9/RPL22/RPL5/EIF3E/RPS15A/RPS25/RPS28/RPS21/EIF4G1/EIF4H/EIF2B4	P23588/P32969/P35268/P46777/P60228/P62244/P62851/P62857/P63220/Q04637/Q15056/Q9UI10	P23588/P32969;REV__O75648/P35268/P46777/P60228/P62244/P62851/P62857/P63220/Q04637;O43432;REV__Q8NEG2/Q15056/Q9UI10	Eukaryotic translation initiation factor 4B/60S ribosomal protein L9/60S ribosomal protein L22/60S ribosomal protein L5/Eukaryotic translation initiation factor 3 subunit E/40S ribosomal protein S15a/40S ribosomal protein S25/40S ribosomal protein S28/40S ribosomal protein S21/Eukaryotic translation initiation factor 4 gamma 1/Eukaryotic translation initiation factor 4H/Translation initiation fac…
Prefers 6YnAd	R-HSA-72737	Cap-dependent Translation Initiation	12/118	121/10513	9.50246e-09	2.40412e-06	1.68544e-06	1975/6133/6146/6125/3646/6210/6230/6234/6227/1981/7458/8890	12	EIF4B/RPL9/RPL22/RPL5/EIF3E/RPS15A/RPS25/RPS28/RPS21/EIF4G1/EIF4H/EIF2B4	P23588/P32969/P35268/P46777/P60228/P62244/P62851/P62857/P63220/Q04637/Q15056/Q9UI10	P23588/P32969;REV__O75648/P35268/P46777/P60228/P62244/P62851/P62857/P63220/Q04637;O43432;REV__Q8NEG2/Q15056/Q9UI10	Eukaryotic translation initiation factor 4B/60S ribosomal protein L9/60S ribosomal protein L22/60S ribosomal protein L5/Eukaryotic translation initiation factor 3 subunit E/40S ribosomal protein S15a/40S ribosomal protein S25/40S ribosomal protein S28/40S ribosomal protein S21/Eukaryotic translation initiation factor 4 gamma 1/Eukaryotic translation initiation factor 4H/Translation initiation fac…
Prefers 6YnAd	R-HSA-72766	Translation	17/118	292/10513	2.44106e-08	4.11726e-06	2.88645e-06	9521/3035/1975/1933/1937/6133/6146/6125/3646/6210/6230/6234/6227/1981/7458/8890/2193	17	EEF1E1/HARS/EIF4B/EEF1B2/EEF1G/RPL9/RPL22/RPL5/EIF3E/RPS15A/RPS25/RPS28/RPS21/EIF4G1/EIF4H/EIF2B4/FARSA	O43324/P12081/P23588/P24534/P26641/P32969/P35268/P46777/P60228/P62244/P62851/P62857/P63220/Q04637/Q15056/Q9UI10/Q9Y285	O43324/P12081;P49590;P11487/P23588/P24534/P26641/P32969;REV__O75648/P35268/P46777/P60228/P62244/P62851/P62857/P63220/Q04637;O43432;REV__Q8NEG2/Q15056/Q9UI10/Q9Y285	Eukaryotic translation elongation factor 1 epsilon-1/Histidine--tRNA ligase, cytoplasmic/Eukaryotic translation initiation factor 4B/Elongation factor 1-beta/Elongation factor 1-gamma/60S ribosomal protein L9/60S ribosomal protein L22/60S ribosomal protein L5/Eukaryotic translation initiation factor 3 subunit E/40S ribosomal protein S15a/40S ribosomal protein S25/40S ribosomal protein S28/40S rib…
Prefers 6YnAd	R-HSA-156827	L13a-mediated translational silencing of Ceruloplasmin expression	11/118	113/10513	4.93937e-08	5.48072e-06	3.84232e-06	1975/6133/6146/6125/3646/6210/6230/6234/6227/1981/7458	11	EIF4B/RPL9/RPL22/RPL5/EIF3E/RPS15A/RPS25/RPS28/RPS21/EIF4G1/EIF4H	P23588/P32969/P35268/P46777/P60228/P62244/P62851/P62857/P63220/Q04637/Q15056	P23588/P32969;REV__O75648/P35268/P46777/P60228/P62244/P62851/P62857/P63220/Q04637;O43432;REV__Q8NEG2/Q15056	Eukaryotic translation initiation factor 4B/60S ribosomal protein L9/60S ribosomal protein L22/60S ribosomal protein L5/Eukaryotic translation initiation factor 3 subunit E/40S ribosomal protein S15a/40S ribosomal protein S25/40S ribosomal protein S28/40S ribosomal protein S21/Eukaryotic translation initiation factor 4 gamma 1/Eukaryotic translation initiation factor 4H
Prefers 6YnAd	R-HSA-72706	GTP hydrolysis and joining of the 60S ribosomal subunit	11/118	114/10513	5.41574e-08	5.48072e-06	3.84232e-06	1975/6133/6146/6125/3646/6210/6230/6234/6227/1981/7458	11	EIF4B/RPL9/RPL22/RPL5/EIF3E/RPS15A/RPS25/RPS28/RPS21/EIF4G1/EIF4H	P23588/P32969/P35268/P46777/P60228/P62244/P62851/P62857/P63220/Q04637/Q15056	P23588/P32969;REV__O75648/P35268/P46777/P60228/P62244/P62851/P62857/P63220/Q04637;O43432;REV__Q8NEG2/Q15056	Eukaryotic translation initiation factor 4B/60S ribosomal protein L9/60S ribosomal protein L22/60S ribosomal protein L5/Eukaryotic translation initiation factor 3 subunit E/40S ribosomal protein S15a/40S ribosomal protein S25/40S ribosomal protein S28/40S ribosomal protein S21/Eukaryotic translation initiation factor 4 gamma 1/Eukaryotic translation initiation factor 4H
Prefers 6YnAd	R-HSA-72649	Translation initiation complex formation	8/118	60/10513	3.11965e-07	2.24992e-05	1.57733e-05	1975/3646/6210/6230/6234/6227/1981/7458	8	EIF4B/EIF3E/RPS15A/RPS25/RPS28/RPS21/EIF4G1/EIF4H	P23588/P60228/P62244/P62851/P62857/P63220/Q04637/Q15056	P23588/P60228/P62244/P62851/P62857/P63220/Q04637;O43432;REV__Q8NEG2/Q15056	Eukaryotic translation initiation factor 4B/Eukaryotic translation initiation factor 3 subunit E/40S ribosomal protein S15a/40S ribosomal protein S25/40S ribosomal protein S28/40S ribosomal protein S21/Eukaryotic translation initiation factor 4 gamma 1/Eukaryotic translation initiation factor 4H
Prefers 6YnAd	R-HSA-72702	Ribosomal scanning and start codon recognition	8/118	60/10513	3.11965e-07	2.24992e-05	1.57733e-05	1975/3646/6210/6230/6234/6227/1981/7458	8	EIF4B/EIF3E/RPS15A/RPS25/RPS28/RPS21/EIF4G1/EIF4H	P23588/P60228/P62244/P62851/P62857/P63220/Q04637/Q15056	P23588/P60228/P62244/P62851/P62857/P63220/Q04637;O43432;REV__Q8NEG2/Q15056	Eukaryotic translation initiation factor 4B/Eukaryotic translation initiation factor 3 subunit E/40S ribosomal protein S15a/40S ribosomal protein S25/40S ribosomal protein S28/40S ribosomal protein S21/Eukaryotic translation initiation factor 4 gamma 1/Eukaryotic translation initiation factor 4H
Prefers 6YnAd	R-HSA-72662	Activation of the mRNA upon binding of the cap-binding complex and eIFs, and subsequent binding to 43S	8/118	61/10513	3.55719e-07	2.24992e-05	1.57733e-05	1975/3646/6210/6230/6234/6227/1981/7458	8	EIF4B/EIF3E/RPS15A/RPS25/RPS28/RPS21/EIF4G1/EIF4H	P23588/P60228/P62244/P62851/P62857/P63220/Q04637/Q15056	P23588/P60228/P62244/P62851/P62857/P63220/Q04637;O43432;REV__Q8NEG2/Q15056	Eukaryotic translation initiation factor 4B/Eukaryotic translation initiation factor 3 subunit E/40S ribosomal protein S15a/40S ribosomal protein S25/40S ribosomal protein S28/40S ribosomal protein S21/Eukaryotic translation initiation factor 4 gamma 1/Eukaryotic translation initiation factor 4H
Prefers 6YnAd	R-HSA-9010553	Regulation of expression of SLITs and ROBOs	12/118	172/10513	4.75268e-07	2.67206e-05	1.87328e-05	6133/6146/6125/6210/6230/6234/6227/1981/5720/9861/5721/9939	12	RPL9/RPL22/RPL5/RPS15A/RPS25/RPS28/RPS21/EIF4G1/PSME1/PSMD6/PSME2/RBM8A	P32969/P35268/P46777/P62244/P62851/P62857/P63220/Q04637/Q06323/Q15008/Q9UL46/Q9Y5S9	P32969;REV__O75648/P35268/P46777/P62244/P62851/P62857/P63220/Q04637;O43432;REV__Q8NEG2/Q06323/Q15008/Q9UL46/Q9Y5S9	60S ribosomal protein L9/60S ribosomal protein L22/60S ribosomal protein L5/40S ribosomal protein S15a/40S ribosomal protein S25/40S ribosomal protein S28/40S ribosomal protein S21/Eukaryotic translation initiation factor 4 gamma 1/Proteasome activator complex subunit 1/26S proteasome non-ATPase regulatory subunit 6/Proteasome activator complex subunit 2/RNA-binding protein 8A
Prefers 6YnAd	R-HSA-72163	mRNA Splicing - Major Pathway	12/118	183/10513	9.2379e-07	4.19454e-05	2.94063e-05	11051/10084/10285/2963/3187/3190/11157/1994/11100/83443/22827/9939	12	NUDT21/PQBP1/SMNDC1/GTF2F2/HNRNPH1/HNRNPK/LSM6/ELAVL1/HNRNPUL1/SF3B5/PUF60/RBM8A	O43809/O60828/O75940/P13984/P31943/P61978/P62312/Q15717/Q9BUJ2/Q9BWJ5/Q9UHX1/Q9Y5S9	O43809/O60828/O75940/P13984/P31943;Q9NQA5/P61978/P62312/Q15717/Q9BUJ2/Q9BWJ5/Q9UHX1/Q9Y5S9	Cleavage and polyadenylation specificity factor subunit 5/Polyglutamine-binding protein 1/Survival of motor neuron-related-splicing factor 30/General transcription factor IIF subunit 2/Heterogeneous nuclear ribonucleoprotein H;Heterogeneous nuclear ribonucleoprotein H, N-terminally processed/Heterogeneous nuclear ribonucleoprotein K/U6 snRNA-associated Sm-like protein LSm6/ELAV-like protein 1/Het…
Prefers 6YnAd	R-HSA-376176	Signaling by ROBO receptors	13/118	219/10513	9.85158e-07	4.19454e-05	2.94063e-05	6133/6146/6125/7408/6210/6230/6234/6227/1981/5720/9861/5721/9939	13	RPL9/RPL22/RPL5/VASP/RPS15A/RPS25/RPS28/RPS21/EIF4G1/PSME1/PSMD6/PSME2/RBM8A	P32969/P35268/P46777/P50552/P62244/P62851/P62857/P63220/Q04637/Q06323/Q15008/Q9UL46/Q9Y5S9	P32969;REV__O75648/P35268/P46777/P50552/P62244/P62851/P62857/P63220/Q04637;O43432;REV__Q8NEG2/Q06323/Q15008/Q9UL46/Q9Y5S9	60S ribosomal protein L9/60S ribosomal protein L22/60S ribosomal protein L5/Vasodilator-stimulated phosphoprotein/40S ribosomal protein S15a/40S ribosomal protein S25/40S ribosomal protein S28/40S ribosomal protein S21/Eukaryotic translation initiation factor 4 gamma 1/Proteasome activator complex subunit 1/26S proteasome non-ATPase regulatory subunit 6/Proteasome activator complex subunit 2/RNA-…
Prefers 6YnAd	R-HSA-156842	Eukaryotic Translation Elongation	9/118	94/10513	9.94752e-07	4.19454e-05	2.94063e-05	1933/1937/6133/6146/6125/6210/6230/6234/6227	9	EEF1B2/EEF1G/RPL9/RPL22/RPL5/RPS15A/RPS25/RPS28/RPS21	P24534/P26641/P32969/P35268/P46777/P62244/P62851/P62857/P63220	P24534/P26641/P32969;REV__O75648/P35268/P46777/P62244/P62851/P62857/P63220	Elongation factor 1-beta/Elongation factor 1-gamma/60S ribosomal protein L9/60S ribosomal protein L22/60S ribosomal protein L5/40S ribosomal protein S15a/40S ribosomal protein S25/40S ribosomal protein S28/40S ribosomal protein S21
Prefers 6YnAd	R-HSA-168254	Influenza Infection	11/118	155/10513	1.23743e-06	4.81647e-05	3.37664e-05	3840/1211/2963/6133/6146/6125/6210/6230/6234/6227/2926	11	KPNA4/CLTA/GTF2F2/RPL9/RPL22/RPL5/RPS15A/RPS25/RPS28/RPS21/GRSF1	O00629/P09496/P13984/P32969/P35268/P46777/P62244/P62851/P62857/P63220/Q12849	O00629/P09496/P13984/P32969;REV__O75648/P35268/P46777/P62244/P62851/P62857/P63220/Q12849	Importin subunit alpha-3/Clathrin light chain A/General transcription factor IIF subunit 2/60S ribosomal protein L9/60S ribosomal protein L22/60S ribosomal protein L5/40S ribosomal protein S15a/40S ribosomal protein S25/40S ribosomal protein S28/40S ribosomal protein S21/G-rich sequence factor 1
Prefers 6YnAd	R-HSA-72172	mRNA Splicing	12/118	191/10513	1.45458e-06	5.25725e-05	3.68565e-05	11051/10084/10285/2963/3187/3190/11157/1994/11100/83443/22827/9939	12	NUDT21/PQBP1/SMNDC1/GTF2F2/HNRNPH1/HNRNPK/LSM6/ELAVL1/HNRNPUL1/SF3B5/PUF60/RBM8A	O43809/O60828/O75940/P13984/P31943/P61978/P62312/Q15717/Q9BUJ2/Q9BWJ5/Q9UHX1/Q9Y5S9	O43809/O60828/O75940/P13984/P31943;Q9NQA5/P61978/P62312/Q15717/Q9BUJ2/Q9BWJ5/Q9UHX1/Q9Y5S9	Cleavage and polyadenylation specificity factor subunit 5/Polyglutamine-binding protein 1/Survival of motor neuron-related-splicing factor 30/General transcription factor IIF subunit 2/Heterogeneous nuclear ribonucleoprotein H;Heterogeneous nuclear ribonucleoprotein H, N-terminally processed/Heterogeneous nuclear ribonucleoprotein K/U6 snRNA-associated Sm-like protein LSm6/ELAV-like protein 1/Het…
Prefers 6YnAd	R-HSA-168255	Influenza Life Cycle	10/118	144/10513	4.69411e-06	0.000158348	0.000111012	1211/2963/6133/6146/6125/6210/6230/6234/6227/2926	10	CLTA/GTF2F2/RPL9/RPL22/RPL5/RPS15A/RPS25/RPS28/RPS21/GRSF1	P09496/P13984/P32969/P35268/P46777/P62244/P62851/P62857/P63220/Q12849	P09496/P13984/P32969;REV__O75648/P35268/P46777/P62244/P62851/P62857/P63220/Q12849	Clathrin light chain A/General transcription factor IIF subunit 2/60S ribosomal protein L9/60S ribosomal protein L22/60S ribosomal protein L5/40S ribosomal protein S15a/40S ribosomal protein S25/40S ribosomal protein S28/40S ribosomal protein S21/G-rich sequence factor 1
Prefers 6YnAd	R-HSA-5663205	Infectious disease	16/118	384/10513	5.66702e-06	0.000163094	0.000114339	3840/1211/2963/6133/6146/6125/6210/6230/6234/6500/6227/5720/2926/9861/5721/11198	16	KPNA4/CLTA/GTF2F2/RPL9/RPL22/RPL5/RPS15A/RPS25/RPS28/SKP1/RPS21/PSME1/GRSF1/PSMD6/PSME2/SUPT16H	O00629/P09496/P13984/P32969/P35268/P46777/P62244/P62851/P62857/P63208/P63220/Q06323/Q12849/Q15008/Q9UL46/Q9Y5B9	O00629/P09496/P13984/P32969;REV__O75648/P35268/P46777/P62244/P62851/P62857/P63208/P63220/Q06323/Q12849/Q15008/Q9UL46/Q9Y5B9	Importin subunit alpha-3/Clathrin light chain A/General transcription factor IIF subunit 2/60S ribosomal protein L9/60S ribosomal protein L22/60S ribosomal protein L5/40S ribosomal protein S15a/40S ribosomal protein S25/40S ribosomal protein S28/S-phase kinase-associated protein 1/40S ribosomal protein S21/Proteasome activator complex subunit 1/G-rich sequence factor 1/26S proteasome non-ATPase r…
Prefers 6YnAd	R-HSA-927802	Nonsense-Mediated Decay (NMD)	9/118	116/10513	5.80177e-06	0.000163094	0.000114339	6133/6146/6125/6210/6230/6234/6227/1981/9939	9	RPL9/RPL22/RPL5/RPS15A/RPS25/RPS28/RPS21/EIF4G1/RBM8A	P32969/P35268/P46777/P62244/P62851/P62857/P63220/Q04637/Q9Y5S9	P32969;REV__O75648/P35268/P46777/P62244/P62851/P62857/P63220/Q04637;O43432;REV__Q8NEG2/Q9Y5S9	60S ribosomal protein L9/60S ribosomal protein L22/60S ribosomal protein L5/40S ribosomal protein S15a/40S ribosomal protein S25/40S ribosomal protein S28/40S ribosomal protein S21/Eukaryotic translation initiation factor 4 gamma 1/RNA-binding protein 8A
Prefers 6YnAd	R-HSA-975957	Nonsense Mediated Decay (NMD) enhanced by the Exon Junction Complex (EJC)	9/118	116/10513	5.80177e-06	0.000163094	0.000114339	6133/6146/6125/6210/6230/6234/6227/1981/9939	9	RPL9/RPL22/RPL5/RPS15A/RPS25/RPS28/RPS21/EIF4G1/RBM8A	P32969/P35268/P46777/P62244/P62851/P62857/P63220/Q04637/Q9Y5S9	P32969;REV__O75648/P35268/P46777/P62244/P62851/P62857/P63220/Q04637;O43432;REV__Q8NEG2/Q9Y5S9	60S ribosomal protein L9/60S ribosomal protein L22/60S ribosomal protein L5/40S ribosomal protein S15a/40S ribosomal protein S25/40S ribosomal protein S28/40S ribosomal protein S21/Eukaryotic translation initiation factor 4 gamma 1/RNA-binding protein 8A
Prefers 6YnAd	R-HSA-192823	Viral mRNA Translation	8/118	90/10513	7.14451e-06	0.000181072	0.000126943	6133/6146/6125/6210/6230/6234/6227/2926	8	RPL9/RPL22/RPL5/RPS15A/RPS25/RPS28/RPS21/GRSF1	P32969/P35268/P46777/P62244/P62851/P62857/P63220/Q12849	P32969;REV__O75648/P35268/P46777/P62244/P62851/P62857/P63220/Q12849	60S ribosomal protein L9/60S ribosomal protein L22/60S ribosomal protein L5/40S ribosomal protein S15a/40S ribosomal protein S25/40S ribosomal protein S28/40S ribosomal protein S21/G-rich sequence factor 1
Prefers 6YnAd	R-HSA-2408522	Selenoamino acid metabolism	9/118	119/10513	7.157e-06	0.000181072	0.000126943	9521/191/6133/6146/6125/6210/6230/6234/6227	9	EEF1E1/AHCY/RPL9/RPL22/RPL5/RPS15A/RPS25/RPS28/RPS21	O43324/P23526/P32969/P35268/P46777/P62244/P62851/P62857/P63220	O43324/P23526/P32969;REV__O75648/P35268/P46777/P62244/P62851/P62857/P63220	Eukaryotic translation elongation factor 1 epsilon-1/Adenosylhomocysteinase/60S ribosomal protein L9/60S ribosomal protein L22/60S ribosomal protein L5/40S ribosomal protein S15a/40S ribosomal protein S25/40S ribosomal protein S28/40S ribosomal protein S21
Prefers 6YnAd	R-HSA-975956	Nonsense Mediated Decay (NMD) independent of the Exon Junction Complex (EJC)	8/118	96/10513	1.15571e-05	0.000278471	0.000195225	6133/6146/6125/6210/6230/6234/6227/1981	8	RPL9/RPL22/RPL5/RPS15A/RPS25/RPS28/RPS21/EIF4G1	P32969/P35268/P46777/P62244/P62851/P62857/P63220/Q04637	P32969;REV__O75648/P35268/P46777/P62244/P62851/P62857/P63220/Q04637;O43432;REV__Q8NEG2	60S ribosomal protein L9/60S ribosomal protein L22/60S ribosomal protein L5/40S ribosomal protein S15a/40S ribosomal protein S25/40S ribosomal protein S28/40S ribosomal protein S21/Eukaryotic translation initiation factor 4 gamma 1
Prefers 6YnAd	R-HSA-72203	Processing of Capped Intron-Containing Pre-mRNA	12/118	243/10513	1.73181e-05	0.000392949	0.000275481	11051/10084/10285/2963/3187/3190/11157/1994/11100/83443/22827/9939	12	NUDT21/PQBP1/SMNDC1/GTF2F2/HNRNPH1/HNRNPK/LSM6/ELAVL1/HNRNPUL1/SF3B5/PUF60/RBM8A	O43809/O60828/O75940/P13984/P31943/P61978/P62312/Q15717/Q9BUJ2/Q9BWJ5/Q9UHX1/Q9Y5S9	O43809/O60828/O75940/P13984/P31943;Q9NQA5/P61978/P62312/Q15717/Q9BUJ2/Q9BWJ5/Q9UHX1/Q9Y5S9	Cleavage and polyadenylation specificity factor subunit 5/Polyglutamine-binding protein 1/Survival of motor neuron-related-splicing factor 30/General transcription factor IIF subunit 2/Heterogeneous nuclear ribonucleoprotein H;Heterogeneous nuclear ribonucleoprotein H, N-terminally processed/Heterogeneous nuclear ribonucleoprotein K/U6 snRNA-associated Sm-like protein LSm6/ELAV-like protein 1/Het…
Prefers 6YnAd	R-HSA-168273	Influenza Viral RNA Transcription and Replication	9/118	134/10513	1.87571e-05	0.000392949	0.000275481	2963/6133/6146/6125/6210/6230/6234/6227/2926	9	GTF2F2/RPL9/RPL22/RPL5/RPS15A/RPS25/RPS28/RPS21/GRSF1	P13984/P32969/P35268/P46777/P62244/P62851/P62857/P63220/Q12849	P13984/P32969;REV__O75648/P35268/P46777/P62244/P62851/P62857/P63220/Q12849	General transcription factor IIF subunit 2/60S ribosomal protein L9/60S ribosomal protein L22/60S ribosomal protein L5/40S ribosomal protein S15a/40S ribosomal protein S25/40S ribosomal protein S28/40S ribosomal protein S21/G-rich sequence factor 1
Prefers 6YnAd	R-HSA-15869	Metabolism of nucleotides	8/118	103/10513	1.94145e-05	0.000392949	0.000275481	3251/203/7295/3615/4830/10606/471/1854	8	HPRT1/AK1/TXN/IMPDH2/NME1/PAICS/ATIC/DUT	P00492/P00568/P10599/P12268/P15531/P22234/P31939/P33316	P00492/P00568/P10599/P12268;P20839/P15531/P22234;REV__P51178/P31939/P33316	Hypoxanthine-guanine phosphoribosyltransferase/Adenylate kinase isoenzyme 1/Thioredoxin/Inosine-5-monophosphate dehydrogenase 2/Nucleoside diphosphate kinase A/Multifunctional protein ADE2;Phosphoribosylaminoimidazole-succinocarboxamide synthase;Phosphoribosylaminoimidazole carboxylase/Bifunctional purine biosynthesis protein PURH;Phosphoribosylaminoimidazolecarboxamide formyltransferase;IMP cycl…
Prefers 6YnAd	R-HSA-72689	Formation of a pool of free 40S subunits	8/118	103/10513	1.94145e-05	0.000392949	0.000275481	6133/6146/6125/3646/6210/6230/6234/6227	8	RPL9/RPL22/RPL5/EIF3E/RPS15A/RPS25/RPS28/RPS21	P32969/P35268/P46777/P60228/P62244/P62851/P62857/P63220	P32969;REV__O75648/P35268/P46777/P60228/P62244/P62851/P62857/P63220	60S ribosomal protein L9/60S ribosomal protein L22/60S ribosomal protein L5/Eukaryotic translation initiation factor 3 subunit E/40S ribosomal protein S15a/40S ribosomal protein S25/40S ribosomal protein S28/40S ribosomal protein S21
Prefers 6YnAd	R-HSA-156902	Peptide chain elongation	7/118	90/10513	6.49842e-05	0.00126469	0.000886626	6133/6146/6125/6210/6230/6234/6227	7	RPL9/RPL22/RPL5/RPS15A/RPS25/RPS28/RPS21	P32969/P35268/P46777/P62244/P62851/P62857/P63220	P32969;REV__O75648/P35268/P46777/P62244/P62851/P62857/P63220	60S ribosomal protein L9/60S ribosomal protein L22/60S ribosomal protein L5/40S ribosomal protein S15a/40S ribosomal protein S25/40S ribosomal protein S28/40S ribosomal protein S21
Prefers 6YnAd	R-HSA-2408557	Selenocysteine synthesis	7/118	94/10513	8.58029e-05	0.00155058	0.00108705	6133/6146/6125/6210/6230/6234/6227	7	RPL9/RPL22/RPL5/RPS15A/RPS25/RPS28/RPS21	P32969/P35268/P46777/P62244/P62851/P62857/P63220	P32969;REV__O75648/P35268/P46777/P62244/P62851/P62857/P63220	60S ribosomal protein L9/60S ribosomal protein L22/60S ribosomal protein L5/40S ribosomal protein S15a/40S ribosomal protein S25/40S ribosomal protein S28/40S ribosomal protein S21
Prefers 6YnAd	R-HSA-72764	Eukaryotic Translation Termination	7/118	94/10513	8.58029e-05	0.00155058	0.00108705	6133/6146/6125/6210/6230/6234/6227	7	RPL9/RPL22/RPL5/RPS15A/RPS25/RPS28/RPS21	P32969/P35268/P46777/P62244/P62851/P62857/P63220	P32969;REV__O75648/P35268/P46777/P62244/P62851/P62857/P63220	60S ribosomal protein L9/60S ribosomal protein L22/60S ribosomal protein L5/40S ribosomal protein S15a/40S ribosomal protein S25/40S ribosomal protein S28/40S ribosomal protein S21
Prefers 6YnAd	R-HSA-5607764	CLEC7A (Dectin-1) signaling	7/118	101/10513	0.000135163	0.00235836	0.00165336	9040/6500/5720/7335/387522/9861/5721	7	UBE2M/SKP1/PSME1/UBE2V1/PSMD6/PSME2	P61081/P63208/Q06323/Q13404/Q15008/Q9UL46	P61081/P63208/Q06323/Q13404/Q15008/Q9UL46	NEDD8-conjugating enzyme Ubc12/S-phase kinase-associated protein 1/Proteasome activator complex subunit 1/Ubiquitin-conjugating enzyme E2 variant 1/26S proteasome non-ATPase regulatory subunit 6/Proteasome activator complex subunit 2
Prefers 6YnAd	R-HSA-71291	Metabolism of amino acids and derivatives	13/118	365/10513	0.000221228	0.00373137	0.00261592	9521/191/6133/6146/6125/223/6210/6230/6234/6227/5720/9861/5721	13	EEF1E1/AHCY/RPL9/RPL22/RPL5/ALDH9A1/RPS15A/RPS25/RPS28/RPS21/PSME1/PSMD6/PSME2	O43324/P23526/P32969/P35268/P46777/P49189/P62244/P62851/P62857/P63220/Q06323/Q15008/Q9UL46	O43324/P23526/P32969;REV__O75648/P35268/P46777/P49189/P62244/P62851/P62857/P63220/Q06323/Q15008/Q9UL46	Eukaryotic translation elongation factor 1 epsilon-1/Adenosylhomocysteinase/60S ribosomal protein L9/60S ribosomal protein L22/60S ribosomal protein L5/4-trimethylaminobutyraldehyde dehydrogenase/40S ribosomal protein S15a/40S ribosomal protein S25/40S ribosomal protein S28/40S ribosomal protein S21/Proteasome activator complex subunit 1/26S proteasome non-ATPase regulatory subunit 6/Proteasome a…
Prefers 6YnAd	R-HSA-1799339	SRP-dependent cotranslational protein targeting to membrane	7/118	113/10513	0.000271728	0.00431899	0.00302788	6133/6146/6125/6210/6230/6234/6227	7	RPL9/RPL22/RPL5/RPS15A/RPS25/RPS28/RPS21	P32969/P35268/P46777/P62244/P62851/P62857/P63220	P32969;REV__O75648/P35268/P46777/P62244/P62851/P62857/P63220	60S ribosomal protein L9/60S ribosomal protein L22/60S ribosomal protein L5/40S ribosomal protein S15a/40S ribosomal protein S25/40S ribosomal protein S28/40S ribosomal protein S21
Prefers 6YnAd	R-HSA-6811436	COPI-independent Golgi-to-ER retrograde traffic	5/118	52/10513	0.000279095	0.00431899	0.00302788	832/829/8655/5049/1639	5	CAPZB/CAPZA1/DYNLL1/PAFAH1B2/DCTN1	P47756/P52907/P63167/P68402/Q14203	P47756/P52907;P47755/P63167/P68402/Q14203;REV__Q6ZT98;REV__Q8TE76;O94812;Q9P219	F-actin-capping protein subunit beta/F-actin-capping protein subunit alpha-1/Dynein light chain 1, cytoplasmic/Platelet-activating factor acetylhydrolase IB subunit beta/Dynactin subunit 1
Prefers 6YnAd	R-HSA-73817	Purine ribonucleoside monophosphate biosynthesis	3/118	12/10513	0.000281673	0.00431899	0.00302788	3615/10606/471	3	IMPDH2/PAICS/ATIC	P12268/P22234/P31939	P12268;P20839/P22234;REV__P51178/P31939	Inosine-5-monophosphate dehydrogenase 2/Multifunctional protein ADE2;Phosphoribosylaminoimidazole-succinocarboxamide synthase;Phosphoribosylaminoimidazole carboxylase/Bifunctional purine biosynthesis protein PURH;Phosphoribosylaminoimidazolecarboxamide formyltransferase;IMP cyclohydrolase
Prefers 6YnAd	R-HSA-72695	Formation of the ternary complex, and subsequently, the 43S complex	5/118	53/10513	0.00030543	0.00444857	0.00311872	3646/6210/6230/6234/6227	5	EIF3E/RPS15A/RPS25/RPS28/RPS21	P60228/P62244/P62851/P62857/P63220	P60228/P62244/P62851/P62857/P63220	Eukaryotic translation initiation factor 3 subunit E/40S ribosomal protein S15a/40S ribosomal protein S25/40S ribosomal protein S28/40S ribosomal protein S21
Prefers 6YnAd	R-HSA-2871837	FCERI mediated NF-kB activation	6/118	82/10513	0.000307707	0.00444857	0.00311872	6500/5720/7335/387522/9861/5721	6	SKP1/PSME1/UBE2V1/PSMD6/PSME2	P63208/Q06323/Q13404/Q15008/Q9UL46	P63208/Q06323/Q13404/Q15008/Q9UL46	S-phase kinase-associated protein 1/Proteasome activator complex subunit 1/Ubiquitin-conjugating enzyme E2 variant 1/26S proteasome non-ATPase regulatory subunit 6/Proteasome activator complex subunit 2
Prefers 6YnAd	R-HSA-202403	TCR signaling	7/118	119/10513	0.000372951	0.00524204	0.00367499	7408/6500/5720/7335/387522/9861/5721	7	VASP/SKP1/PSME1/UBE2V1/PSMD6/PSME2	P50552/P63208/Q06323/Q13404/Q15008/Q9UL46	P50552/P63208/Q06323/Q13404/Q15008/Q9UL46	Vasodilator-stimulated phosphoprotein/S-phase kinase-associated protein 1/Proteasome activator complex subunit 1/Ubiquitin-conjugating enzyme E2 variant 1/26S proteasome non-ATPase regulatory subunit 6/Proteasome activator complex subunit 2
Prefers 6YnAd	R-HSA-499943	Interconversion of nucleotide di- and triphosphates	4/118	32/10513	0.000425417	0.00581786	0.00407868	203/7295/4830/1854	4	AK1/TXN/NME1/DUT	P00568/P10599/P15531/P33316	P00568/P10599/P15531/P33316	Adenylate kinase isoenzyme 1/Thioredoxin/Nucleoside diphosphate kinase A/Deoxyuridine 5-triphosphate nucleotidohydrolase, mitochondrial
Prefers 6YnAd	R-HSA-450531	Regulation of mRNA stability by proteins that bind AU-rich elements	6/118	88/10513	0.000450954	0.0060048	0.00420973	1981/5720/9861/1994/8570/5721	6	EIF4G1/PSME1/PSMD6/ELAVL1/KHSRP/PSME2	Q04637/Q06323/Q15008/Q15717/Q92945/Q9UL46	Q04637;O43432;REV__Q8NEG2/Q06323/Q15008/Q15717/Q92945/Q9UL46	Eukaryotic translation initiation factor 4 gamma 1/Proteasome activator complex subunit 1/26S proteasome non-ATPase regulatory subunit 6/ELAV-like protein 1/Far upstream element-binding protein 2/Proteasome activator complex subunit 2
Prefers 6YnAd	R-HSA-5676590	NIK-->noncanonical NF-kB signaling	5/118	59/10513	0.000505095	0.00655329	0.00459425	9040/6500/5720/9861/5721	5	UBE2M/SKP1/PSME1/PSMD6/PSME2	P61081/P63208/Q06323/Q15008/Q9UL46	P61081/P63208/Q06323/Q15008/Q9UL46	NEDD8-conjugating enzyme Ubc12/S-phase kinase-associated protein 1/Proteasome activator complex subunit 1/26S proteasome non-ATPase regulatory subunit 6/Proteasome activator complex subunit 2
Prefers 6YnAd	R-HSA-5607761	Dectin-1 mediated noncanonical NF-kB signaling	5/118	60/10513	0.000546127	0.0069085	0.00484328	9040/6500/5720/9861/5721	5	UBE2M/SKP1/PSME1/PSMD6/PSME2	P61081/P63208/Q06323/Q15008/Q9UL46	P61081/P63208/Q06323/Q15008/Q9UL46	NEDD8-conjugating enzyme Ubc12/S-phase kinase-associated protein 1/Proteasome activator complex subunit 1/26S proteasome non-ATPase regulatory subunit 6/Proteasome activator complex subunit 2
Prefers 6YnAd	R-HSA-8956320	Nucleobase biosynthesis	3/118	15/10513	0.000568395	0.00701483	0.00491782	3615/10606/471	3	IMPDH2/PAICS/ATIC	P12268/P22234/P31939	P12268;P20839/P22234;REV__P51178/P31939	Inosine-5-monophosphate dehydrogenase 2/Multifunctional protein ADE2;Phosphoribosylaminoimidazole-succinocarboxamide synthase;Phosphoribosylaminoimidazole carboxylase/Bifunctional purine biosynthesis protein PURH;Phosphoribosylaminoimidazolecarboxamide formyltransferase;IMP cyclohydrolase
Prefers 6YnAd	R-HSA-202424	Downstream TCR signaling	6/118	98/10513	0.0007999	0.0096369	0.00675605	6500/5720/7335/387522/9861/5721	6	SKP1/PSME1/UBE2V1/PSMD6/PSME2	P63208/Q06323/Q13404/Q15008/Q9UL46	P63208/Q06323/Q13404/Q15008/Q9UL46	S-phase kinase-associated protein 1/Proteasome activator complex subunit 1/Ubiquitin-conjugating enzyme E2 variant 1/26S proteasome non-ATPase regulatory subunit 6/Proteasome activator complex subunit 2
Prefers 6YnAd	R-HSA-6807878	COPI-mediated anterograde transport	6/118	102/10513	0.000986812	0.0116036	0.00813486	10652/832/829/8655/1639/55738	6	YKT6/CAPZB/CAPZA1/DYNLL1/DCTN1/ARFGAP1	O15498/P47756/P52907/P63167/Q14203/Q8N6T3	O15498/P47756/P52907;P47755/P63167/Q14203;REV__Q6ZT98;REV__Q8TE76;O94812;Q9P219/Q8N6T3	Synaptobrevin homolog YKT6/F-actin-capping protein subunit beta/F-actin-capping protein subunit alpha-1/Dynein light chain 1, cytoplasmic/Dynactin subunit 1/ADP-ribosylation factor GTPase-activating protein 1
Prefers 6YnAd	R-HSA-8950505	Gene and protein expression by JAK-STAT signaling after Interleukin-12 stimulation	4/118	40/10513	0.00100901	0.0116036	0.00813486	9987/6888/829/5721	4	HNRNPDL/TALDO1/CAPZA1/PSME2	O14979/P37837/P52907/Q9UL46	O14979/P37837/P52907;P47755/Q9UL46	Heterogeneous nuclear ribonucleoprotein D-like/Transaldolase/F-actin-capping protein subunit alpha-1/Proteasome activator complex subunit 2
Prefers 6YnAd	R-HSA-5621481	C-type lectin receptors (CLRs)	7/118	142/10513	0.00107119	0.0120449	0.00844422	9040/6500/5720/7335/387522/9861/5721	7	UBE2M/SKP1/PSME1/UBE2V1/PSMD6/PSME2	P61081/P63208/Q06323/Q13404/Q15008/Q9UL46	P61081/P63208/Q06323/Q13404/Q15008/Q9UL46	NEDD8-conjugating enzyme Ubc12/S-phase kinase-associated protein 1/Proteasome activator complex subunit 1/Ubiquitin-conjugating enzyme E2 variant 1/26S proteasome non-ATPase regulatory subunit 6/Proteasome activator complex subunit 2
Prefers 6YnAd	R-HSA-6791226	Major pathway of rRNA processing in the nucleolus and cytosol	8/118	186/10513	0.00115198	0.0126718	0.00888368	6133/6146/6125/6210/6230/6234/6227/26354	8	RPL9/RPL22/RPL5/RPS15A/RPS25/RPS28/RPS21/GNL3	P32969/P35268/P46777/P62244/P62851/P62857/P63220/Q9BVP2	P32969;REV__O75648/P35268/P46777/P62244/P62851/P62857/P63220/Q9BVP2	60S ribosomal protein L9/60S ribosomal protein L22/60S ribosomal protein L5/40S ribosomal protein S15a/40S ribosomal protein S25/40S ribosomal protein S28/40S ribosomal protein S21/Guanine nucleotide-binding protein-like 3
Prefers 6YnAd	R-HSA-69275	G2/M Transition	8/118	196/10513	0.00160919	0.0169635	0.0118924	4659/8655/6500/5720/1639/9861/22919/5721	8	PPP1R12A/DYNLL1/SKP1/PSME1/DCTN1/PSMD6/MAPRE1/PSME2	O14974/P63167/P63208/Q06323/Q14203/Q15008/Q15691/Q9UL46	O14974/P63167/P63208/Q06323/Q14203;REV__Q6ZT98;REV__Q8TE76;O94812;Q9P219/Q15008/Q15691;Q15555/Q9UL46	Protein phosphatase 1 regulatory subunit 12A/Dynein light chain 1, cytoplasmic/S-phase kinase-associated protein 1/Proteasome activator complex subunit 1/Dynactin subunit 1/26S proteasome non-ATPase regulatory subunit 6/Microtubule-associated protein RP/EB family member 1/Proteasome activator complex subunit 2
Prefers 6YnAd	R-HSA-8868773	rRNA processing in the nucleus and cytosol	8/118	196/10513	0.00160919	0.0169635	0.0118924	6133/6146/6125/6210/6230/6234/6227/26354	8	RPL9/RPL22/RPL5/RPS15A/RPS25/RPS28/RPS21/GNL3	P32969/P35268/P46777/P62244/P62851/P62857/P63220/Q9BVP2	P32969;REV__O75648/P35268/P46777/P62244/P62851/P62857/P63220/Q9BVP2	60S ribosomal protein L9/60S ribosomal protein L22/60S ribosomal protein L5/40S ribosomal protein S15a/40S ribosomal protein S25/40S ribosomal protein S28/40S ribosomal protein S21/Guanine nucleotide-binding protein-like 3
Prefers 6YnAd	R-HSA-453274	Mitotic G2-G2/M phases	8/118	198/10513	0.00171587	0.017719	0.0124221	4659/8655/6500/5720/1639/9861/22919/5721	8	PPP1R12A/DYNLL1/SKP1/PSME1/DCTN1/PSMD6/MAPRE1/PSME2	O14974/P63167/P63208/Q06323/Q14203/Q15008/Q15691/Q9UL46	O14974/P63167/P63208/Q06323/Q14203;REV__Q6ZT98;REV__Q8TE76;O94812;Q9P219/Q15008/Q15691;Q15555/Q9UL46	Protein phosphatase 1 regulatory subunit 12A/Dynein light chain 1, cytoplasmic/S-phase kinase-associated protein 1/Proteasome activator complex subunit 1/Dynactin subunit 1/26S proteasome non-ATPase regulatory subunit 6/Microtubule-associated protein RP/EB family member 1/Proteasome activator complex subunit 2
Prefers 6YnAd	R-HSA-176408	Regulation of APC/C activators between G1/S and early anaphase	5/118	80/10513	0.00201242	0.0203657	0.0142776	6500/5720/4085/9861/5721	5	SKP1/PSME1/MAD2L1/PSMD6/PSME2	P63208/Q06323/Q13257/Q15008/Q9UL46	P63208/Q06323/Q13257/Q15008/Q9UL46	S-phase kinase-associated protein 1/Proteasome activator complex subunit 1/Mitotic spindle assembly checkpoint protein MAD2A/26S proteasome non-ATPase regulatory subunit 6/Proteasome activator complex subunit 2
Prefers 6YnAd	R-HSA-72312	rRNA processing	8/118	206/10513	0.00219993	0.0218267	0.0153019	6133/6146/6125/6210/6230/6234/6227/26354	8	RPL9/RPL22/RPL5/RPS15A/RPS25/RPS28/RPS21/GNL3	P32969/P35268/P46777/P62244/P62851/P62857/P63220/Q9BVP2	P32969;REV__O75648/P35268/P46777/P62244/P62851/P62857/P63220/Q9BVP2	60S ribosomal protein L9/60S ribosomal protein L22/60S ribosomal protein L5/40S ribosomal protein S15a/40S ribosomal protein S25/40S ribosomal protein S28/40S ribosomal protein S21/Guanine nucleotide-binding protein-like 3
Prefers 6YnAd	R-HSA-195253	Degradation of beta-catenin by the destruction complex	5/118	82/10513	0.00224394	0.0218353	0.0153079	6500/5720/1487/9861/5721	5	SKP1/PSME1/CTBP1/PSMD6/PSME2	P63208/Q06323/Q13363/Q15008/Q9UL46	P63208/Q06323/Q13363;P56545/Q15008/Q9UL46	S-phase kinase-associated protein 1/Proteasome activator complex subunit 1/C-terminal-binding protein 1/26S proteasome non-ATPase regulatory subunit 6/Proteasome activator complex subunit 2
Prefers 6YnAd	R-HSA-379716	Cytosolic tRNA aminoacylation	3/118	24/10513	0.00234905	0.022177	0.0155474	9521/3035/2193	3	EEF1E1/HARS/FARSA	O43324/P12081/Q9Y285	O43324/P12081;P49590;P11487/Q9Y285	Eukaryotic translation elongation factor 1 epsilon-1/Histidine--tRNA ligase, cytoplasmic/Phenylalanine--tRNA ligase alpha subunit
Prefers 6YnAd	R-HSA-1168372	Downstream signaling events of B Cell Receptor (BCR)	5/118	83/10513	0.00236671	0.022177	0.0155474	2280/6500/5720/9861/5721	5	FKBP1A/SKP1/PSME1/PSMD6/PSME2	P62942/P63208/Q06323/Q15008/Q9UL46	P62942/P63208/Q06323/Q15008/Q9UL46	Peptidyl-prolyl cis-trans isomerase FKBP1A/S-phase kinase-associated protein 1/Proteasome activator complex subunit 1/26S proteasome non-ATPase regulatory subunit 6/Proteasome activator complex subunit 2
Prefers 6YnAd	R-HSA-446652	Interleukin-1 family signaling	6/118	123/10513	0.00257514	0.0232565	0.0163042	6500/5720/7335/387522/9861/5721	6	SKP1/PSME1/UBE2V1/PSMD6/PSME2	P63208/Q06323/Q13404/Q15008/Q9UL46	P63208/Q06323/Q13404/Q15008/Q9UL46	S-phase kinase-associated protein 1/Proteasome activator complex subunit 1/Ubiquitin-conjugating enzyme E2 variant 1/26S proteasome non-ATPase regulatory subunit 6/Proteasome activator complex subunit 2
Prefers 6YnAd	R-HSA-2132295	MHC class II antigen presentation	6/118	124/10513	0.00268174	0.0232565	0.0163042	1508/1211/832/829/8655/1639	6	CTSB/CLTA/CAPZB/CAPZA1/DYNLL1/DCTN1	P07858/P09496/P47756/P52907/P63167/Q14203	P07858/P09496/P47756/P52907;P47755/P63167/Q14203;REV__Q6ZT98;REV__Q8TE76;O94812;Q9P219	Cathepsin B;Cathepsin B light chain;Cathepsin B heavy chain/Clathrin light chain A/F-actin-capping protein subunit beta/F-actin-capping protein subunit alpha-1/Dynein light chain 1, cytoplasmic/Dynactin subunit 1
Prefers 6YnAd	R-HSA-180534	Vpu mediated degradation of CD4	4/118	52/10513	0.00269572	0.0232565	0.0163042	6500/5720/9861/5721	4	SKP1/PSME1/PSMD6/PSME2	P63208/Q06323/Q15008/Q9UL46	P63208/Q06323/Q15008/Q9UL46	S-phase kinase-associated protein 1/Proteasome activator complex subunit 1/26S proteasome non-ATPase regulatory subunit 6/Proteasome activator complex subunit 2
Prefers 6YnAd	R-HSA-6798695	Neutrophil degranulation	13/118	479/10513	0.00272597	0.0232565	0.0163042	8773/10092/1476/1508/3615/1992/6282/8826/8655/5049/23406/9861/10493	13	SNAP23/ARPC5/CSTB/CTSB/IMPDH2/SERPINB1/S100A11/IQGAP1/DYNLL1/PAFAH1B2/COTL1/PSMD6/VAT1	O00161/O15511/P04080/P07858/P12268/P30740/P31949/P46940/P63167/P68402/Q14019/Q15008/Q99536	O00161/O15511/P04080/P07858/P12268;P20839/P30740/P31949/P46940;REV__O75694/P63167/P68402/Q14019/Q15008/Q99536	Synaptosomal-associated protein 23/Actin-related protein 2/3 complex subunit 5/Cystatin-B/Cathepsin B;Cathepsin B light chain;Cathepsin B heavy chain/Inosine-5-monophosphate dehydrogenase 2/Leukocyte elastase inhibitor/Protein S100-A11;Protein S100-A11, N-terminally processed/Ras GTPase-activating-like protein IQGAP1/Dynein light chain 1, cytoplasmic/Platelet-activating factor acetylhydrolase IB …
Prefers 6YnAd	R-HSA-174143	APC/C-mediated degradation of cell cycle proteins	5/118	86/10513	0.00276438	0.0232565	0.0163042	6500/5720/4085/9861/5721	5	SKP1/PSME1/MAD2L1/PSMD6/PSME2	P63208/Q06323/Q13257/Q15008/Q9UL46	P63208/Q06323/Q13257/Q15008/Q9UL46	S-phase kinase-associated protein 1/Proteasome activator complex subunit 1/Mitotic spindle assembly checkpoint protein MAD2A/26S proteasome non-ATPase regulatory subunit 6/Proteasome activator complex subunit 2
Prefers 6YnAd	R-HSA-453276	Regulation of mitotic cell cycle	5/118	86/10513	0.00276438	0.0232565	0.0163042	6500/5720/4085/9861/5721	5	SKP1/PSME1/MAD2L1/PSMD6/PSME2	P63208/Q06323/Q13257/Q15008/Q9UL46	P63208/Q06323/Q13257/Q15008/Q9UL46	S-phase kinase-associated protein 1/Proteasome activator complex subunit 1/Mitotic spindle assembly checkpoint protein MAD2A/26S proteasome non-ATPase regulatory subunit 6/Proteasome activator complex subunit 2
Prefers 6YnAd	R-HSA-1428517	The citric acid (TCA) cycle and respiratory electron transport	7/118	168/10513	0.00280365	0.0232565	0.0163042	4697/4729/509/2739/8801/28976/29078	7	NDUFA4/NDUFV2/ATP5C1/GLO1/SUCLG2/ACAD9/NDUFAF4	O00483/P19404/P36542/Q04760/Q96I99/Q9H845/Q9P032	O00483/P19404/P36542/Q04760/Q96I99/Q9H845/Q9P032;REV__Q8WXD0	Cytochrome c oxidase subunit NDUFA4/NADH dehydrogenase [ubiquinone] flavoprotein 2, mitochondrial/ATP synthase subunit gamma, mitochondrial/Lactoylglutathione lyase/Succinyl-CoA ligase [GDP-forming] subunit beta, mitochondrial/Acyl-CoA dehydrogenase family member 9, mitochondrial/NADH dehydrogenase [ubiquinone] 1 alpha subcomplex assembly factor 4
Prefers 6YnAd	R-HSA-2565942	Regulation of PLK1 Activity at G2/M Transition	5/118	88/10513	0.00305505	0.0248617	0.0174295	4659/8655/6500/1639/22919	5	PPP1R12A/DYNLL1/SKP1/DCTN1/MAPRE1	O14974/P63167/P63208/Q14203/Q15691	O14974/P63167/P63208/Q14203;REV__Q6ZT98;REV__Q8TE76;O94812;Q9P219/Q15691;Q15555	Protein phosphatase 1 regulatory subunit 12A/Dynein light chain 1, cytoplasmic/S-phase kinase-associated protein 1/Dynactin subunit 1/Microtubule-associated protein RP/EB family member 1
Prefers 6YnAd	R-HSA-8854050	FBXL7 down-regulates AURKA during mitotic entry and in early mitosis	4/118	54/10513	0.00309543	0.0248617	0.0174295	6500/5720/9861/5721	4	SKP1/PSME1/PSMD6/PSME2	P63208/Q06323/Q15008/Q9UL46	P63208/Q06323/Q15008/Q9UL46	S-phase kinase-associated protein 1/Proteasome activator complex subunit 1/26S proteasome non-ATPase regulatory subunit 6/Proteasome activator complex subunit 2
Prefers 6YnAd	R-HSA-174113	SCF-beta-TrCP mediated degradation of Emi1	4/118	55/10513	0.00330968	0.0261671	0.0183448	6500/5720/9861/5721	4	SKP1/PSME1/PSMD6/PSME2	P63208/Q06323/Q15008/Q9UL46	P63208/Q06323/Q15008/Q9UL46	S-phase kinase-associated protein 1/Proteasome activator complex subunit 1/26S proteasome non-ATPase regulatory subunit 6/Proteasome activator complex subunit 2
Prefers 6YnAd	R-HSA-3371497	HSP90 chaperone cycle for steroid hormone receptors (SHR)	4/118	56/10513	0.00353382	0.0266883	0.0187101	832/829/8655/1639	4	CAPZB/CAPZA1/DYNLL1/DCTN1	P47756/P52907/P63167/Q14203	P47756/P52907;P47755/P63167/Q14203;REV__Q6ZT98;REV__Q8TE76;O94812;Q9P219	F-actin-capping protein subunit beta/F-actin-capping protein subunit alpha-1/Dynein light chain 1, cytoplasmic/Dynactin subunit 1
Prefers 6YnAd	R-HSA-429914	Deadenylation-dependent mRNA decay	4/118	56/10513	0.00353382	0.0266883	0.0187101	1975/11157/1981/28960	4	EIF4B/LSM6/EIF4G1/DCPS	P23588/P62312/Q04637/Q96C86	P23588/P62312/Q04637;O43432;REV__Q8NEG2/Q96C86	Eukaryotic translation initiation factor 4B/U6 snRNA-associated Sm-like protein LSm6/Eukaryotic translation initiation factor 4 gamma 1/m7GpppX diphosphatase
Prefers 6YnAd	R-HSA-450408	AUF1 (hnRNP D0) binds and destabilizes mRNA	4/118	56/10513	0.00353382	0.0266883	0.0187101	1981/5720/9861/5721	4	EIF4G1/PSME1/PSMD6/PSME2	Q04637/Q06323/Q15008/Q9UL46	Q04637;O43432;REV__Q8NEG2/Q06323/Q15008/Q9UL46	Eukaryotic translation initiation factor 4 gamma 1/Proteasome activator complex subunit 1/26S proteasome non-ATPase regulatory subunit 6/Proteasome activator complex subunit 2
Prefers 6YnAd	R-HSA-2454202	Fc epsilon receptor (FCERI) signaling	6/118	134/10513	0.0039387	0.0288838	0.0202493	6500/5720/7335/387522/9861/5721	6	SKP1/PSME1/UBE2V1/PSMD6/PSME2	P63208/Q06323/Q13404/Q15008/Q9UL46	P63208/Q06323/Q13404/Q15008/Q9UL46	S-phase kinase-associated protein 1/Proteasome activator complex subunit 1/Ubiquitin-conjugating enzyme E2 variant 1/26S proteasome non-ATPase regulatory subunit 6/Proteasome activator complex subunit 2
Prefers 6YnAd	R-HSA-8856688	Golgi-to-ER retrograde transport	6/118	134/10513	0.0039387	0.0288838	0.0202493	832/829/8655/5049/1639/55738	6	CAPZB/CAPZA1/DYNLL1/PAFAH1B2/DCTN1/ARFGAP1	P47756/P52907/P63167/P68402/Q14203/Q8N6T3	P47756/P52907;P47755/P63167/P68402/Q14203;REV__Q6ZT98;REV__Q8TE76;O94812;Q9P219/Q8N6T3	F-actin-capping protein subunit beta/F-actin-capping protein subunit alpha-1/Dynein light chain 1, cytoplasmic/Platelet-activating factor acetylhydrolase IB subunit beta/Dynactin subunit 1/ADP-ribosylation factor GTPase-activating protein 1
Prefers 6YnAd	R-HSA-447115	Interleukin-12 family signaling	4/118	59/10513	0.00426773	0.0308496	0.0216274	9987/6888/829/5721	4	HNRNPDL/TALDO1/CAPZA1/PSME2	O14979/P37837/P52907/Q9UL46	O14979/P37837/P52907;P47755/Q9UL46	Heterogeneous nuclear ribonucleoprotein D-like/Transaldolase/F-actin-capping protein subunit alpha-1/Proteasome activator complex subunit 2
Prefers 6YnAd	R-HSA-187577	SCF(Skp2)-mediated degradation of p27/p21	4/118	60/10513	0.00453356	0.0309997	0.0217327	6500/5720/9861/5721	4	SKP1/PSME1/PSMD6/PSME2	P63208/Q06323/Q15008/Q9UL46	P63208/Q06323/Q15008/Q9UL46	S-phase kinase-associated protein 1/Proteasome activator complex subunit 1/26S proteasome non-ATPase regulatory subunit 6/Proteasome activator complex subunit 2
Prefers 6YnAd	R-HSA-5610780	Degradation of GLI1 by the proteasome	4/118	60/10513	0.00453356	0.0309997	0.0217327	6500/5720/9861/5721	4	SKP1/PSME1/PSMD6/PSME2	P63208/Q06323/Q15008/Q9UL46	P63208/Q06323/Q15008/Q9UL46	S-phase kinase-associated protein 1/Proteasome activator complex subunit 1/26S proteasome non-ATPase regulatory subunit 6/Proteasome activator complex subunit 2
Prefers 6YnAd	R-HSA-5610783	Degradation of GLI2 by the proteasome	4/118	60/10513	0.00453356	0.0309997	0.0217327	6500/5720/9861/5721	4	SKP1/PSME1/PSMD6/PSME2	P63208/Q06323/Q15008/Q9UL46	P63208/Q06323/Q15008/Q9UL46	S-phase kinase-associated protein 1/Proteasome activator complex subunit 1/26S proteasome non-ATPase regulatory subunit 6/Proteasome activator complex subunit 2
Prefers 6YnAd	R-HSA-5610785	GLI3 is processed to GLI3R by the proteasome	4/118	60/10513	0.00453356	0.0309997	0.0217327	6500/5720/9861/5721	4	SKP1/PSME1/PSMD6/PSME2	P63208/Q06323/Q15008/Q9UL46	P63208/Q06323/Q15008/Q9UL46	S-phase kinase-associated protein 1/Proteasome activator complex subunit 1/26S proteasome non-ATPase regulatory subunit 6/Proteasome activator complex subunit 2
Prefers 6YnAd	R-HSA-5668541	TNFR2 non-canonical NF-kB pathway	5/118	102/10513	0.00573945	0.0387222	0.0271466	9040/6500/5720/9861/5721	5	UBE2M/SKP1/PSME1/PSMD6/PSME2	P61081/P63208/Q06323/Q15008/Q9UL46	P61081/P63208/Q06323/Q15008/Q9UL46	NEDD8-conjugating enzyme Ubc12/S-phase kinase-associated protein 1/Proteasome activator complex subunit 1/26S proteasome non-ATPase regulatory subunit 6/Proteasome activator complex subunit 2
Prefers 6YnAd	R-HSA-70263	Gluconeogenesis	3/118	34/10513	0.00640229	0.0426258	0.0298833	5230/4190/7167	3	PGK1/MDH1/TPI1	P00558/P40925/P60174	P00558/P40925/P60174	Phosphoglycerate kinase 1/Malate dehydrogenase, cytoplasmic/Triosephosphate isomerase
Prefers 6YnAd	R-HSA-1169091	Activation of NF-kappaB in B cells	4/118	67/10513	0.00671173	0.0441056	0.0309207	6500/5720/9861/5721	4	SKP1/PSME1/PSMD6/PSME2	P63208/Q06323/Q15008/Q9UL46	P63208/Q06323/Q15008/Q9UL46	S-phase kinase-associated protein 1/Proteasome activator complex subunit 1/26S proteasome non-ATPase regulatory subunit 6/Proteasome activator complex subunit 2
Prefers 6YnAd	R-HSA-68882	Mitotic Anaphase	7/118	202/10513	0.00762962	0.0494947	0.0346988	7112/8655/5720/4085/9861/22919/5721	7	TMPO/TMPO/DYNLL1/PSME1/MAD2L1/PSMD6/MAPRE1/PSME2	P42166/P42167/P63167/Q06323/Q13257/Q15008/Q15691/Q9UL46	P42166/P42167/P63167/Q06323/Q13257/Q15008/Q15691;Q15555/Q9UL46	Lamina-associated polypeptide 2, isoform alpha;Thymopoietin;Thymopentin/Lamina-associated polypeptide 2, isoforms beta/gamma;Thymopoietin;Thymopentin/Dynein light chain 1, cytoplasmic/Proteasome activator complex subunit 1/Mitotic spindle assembly checkpoint protein MAD2A/26S proteasome non-ATPase regulatory subunit 6/Microtubule-associated protein RP/EB family member 1/Proteasome activator compl…
Prefers 6YnAd	R-HSA-2555396	Mitotic Metaphase and Anaphase	7/118	203/10513	0.00783043	0.0495274	0.0347218	7112/8655/5720/4085/9861/22919/5721	7	TMPO/TMPO/DYNLL1/PSME1/MAD2L1/PSMD6/MAPRE1/PSME2	P42166/P42167/P63167/Q06323/Q13257/Q15008/Q15691/Q9UL46	P42166/P42167/P63167/Q06323/Q13257/Q15008/Q15691;Q15555/Q9UL46	Lamina-associated polypeptide 2, isoform alpha;Thymopoietin;Thymopentin/Lamina-associated polypeptide 2, isoforms beta/gamma;Thymopoietin;Thymopentin/Dynein light chain 1, cytoplasmic/Proteasome activator complex subunit 1/Mitotic spindle assembly checkpoint protein MAD2A/26S proteasome non-ATPase regulatory subunit 6/Microtubule-associated protein RP/EB family member 1/Proteasome activator compl…
Prefers 6YnAd	R-HSA-6811442	Intra-Golgi and retrograde Golgi-to-ER traffic	7/118	203/10513	0.00783043	0.0495274	0.0347218	10652/832/829/8655/5049/1639/55738	7	YKT6/CAPZB/CAPZA1/DYNLL1/PAFAH1B2/DCTN1/ARFGAP1	O15498/P47756/P52907/P63167/P68402/Q14203/Q8N6T3	O15498/P47756/P52907;P47755/P63167/P68402/Q14203;REV__Q6ZT98;REV__Q8TE76;O94812;Q9P219/Q8N6T3	Synaptobrevin homolog YKT6/F-actin-capping protein subunit beta/F-actin-capping protein subunit alpha-1/Dynein light chain 1, cytoplasmic/Platelet-activating factor acetylhydrolase IB subunit beta/Dynactin subunit 1/ADP-ribosylation factor GTPase-activating protein 1
Prefers 6YnAd	R-HSA-199977	ER to Golgi Anterograde Transport	6/118	155/10513	0.00793186	0.0495497	0.0347373	10652/832/829/8655/1639/55738	6	YKT6/CAPZB/CAPZA1/DYNLL1/DCTN1/ARFGAP1	O15498/P47756/P52907/P63167/Q14203/Q8N6T3	O15498/P47756/P52907;P47755/P63167/Q14203;REV__Q6ZT98;REV__Q8TE76;O94812;Q9P219/Q8N6T3	Synaptobrevin homolog YKT6/F-actin-capping protein subunit beta/F-actin-capping protein subunit alpha-1/Dynein light chain 1, cytoplasmic/Dynactin subunit 1/ADP-ribosylation factor GTPase-activating protein 1
Prefers 6YnAd	R-HSA-983168	Antigen processing: Ubiquitination & Proteasome degradation	9/118	310/10513	0.00807706	0.0498414	0.0349418	7317/9040/6500/5720/7335/387522/9861/7336/5721	9	UBA1/UBE2M/SKP1/PSME1/UBE2V1/PSMD6/UBE2V2/PSME2	P22314/P61081/P63208/Q06323/Q13404/Q15008/Q15819/Q9UL46	P22314/P61081/P63208/Q06323/Q13404/Q15008/Q15819/Q9UL46	Ubiquitin-like modifier-activating enzyme 1/NEDD8-conjugating enzyme Ubc12/S-phase kinase-associated protein 1/Proteasome activator complex subunit 1/Ubiquitin-conjugating enzyme E2 variant 1/26S proteasome non-ATPase regulatory subunit 6/Ubiquitin-conjugating enzyme E2 variant 2/Proteasome activator complex subunit 2

## Sheet: Memberships
Cluster	ID	Description	Majority protein IDs	Protein IDs	Gene names	Protein names	ADPriboDB Entry	ADPriboDB PARP	ADPriboDB Site	ADPriboDB Method	ADPriboDB Origin	ADPriboDB Drug sensitivity
Prefers 2YnAd	R-HSA-71291	Metabolism of amino acids and derivatives	O00487	O00487	PSMD14	26S proteasome non-ATPase regulatory subunit 14
		Metabolism of amino acids and derivatives	O43175	O43175	PHGDH	D-3-phosphoglycerate dehydrogenase	v1.0:ADPriboDB00001428	PARP1	unspecified	unspecified	HEK 293 and HeLa	unspecified
		Metabolism of amino acids and derivatives	O95340	O95340	PAPSS2	Bifunctional 3-phosphoadenosine 5-phosphosulfate synthase 2;Sulfate adenylyltransferase;Adenylyl-sulfate kinase
		Metabolism of amino acids and derivatives	P04181	P04181	OAT	Ornithine aminotransferase, mitochondrial;Ornithine aminotransferase, hepatic form;Ornithine aminotransferase, renal form	v2.0	PARP10	unspecified	Mass Spectrometry	HEK 293T cells	unspecified
		Metabolism of amino acids and derivatives	P07814	P07814	EPRS	Bifunctional glutamate/proline--tRNA ligase;Glutamate--tRNA ligase;Proline--tRNA ligase	v1.0:ADPriboDB00001056;v1.0:ADPriboDB00001112;v1.0:ADPriboDB00002887;v1.0:ADPriboDB00011588	PARP1;PARP2 K469A;unspecified	unspecified	unspecified	HEK 293 and HeLa;HEK 293T;SK-N-SH	unspecified
		Metabolism of amino acids and derivatives	P08243	P08243	ASNS	Asparagine synthetase [glutamine-hydrolyzing]
		Metabolism of amino acids and derivatives	P08865	P08865;REV__Q2TAZ0	RPSA	40S ribosomal protein SA	v2.0;v1.0:ADPriboDB00001815;v1.0:ADPriboDB00002854	PARP3;PARP1;PARP2 K469A	70;unspecified	Mass Spectrometry;unspecified	unspecified;HEK 293 and HeLa;HEK 293T	unspecified
		Metabolism of amino acids and derivatives	P09622	P09622	DLD	Dihydrolipoyl dehydrogenase, mitochondrial	v2.0	PARP10	unspecified	Mass Spectrometry	HEK 293T cells	unspecified
		Metabolism of amino acids and derivatives	P10515	P10515	DLAT	Dihydrolipoyllysine-residue acetyltransferase component of pyruvate dehydrogenase complex, mitochondrial	v1.0:ADPriboDB00001249	PARP1	unspecified	unspecified	HEK 293 and HeLa	unspecified
		Metabolism of amino acids and derivatives	P14868	P14868	DARS	Aspartate--tRNA ligase, cytoplasmic	v1.0:ADPriboDB00001048;v1.0:ADPriboDB00011578;v1.0:ADPriboDB00011991	PARP1;unspecified	unspecified	unspecified	HEK 293 and HeLa;SK-N-SH;unspecified	unspecified
		Metabolism of amino acids and derivatives	P15880	P15880	RPS2	40S ribosomal protein S2	v2.0;v1.0:ADPriboDB00001141;v1.0:ADPriboDB00002843;v1.0:ADPriboDB00011534;v1.0:ADPriboDB00011845;v1.0:ADPriboDB00011970	PARP1;PARP10;PARP2 K469A;unspecified	unspecified	Mass Spectrometry;unspecified	MDA-MB-468 Cells;HEK 293T cells;HEK 293 and HeLa;HEK 293T;SK-N-SH;HeLa;unspecified	unspecified
		Metabolism of amino acids and derivatives	P17174	P17174	GOT1	Aspartate aminotransferase, cytoplasmic
		Metabolism of amino acids and derivatives	P17980	P17980	PSMC3	26S protease regulatory subunit 6A
		Metabolism of amino acids and derivatives	P18077	P18077	RPL35A	60S ribosomal protein L35a	v2.0;v1.0:ADPriboDB00001465;v1.0:ADPriboDB00011560	PARP1;unspecified	unspecified	Mass Spectrometry;unspecified	MDA-MB-468 Cells;HEK 293 and HeLa;SK-N-SH	unspecified
		Metabolism of amino acids and derivatives	P19623	P19623	SRM	Spermidine synthase
		Metabolism of amino acids and derivatives	P20618	P20618	PSMB1	Proteasome subunit beta type-1
		Metabolism of amino acids and derivatives	P23396	P23396	RPS3	40S ribosomal protein S3	v1.0:ADPriboDB00001008;v1.0:ADPriboDB00011538	PARP1;unspecified	unspecified	unspecified	HEK 293 and HeLa;SK-N-SH	unspecified
		Metabolism of amino acids and derivatives	P24752	P24752	ACAT1	Acetyl-CoA acetyltransferase, mitochondrial	v1.0:ADPriboDB00001567;v1.0:ADPriboDB00002904	PARP1;PARP2 K469A	unspecified	unspecified	HEK 293 and HeLa;HEK 293T	unspecified
		Metabolism of amino acids and derivatives	P25398	P25398	RPS12	40S ribosomal protein S12
		Metabolism of amino acids and derivatives	P25786	P25786	PSMA1	Proteasome subunit alpha type-1
		Metabolism of amino acids and derivatives	P25788	P25788	PSMA3	Proteasome subunit alpha type-3
		Metabolism of amino acids and derivatives	P25789	P25789	PSMA4	Proteasome subunit alpha type-4
		Metabolism of amino acids and derivatives	P27635	P27635;Q96L21	RPL10	60S ribosomal protein L10	v1.0:ADPriboDB00001115;v1.0:ADPriboDB00002802	PARP1;PARP2 K469A	unspecified	unspecified	HEK 293 and HeLa;HEK 293T	unspecified
		Metabolism of amino acids and derivatives	P28070	P28070	PSMB4	Proteasome subunit beta type-4
		Metabolism of amino acids and derivatives	P36578	P36578	RPL4	60S ribosomal protein L4	v2.0;v1.0:ADPriboDB00001001;v1.0:ADPriboDB00002824;v1.0:ADPriboDB00011816	PARP1;PARP2 K469A;unspecified	unspecified	Mass Spectrometry;unspecified	MCF10A Cells;MDA-MB-468 Cells;HEK 293 and HeLa;HEK 293T;HeLa	unspecified
		Metabolism of amino acids and derivatives	P39023	P39023;Q92901	RPL3	60S ribosomal protein L3	v1.0:ADPriboDB00000999;v1.0:ADPriboDB00002820;v1.0:ADPriboDB00011952;v1.0:ADPriboDB00011984	PARP1;PARP2 K469A;unspecified	unspecified	unspecified	HEK 293 and HeLa;HEK 293T;HeLa;unspecified	unspecified
		Metabolism of amino acids and derivatives	P41252	P41252	IARS	Isoleucine--tRNA ligase, cytoplasmic	v1.0:ADPriboDB00001076;v1.0:ADPriboDB00002888;v1.0:ADPriboDB00011678	PARP1;PARP2 K469A;unspecified	unspecified	unspecified	HEK 293 and HeLa;HEK 293T;SK-N-SH	unspecified
		Metabolism of amino acids and derivatives	P43686	P43686	PSMC4	26S protease regulatory subunit 6B
		Metabolism of amino acids and derivatives	P49419	P49419	ALDH7A1	Alpha-aminoadipic semialdehyde dehydrogenase
		Metabolism of amino acids and derivatives	P49591	P49591	SARS	Serine--tRNA ligase, cytoplasmic
		Metabolism of amino acids and derivatives	P49720	P49720	PSMB3	Proteasome subunit beta type-3
		Metabolism of amino acids and derivatives	P50914	P50914	RPL14	60S ribosomal protein L14	v1.0:ADPriboDB00000993;v1.0:ADPriboDB00002805;v1.0:ADPriboDB00011550;v1.0:ADPriboDB00011919	PARP1;PARP2 K469A;unspecified	unspecified	unspecified	HEK 293 and HeLa;HEK 293T;SK-N-SH;HeLa	unspecified
		Metabolism of amino acids and derivatives	P52788	P52788	SMS	Spermine synthase
		Metabolism of amino acids and derivatives	P56192	P56192	MARS	Methionine--tRNA ligase, cytoplasmic	v1.0:ADPriboDB00001083;v1.0:ADPriboDB00002890;v1.0:ADPriboDB00011687	PARP1;PARP2 K469A;unspecified	unspecified	unspecified	HEK 293 and HeLa;HEK 293T;SK-N-SH	unspecified
		Metabolism of amino acids and derivatives	P60866	P60866	RPS20	40S ribosomal protein S20	v2.0;v1.0:ADPriboDB00001474;v1.0:ADPriboDB00011933	PARP3;PARP1;unspecified	13;unspecified	Mass Spectrometry;unspecified	unspecified;HEK 293 and HeLa;HeLa	unspecified
		Metabolism of amino acids and derivatives	P60900	P60900	PSMA6	Proteasome subunit alpha type-6
		Metabolism of amino acids and derivatives	P61247	P61247	RPS3A	40S ribosomal protein S3a	v2.0;v1.0:ADPriboDB00001009;v1.0:ADPriboDB00002848;v1.0:ADPriboDB00011539;v1.0:ADPriboDB00011939;v1.0:ADPriboDB00011972	unspecified;PARP1;PARP2 K469A	D60;unspecified	Autoradiography;Mass Spectrometry;unspecified	HeLa cells;HEK 293 and HeLa;HEK 293T;SK-N-SH;HeLa;unspecified	unspecified;1 mM H2O2;250 uM H2O2
		Metabolism of amino acids and derivatives	P61353	P61353	RPL27	60S ribosomal protein L27	v1.0:ADPriboDB00000998;v1.0:ADPriboDB00002817;v1.0:ADPriboDB00011982	PARP1;PARP2 K469A;unspecified	unspecified	unspecified	HEK 293 and HeLa;HEK 293T;unspecified	unspecified
		Metabolism of amino acids and derivatives	P62195	P62195;Q8NB90	PSMC5	26S protease regulatory subunit 8
		Metabolism of amino acids and derivatives	P62333	P62333	PSMC6	26S protease regulatory subunit 10B	v1.0:ADPriboDB00001790	PARP1	unspecified	unspecified	HEK 293 and HeLa	unspecified
		Metabolism of amino acids and derivatives	P62424	P62424	RPL7A	60S ribosomal protein L7a	v1.0:ADPriboDB00001131;v1.0:ADPriboDB00002828;v1.0:ADPriboDB00003078	PARP1;PARP2 K469A;unspecified	unspecified	unspecified	HEK 293 and HeLa;HEK 293T;U2OS	unspecified
		Metabolism of amino acids and derivatives	P62701	P62701;Q8TD47;P22090	RPS4X	40S ribosomal protein S4, X isoform	v2.0;v1.0:ADPriboDB00001144;v1.0:ADPriboDB00001479;v1.0:ADPriboDB00002970;v1.0:ADPriboDB00011973;v1.0:ADPriboDB00011540	unspecified;PARP1	R30;unspecified	Autoradiography;unspecified	HeLa cells;HEK 293 and HeLa;U2OS;unspecified;SK-N-SH	unspecified
		Metabolism of amino acids and derivatives	P62888	P62888	RPL30	60S ribosomal protein L30	v1.0:ADPriboDB00001000;v1.0:ADPriboDB00011558;v1.0:ADPriboDB00011927;v1.0:ADPriboDB00011985	PARP1;unspecified	unspecified	unspecified	HEK 293 and HeLa;SK-N-SH;HeLa;unspecified	unspecified
		Metabolism of amino acids and derivatives	P62913	P62913	RPL11	60S ribosomal protein L11	v2.0;v1.0:ADPriboDB00001117;v1.0:ADPriboDB00002803;v1.0:ADPriboDB00011547;v1.0:ADPriboDB00011926	PARP3;PARP10;PARP1;PARP2 K469A;unspecified	29;42;unspecified	Mass Spectrometry;unspecified	unspecified;HEK 293T cells;HEK 293 and HeLa;HEK 293T;SK-N-SH;HeLa	unspecified
		Metabolism of amino acids and derivatives	Q12904	Q12904	AIMP1	Aminoacyl tRNA synthase complex-interacting multifunctional protein 1;Endothelial monocyte-activating polypeptide 2	v1.0:ADPriboDB00001030	PARP1	unspecified	unspecified	HEK 293 and HeLa	unspecified
		Metabolism of amino acids and derivatives	Q13155	Q13155	AIMP2	Aminoacyl tRNA synthase complex-interacting multifunctional protein 2
		Metabolism of amino acids and derivatives	Q13200	Q13200	PSMD2	26S proteasome non-ATPase regulatory subunit 2
		Metabolism of amino acids and derivatives	Q16401	Q16401	PSMD5	26S proteasome non-ATPase regulatory subunit 5
		Metabolism of amino acids and derivatives	Q16881	Q16881;Q9NNW7	TXNRD1	Thioredoxin reductase 1, cytoplasmic
		Metabolism of amino acids and derivatives	Q96C36	Q96C36	PYCR2	Pyrroline-5-carboxylate reductase 2
		Metabolism of amino acids and derivatives	Q96RQ3	Q96RQ3	MCCC1	Methylcrotonoyl-CoA carboxylase subunit alpha, mitochondrial
		Metabolism of amino acids and derivatives	Q99436	Q99436	PSMB7	Proteasome subunit beta type-7
		Metabolism of amino acids and derivatives	Q99714	Q99714	HSD17B10	3-hydroxyacyl-CoA dehydrogenase type-2	v2.0	PARP3;PARP10	141;unspecified	Mass Spectrometry	unspecified;HEK 293T cells	unspecified
		Metabolism of amino acids and derivatives	Q9HCC0	Q9HCC0	MCCC2	Methylcrotonoyl-CoA carboxylase beta chain, mitochondrial	v1.0:ADPriboDB00012049	unspecified	unspecified	unspecified	unspecified	unspecified
		Metabolism of amino acids and derivatives	Q9P2J5	Q9P2J5	LARS	Leucine--tRNA ligase, cytoplasmic	v1.0:ADPriboDB00001335;v1.0:ADPriboDB00002889	PARP1;PARP2 K469A	unspecified	unspecified	HEK 293 and HeLa;HEK 293T	unspecified
		Metabolism of amino acids and derivatives	Q9UHY7	Q9UHY7	ENOPH1	Enolase-phosphatase E1
		Metabolism of amino acids and derivatives	Q9Y617	Q9Y617	PSAT1	Phosphoserine aminotransferase
	R-HSA-72203	Processing of Capped Intron-Containing Pre-mRNA	O43143	O43143	DHX15	Pre-mRNA-splicing factor ATP-dependent RNA helicase DHX15	v2.0;v1.0:ADPriboDB00000946;v1.0:ADPriboDB00002665;v1.0:ADPriboDB00003999;v1.0:ADPriboDB00005074;v1.0:ADPriboDB00006579;v1.0:ADPriboDB00006672;v1.0:ADPriboDB00006704;v1.0:ADPriboDB00006716;v1.0:ADPriboDB00006787;v1.0:ADPriboDB00006794;v1.0:ADPriboDB00006811;v1.0:ADPriboDB00006863;v1.0:ADPriboDB00006885;v1.0:ADPriboDB00007059;v1.0:ADPriboDB00007832;v1.0:ADPriboDB00007841;v1.0:ADPriboDB00011715	PARP1;PARP2 K469A;unspecified	unspecified	Mass Spectrometry;unspecified	MCF7 Cells;HEK 293 and HeLa;HEK 293T;shPARG HCT116;SK-N-SH	unspecified
		Processing of Capped Intron-Containing Pre-mRNA	O43290	O43290	SART1	U4/U6.U5 tri-snRNP-associated protein 1	v2.0;v1.0:ADPriboDB00001823;v1.0:ADPriboDB00002870	PARP1;PARP3;PARP2 K469A	28;149;150;122;unspecified	Mass Spectrometry;unspecified	unspecified;HEK 293 and HeLa;HEK 293T	unspecified
		Processing of Capped Intron-Containing Pre-mRNA	O43390	O43390	HNRNPR	Heterogeneous nuclear ribonucleoprotein R	v2.0;v1.0:ADPriboDB00000960;v1.0:ADPriboDB00002714;v1.0:ADPriboDB00002991;v1.0:ADPriboDB00004445;v1.0:ADPriboDB00004649;v1.0:ADPriboDB00004947;v1.0:ADPriboDB00005334;v1.0:ADPriboDB00005385;v1.0:ADPriboDB00005392;v1.0:ADPriboDB00005435;v1.0:ADPriboDB00005438;v1.0:ADPriboDB00005488;v1.0:ADPriboDB00005555;v1.0:ADPriboDB00005617;v1.0:ADPriboDB00005632;v1.0:ADPriboDB00005640;v1.0:ADPriboDB00005750;v1.…	PARP3;unspecified;PARP1;PARP2 K469A	36;433;E432;unspecified	Mass Spectrometry;Autoradiography;unspecified	unspecified;HeLa cells;MCF10A Cells;MDA-MB-231 Cells;MDA-MB-468 Cells;SUM159 Cells;MCF7 Cells;T-47D Cells;ZR-75-1 Cells;SK-BR-3 Cells;HEK 293 and HeLa;HEK 293T;U2OS;shPARG HCT116;shPARG HEK293T;SK-N-SH	unspecified
		Processing of Capped Intron-Containing Pre-mRNA	O43447	O43447	PPIH	Peptidyl-prolyl cis-trans isomerase H	v1.0:ADPriboDB00001781	PARP1	unspecified	unspecified	HEK 293 and HeLa	unspecified
		Processing of Capped Intron-Containing Pre-mRNA	O75533	O75533	SF3B1	Splicing factor 3B subunit 1	v1.0:ADPriboDB00001488;v1.0:ADPriboDB00011766	PARP1;unspecified	unspecified	unspecified	HEK 293 and HeLa;SK-N-SH	unspecified
		Processing of Capped Intron-Containing Pre-mRNA	O75643	O75643;Q86VH2	SNRNP200	U5 small nuclear ribonucleoprotein 200 kDa helicase	v1.0:ADPriboDB00001160;v1.0:ADPriboDB00002912;v1.0:ADPriboDB00011788	PARP1;PARP2 K469A;unspecified	unspecified	unspecified	HEK 293 and HeLa;HEK 293T;SK-N-SH	unspecified
		Processing of Capped Intron-Containing Pre-mRNA	P06730	P06730	EIF4E	Eukaryotic translation initiation factor 4E
		Processing of Capped Intron-Containing Pre-mRNA	P14866	P14866	HNRNPL	Heterogeneous nuclear ribonucleoprotein L	v2.0;v1.0:ADPriboDB00000828;v1.0:ADPriboDB00001070;v1.0:ADPriboDB00002712;v1.0:ADPriboDB00006107;v1.0:ADPriboDB00011661	PARP3;PARP1;PARP2 K469A;unspecified	551;unspecified	Mass Spectrometry;unspecified	unspecified;MCF10A Cells;HEK 293 and HeLa;HEK 293T;shPARG HCT116;SK-N-SH	unspecified
		Processing of Capped Intron-Containing Pre-mRNA	P17844	P17844	DDX5	Probable ATP-dependent RNA helicase DDX5	v2.0;v1.0:ADPriboDB00000818;v1.0:ADPriboDB00000945;v1.0:ADPriboDB00002661;v1.0:ADPriboDB00005004;v1.0:ADPriboDB00005765;v1.0:ADPriboDB00005783;v1.0:ADPriboDB00005857;v1.0:ADPriboDB00006002;v1.0:ADPriboDB00006029;v1.0:ADPriboDB00006110;v1.0:ADPriboDB00006153;v1.0:ADPriboDB00006191;v1.0:ADPriboDB00006217;v1.0:ADPriboDB00006646;v1.0:ADPriboDB00006828;v1.0:ADPriboDB00006830;v1.0:ADPriboDB00006935;v1.…	PARP3;unspecified;PARP1;PARP2 K469A	477;E476;R478;R25;unspecified	Mass Spectrometry;Autoradiography;unspecified	unspecified;HeLa cells;MCF10A Cells;MDA-MB-231 Cells;SUM159 Cells;MCF7 Cells;T-47D Cells;HEK 293 and HeLa;HEK 293T;shPARG HCT116;SK-N-SH	unspecified;62.5 uM H2O2
		Processing of Capped Intron-Containing Pre-mRNA	P22626	P22626	HNRNPA2B1	Heterogeneous nuclear ribonucleoproteins A2/B1	v2.0;v1.0:ADPriboDB00000956;v1.0:ADPriboDB00002834;v1.0:ADPriboDB00002946	PARP3;unspecified;PARP1;PARP2 K469A	196;R203;R325;S318 ;unspecified	Mass Spectrometry;unspecified	unspecified;HeLa cells;HEK 293 and HeLa;HEK 293T;U2OS	unspecified;1 mM H2O2
		Processing of Capped Intron-Containing Pre-mRNA	P30876	P30876	POLR2B	DNA-directed RNA polymerase II subunit RPB2	v1.0:ADPriboDB00001776;v1.0:ADPriboDB00011622	PARP1;unspecified	unspecified	unspecified	HEK 293 and HeLa;SK-N-SH	unspecified
		Processing of Capped Intron-Containing Pre-mRNA	P49792	P49792;A6NKT7;P0DJD0;P0DJD1;Q7Z3J3;Q99666;O14715;Q05823;Q8ND04	RANBP2	E3 SUMO-protein ligase RanBP2	v2.0;v1.0:ADPriboDB00001801	PARP10;PARP1	unspecified	Mass Spectrometry;unspecified	HEK 293T cells;HEK 293 and HeLa	unspecified
		Processing of Capped Intron-Containing Pre-mRNA	P51991	P51991	HNRNPA3	Heterogeneous nuclear ribonucleoprotein A3	v2.0;v1.0:ADPriboDB00000957;v1.0:ADPriboDB00002835;v1.0:ADPriboDB00002981	unspecified;PARP1;PARP2 K469A	D13;unspecified	Autoradiography;Mass Spectrometry;unspecified	HeLa cells;MCF10A Cells;HEK 293 and HeLa;HEK 293T;U2OS	unspecified
		Processing of Capped Intron-Containing Pre-mRNA	P52597	P52597	HNRNPF	Heterogeneous nuclear ribonucleoprotein F;Heterogeneous nuclear ribonucleoprotein F, N-terminally processed	v1.0:ADPriboDB00001066;v1.0:ADPriboDB00002566;v1.0:ADPriboDB00002710	PARP1;PARP1 K903A;PARP2 K469A	unspecified	unspecified	HEK 293 and HeLa;HEK 293T	unspecified
		Processing of Capped Intron-Containing Pre-mRNA	P62304	P62304	SNRPE	Small nuclear ribonucleoprotein E	v1.0:ADPriboDB00001843;v1.0:ADPriboDB00011758	PARP1;unspecified	unspecified	unspecified	HEK 293 and HeLa;SK-N-SH	unspecified
		Processing of Capped Intron-Containing Pre-mRNA	P62306	P62306	SNRPF	Small nuclear ribonucleoprotein F	v2.0	PARP1;PARP2;PARP3	77;80;81;82;84;87;79	Mass Spectrometry	unspecified	unspecified
		Processing of Capped Intron-Containing Pre-mRNA	Q05048	Q05048	CSTF1	Cleavage stimulation factor subunit 1	v1.0:ADPriboDB00001634	PARP1	unspecified	unspecified	HEK 293 and HeLa	unspecified
		Processing of Capped Intron-Containing Pre-mRNA	Q05519	Q05519	SRSF11	Serine/arginine-rich splicing factor 11	v2.0	PARP3	221;222	Mass Spectrometry	unspecified	unspecified
		Processing of Capped Intron-Containing Pre-mRNA	Q08170	Q08170	SRSF4	Serine/arginine-rich splicing factor 4
		Processing of Capped Intron-Containing Pre-mRNA	Q13151	Q13151	HNRNPA0	Heterogeneous nuclear ribonucleoprotein A0	v2.0;v1.0:ADPriboDB00001309;v1.0:ADPriboDB00002591;v1.0:ADPriboDB00002942;v1.0:ADPriboDB00004916;v1.0:ADPriboDB00005186;v1.0:ADPriboDB00005205;v1.0:ADPriboDB00005208;v1.0:ADPriboDB00005253;v1.0:ADPriboDB00005267;v1.0:ADPriboDB00005275;v1.0:ADPriboDB00005315;v1.0:ADPriboDB00005461;v1.0:ADPriboDB00005565;v1.0:ADPriboDB00005793;v1.0:ADPriboDB00006098;v1.0:ADPriboDB00006307;v1.0:ADPriboDB00006455;v1.…	PARP3;PARP1;unspecified;PARP1 K903A	117;unspecified;S270	Mass Spectrometry;unspecified	unspecified;MCF10A Cells;MDA-MB-231 Cells;MDA-MB-468 Cells;SUM159 Cells;MCF7 Cells;T-47D Cells;HeLa cells;HEK 293 and HeLa;HEK 293T;U2OS;shPARG HCT116	unspecified;1 mM H2O2
		Processing of Capped Intron-Containing Pre-mRNA	Q13242	Q13242	SRSF9	Serine/arginine-rich splicing factor 9	v1.0:ADPriboDB00001512	PARP1	unspecified	unspecified	HEK 293 and HeLa	unspecified
		Processing of Capped Intron-Containing Pre-mRNA	Q13243	Q13243	SRSF5	Serine/arginine-rich splicing factor 5	v1.0:ADPriboDB00001510	PARP1	unspecified	unspecified	HEK 293 and HeLa	unspecified
		Processing of Capped Intron-Containing Pre-mRNA	Q13247	Q13247	SRSF6	Serine/arginine-rich splicing factor 6	v1.0:ADPriboDB00000852	PARP1	unspecified	unspecified	unspecified	unspecified
		Processing of Capped Intron-Containing Pre-mRNA	Q13435	Q13435	SF3B2	Splicing factor 3B subunit 2	v2.0;v1.0:ADPriboDB00001489	PARP3;PARP1	465;unspecified	Mass Spectrometry;unspecified	unspecified;HEK 293 and HeLa	unspecified
		Processing of Capped Intron-Containing Pre-mRNA	Q14103	Q14103	HNRNPD	Heterogeneous nuclear ribonucleoprotein D0	v2.0;v1.0:ADPriboDB00001311;v1.0:ADPriboDB00003083;v1.0:ADPriboDB00005460;v1.0:ADPriboDB00005558;v1.0:ADPriboDB00005563;v1.0:ADPriboDB00005589;v1.0:ADPriboDB00005610;v1.0:ADPriboDB00005629;v1.0:ADPriboDB00006953;v1.0:ADPriboDB00007145;v1.0:ADPriboDB00007610;v1.0:ADPriboDB00008031;v1.0:ADPriboDB00008032;v1.0:ADPriboDB00008033;v1.0:ADPriboDB00008034;v1.0:ADPriboDB00008918;v1.0:ADPriboDB00008919;v1.…	PARP2;PARP3;unspecified;PARP1;PARP10	197;E261;unspecified	Mass Spectrometry;Autoradiography;unspecified	unspecified;HeLa cells;MCF10A Cells;MDA-MB-231 Cells;MDA-MB-468 Cells;SUM159 Cells;T-47D Cells;HEK 293T cells;HEK 293 and HeLa;U2OS;shPARG HCT116;shPARG HEK293T	unspecified
		Processing of Capped Intron-Containing Pre-mRNA	Q15029	Q15029	EFTUD2	116 kDa U5 small nuclear ribonucleoprotein component	v2.0;v1.0:ADPriboDB00001260;v1.0:ADPriboDB00002913;v1.0:ADPriboDB00011518	PARP10;PARP1;PARP2 K469A;unspecified	unspecified	Mass Spectrometry;unspecified	HEK 293T;HEK 293T cells;HEK 293 and HeLa;SK-N-SH	unspecified
		Processing of Capped Intron-Containing Pre-mRNA	Q15393	Q15393;Q14789	SF3B3	Splicing factor 3B subunit 3	v1.0:ADPriboDB00001152;v1.0:ADPriboDB00002864;v1.0:ADPriboDB00011767;v2.0;v1.0:ADPriboDB00001678	PARP1;PARP2 K469A;unspecified	unspecified	unspecified;Mass Spectrometry	HEK 293 and HeLa;HEK 293T;SK-N-SH;MDA-MB-468 Cells	unspecified
		Processing of Capped Intron-Containing Pre-mRNA	Q15637	Q15637	SF1	Splicing factor 1
		Processing of Capped Intron-Containing Pre-mRNA	Q16629	Q16629	SRSF7	Serine/arginine-rich splicing factor 7	v1.0:ADPriboDB00000853;v1.0:ADPriboDB00001511;v1.0:ADPriboDB00002986;v1.0:ADPriboDB00012082	PARP1;unspecified	unspecified	unspecified	unspecified;HEK 293 and HeLa;U2OS	unspecified
		Processing of Capped Intron-Containing Pre-mRNA	Q5SRE5	Q5SRE5	NUP188	Nucleoporin NUP188 homolog	v1.0:ADPriboDB00001752	PARP1	unspecified	unspecified	HEK 293 and HeLa	unspecified
		Processing of Capped Intron-Containing Pre-mRNA	Q6P2Q9	Q6P2Q9	PRPF8	Pre-mRNA-processing-splicing factor 8	v1.0:ADPriboDB00001788;v1.0:ADPriboDB00002788	PARP1;PARP2 K469A	unspecified	unspecified	HEK 293 and HeLa;HEK 293T	unspecified
		Processing of Capped Intron-Containing Pre-mRNA	Q7RTV0	Q7RTV0	PHF5A	PHD finger-like domain-containing protein 5A
		Processing of Capped Intron-Containing Pre-mRNA	Q86XP3	Q86XP3	DDX42	ATP-dependent RNA helicase DDX42
		Processing of Capped Intron-Containing Pre-mRNA	Q8IWX8	Q8IWX8	CHERP	Calcium homeostasis endoplasmic reticulum protein	v2.0;v1.0:ADPriboDB00006775	unspecified	K901 ;unspecified	Mass Spectrometry;unspecified	HeLa cells;shPARG HCT116	1 mM H2O2;unspecified
		Processing of Capped Intron-Containing Pre-mRNA	Q8N1F7	Q8N1F7	NUP93	Nuclear pore complex protein Nup93	v2.0;v1.0:ADPriboDB00001755	PARP10;PARP1	unspecified	Mass Spectrometry;unspecified	HEK 293T;HEK 293T cells;HEK 293 and HeLa	unspecified
		Processing of Capped Intron-Containing Pre-mRNA	Q8N684	Q8N684	CPSF7	Cleavage and polyadenylation specificity factor subunit 7	v1.0:ADPriboDB00001630	PARP1	unspecified	unspecified	HEK 293 and HeLa	unspecified
		Processing of Capped Intron-Containing Pre-mRNA	Q8NI27	Q8NI27	THOC2	THO complex subunit 2	v1.0:ADPriboDB00001868;v1.0:ADPriboDB00006078	PARP1;unspecified	unspecified	unspecified	HEK 293 and HeLa;shPARG HCT116	unspecified
		Processing of Capped Intron-Containing Pre-mRNA	Q92621	Q92621	NUP205	Nuclear pore complex protein Nup205	v2.0;v1.0:ADPriboDB00001753	PARP10;PARP1	unspecified	Mass Spectrometry;unspecified	HEK 293T;HEK 293T cells;HEK 293 and HeLa	unspecified
		Processing of Capped Intron-Containing Pre-mRNA	Q96DI7	Q96DI7	SNRNP40	U5 small nuclear ribonucleoprotein 40 kDa protein	v1.0:ADPriboDB00001840	PARP1	unspecified	unspecified	HEK 293 and HeLa	unspecified
		Processing of Capped Intron-Containing Pre-mRNA	Q99459	Q99459	CDC5L	Cell division cycle 5-like protein	v2.0;v1.0:ADPriboDB00001041	PARP1;PARP3	218;319;326;18;492;unspecified	Mass Spectrometry;unspecified	unspecified;HEK 293 and HeLa	unspecified
		Processing of Capped Intron-Containing Pre-mRNA	Q99567	Q99567	NUP88	Nuclear pore complex protein Nup88
		Processing of Capped Intron-Containing Pre-mRNA	Q9BW27	Q9BW27	NUP85	Nuclear pore complex protein Nup85
		Processing of Capped Intron-Containing Pre-mRNA	Q9UMS4	Q9UMS4	PRPF19	Pre-mRNA-processing factor 19	v2.0;v1.0:ADPriboDB00001110;v1.0:ADPriboDB00011714;v1.0:ADPriboDB00012066	PARP1;unspecified	197;unspecified	Mass Spectrometry;unspecified	unspecified;HEK 293 and HeLa;SK-N-SH	unspecified
		Processing of Capped Intron-Containing Pre-mRNA	Q9UQ35	Q9UQ35	SRRM2	Serine/arginine repetitive matrix protein 2	v2.0;v1.0:ADPriboDB00001508	PARP1	363;373;875;881;unspecified	Mass Spectrometry;unspecified	unspecified;HEK 293 and HeLa	unspecified
	R-HSA-72766	Translation	O60841	O60841	EIF5B	Eukaryotic translation initiation factor 5B	v2.0;v1.0:ADPriboDB00001266;v1.0:ADPriboDB00002570;v1.0:ADPriboDB00002722	PARP1;PARP1 K903A;PARP2 K469A	214;433;unspecified	Mass Spectrometry;unspecified	unspecified;HEK 293 and HeLa;HEK 293T	unspecified
		Translation	P05198	P05198	EIF2S1	Eukaryotic translation initiation factor 2 subunit 1	v2.0;v1.0:ADPriboDB00001261;v1.0:ADPriboDB00002569;v1.0:ADPriboDB00002717	PARP1;PARP3;PARP1 K903A;PARP2 K469A	222;275;315;316;18;244;286;unspecified	Mass Spectrometry;unspecified	unspecified;HEK 293 and HeLa;HEK 293T	unspecified
		Translation	P06730	P06730	EIF4E	Eukaryotic translation initiation factor 4E
		Translation	P07814	P07814	EPRS	Bifunctional glutamate/proline--tRNA ligase;Glutamate--tRNA ligase;Proline--tRNA ligase	v1.0:ADPriboDB00001056;v1.0:ADPriboDB00001112;v1.0:ADPriboDB00002887;v1.0:ADPriboDB00011588	PARP1;PARP2 K469A;unspecified	unspecified	unspecified	HEK 293 and HeLa;HEK 293T;SK-N-SH	unspecified
		Translation	P08865	P08865;REV__Q2TAZ0	RPSA	40S ribosomal protein SA	v2.0;v1.0:ADPriboDB00001815;v1.0:ADPriboDB00002854	PARP3;PARP1;PARP2 K469A	70;unspecified	Mass Spectrometry;unspecified	unspecified;HEK 293 and HeLa;HEK 293T	unspecified
		Translation	P11940	P11940;Q9H361;Q4VXU2;Q96DU9	PABPC1	Polyadenylate-binding protein 1	v2.0;v1.0:ADPriboDB00000983;v1.0:ADPriboDB00011712;v1.0:ADPriboDB00011910;v1.0:ADPriboDB00012062;v1.0:ADPriboDB00001420	PARP10;PARP1;unspecified	unspecified	Mass Spectrometry;unspecified	HEK 293T;HEK 293T cells;HEK 293 and HeLa;SK-N-SH;HeLa;unspecified	unspecified
		Translation	P14868	P14868	DARS	Aspartate--tRNA ligase, cytoplasmic	v1.0:ADPriboDB00001048;v1.0:ADPriboDB00011578;v1.0:ADPriboDB00011991	PARP1;unspecified	unspecified	unspecified	HEK 293 and HeLa;SK-N-SH;unspecified	unspecified
		Translation	P15880	P15880	RPS2	40S ribosomal protein S2	v2.0;v1.0:ADPriboDB00001141;v1.0:ADPriboDB00002843;v1.0:ADPriboDB00011534;v1.0:ADPriboDB00011845;v1.0:ADPriboDB00011970	PARP1;PARP10;PARP2 K469A;unspecified	unspecified	Mass Spectrometry;unspecified	MDA-MB-468 Cells;HEK 293T cells;HEK 293 and HeLa;HEK 293T;SK-N-SH;HeLa;unspecified	unspecified
		Translation	P18077	P18077	RPL35A	60S ribosomal protein L35a	v2.0;v1.0:ADPriboDB00001465;v1.0:ADPriboDB00011560	PARP1;unspecified	unspecified	Mass Spectrometry;unspecified	MDA-MB-468 Cells;HEK 293 and HeLa;SK-N-SH	unspecified
		Translation	P20042	P20042	EIF2S2	Eukaryotic translation initiation factor 2 subunit 2	v2.0;v1.0:ADPriboDB00001262;v1.0:ADPriboDB00002718;v1.0:ADPriboDB00011642	PARP1;PARP3;PARP2 K469A;unspecified	54;59;96;101;105;107;110;113;119;94;199;304;unspecified	Mass Spectrometry;unspecified	unspecified;MDA-MB-231 Cells;HEK 293 and HeLa;HEK 293T;SK-N-SH	unspecified
		Translation	P23396	P23396	RPS3	40S ribosomal protein S3	v1.0:ADPriboDB00001008;v1.0:ADPriboDB00011538	PARP1;unspecified	unspecified	unspecified	HEK 293 and HeLa;SK-N-SH	unspecified
		Translation	P25398	P25398	RPS12	40S ribosomal protein S12
		Translation	P26640	P26640	VARS	Valine--tRNA ligase	v2.0;v1.0:ADPriboDB00001890	PARP10;PARP1	unspecified	Mass Spectrometry;unspecified	HEK 293T cells;HEK 293 and HeLa	unspecified
		Translation	P27635	P27635;Q96L21	RPL10	60S ribosomal protein L10	v1.0:ADPriboDB00001115;v1.0:ADPriboDB00002802	PARP1;PARP2 K469A	unspecified	unspecified	HEK 293 and HeLa;HEK 293T	unspecified
		Translation	P29692	P29692	EEF1D	Elongation factor 1-delta	v1.0:ADPriboDB00001654;v1.0:ADPriboDB00011635	PARP1;unspecified	unspecified	unspecified	HEK 293 and HeLa;SK-N-SH	unspecified
		Translation	P36578	P36578	RPL4	60S ribosomal protein L4	v2.0;v1.0:ADPriboDB00001001;v1.0:ADPriboDB00002824;v1.0:ADPriboDB00011816	PARP1;PARP2 K469A;unspecified	unspecified	Mass Spectrometry;unspecified	MCF10A Cells;MDA-MB-468 Cells;HEK 293 and HeLa;HEK 293T;HeLa	unspecified
		Translation	P39023	P39023;Q92901	RPL3	60S ribosomal protein L3	v1.0:ADPriboDB00000999;v1.0:ADPriboDB00002820;v1.0:ADPriboDB00011952;v1.0:ADPriboDB00011984	PARP1;PARP2 K469A;unspecified	unspecified	unspecified	HEK 293 and HeLa;HEK 293T;HeLa;unspecified	unspecified
		Translation	P39656	P39656	DDOST	Dolichyl-diphosphooligosaccharide--protein glycosyltransferase 48 kDa subunit	v1.0:ADPriboDB00001243;v1.0:ADPriboDB00011625	PARP1;unspecified	unspecified	unspecified	HEK 293 and HeLa;SK-N-SH	unspecified
		Translation	P41250	P41250	GARS	Glycine--tRNA ligase
		Translation	P41252	P41252	IARS	Isoleucine--tRNA ligase, cytoplasmic	v1.0:ADPriboDB00001076;v1.0:ADPriboDB00002888;v1.0:ADPriboDB00011678	PARP1;PARP2 K469A;unspecified	unspecified	unspecified	HEK 293 and HeLa;HEK 293T;SK-N-SH	unspecified
		Translation	P49411	P49411	TUFM	Elongation factor Tu, mitochondrial	v2.0;v1.0:ADPriboDB00011636;v1.0:ADPriboDB00012010	PARP10;unspecified	unspecified	Mass Spectrometry;unspecified	HEK 293T;HEK 293T cells;SK-N-SH;unspecified	unspecified
		Translation	P49591	P49591	SARS	Serine--tRNA ligase, cytoplasmic
		Translation	P50914	P50914	RPL14	60S ribosomal protein L14	v1.0:ADPriboDB00000993;v1.0:ADPriboDB00002805;v1.0:ADPriboDB00011550;v1.0:ADPriboDB00011919	PARP1;PARP2 K469A;unspecified	unspecified	unspecified	HEK 293 and HeLa;HEK 293T;SK-N-SH;HeLa	unspecified
		Translation	P55010	P55010	EIF5	Eukaryotic translation initiation factor 5
		Translation	P55884	P55884	EIF3B	Eukaryotic translation initiation factor 3 subunit B
		Translation	P56192	P56192	MARS	Methionine--tRNA ligase, cytoplasmic	v1.0:ADPriboDB00001083;v1.0:ADPriboDB00002890;v1.0:ADPriboDB00011687	PARP1;PARP2 K469A;unspecified	unspecified	unspecified	HEK 293 and HeLa;HEK 293T;SK-N-SH	unspecified
		Translation	P60842	P60842	EIF4A1	Eukaryotic initiation factor 4A-I	v1.0:ADPriboDB00001263;v1.0:ADPriboDB00002723;v1.0:ADPriboDB00011640	PARP1;PARP2 K469A;unspecified	unspecified	unspecified	HEK 293 and HeLa;HEK 293T;SK-N-SH	unspecified
		Translation	P60866	P60866	RPS20	40S ribosomal protein S20	v2.0;v1.0:ADPriboDB00001474;v1.0:ADPriboDB00011933	PARP3;PARP1;unspecified	13;unspecified	Mass Spectrometry;unspecified	unspecified;HEK 293 and HeLa;HeLa	unspecified
		Translation	P61247	P61247	RPS3A	40S ribosomal protein S3a	v2.0;v1.0:ADPriboDB00001009;v1.0:ADPriboDB00002848;v1.0:ADPriboDB00011539;v1.0:ADPriboDB00011939;v1.0:ADPriboDB00011972	unspecified;PARP1;PARP2 K469A	D60;unspecified	Autoradiography;Mass Spectrometry;unspecified	HeLa cells;HEK 293 and HeLa;HEK 293T;SK-N-SH;HeLa;unspecified	unspecified;1 mM H2O2;250 uM H2O2
		Translation	P61353	P61353	RPL27	60S ribosomal protein L27	v1.0:ADPriboDB00000998;v1.0:ADPriboDB00002817;v1.0:ADPriboDB00011982	PARP1;PARP2 K469A;unspecified	unspecified	unspecified	HEK 293 and HeLa;HEK 293T;unspecified	unspecified
		Translation	P62424	P62424	RPL7A	60S ribosomal protein L7a	v1.0:ADPriboDB00001131;v1.0:ADPriboDB00002828;v1.0:ADPriboDB00003078	PARP1;PARP2 K469A;unspecified	unspecified	unspecified	HEK 293 and HeLa;HEK 293T;U2OS	unspecified
		Translation	P62701	P62701;Q8TD47;P22090	RPS4X	40S ribosomal protein S4, X isoform	v2.0;v1.0:ADPriboDB00001144;v1.0:ADPriboDB00001479;v1.0:ADPriboDB00002970;v1.0:ADPriboDB00011973;v1.0:ADPriboDB00011540	unspecified;PARP1	R30;unspecified	Autoradiography;unspecified	HeLa cells;HEK 293 and HeLa;U2OS;unspecified;SK-N-SH	unspecified
		Translation	P62888	P62888	RPL30	60S ribosomal protein L30	v1.0:ADPriboDB00001000;v1.0:ADPriboDB00011558;v1.0:ADPriboDB00011927;v1.0:ADPriboDB00011985	PARP1;unspecified	unspecified	unspecified	HEK 293 and HeLa;SK-N-SH;HeLa;unspecified	unspecified
		Translation	P62913	P62913	RPL11	60S ribosomal protein L11	v2.0;v1.0:ADPriboDB00001117;v1.0:ADPriboDB00002803;v1.0:ADPriboDB00011547;v1.0:ADPriboDB00011926	PARP3;PARP10;PARP1;PARP2 K469A;unspecified	29;42;unspecified	Mass Spectrometry;unspecified	unspecified;HEK 293T cells;HEK 293 and HeLa;HEK 293T;SK-N-SH;HeLa	unspecified
		Translation	P82930	P82930	MRPS34	28S ribosomal protein S34, mitochondrial
		Translation	Q12904	Q12904	AIMP1	Aminoacyl tRNA synthase complex-interacting multifunctional protein 1;Endothelial monocyte-activating polypeptide 2	v1.0:ADPriboDB00001030	PARP1	unspecified	unspecified	HEK 293 and HeLa	unspecified
		Translation	Q13155	Q13155	AIMP2	Aminoacyl tRNA synthase complex-interacting multifunctional protein 2
		Translation	Q13347	Q13347	EIF3I	Eukaryotic translation initiation factor 3 subunit I
		Translation	Q14152	Q14152	EIF3A	Eukaryotic translation initiation factor 3 subunit A	v1.0:ADPriboDB00001655;v1.0:ADPriboDB00011645	PARP1;unspecified	unspecified	unspecified	HEK 293 and HeLa;SK-N-SH	unspecified
		Translation	Q14240	Q14240	EIF4A2	Eukaryotic initiation factor 4A-II;Eukaryotic initiation factor 4A-II, N-terminally processed
		Translation	Q15181	Q15181	PPA1	Inorganic pyrophosphatase
		Translation	Q9BQC6	Q9BQC6	MRPL57	Ribosomal protein 63, mitochondrial
		Translation	Q9H2U2	Q9H2U2	PPA2	Inorganic pyrophosphatase 2, mitochondrial
		Translation	Q9NSD9	Q9NSD9;REV__Q6ZSS7	FARSB	Phenylalanine--tRNA ligase beta subunit
		Translation	Q9NSE4	Q9NSE4	IARS2	Isoleucine--tRNA ligase, mitochondrial
		Translation	Q9P2J5	Q9P2J5	LARS	Leucine--tRNA ligase, cytoplasmic	v1.0:ADPriboDB00001335;v1.0:ADPriboDB00002889	PARP1;PARP2 K469A	unspecified	unspecified	HEK 293 and HeLa;HEK 293T	unspecified
		Translation	Q9Y262	Q9Y262	EIF3L	Eukaryotic translation initiation factor 3 subunit L	v2.0	PARP10	unspecified	Mass Spectrometry	HEK 293T cells	unspecified
		Translation	Q9Y3D9	Q9Y3D9	MRPS23	28S ribosomal protein S23, mitochondrial	v1.0:ADPriboDB00011523	unspecified	unspecified	unspecified	SK-N-SH	unspecified
	R-HSA-72163	mRNA Splicing - Major Pathway	O43143	O43143	DHX15	Pre-mRNA-splicing factor ATP-dependent RNA helicase DHX15	v2.0;v1.0:ADPriboDB00000946;v1.0:ADPriboDB00002665;v1.0:ADPriboDB00003999;v1.0:ADPriboDB00005074;v1.0:ADPriboDB00006579;v1.0:ADPriboDB00006672;v1.0:ADPriboDB00006704;v1.0:ADPriboDB00006716;v1.0:ADPriboDB00006787;v1.0:ADPriboDB00006794;v1.0:ADPriboDB00006811;v1.0:ADPriboDB00006863;v1.0:ADPriboDB00006885;v1.0:ADPriboDB00007059;v1.0:ADPriboDB00007832;v1.0:ADPriboDB00007841;v1.0:ADPriboDB00011715	PARP1;PARP2 K469A;unspecified	unspecified	Mass Spectrometry;unspecified	MCF7 Cells;HEK 293 and HeLa;HEK 293T;shPARG HCT116;SK-N-SH	unspecified
		mRNA Splicing - Major Pathway	O43290	O43290	SART1	U4/U6.U5 tri-snRNP-associated protein 1	v2.0;v1.0:ADPriboDB00001823;v1.0:ADPriboDB00002870	PARP1;PARP3;PARP2 K469A	28;149;150;122;unspecified	Mass Spectrometry;unspecified	unspecified;HEK 293 and HeLa;HEK 293T	unspecified
		mRNA Splicing - Major Pathway	O43390	O43390	HNRNPR	Heterogeneous nuclear ribonucleoprotein R	v2.0;v1.0:ADPriboDB00000960;v1.0:ADPriboDB00002714;v1.0:ADPriboDB00002991;v1.0:ADPriboDB00004445;v1.0:ADPriboDB00004649;v1.0:ADPriboDB00004947;v1.0:ADPriboDB00005334;v1.0:ADPriboDB00005385;v1.0:ADPriboDB00005392;v1.0:ADPriboDB00005435;v1.0:ADPriboDB00005438;v1.0:ADPriboDB00005488;v1.0:ADPriboDB00005555;v1.0:ADPriboDB00005617;v1.0:ADPriboDB00005632;v1.0:ADPriboDB00005640;v1.0:ADPriboDB00005750;v1.…	PARP3;unspecified;PARP1;PARP2 K469A	36;433;E432;unspecified	Mass Spectrometry;Autoradiography;unspecified	unspecified;HeLa cells;MCF10A Cells;MDA-MB-231 Cells;MDA-MB-468 Cells;SUM159 Cells;MCF7 Cells;T-47D Cells;ZR-75-1 Cells;SK-BR-3 Cells;HEK 293 and HeLa;HEK 293T;U2OS;shPARG HCT116;shPARG HEK293T;SK-N-SH	unspecified
		mRNA Splicing - Major Pathway	O43447	O43447	PPIH	Peptidyl-prolyl cis-trans isomerase H	v1.0:ADPriboDB00001781	PARP1	unspecified	unspecified	HEK 293 and HeLa	unspecified
		mRNA Splicing - Major Pathway	O75533	O75533	SF3B1	Splicing factor 3B subunit 1	v1.0:ADPriboDB00001488;v1.0:ADPriboDB00011766	PARP1;unspecified	unspecified	unspecified	HEK 293 and HeLa;SK-N-SH	unspecified
		mRNA Splicing - Major Pathway	O75643	O75643;Q86VH2	SNRNP200	U5 small nuclear ribonucleoprotein 200 kDa helicase	v1.0:ADPriboDB00001160;v1.0:ADPriboDB00002912;v1.0:ADPriboDB00011788	PARP1;PARP2 K469A;unspecified	unspecified	unspecified	HEK 293 and HeLa;HEK 293T;SK-N-SH	unspecified
		mRNA Splicing - Major Pathway	P14866	P14866	HNRNPL	Heterogeneous nuclear ribonucleoprotein L	v2.0;v1.0:ADPriboDB00000828;v1.0:ADPriboDB00001070;v1.0:ADPriboDB00002712;v1.0:ADPriboDB00006107;v1.0:ADPriboDB00011661	PARP3;PARP1;PARP2 K469A;unspecified	551;unspecified	Mass Spectrometry;unspecified	unspecified;MCF10A Cells;HEK 293 and HeLa;HEK 293T;shPARG HCT116;SK-N-SH	unspecified
		mRNA Splicing - Major Pathway	P17844	P17844	DDX5	Probable ATP-dependent RNA helicase DDX5	v2.0;v1.0:ADPriboDB00000818;v1.0:ADPriboDB00000945;v1.0:ADPriboDB00002661;v1.0:ADPriboDB00005004;v1.0:ADPriboDB00005765;v1.0:ADPriboDB00005783;v1.0:ADPriboDB00005857;v1.0:ADPriboDB00006002;v1.0:ADPriboDB00006029;v1.0:ADPriboDB00006110;v1.0:ADPriboDB00006153;v1.0:ADPriboDB00006191;v1.0:ADPriboDB00006217;v1.0:ADPriboDB00006646;v1.0:ADPriboDB00006828;v1.0:ADPriboDB00006830;v1.0:ADPriboDB00006935;v1.…	PARP3;unspecified;PARP1;PARP2 K469A	477;E476;R478;R25;unspecified	Mass Spectrometry;Autoradiography;unspecified	unspecified;HeLa cells;MCF10A Cells;MDA-MB-231 Cells;SUM159 Cells;MCF7 Cells;T-47D Cells;HEK 293 and HeLa;HEK 293T;shPARG HCT116;SK-N-SH	unspecified;62.5 uM H2O2
		mRNA Splicing - Major Pathway	P22626	P22626	HNRNPA2B1	Heterogeneous nuclear ribonucleoproteins A2/B1	v2.0;v1.0:ADPriboDB00000956;v1.0:ADPriboDB00002834;v1.0:ADPriboDB00002946	PARP3;unspecified;PARP1;PARP2 K469A	196;R203;R325;S318 ;unspecified	Mass Spectrometry;unspecified	unspecified;HeLa cells;HEK 293 and HeLa;HEK 293T;U2OS	unspecified;1 mM H2O2
		mRNA Splicing - Major Pathway	P30876	P30876	POLR2B	DNA-directed RNA polymerase II subunit RPB2	v1.0:ADPriboDB00001776;v1.0:ADPriboDB00011622	PARP1;unspecified	unspecified	unspecified	HEK 293 and HeLa;SK-N-SH	unspecified
		mRNA Splicing - Major Pathway	P51991	P51991	HNRNPA3	Heterogeneous nuclear ribonucleoprotein A3	v2.0;v1.0:ADPriboDB00000957;v1.0:ADPriboDB00002835;v1.0:ADPriboDB00002981	unspecified;PARP1;PARP2 K469A	D13;unspecified	Autoradiography;Mass Spectrometry;unspecified	HeLa cells;MCF10A Cells;HEK 293 and HeLa;HEK 293T;U2OS	unspecified
		mRNA Splicing - Major Pathway	P52597	P52597	HNRNPF	Heterogeneous nuclear ribonucleoprotein F;Heterogeneous nuclear ribonucleoprotein F, N-terminally processed	v1.0:ADPriboDB00001066;v1.0:ADPriboDB00002566;v1.0:ADPriboDB00002710	PARP1;PARP1 K903A;PARP2 K469A	unspecified	unspecified	HEK 293 and HeLa;HEK 293T	unspecified
		mRNA Splicing - Major Pathway	P62304	P62304	SNRPE	Small nuclear ribonucleoprotein E	v1.0:ADPriboDB00001843;v1.0:ADPriboDB00011758	PARP1;unspecified	unspecified	unspecified	HEK 293 and HeLa;SK-N-SH	unspecified
		mRNA Splicing - Major Pathway	P62306	P62306	SNRPF	Small nuclear ribonucleoprotein F	v2.0	PARP1;PARP2;PARP3	77;80;81;82;84;87;79	Mass Spectrometry	unspecified	unspecified
		mRNA Splicing - Major Pathway	Q05048	Q05048	CSTF1	Cleavage stimulation factor subunit 1	v1.0:ADPriboDB00001634	PARP1	unspecified	unspecified	HEK 293 and HeLa	unspecified
		mRNA Splicing - Major Pathway	Q05519	Q05519	SRSF11	Serine/arginine-rich splicing factor 11	v2.0	PARP3	221;222	Mass Spectrometry	unspecified	unspecified
		mRNA Splicing - Major Pathway	Q08170	Q08170	SRSF4	Serine/arginine-rich splicing factor 4
		mRNA Splicing - Major Pathway	Q13151	Q13151	HNRNPA0	Heterogeneous nuclear ribonucleoprotein A0	v2.0;v1.0:ADPriboDB00001309;v1.0:ADPriboDB00002591;v1.0:ADPriboDB00002942;v1.0:ADPriboDB00004916;v1.0:ADPriboDB00005186;v1.0:ADPriboDB00005205;v1.0:ADPriboDB00005208;v1.0:ADPriboDB00005253;v1.0:ADPriboDB00005267;v1.0:ADPriboDB00005275;v1.0:ADPriboDB00005315;v1.0:ADPriboDB00005461;v1.0:ADPriboDB00005565;v1.0:ADPriboDB00005793;v1.0:ADPriboDB00006098;v1.0:ADPriboDB00006307;v1.0:ADPriboDB00006455;v1.…	PARP3;PARP1;unspecified;PARP1 K903A	117;unspecified;S270	Mass Spectrometry;unspecified	unspecified;MCF10A Cells;MDA-MB-231 Cells;MDA-MB-468 Cells;SUM159 Cells;MCF7 Cells;T-47D Cells;HeLa cells;HEK 293 and HeLa;HEK 293T;U2OS;shPARG HCT116	unspecified;1 mM H2O2
		mRNA Splicing - Major Pathway	Q13242	Q13242	SRSF9	Serine/arginine-rich splicing factor 9	v1.0:ADPriboDB00001512	PARP1	unspecified	unspecified	HEK 293 and HeLa	unspecified
		mRNA Splicing - Major Pathway	Q13243	Q13243	SRSF5	Serine/arginine-rich splicing factor 5	v1.0:ADPriboDB00001510	PARP1	unspecified	unspecified	HEK 293 and HeLa	unspecified
		mRNA Splicing - Major Pathway	Q13247	Q13247	SRSF6	Serine/arginine-rich splicing factor 6	v1.0:ADPriboDB00000852	PARP1	unspecified	unspecified	unspecified	unspecified
		mRNA Splicing - Major Pathway	Q13435	Q13435	SF3B2	Splicing factor 3B subunit 2	v2.0;v1.0:ADPriboDB00001489	PARP3;PARP1	465;unspecified	Mass Spectrometry;unspecified	unspecified;HEK 293 and HeLa	unspecified
		mRNA Splicing - Major Pathway	Q14103	Q14103	HNRNPD	Heterogeneous nuclear ribonucleoprotein D0	v2.0;v1.0:ADPriboDB00001311;v1.0:ADPriboDB00003083;v1.0:ADPriboDB00005460;v1.0:ADPriboDB00005558;v1.0:ADPriboDB00005563;v1.0:ADPriboDB00005589;v1.0:ADPriboDB00005610;v1.0:ADPriboDB00005629;v1.0:ADPriboDB00006953;v1.0:ADPriboDB00007145;v1.0:ADPriboDB00007610;v1.0:ADPriboDB00008031;v1.0:ADPriboDB00008032;v1.0:ADPriboDB00008033;v1.0:ADPriboDB00008034;v1.0:ADPriboDB00008918;v1.0:ADPriboDB00008919;v1.…	PARP2;PARP3;unspecified;PARP1;PARP10	197;E261;unspecified	Mass Spectrometry;Autoradiography;unspecified	unspecified;HeLa cells;MCF10A Cells;MDA-MB-231 Cells;MDA-MB-468 Cells;SUM159 Cells;T-47D Cells;HEK 293T cells;HEK 293 and HeLa;U2OS;shPARG HCT116;shPARG HEK293T	unspecified
		mRNA Splicing - Major Pathway	Q15029	Q15029	EFTUD2	116 kDa U5 small nuclear ribonucleoprotein component	v2.0;v1.0:ADPriboDB00001260;v1.0:ADPriboDB00002913;v1.0:ADPriboDB00011518	PARP10;PARP1;PARP2 K469A;unspecified	unspecified	Mass Spectrometry;unspecified	HEK 293T;HEK 293T cells;HEK 293 and HeLa;SK-N-SH	unspecified
		mRNA Splicing - Major Pathway	Q15393	Q15393;Q14789	SF3B3	Splicing factor 3B subunit 3	v1.0:ADPriboDB00001152;v1.0:ADPriboDB00002864;v1.0:ADPriboDB00011767;v2.0;v1.0:ADPriboDB00001678	PARP1;PARP2 K469A;unspecified	unspecified	unspecified;Mass Spectrometry	HEK 293 and HeLa;HEK 293T;SK-N-SH;MDA-MB-468 Cells	unspecified
		mRNA Splicing - Major Pathway	Q15637	Q15637	SF1	Splicing factor 1
		mRNA Splicing - Major Pathway	Q16629	Q16629	SRSF7	Serine/arginine-rich splicing factor 7	v1.0:ADPriboDB00000853;v1.0:ADPriboDB00001511;v1.0:ADPriboDB00002986;v1.0:ADPriboDB00012082	PARP1;unspecified	unspecified	unspecified	unspecified;HEK 293 and HeLa;U2OS	unspecified
		mRNA Splicing - Major Pathway	Q6P2Q9	Q6P2Q9	PRPF8	Pre-mRNA-processing-splicing factor 8	v1.0:ADPriboDB00001788;v1.0:ADPriboDB00002788	PARP1;PARP2 K469A	unspecified	unspecified	HEK 293 and HeLa;HEK 293T	unspecified
		mRNA Splicing - Major Pathway	Q7RTV0	Q7RTV0	PHF5A	PHD finger-like domain-containing protein 5A
		mRNA Splicing - Major Pathway	Q86XP3	Q86XP3	DDX42	ATP-dependent RNA helicase DDX42
		mRNA Splicing - Major Pathway	Q8IWX8	Q8IWX8	CHERP	Calcium homeostasis endoplasmic reticulum protein	v2.0;v1.0:ADPriboDB00006775	unspecified	K901 ;unspecified	Mass Spectrometry;unspecified	HeLa cells;shPARG HCT116	1 mM H2O2;unspecified
		mRNA Splicing - Major Pathway	Q8N684	Q8N684	CPSF7	Cleavage and polyadenylation specificity factor subunit 7	v1.0:ADPriboDB00001630	PARP1	unspecified	unspecified	HEK 293 and HeLa	unspecified
		mRNA Splicing - Major Pathway	Q96DI7	Q96DI7	SNRNP40	U5 small nuclear ribonucleoprotein 40 kDa protein	v1.0:ADPriboDB00001840	PARP1	unspecified	unspecified	HEK 293 and HeLa	unspecified
		mRNA Splicing - Major Pathway	Q99459	Q99459	CDC5L	Cell division cycle 5-like protein	v2.0;v1.0:ADPriboDB00001041	PARP1;PARP3	218;319;326;18;492;unspecified	Mass Spectrometry;unspecified	unspecified;HEK 293 and HeLa	unspecified
		mRNA Splicing - Major Pathway	Q9UMS4	Q9UMS4	PRPF19	Pre-mRNA-processing factor 19	v2.0;v1.0:ADPriboDB00001110;v1.0:ADPriboDB00011714;v1.0:ADPriboDB00012066	PARP1;unspecified	197;unspecified	Mass Spectrometry;unspecified	unspecified;HEK 293 and HeLa;SK-N-SH	unspecified
		mRNA Splicing - Major Pathway	Q9UQ35	Q9UQ35	SRRM2	Serine/arginine repetitive matrix protein 2	v2.0;v1.0:ADPriboDB00001508	PARP1	363;373;875;881;unspecified	Mass Spectrometry;unspecified	unspecified;HEK 293 and HeLa	unspecified
	R-HSA-72312	rRNA processing	O00541	O00541	PES1	Pescadillo homolog	v2.0	unspecified	unspecified	Mass Spectrometry	HeLa cells	62.5 uM H2O2
		rRNA processing	O00567	O00567	NOP56	Nucleolar protein 56	v2.0;v1.0:ADPriboDB00001105;v1.0:ADPriboDB00002766;v1.0:ADPriboDB00003103	unspecified;PARP1;PARP2 K469A	R553;unspecified;S554	Mass Spectrometry;unspecified	HeLa cells;MCF10A Cells;HEK 293 and HeLa;HEK 293T;U2OS	unspecified;1 mM H2O2
		rRNA processing	O60832	O60832	DKC1	H/ACA ribonucleoprotein complex subunit 4	v2.0;v1.0:ADPriboDB00003416;v1.0:ADPriboDB00005061;v1.0:ADPriboDB00005139;v1.0:ADPriboDB00006245;v1.0:ADPriboDB00007789;v1.0:ADPriboDB00008586;v1.0:ADPriboDB00008587;v1.0:ADPriboDB00008618;v1.0:ADPriboDB00008619;v1.0:ADPriboDB00008824;v1.0:ADPriboDB00008987;v1.0:ADPriboDB00009052;v1.0:ADPriboDB00010207;v1.0:ADPriboDB00010281;v1.0:ADPriboDB00010386	PARP1;unspecified	unspecified	Mass Spectrometry;unspecified	MCF10A Cells;MDA-MB-231 Cells;SUM159 Cells;MCF7 Cells;T-47D Cells;ZR-75-1 Cells;shPARG HCT116;shPARG HEK293T	unspecified
		rRNA processing	O75691	O75691	UTP20	Small subunit processome component 20 homolog	v1.0:ADPriboDB00001888	PARP1	unspecified	unspecified	HEK 293 and HeLa	unspecified
		rRNA processing	P08865	P08865;REV__Q2TAZ0	RPSA	40S ribosomal protein SA	v2.0;v1.0:ADPriboDB00001815;v1.0:ADPriboDB00002854	PARP3;PARP1;PARP2 K469A	70;unspecified	Mass Spectrometry;unspecified	unspecified;HEK 293 and HeLa;HEK 293T	unspecified
		rRNA processing	P15880	P15880	RPS2	40S ribosomal protein S2	v2.0;v1.0:ADPriboDB00001141;v1.0:ADPriboDB00002843;v1.0:ADPriboDB00011534;v1.0:ADPriboDB00011845;v1.0:ADPriboDB00011970	PARP1;PARP10;PARP2 K469A;unspecified	unspecified	Mass Spectrometry;unspecified	MDA-MB-468 Cells;HEK 293T cells;HEK 293 and HeLa;HEK 293T;SK-N-SH;HeLa;unspecified	unspecified
		rRNA processing	P18077	P18077	RPL35A	60S ribosomal protein L35a	v2.0;v1.0:ADPriboDB00001465;v1.0:ADPriboDB00011560	PARP1;unspecified	unspecified	Mass Spectrometry;unspecified	MDA-MB-468 Cells;HEK 293 and HeLa;SK-N-SH	unspecified
		rRNA processing	P22087	P22087	FBL	rRNA 2-O-methyltransferase fibrillarin	v2.0;v1.0:ADPriboDB00001058;v1.0:ADPriboDB00002688;v1.0:ADPriboDB00002939;v1.0:ADPriboDB00004032;v1.0:ADPriboDB00004451;v1.0:ADPriboDB00004620;v1.0:ADPriboDB00004656;v1.0:ADPriboDB00004954;v1.0:ADPriboDB00005302;v1.0:ADPriboDB00005316;v1.0:ADPriboDB00006125;v1.0:ADPriboDB00007322;v1.0:ADPriboDB00009612;v1.0:ADPriboDB00009658;v1.0:ADPriboDB00009841;v1.0:ADPriboDB00010331;v1.0:ADPriboDB00010638;v1.…	PARP1;PARP2 K469A;unspecified	unspecified	Mass Spectrometry;unspecified	MCF10A Cells;MDA-MB-468 Cells;T-47D Cells;ZR-75-1 Cells;SK-BR-3 Cells;HEK 293 and HeLa;HEK 293T;U2OS;shPARG HCT116;shPARG HEK293T	unspecified
		rRNA processing	P23396	P23396	RPS3	40S ribosomal protein S3	v1.0:ADPriboDB00001008;v1.0:ADPriboDB00011538	PARP1;unspecified	unspecified	unspecified	HEK 293 and HeLa;SK-N-SH	unspecified
		rRNA processing	P25398	P25398	RPS12	40S ribosomal protein S12
		rRNA processing	P27635	P27635;Q96L21	RPL10	60S ribosomal protein L10	v1.0:ADPriboDB00001115;v1.0:ADPriboDB00002802	PARP1;PARP2 K469A	unspecified	unspecified	HEK 293 and HeLa;HEK 293T	unspecified
		rRNA processing	P36578	P36578	RPL4	60S ribosomal protein L4	v2.0;v1.0:ADPriboDB00001001;v1.0:ADPriboDB00002824;v1.0:ADPriboDB00011816	PARP1;PARP2 K469A;unspecified	unspecified	Mass Spectrometry;unspecified	MCF10A Cells;MDA-MB-468 Cells;HEK 293 and HeLa;HEK 293T;HeLa	unspecified
		rRNA processing	P39023	P39023;Q92901	RPL3	60S ribosomal protein L3	v1.0:ADPriboDB00000999;v1.0:ADPriboDB00002820;v1.0:ADPriboDB00011952;v1.0:ADPriboDB00011984	PARP1;PARP2 K469A;unspecified	unspecified	unspecified	HEK 293 and HeLa;HEK 293T;HeLa;unspecified	unspecified
		rRNA processing	P46087	P46087	NOP2	Probable 28S rRNA (cytosine(4447)-C(5))-methyltransferase	v1.0:ADPriboDB00001104;v1.0:ADPriboDB00011717	PARP1;unspecified	unspecified	unspecified	HEK 293 and HeLa;SK-N-SH	unspecified
		rRNA processing	P50914	P50914	RPL14	60S ribosomal protein L14	v1.0:ADPriboDB00000993;v1.0:ADPriboDB00002805;v1.0:ADPriboDB00011550;v1.0:ADPriboDB00011919	PARP1;PARP2 K469A;unspecified	unspecified	unspecified	HEK 293 and HeLa;HEK 293T;SK-N-SH;HeLa	unspecified
		rRNA processing	P56182	P56182	RRP1	Ribosomal RNA processing protein 1 homolog A
		rRNA processing	P60866	P60866	RPS20	40S ribosomal protein S20	v2.0;v1.0:ADPriboDB00001474;v1.0:ADPriboDB00011933	PARP3;PARP1;unspecified	13;unspecified	Mass Spectrometry;unspecified	unspecified;HEK 293 and HeLa;HeLa	unspecified
		rRNA processing	P61247	P61247	RPS3A	40S ribosomal protein S3a	v2.0;v1.0:ADPriboDB00001009;v1.0:ADPriboDB00002848;v1.0:ADPriboDB00011539;v1.0:ADPriboDB00011939;v1.0:ADPriboDB00011972	unspecified;PARP1;PARP2 K469A	D60;unspecified	Autoradiography;Mass Spectrometry;unspecified	HeLa cells;HEK 293 and HeLa;HEK 293T;SK-N-SH;HeLa;unspecified	unspecified;1 mM H2O2;250 uM H2O2
		rRNA processing	P61353	P61353	RPL27	60S ribosomal protein L27	v1.0:ADPriboDB00000998;v1.0:ADPriboDB00002817;v1.0:ADPriboDB00011982	PARP1;PARP2 K469A;unspecified	unspecified	unspecified	HEK 293 and HeLa;HEK 293T;unspecified	unspecified
		rRNA processing	P62424	P62424	RPL7A	60S ribosomal protein L7a	v1.0:ADPriboDB00001131;v1.0:ADPriboDB00002828;v1.0:ADPriboDB00003078	PARP1;PARP2 K469A;unspecified	unspecified	unspecified	HEK 293 and HeLa;HEK 293T;U2OS	unspecified
		rRNA processing	P62701	P62701;Q8TD47;P22090	RPS4X	40S ribosomal protein S4, X isoform	v2.0;v1.0:ADPriboDB00001144;v1.0:ADPriboDB00001479;v1.0:ADPriboDB00002970;v1.0:ADPriboDB00011973;v1.0:ADPriboDB00011540	unspecified;PARP1	R30;unspecified	Autoradiography;unspecified	HeLa cells;HEK 293 and HeLa;U2OS;unspecified;SK-N-SH	unspecified
		rRNA processing	P62888	P62888	RPL30	60S ribosomal protein L30	v1.0:ADPriboDB00001000;v1.0:ADPriboDB00011558;v1.0:ADPriboDB00011927;v1.0:ADPriboDB00011985	PARP1;unspecified	unspecified	unspecified	HEK 293 and HeLa;SK-N-SH;HeLa;unspecified	unspecified
		rRNA processing	P62913	P62913	RPL11	60S ribosomal protein L11	v2.0;v1.0:ADPriboDB00001117;v1.0:ADPriboDB00002803;v1.0:ADPriboDB00011547;v1.0:ADPriboDB00011926	PARP3;PARP10;PARP1;PARP2 K469A;unspecified	29;42;unspecified	Mass Spectrometry;unspecified	unspecified;HEK 293T cells;HEK 293 and HeLa;HEK 293T;SK-N-SH;HeLa	unspecified
		rRNA processing	Q01780	Q01780	EXOSC10	Exosome component 10	v2.0;v1.0:ADPriboDB00001661	unspecified;PARP1	D841;R854;unspecified	Autoradiography;Mass Spectrometry;unspecified	HeLa cells;HEK 293 and HeLa	unspecified
		rRNA processing	Q13895	Q13895	BYSL	Bystin
		rRNA processing	Q15061	Q15061	WDR43	WD repeat-containing protein 43	v1.0:ADPriboDB00001560	PARP1	unspecified	unspecified	HEK 293 and HeLa	unspecified
		rRNA processing	Q7L0Y3	Q7L0Y3	TRMT10C	Mitochondrial ribonuclease P protein 1	v2.0;v1.0:ADPriboDB00002578;v1.0:ADPriboDB00002757	PARP3;PARP1 K903A;PARP2 K469A	77;123;unspecified	Mass Spectrometry;unspecified	unspecified;HEK 293T	unspecified
		rRNA processing	Q8NI36	Q8NI36	WDR36	WD repeat-containing protein 36	v1.0:ADPriboDB00001559	PARP1	unspecified	unspecified	HEK 293 and HeLa	unspecified
		rRNA processing	Q99714	Q99714	HSD17B10	3-hydroxyacyl-CoA dehydrogenase type-2	v2.0	PARP3;PARP10	141;unspecified	Mass Spectrometry	unspecified;HEK 293T cells	unspecified
		rRNA processing	Q9BV38	Q9BV38	WDR18	WD repeat-containing protein 18	v1.0:ADPriboDB00001895	PARP1	unspecified	unspecified	HEK 293 and HeLa	unspecified
		rRNA processing	Q9GZL7	Q9GZL7	WDR12	Ribosome biogenesis protein WDR12
		rRNA processing	Q9H0A0	Q9H0A0	NAT10	N-acetyltransferase 10	v2.0;v1.0:ADPriboDB00001734;v1.0:ADPriboDB00002762	PARP1;unspecified;PARP2 K469A	928;K989;K989 ;S990 ;unspecified	Mass Spectrometry;Autoradiography;unspecified	unspecified;HeLa cells;HEK 293 and HeLa;HEK 293T	unspecified;1 mM H2O2
		rRNA processing	Q9H0D6	Q9H0D6	XRN2	5-3 exoribonuclease 2	v2.0;v1.0:ADPriboDB00002922	unspecified;PARP2 K469A	D428;K937;unspecified	Autoradiography;unspecified	HeLa cells;HEK 293T	unspecified
		rRNA processing	Q9H0S4	Q9H0S4	DDX47	Probable ATP-dependent RNA helicase DDX47	v2.0;v1.0:ADPriboDB00000769;v1.0:ADPriboDB00001642;v1.0:ADPriboDB00002660	PARP1;PARP2 K469A	402;unspecified	Mass Spectrometry;unspecified	unspecified;HEK 293 and HeLa;HEK 293T	unspecified
		rRNA processing	Q9H8H0	Q9H8H0	NOL11	Nucleolar protein 11	v1.0:ADPriboDB00001744	PARP1	unspecified	unspecified	HEK 293 and HeLa	unspecified
		rRNA processing	Q9NQT5	Q9NQT5	EXOSC3	Exosome complex component RRP40
		rRNA processing	Q9NR30	Q9NR30	DDX21	Nucleolar RNA helicase 2	v2.0;v1.0:ADPriboDB00000944;v1.0:ADPriboDB00002551;v1.0:ADPriboDB00002656;v1.0:ADPriboDB00004174;v1.0:ADPriboDB00004199;v1.0:ADPriboDB00004213;v1.0:ADPriboDB00004276;v1.0:ADPriboDB00004290;v1.0:ADPriboDB00004327;v1.0:ADPriboDB00004331;v1.0:ADPriboDB00004433;v1.0:ADPriboDB00004455;v1.0:ADPriboDB00004490;v1.0:ADPriboDB00004494;v1.0:ADPriboDB00004497;v1.0:ADPriboDB00004508;v1.0:ADPriboDB00004600;v1.…	PARP1;PARP2;unspecified;PARP1 K903A;PARP2 K469A	13;15;43;67;196;R758;R6;R732;R752;E729;unspecified;K73 ;K75 ;S74	Mass Spectrometry;unspecified	unspecified;HeLa cells;MCF10A Cells;MDA-MB-231 Cells;MDA-MB-468 Cells;SUM159 Cells;MCF7 Cells;T-47D Cells;ZR-75-1 Cells;SK-BR-3 Cells;HEK 293 and HeLa;HEK 293T;shPARG HCT116;shPARG HEK293T;HeLa	unspecified;1 mM H2O2
		rRNA processing	Q9Y5J1	Q9Y5J1	UTP18	U3 small nucleolar RNA-associated protein 18 homolog
	R-HSA-72172	mRNA Splicing	O43143	O43143	DHX15	Pre-mRNA-splicing factor ATP-dependent RNA helicase DHX15	v2.0;v1.0:ADPriboDB00000946;v1.0:ADPriboDB00002665;v1.0:ADPriboDB00003999;v1.0:ADPriboDB00005074;v1.0:ADPriboDB00006579;v1.0:ADPriboDB00006672;v1.0:ADPriboDB00006704;v1.0:ADPriboDB00006716;v1.0:ADPriboDB00006787;v1.0:ADPriboDB00006794;v1.0:ADPriboDB00006811;v1.0:ADPriboDB00006863;v1.0:ADPriboDB00006885;v1.0:ADPriboDB00007059;v1.0:ADPriboDB00007832;v1.0:ADPriboDB00007841;v1.0:ADPriboDB00011715	PARP1;PARP2 K469A;unspecified	unspecified	Mass Spectrometry;unspecified	MCF7 Cells;HEK 293 and HeLa;HEK 293T;shPARG HCT116;SK-N-SH	unspecified
		mRNA Splicing	O43290	O43290	SART1	U4/U6.U5 tri-snRNP-associated protein 1	v2.0;v1.0:ADPriboDB00001823;v1.0:ADPriboDB00002870	PARP1;PARP3;PARP2 K469A	28;149;150;122;unspecified	Mass Spectrometry;unspecified	unspecified;HEK 293 and HeLa;HEK 293T	unspecified
		mRNA Splicing	O43390	O43390	HNRNPR	Heterogeneous nuclear ribonucleoprotein R	v2.0;v1.0:ADPriboDB00000960;v1.0:ADPriboDB00002714;v1.0:ADPriboDB00002991;v1.0:ADPriboDB00004445;v1.0:ADPriboDB00004649;v1.0:ADPriboDB00004947;v1.0:ADPriboDB00005334;v1.0:ADPriboDB00005385;v1.0:ADPriboDB00005392;v1.0:ADPriboDB00005435;v1.0:ADPriboDB00005438;v1.0:ADPriboDB00005488;v1.0:ADPriboDB00005555;v1.0:ADPriboDB00005617;v1.0:ADPriboDB00005632;v1.0:ADPriboDB00005640;v1.0:ADPriboDB00005750;v1.…	PARP3;unspecified;PARP1;PARP2 K469A	36;433;E432;unspecified	Mass Spectrometry;Autoradiography;unspecified	unspecified;HeLa cells;MCF10A Cells;MDA-MB-231 Cells;MDA-MB-468 Cells;SUM159 Cells;MCF7 Cells;T-47D Cells;ZR-75-1 Cells;SK-BR-3 Cells;HEK 293 and HeLa;HEK 293T;U2OS;shPARG HCT116;shPARG HEK293T;SK-N-SH	unspecified
		mRNA Splicing	O43447	O43447	PPIH	Peptidyl-prolyl cis-trans isomerase H	v1.0:ADPriboDB00001781	PARP1	unspecified	unspecified	HEK 293 and HeLa	unspecified
		mRNA Splicing	O75533	O75533	SF3B1	Splicing factor 3B subunit 1	v1.0:ADPriboDB00001488;v1.0:ADPriboDB00011766	PARP1;unspecified	unspecified	unspecified	HEK 293 and HeLa;SK-N-SH	unspecified
		mRNA Splicing	O75643	O75643;Q86VH2	SNRNP200	U5 small nuclear ribonucleoprotein 200 kDa helicase	v1.0:ADPriboDB00001160;v1.0:ADPriboDB00002912;v1.0:ADPriboDB00011788	PARP1;PARP2 K469A;unspecified	unspecified	unspecified	HEK 293 and HeLa;HEK 293T;SK-N-SH	unspecified
		mRNA Splicing	P14866	P14866	HNRNPL	Heterogeneous nuclear ribonucleoprotein L	v2.0;v1.0:ADPriboDB00000828;v1.0:ADPriboDB00001070;v1.0:ADPriboDB00002712;v1.0:ADPriboDB00006107;v1.0:ADPriboDB00011661	PARP3;PARP1;PARP2 K469A;unspecified	551;unspecified	Mass Spectrometry;unspecified	unspecified;MCF10A Cells;HEK 293 and HeLa;HEK 293T;shPARG HCT116;SK-N-SH	unspecified
		mRNA Splicing	P17844	P17844	DDX5	Probable ATP-dependent RNA helicase DDX5	v2.0;v1.0:ADPriboDB00000818;v1.0:ADPriboDB00000945;v1.0:ADPriboDB00002661;v1.0:ADPriboDB00005004;v1.0:ADPriboDB00005765;v1.0:ADPriboDB00005783;v1.0:ADPriboDB00005857;v1.0:ADPriboDB00006002;v1.0:ADPriboDB00006029;v1.0:ADPriboDB00006110;v1.0:ADPriboDB00006153;v1.0:ADPriboDB00006191;v1.0:ADPriboDB00006217;v1.0:ADPriboDB00006646;v1.0:ADPriboDB00006828;v1.0:ADPriboDB00006830;v1.0:ADPriboDB00006935;v1.…	PARP3;unspecified;PARP1;PARP2 K469A	477;E476;R478;R25;unspecified	Mass Spectrometry;Autoradiography;unspecified	unspecified;HeLa cells;MCF10A Cells;MDA-MB-231 Cells;SUM159 Cells;MCF7 Cells;T-47D Cells;HEK 293 and HeLa;HEK 293T;shPARG HCT116;SK-N-SH	unspecified;62.5 uM H2O2
		mRNA Splicing	P22626	P22626	HNRNPA2B1	Heterogeneous nuclear ribonucleoproteins A2/B1	v2.0;v1.0:ADPriboDB00000956;v1.0:ADPriboDB00002834;v1.0:ADPriboDB00002946	PARP3;unspecified;PARP1;PARP2 K469A	196;R203;R325;S318 ;unspecified	Mass Spectrometry;unspecified	unspecified;HeLa cells;HEK 293 and HeLa;HEK 293T;U2OS	unspecified;1 mM H2O2
		mRNA Splicing	P30876	P30876	POLR2B	DNA-directed RNA polymerase II subunit RPB2	v1.0:ADPriboDB00001776;v1.0:ADPriboDB00011622	PARP1;unspecified	unspecified	unspecified	HEK 293 and HeLa;SK-N-SH	unspecified
		mRNA Splicing	P51991	P51991	HNRNPA3	Heterogeneous nuclear ribonucleoprotein A3	v2.0;v1.0:ADPriboDB00000957;v1.0:ADPriboDB00002835;v1.0:ADPriboDB00002981	unspecified;PARP1;PARP2 K469A	D13;unspecified	Autoradiography;Mass Spectrometry;unspecified	HeLa cells;MCF10A Cells;HEK 293 and HeLa;HEK 293T;U2OS	unspecified
		mRNA Splicing	P52597	P52597	HNRNPF	Heterogeneous nuclear ribonucleoprotein F;Heterogeneous nuclear ribonucleoprotein F, N-terminally processed	v1.0:ADPriboDB00001066;v1.0:ADPriboDB00002566;v1.0:ADPriboDB00002710	PARP1;PARP1 K903A;PARP2 K469A	unspecified	unspecified	HEK 293 and HeLa;HEK 293T	unspecified
		mRNA Splicing	P62304	P62304	SNRPE	Small nuclear ribonucleoprotein E	v1.0:ADPriboDB00001843;v1.0:ADPriboDB00011758	PARP1;unspecified	unspecified	unspecified	HEK 293 and HeLa;SK-N-SH	unspecified
		mRNA Splicing	P62306	P62306	SNRPF	Small nuclear ribonucleoprotein F	v2.0	PARP1;PARP2;PARP3	77;80;81;82;84;87;79	Mass Spectrometry	unspecified	unspecified
		mRNA Splicing	Q05048	Q05048	CSTF1	Cleavage stimulation factor subunit 1	v1.0:ADPriboDB00001634	PARP1	unspecified	unspecified	HEK 293 and HeLa	unspecified
		mRNA Splicing	Q05519	Q05519	SRSF11	Serine/arginine-rich splicing factor 11	v2.0	PARP3	221;222	Mass Spectrometry	unspecified	unspecified
		mRNA Splicing	Q08170	Q08170	SRSF4	Serine/arginine-rich splicing factor 4
		mRNA Splicing	Q13151	Q13151	HNRNPA0	Heterogeneous nuclear ribonucleoprotein A0	v2.0;v1.0:ADPriboDB00001309;v1.0:ADPriboDB00002591;v1.0:ADPriboDB00002942;v1.0:ADPriboDB00004916;v1.0:ADPriboDB00005186;v1.0:ADPriboDB00005205;v1.0:ADPriboDB00005208;v1.0:ADPriboDB00005253;v1.0:ADPriboDB00005267;v1.0:ADPriboDB00005275;v1.0:ADPriboDB00005315;v1.0:ADPriboDB00005461;v1.0:ADPriboDB00005565;v1.0:ADPriboDB00005793;v1.0:ADPriboDB00006098;v1.0:ADPriboDB00006307;v1.0:ADPriboDB00006455;v1.…	PARP3;PARP1;unspecified;PARP1 K903A	117;unspecified;S270	Mass Spectrometry;unspecified	unspecified;MCF10A Cells;MDA-MB-231 Cells;MDA-MB-468 Cells;SUM159 Cells;MCF7 Cells;T-47D Cells;HeLa cells;HEK 293 and HeLa;HEK 293T;U2OS;shPARG HCT116	unspecified;1 mM H2O2
		mRNA Splicing	Q13242	Q13242	SRSF9	Serine/arginine-rich splicing factor 9	v1.0:ADPriboDB00001512	PARP1	unspecified	unspecified	HEK 293 and HeLa	unspecified
		mRNA Splicing	Q13243	Q13243	SRSF5	Serine/arginine-rich splicing factor 5	v1.0:ADPriboDB00001510	PARP1	unspecified	unspecified	HEK 293 and HeLa	unspecified
		mRNA Splicing	Q13247	Q13247	SRSF6	Serine/arginine-rich splicing factor 6	v1.0:ADPriboDB00000852	PARP1	unspecified	unspecified	unspecified	unspecified
		mRNA Splicing	Q13435	Q13435	SF3B2	Splicing factor 3B subunit 2	v2.0;v1.0:ADPriboDB00001489	PARP3;PARP1	465;unspecified	Mass Spectrometry;unspecified	unspecified;HEK 293 and HeLa	unspecified
		mRNA Splicing	Q14103	Q14103	HNRNPD	Heterogeneous nuclear ribonucleoprotein D0	v2.0;v1.0:ADPriboDB00001311;v1.0:ADPriboDB00003083;v1.0:ADPriboDB00005460;v1.0:ADPriboDB00005558;v1.0:ADPriboDB00005563;v1.0:ADPriboDB00005589;v1.0:ADPriboDB00005610;v1.0:ADPriboDB00005629;v1.0:ADPriboDB00006953;v1.0:ADPriboDB00007145;v1.0:ADPriboDB00007610;v1.0:ADPriboDB00008031;v1.0:ADPriboDB00008032;v1.0:ADPriboDB00008033;v1.0:ADPriboDB00008034;v1.0:ADPriboDB00008918;v1.0:ADPriboDB00008919;v1.…	PARP2;PARP3;unspecified;PARP1;PARP10	197;E261;unspecified	Mass Spectrometry;Autoradiography;unspecified	unspecified;HeLa cells;MCF10A Cells;MDA-MB-231 Cells;MDA-MB-468 Cells;SUM159 Cells;T-47D Cells;HEK 293T cells;HEK 293 and HeLa;U2OS;shPARG HCT116;shPARG HEK293T	unspecified
		mRNA Splicing	Q15029	Q15029	EFTUD2	116 kDa U5 small nuclear ribonucleoprotein component	v2.0;v1.0:ADPriboDB00001260;v1.0:ADPriboDB00002913;v1.0:ADPriboDB00011518	PARP10;PARP1;PARP2 K469A;unspecified	unspecified	Mass Spectrometry;unspecified	HEK 293T;HEK 293T cells;HEK 293 and HeLa;SK-N-SH	unspecified
		mRNA Splicing	Q15393	Q15393;Q14789	SF3B3	Splicing factor 3B subunit 3	v1.0:ADPriboDB00001152;v1.0:ADPriboDB00002864;v1.0:ADPriboDB00011767;v2.0;v1.0:ADPriboDB00001678	PARP1;PARP2 K469A;unspecified	unspecified	unspecified;Mass Spectrometry	HEK 293 and HeLa;HEK 293T;SK-N-SH;MDA-MB-468 Cells	unspecified
		mRNA Splicing	Q15637	Q15637	SF1	Splicing factor 1
		mRNA Splicing	Q16629	Q16629	SRSF7	Serine/arginine-rich splicing factor 7	v1.0:ADPriboDB00000853;v1.0:ADPriboDB00001511;v1.0:ADPriboDB00002986;v1.0:ADPriboDB00012082	PARP1;unspecified	unspecified	unspecified	unspecified;HEK 293 and HeLa;U2OS	unspecified
		mRNA Splicing	Q6P2Q9	Q6P2Q9	PRPF8	Pre-mRNA-processing-splicing factor 8	v1.0:ADPriboDB00001788;v1.0:ADPriboDB00002788	PARP1;PARP2 K469A	unspecified	unspecified	HEK 293 and HeLa;HEK 293T	unspecified
		mRNA Splicing	Q7RTV0	Q7RTV0	PHF5A	PHD finger-like domain-containing protein 5A
		mRNA Splicing	Q86XP3	Q86XP3	DDX42	ATP-dependent RNA helicase DDX42
		mRNA Splicing	Q8IWX8	Q8IWX8	CHERP	Calcium homeostasis endoplasmic reticulum protein	v2.0;v1.0:ADPriboDB00006775	unspecified	K901 ;unspecified	Mass Spectrometry;unspecified	HeLa cells;shPARG HCT116	1 mM H2O2;unspecified
		mRNA Splicing	Q8N684	Q8N684	CPSF7	Cleavage and polyadenylation specificity factor subunit 7	v1.0:ADPriboDB00001630	PARP1	unspecified	unspecified	HEK 293 and HeLa	unspecified
		mRNA Splicing	Q96DI7	Q96DI7	SNRNP40	U5 small nuclear ribonucleoprotein 40 kDa protein	v1.0:ADPriboDB00001840	PARP1	unspecified	unspecified	HEK 293 and HeLa	unspecified
		mRNA Splicing	Q99459	Q99459	CDC5L	Cell division cycle 5-like protein	v2.0;v1.0:ADPriboDB00001041	PARP1;PARP3	218;319;326;18;492;unspecified	Mass Spectrometry;unspecified	unspecified;HEK 293 and HeLa	unspecified
		mRNA Splicing	Q9UMS4	Q9UMS4	PRPF19	Pre-mRNA-processing factor 19	v2.0;v1.0:ADPriboDB00001110;v1.0:ADPriboDB00011714;v1.0:ADPriboDB00012066	PARP1;unspecified	197;unspecified	Mass Spectrometry;unspecified	unspecified;HEK 293 and HeLa;SK-N-SH	unspecified
		mRNA Splicing	Q9UQ35	Q9UQ35	SRRM2	Serine/arginine repetitive matrix protein 2	v2.0;v1.0:ADPriboDB00001508	PARP1	363;373;875;881;unspecified	Mass Spectrometry;unspecified	unspecified;HEK 293 and HeLa	unspecified
	R-HSA-5663205	Infectious disease	O00267	O00267	SUPT5H	Transcription elongation factor SPT5	v2.0;v1.0:ADPriboDB00004217;v1.0:ADPriboDB00004579;v1.0:ADPriboDB00004609;v1.0:ADPriboDB00004676;v1.0:ADPriboDB00004694;v1.0:ADPriboDB00004712;v1.0:ADPriboDB00004782;v1.0:ADPriboDB00005528;v1.0:ADPriboDB00009248;v1.0:ADPriboDB00009700;v1.0:ADPriboDB00009714;v1.0:ADPriboDB00009718;v1.0:ADPriboDB00010642;v1.0:ADPriboDB00010723	PARP1;unspecified	unspecified	Mass Spectrometry;unspecified	MCF10A Cells;T-47D Cells;ZR-75-1 Cells;shPARG HCT116;shPARG HEK293T	unspecified
		Infectious disease	O00487	O00487	PSMD14	26S proteasome non-ATPase regulatory subunit 14
		Infectious disease	O43148	O43148	RNMT	mRNA cap guanine-N7 methyltransferase	v2.0	PARP3	426	Mass Spectrometry	unspecified	unspecified
		Infectious disease	O75351	O75351;Q6PIW4	VPS4B	Vacuolar protein sorting-associated protein 4B
		Infectious disease	O75531	O75531	BANF1	Barrier-to-autointegration factor;Barrier-to-autointegration factor, N-terminally processed	v2.0;v1.0:ADPriboDB00001202;v1.0:ADPriboDB00003095	PARP3;PARP1;unspecified	14;unspecified	Mass Spectrometry;unspecified	unspecified;HEK 293 and HeLa;U2OS	unspecified
		Infectious disease	P08865	P08865;REV__Q2TAZ0	RPSA	40S ribosomal protein SA	v2.0;v1.0:ADPriboDB00001815;v1.0:ADPriboDB00002854	PARP3;PARP1;PARP2 K469A	70;unspecified	Mass Spectrometry;unspecified	unspecified;HEK 293 and HeLa;HEK 293T	unspecified
		Infectious disease	P12956	P12956;P51449	XRCC6	X-ray repair cross-complementing protein 6	v2.0;v1.0:ADPriboDB00000835;v1.0:ADPriboDB00000885;v1.0:ADPriboDB00001028;v1.0:ADPriboDB00002256;v1.0:ADPriboDB00002607;v1.0:ADPriboDB00002921;v1.0:ADPriboDB00003000;v1.0:ADPriboDB00006269;v1.0:ADPriboDB00011891;v1.0:ADPriboDB00012105	PARP1;PARP3;unspecified;PARP1 K903A;PARP2 K469A	unspecified;458;D315	Western blotting;Mass Spectrometry;Autoradiography;unspecified	BT549;unspecified;HeLa cells;MCF7;HEK 293 and HeLa;MDA-MB231 and MRC5;HEK 293T;U2OS;shPARG HCT116;HeLa	WT cells were treated with 10 Gy IR and recovered for 4 h;unspecified
		Infectious disease	P15880	P15880	RPS2	40S ribosomal protein S2	v2.0;v1.0:ADPriboDB00001141;v1.0:ADPriboDB00002843;v1.0:ADPriboDB00011534;v1.0:ADPriboDB00011845;v1.0:ADPriboDB00011970	PARP1;PARP10;PARP2 K469A;unspecified	unspecified	Mass Spectrometry;unspecified	MDA-MB-468 Cells;HEK 293T cells;HEK 293 and HeLa;HEK 293T;SK-N-SH;HeLa;unspecified	unspecified
		Infectious disease	P17980	P17980	PSMC3	26S protease regulatory subunit 6A
		Infectious disease	P18077	P18077	RPL35A	60S ribosomal protein L35a	v2.0;v1.0:ADPriboDB00001465;v1.0:ADPriboDB00011560	PARP1;unspecified	unspecified	Mass Spectrometry;unspecified	MDA-MB-468 Cells;HEK 293 and HeLa;SK-N-SH	unspecified
		Infectious disease	P18754	P18754	RCC1	Regulator of chromosome condensation	v2.0;v1.0:ADPriboDB00001805;v1.0:ADPriboDB00010717;v1.0:ADPriboDB00010987	PARP2;PARP3;PARP1;unspecified	331;172;210;334;unspecified	Mass Spectrometry;unspecified	unspecified;HEK 293 and HeLa;shPARG HCT116	unspecified
		Infectious disease	P20618	P20618	PSMB1	Proteasome subunit beta type-1
		Infectious disease	P23396	P23396	RPS3	40S ribosomal protein S3	v1.0:ADPriboDB00001008;v1.0:ADPriboDB00011538	PARP1;unspecified	unspecified	unspecified	HEK 293 and HeLa;SK-N-SH	unspecified
		Infectious disease	P25398	P25398	RPS12	40S ribosomal protein S12
		Infectious disease	P25786	P25786	PSMA1	Proteasome subunit alpha type-1
		Infectious disease	P25788	P25788	PSMA3	Proteasome subunit alpha type-3
		Infectious disease	P25789	P25789	PSMA4	Proteasome subunit alpha type-4
		Infectious disease	P27635	P27635;Q96L21	RPL10	60S ribosomal protein L10	v1.0:ADPriboDB00001115;v1.0:ADPriboDB00002802	PARP1;PARP2 K469A	unspecified	unspecified	HEK 293 and HeLa;HEK 293T	unspecified
		Infectious disease	P27797	P27797	CALR	Calreticulin
		Infectious disease	P28070	P28070	PSMB4	Proteasome subunit beta type-4
		Infectious disease	P30876	P30876	POLR2B	DNA-directed RNA polymerase II subunit RPB2	v1.0:ADPriboDB00001776;v1.0:ADPriboDB00011622	PARP1;unspecified	unspecified	unspecified	HEK 293 and HeLa;SK-N-SH	unspecified
		Infectious disease	P36578	P36578	RPL4	60S ribosomal protein L4	v2.0;v1.0:ADPriboDB00001001;v1.0:ADPriboDB00002824;v1.0:ADPriboDB00011816	PARP1;PARP2 K469A;unspecified	unspecified	Mass Spectrometry;unspecified	MCF10A Cells;MDA-MB-468 Cells;HEK 293 and HeLa;HEK 293T;HeLa	unspecified
		Infectious disease	P39023	P39023;Q92901	RPL3	60S ribosomal protein L3	v1.0:ADPriboDB00000999;v1.0:ADPriboDB00002820;v1.0:ADPriboDB00011952;v1.0:ADPriboDB00011984	PARP1;PARP2 K469A;unspecified	unspecified	unspecified	HEK 293 and HeLa;HEK 293T;HeLa;unspecified	unspecified
		Infectious disease	P39748	P39748	FEN1	Flap endonuclease 1	v2.0;v1.0:ADPriboDB00002689;v1.0:ADPriboDB00003397;v1.0:ADPriboDB00003521;v1.0:ADPriboDB00003581;v1.0:ADPriboDB00004350;v1.0:ADPriboDB00004876;v1.0:ADPriboDB00004975;v1.0:ADPriboDB00005455;v1.0:ADPriboDB00005534;v1.0:ADPriboDB00005682;v1.0:ADPriboDB00005945;v1.0:ADPriboDB00006041;v1.0:ADPriboDB00006532;v1.0:ADPriboDB00006707;v1.0:ADPriboDB00006720;v1.0:ADPriboDB00006773;v1.0:ADPriboDB00006799;v1.…	PARP1;PARP3;unspecified;PARP2 K469A	unspecified;121;125;R322;R339	In Vitro Assay, SDS-Page ;Mass Spectrometry;unspecified	unspecified;HeLa cells;MCF10A Cells;T-47D Cells;ZR-75-1 Cells;HEK 293T;shPARG HCT116;shPARG HEK293T	unspecified
		Infectious disease	P43686	P43686	PSMC4	26S protease regulatory subunit 6B
		Infectious disease	P49720	P49720	PSMB3	Proteasome subunit beta type-3
		Infectious disease	P49792	P49792;A6NKT7;P0DJD0;P0DJD1;Q7Z3J3;Q99666;O14715;Q05823;Q8ND04	RANBP2	E3 SUMO-protein ligase RanBP2	v2.0;v1.0:ADPriboDB00001801	PARP10;PARP1	unspecified	Mass Spectrometry;unspecified	HEK 293T cells;HEK 293 and HeLa	unspecified
		Infectious disease	P50914	P50914	RPL14	60S ribosomal protein L14	v1.0:ADPriboDB00000993;v1.0:ADPriboDB00002805;v1.0:ADPriboDB00011550;v1.0:ADPriboDB00011919	PARP1;PARP2 K469A;unspecified	unspecified	unspecified	HEK 293 and HeLa;HEK 293T;SK-N-SH;HeLa	unspecified
		Infectious disease	P60866	P60866	RPS20	40S ribosomal protein S20	v2.0;v1.0:ADPriboDB00001474;v1.0:ADPriboDB00011933	PARP3;PARP1;unspecified	13;unspecified	Mass Spectrometry;unspecified	unspecified;HEK 293 and HeLa;HeLa	unspecified
		Infectious disease	P60900	P60900	PSMA6	Proteasome subunit alpha type-6
		Infectious disease	P61247	P61247	RPS3A	40S ribosomal protein S3a	v2.0;v1.0:ADPriboDB00001009;v1.0:ADPriboDB00002848;v1.0:ADPriboDB00011539;v1.0:ADPriboDB00011939;v1.0:ADPriboDB00011972	unspecified;PARP1;PARP2 K469A	D60;unspecified	Autoradiography;Mass Spectrometry;unspecified	HeLa cells;HEK 293 and HeLa;HEK 293T;SK-N-SH;HeLa;unspecified	unspecified;1 mM H2O2;250 uM H2O2
		Infectious disease	P61353	P61353	RPL27	60S ribosomal protein L27	v1.0:ADPriboDB00000998;v1.0:ADPriboDB00002817;v1.0:ADPriboDB00011982	PARP1;PARP2 K469A;unspecified	unspecified	unspecified	HEK 293 and HeLa;HEK 293T;unspecified	unspecified
		Infectious disease	P62195	P62195;Q8NB90	PSMC5	26S protease regulatory subunit 8
		Infectious disease	P62333	P62333	PSMC6	26S protease regulatory subunit 10B	v1.0:ADPriboDB00001790	PARP1	unspecified	unspecified	HEK 293 and HeLa	unspecified
		Infectious disease	P62424	P62424	RPL7A	60S ribosomal protein L7a	v1.0:ADPriboDB00001131;v1.0:ADPriboDB00002828;v1.0:ADPriboDB00003078	PARP1;PARP2 K469A;unspecified	unspecified	unspecified	HEK 293 and HeLa;HEK 293T;U2OS	unspecified
		Infectious disease	P62701	P62701;Q8TD47;P22090	RPS4X	40S ribosomal protein S4, X isoform	v2.0;v1.0:ADPriboDB00001144;v1.0:ADPriboDB00001479;v1.0:ADPriboDB00002970;v1.0:ADPriboDB00011973;v1.0:ADPriboDB00011540	unspecified;PARP1	R30;unspecified	Autoradiography;unspecified	HeLa cells;HEK 293 and HeLa;U2OS;unspecified;SK-N-SH	unspecified
		Infectious disease	P62826	P62826	RAN	GTP-binding nuclear protein Ran	v2.0;v1.0:ADPriboDB00001800;v1.0:ADPriboDB00012308	PARP11;PARP1;PARP10	unspecified	Mass Spectrometry;unspecified	HEK 293T;HEK 293 and HeLa;unspecified	unspecified
		Infectious disease	P62888	P62888	RPL30	60S ribosomal protein L30	v1.0:ADPriboDB00001000;v1.0:ADPriboDB00011558;v1.0:ADPriboDB00011927;v1.0:ADPriboDB00011985	PARP1;unspecified	unspecified	unspecified	HEK 293 and HeLa;SK-N-SH;HeLa;unspecified	unspecified
		Infectious disease	P62913	P62913	RPL11	60S ribosomal protein L11	v2.0;v1.0:ADPriboDB00001117;v1.0:ADPriboDB00002803;v1.0:ADPriboDB00011547;v1.0:ADPriboDB00011926	PARP3;PARP10;PARP1;PARP2 K469A;unspecified	29;42;unspecified	Mass Spectrometry;unspecified	unspecified;HEK 293T cells;HEK 293 and HeLa;HEK 293T;SK-N-SH;HeLa	unspecified
		Infectious disease	Q08945	Q08945	SSRP1	FACT complex subunit SSRP1	v2.0;v1.0:ADPriboDB00001016;v1.0:ADPriboDB00002600;v1.0:ADPriboDB00002883;v1.0:ADPriboDB00003032;v1.0:ADPriboDB00009197;v1.0:ADPriboDB00010195;v1.0:ADPriboDB00010383;v1.0:ADPriboDB00011904;v1.0:ADPriboDB00012015	PARP1;PARP3;unspecified;PARP1 K903A;PARP2 K469A	unspecified;292;48;R645;R654	In Vitro Assay, SDS-Page ;Mass Spectrometry;unspecified	unspecified;HeLa cells;MCF10A Cells;MCF7 Cells;ZR-75-1 Cells;HEK 293 and HeLa;HEK 293T;U2OS;shPARG HCT116;shPARG HEK293T;HeLa	unspecified
		Infectious disease	Q13200	Q13200	PSMD2	26S proteasome non-ATPase regulatory subunit 2
		Infectious disease	Q14974	Q14974	KPNB1	Importin subunit beta-1	v1.0:ADPriboDB00000834;v1.0:ADPriboDB00001330;v1.0:ADPriboDB00001907;v1.0:ADPriboDB00011672;v1.0:ADPriboDB00012310	PARP1;PARP16;unspecified	unspecified	unspecified	unspecified;HEK 293 and HeLa;HEK293;SK-N-SH;HeLa, HEK293	unspecified
		Infectious disease	Q16401	Q16401	PSMD5	26S proteasome non-ATPase regulatory subunit 5
		Infectious disease	Q16881	Q16881;Q9NNW7	TXNRD1	Thioredoxin reductase 1, cytoplasmic
		Infectious disease	Q5SRE5	Q5SRE5	NUP188	Nucleoporin NUP188 homolog	v1.0:ADPriboDB00001752	PARP1	unspecified	unspecified	HEK 293 and HeLa	unspecified
		Infectious disease	Q8N1F7	Q8N1F7	NUP93	Nuclear pore complex protein Nup93	v2.0;v1.0:ADPriboDB00001755	PARP10;PARP1	unspecified	Mass Spectrometry;unspecified	HEK 293T;HEK 293T cells;HEK 293 and HeLa	unspecified
		Infectious disease	Q92621	Q92621	NUP205	Nuclear pore complex protein Nup205	v2.0;v1.0:ADPriboDB00001753	PARP10;PARP1	unspecified	Mass Spectrometry;unspecified	HEK 293T;HEK 293T cells;HEK 293 and HeLa	unspecified
		Infectious disease	Q99436	Q99436	PSMB7	Proteasome subunit beta type-7
		Infectious disease	Q99567	Q99567	NUP88	Nuclear pore complex protein Nup88
		Infectious disease	Q99961	Q99961;Q99962	SH3GL1	Endophilin-A2
		Infectious disease	Q9BW27	Q9BW27	NUP85	Nuclear pore complex protein Nup85
		Infectious disease	Q9NP79	Q9NP79	VTA1	Vacuolar protein sorting-associated protein VTA1 homolog
		Infectious disease	Q9NZZ3	Q9NZZ3	CHMP5	Charged multivesicular body protein 5
	R-HSA-8868773	rRNA processing in the nucleus and cytosol	O00541	O00541	PES1	Pescadillo homolog	v2.0	unspecified	unspecified	Mass Spectrometry	HeLa cells	62.5 uM H2O2
		rRNA processing in the nucleus and cytosol	O00567	O00567	NOP56	Nucleolar protein 56	v2.0;v1.0:ADPriboDB00001105;v1.0:ADPriboDB00002766;v1.0:ADPriboDB00003103	unspecified;PARP1;PARP2 K469A	R553;unspecified;S554	Mass Spectrometry;unspecified	HeLa cells;MCF10A Cells;HEK 293 and HeLa;HEK 293T;U2OS	unspecified;1 mM H2O2
		rRNA processing in the nucleus and cytosol	O60832	O60832	DKC1	H/ACA ribonucleoprotein complex subunit 4	v2.0;v1.0:ADPriboDB00003416;v1.0:ADPriboDB00005061;v1.0:ADPriboDB00005139;v1.0:ADPriboDB00006245;v1.0:ADPriboDB00007789;v1.0:ADPriboDB00008586;v1.0:ADPriboDB00008587;v1.0:ADPriboDB00008618;v1.0:ADPriboDB00008619;v1.0:ADPriboDB00008824;v1.0:ADPriboDB00008987;v1.0:ADPriboDB00009052;v1.0:ADPriboDB00010207;v1.0:ADPriboDB00010281;v1.0:ADPriboDB00010386	PARP1;unspecified	unspecified	Mass Spectrometry;unspecified	MCF10A Cells;MDA-MB-231 Cells;SUM159 Cells;MCF7 Cells;T-47D Cells;ZR-75-1 Cells;shPARG HCT116;shPARG HEK293T	unspecified
		rRNA processing in the nucleus and cytosol	O75691	O75691	UTP20	Small subunit processome component 20 homolog	v1.0:ADPriboDB00001888	PARP1	unspecified	unspecified	HEK 293 and HeLa	unspecified
		rRNA processing in the nucleus and cytosol	P08865	P08865;REV__Q2TAZ0	RPSA	40S ribosomal protein SA	v2.0;v1.0:ADPriboDB00001815;v1.0:ADPriboDB00002854	PARP3;PARP1;PARP2 K469A	70;unspecified	Mass Spectrometry;unspecified	unspecified;HEK 293 and HeLa;HEK 293T	unspecified
		rRNA processing in the nucleus and cytosol	P15880	P15880	RPS2	40S ribosomal protein S2	v2.0;v1.0:ADPriboDB00001141;v1.0:ADPriboDB00002843;v1.0:ADPriboDB00011534;v1.0:ADPriboDB00011845;v1.0:ADPriboDB00011970	PARP1;PARP10;PARP2 K469A;unspecified	unspecified	Mass Spectrometry;unspecified	MDA-MB-468 Cells;HEK 293T cells;HEK 293 and HeLa;HEK 293T;SK-N-SH;HeLa;unspecified	unspecified
		rRNA processing in the nucleus and cytosol	P18077	P18077	RPL35A	60S ribosomal protein L35a	v2.0;v1.0:ADPriboDB00001465;v1.0:ADPriboDB00011560	PARP1;unspecified	unspecified	Mass Spectrometry;unspecified	MDA-MB-468 Cells;HEK 293 and HeLa;SK-N-SH	unspecified
		rRNA processing in the nucleus and cytosol	P22087	P22087	FBL	rRNA 2-O-methyltransferase fibrillarin	v2.0;v1.0:ADPriboDB00001058;v1.0:ADPriboDB00002688;v1.0:ADPriboDB00002939;v1.0:ADPriboDB00004032;v1.0:ADPriboDB00004451;v1.0:ADPriboDB00004620;v1.0:ADPriboDB00004656;v1.0:ADPriboDB00004954;v1.0:ADPriboDB00005302;v1.0:ADPriboDB00005316;v1.0:ADPriboDB00006125;v1.0:ADPriboDB00007322;v1.0:ADPriboDB00009612;v1.0:ADPriboDB00009658;v1.0:ADPriboDB00009841;v1.0:ADPriboDB00010331;v1.0:ADPriboDB00010638;v1.…	PARP1;PARP2 K469A;unspecified	unspecified	Mass Spectrometry;unspecified	MCF10A Cells;MDA-MB-468 Cells;T-47D Cells;ZR-75-1 Cells;SK-BR-3 Cells;HEK 293 and HeLa;HEK 293T;U2OS;shPARG HCT116;shPARG HEK293T	unspecified
		rRNA processing in the nucleus and cytosol	P23396	P23396	RPS3	40S ribosomal protein S3	v1.0:ADPriboDB00001008;v1.0:ADPriboDB00011538	PARP1;unspecified	unspecified	unspecified	HEK 293 and HeLa;SK-N-SH	unspecified
		rRNA processing in the nucleus and cytosol	P25398	P25398	RPS12	40S ribosomal protein S12
		rRNA processing in the nucleus and cytosol	P27635	P27635;Q96L21	RPL10	60S ribosomal protein L10	v1.0:ADPriboDB00001115;v1.0:ADPriboDB00002802	PARP1;PARP2 K469A	unspecified	unspecified	HEK 293 and HeLa;HEK 293T	unspecified
		rRNA processing in the nucleus and cytosol	P36578	P36578	RPL4	60S ribosomal protein L4	v2.0;v1.0:ADPriboDB00001001;v1.0:ADPriboDB00002824;v1.0:ADPriboDB00011816	PARP1;PARP2 K469A;unspecified	unspecified	Mass Spectrometry;unspecified	MCF10A Cells;MDA-MB-468 Cells;HEK 293 and HeLa;HEK 293T;HeLa	unspecified
		rRNA processing in the nucleus and cytosol	P39023	P39023;Q92901	RPL3	60S ribosomal protein L3	v1.0:ADPriboDB00000999;v1.0:ADPriboDB00002820;v1.0:ADPriboDB00011952;v1.0:ADPriboDB00011984	PARP1;PARP2 K469A;unspecified	unspecified	unspecified	HEK 293 and HeLa;HEK 293T;HeLa;unspecified	unspecified
		rRNA processing in the nucleus and cytosol	P46087	P46087	NOP2	Probable 28S rRNA (cytosine(4447)-C(5))-methyltransferase	v1.0:ADPriboDB00001104;v1.0:ADPriboDB00011717	PARP1;unspecified	unspecified	unspecified	HEK 293 and HeLa;SK-N-SH	unspecified
		rRNA processing in the nucleus and cytosol	P50914	P50914	RPL14	60S ribosomal protein L14	v1.0:ADPriboDB00000993;v1.0:ADPriboDB00002805;v1.0:ADPriboDB00011550;v1.0:ADPriboDB00011919	PARP1;PARP2 K469A;unspecified	unspecified	unspecified	HEK 293 and HeLa;HEK 293T;SK-N-SH;HeLa	unspecified
		rRNA processing in the nucleus and cytosol	P56182	P56182	RRP1	Ribosomal RNA processing protein 1 homolog A
		rRNA processing in the nucleus and cytosol	P60866	P60866	RPS20	40S ribosomal protein S20	v2.0;v1.0:ADPriboDB00001474;v1.0:ADPriboDB00011933	PARP3;PARP1;unspecified	13;unspecified	Mass Spectrometry;unspecified	unspecified;HEK 293 and HeLa;HeLa	unspecified
		rRNA processing in the nucleus and cytosol	P61247	P61247	RPS3A	40S ribosomal protein S3a	v2.0;v1.0:ADPriboDB00001009;v1.0:ADPriboDB00002848;v1.0:ADPriboDB00011539;v1.0:ADPriboDB00011939;v1.0:ADPriboDB00011972	unspecified;PARP1;PARP2 K469A	D60;unspecified	Autoradiography;Mass Spectrometry;unspecified	HeLa cells;HEK 293 and HeLa;HEK 293T;SK-N-SH;HeLa;unspecified	unspecified;1 mM H2O2;250 uM H2O2
		rRNA processing in the nucleus and cytosol	P61353	P61353	RPL27	60S ribosomal protein L27	v1.0:ADPriboDB00000998;v1.0:ADPriboDB00002817;v1.0:ADPriboDB00011982	PARP1;PARP2 K469A;unspecified	unspecified	unspecified	HEK 293 and HeLa;HEK 293T;unspecified	unspecified
		rRNA processing in the nucleus and cytosol	P62424	P62424	RPL7A	60S ribosomal protein L7a	v1.0:ADPriboDB00001131;v1.0:ADPriboDB00002828;v1.0:ADPriboDB00003078	PARP1;PARP2 K469A;unspecified	unspecified	unspecified	HEK 293 and HeLa;HEK 293T;U2OS	unspecified
		rRNA processing in the nucleus and cytosol	P62701	P62701;Q8TD47;P22090	RPS4X	40S ribosomal protein S4, X isoform	v2.0;v1.0:ADPriboDB00001144;v1.0:ADPriboDB00001479;v1.0:ADPriboDB00002970;v1.0:ADPriboDB00011973;v1.0:ADPriboDB00011540	unspecified;PARP1	R30;unspecified	Autoradiography;unspecified	HeLa cells;HEK 293 and HeLa;U2OS;unspecified;SK-N-SH	unspecified
		rRNA processing in the nucleus and cytosol	P62888	P62888	RPL30	60S ribosomal protein L30	v1.0:ADPriboDB00001000;v1.0:ADPriboDB00011558;v1.0:ADPriboDB00011927;v1.0:ADPriboDB00011985	PARP1;unspecified	unspecified	unspecified	HEK 293 and HeLa;SK-N-SH;HeLa;unspecified	unspecified
		rRNA processing in the nucleus and cytosol	P62913	P62913	RPL11	60S ribosomal protein L11	v2.0;v1.0:ADPriboDB00001117;v1.0:ADPriboDB00002803;v1.0:ADPriboDB00011547;v1.0:ADPriboDB00011926	PARP3;PARP10;PARP1;PARP2 K469A;unspecified	29;42;unspecified	Mass Spectrometry;unspecified	unspecified;HEK 293T cells;HEK 293 and HeLa;HEK 293T;SK-N-SH;HeLa	unspecified
		rRNA processing in the nucleus and cytosol	Q01780	Q01780	EXOSC10	Exosome component 10	v2.0;v1.0:ADPriboDB00001661	unspecified;PARP1	D841;R854;unspecified	Autoradiography;Mass Spectrometry;unspecified	HeLa cells;HEK 293 and HeLa	unspecified
		rRNA processing in the nucleus and cytosol	Q13895	Q13895	BYSL	Bystin
		rRNA processing in the nucleus and cytosol	Q15061	Q15061	WDR43	WD repeat-containing protein 43	v1.0:ADPriboDB00001560	PARP1	unspecified	unspecified	HEK 293 and HeLa	unspecified
		rRNA processing in the nucleus and cytosol	Q8NI36	Q8NI36	WDR36	WD repeat-containing protein 36	v1.0:ADPriboDB00001559	PARP1	unspecified	unspecified	HEK 293 and HeLa	unspecified
		rRNA processing in the nucleus and cytosol	Q9BV38	Q9BV38	WDR18	WD repeat-containing protein 18	v1.0:ADPriboDB00001895	PARP1	unspecified	unspecified	HEK 293 and HeLa	unspecified
		rRNA processing in the nucleus and cytosol	Q9GZL7	Q9GZL7	WDR12	Ribosome biogenesis protein WDR12
		rRNA processing in the nucleus and cytosol	Q9H0A0	Q9H0A0	NAT10	N-acetyltransferase 10	v2.0;v1.0:ADPriboDB00001734;v1.0:ADPriboDB00002762	PARP1;unspecified;PARP2 K469A	928;K989;K989 ;S990 ;unspecified	Mass Spectrometry;Autoradiography;unspecified	unspecified;HeLa cells;HEK 293 and HeLa;HEK 293T	unspecified;1 mM H2O2
		rRNA processing in the nucleus and cytosol	Q9H0D6	Q9H0D6	XRN2	5-3 exoribonuclease 2	v2.0;v1.0:ADPriboDB00002922	unspecified;PARP2 K469A	D428;K937;unspecified	Autoradiography;unspecified	HeLa cells;HEK 293T	unspecified
		rRNA processing in the nucleus and cytosol	Q9H0S4	Q9H0S4	DDX47	Probable ATP-dependent RNA helicase DDX47	v2.0;v1.0:ADPriboDB00000769;v1.0:ADPriboDB00001642;v1.0:ADPriboDB00002660	PARP1;PARP2 K469A	402;unspecified	Mass Spectrometry;unspecified	unspecified;HEK 293 and HeLa;HEK 293T	unspecified
		rRNA processing in the nucleus and cytosol	Q9H8H0	Q9H8H0	NOL11	Nucleolar protein 11	v1.0:ADPriboDB00001744	PARP1	unspecified	unspecified	HEK 293 and HeLa	unspecified
		rRNA processing in the nucleus and cytosol	Q9NQT5	Q9NQT5	EXOSC3	Exosome complex component RRP40
		rRNA processing in the nucleus and cytosol	Q9NR30	Q9NR30	DDX21	Nucleolar RNA helicase 2	v2.0;v1.0:ADPriboDB00000944;v1.0:ADPriboDB00002551;v1.0:ADPriboDB00002656;v1.0:ADPriboDB00004174;v1.0:ADPriboDB00004199;v1.0:ADPriboDB00004213;v1.0:ADPriboDB00004276;v1.0:ADPriboDB00004290;v1.0:ADPriboDB00004327;v1.0:ADPriboDB00004331;v1.0:ADPriboDB00004433;v1.0:ADPriboDB00004455;v1.0:ADPriboDB00004490;v1.0:ADPriboDB00004494;v1.0:ADPriboDB00004497;v1.0:ADPriboDB00004508;v1.0:ADPriboDB00004600;v1.…	PARP1;PARP2;unspecified;PARP1 K903A;PARP2 K469A	13;15;43;67;196;R758;R6;R732;R752;E729;unspecified;K73 ;K75 ;S74	Mass Spectrometry;unspecified	unspecified;HeLa cells;MCF10A Cells;MDA-MB-231 Cells;MDA-MB-468 Cells;SUM159 Cells;MCF7 Cells;T-47D Cells;ZR-75-1 Cells;SK-BR-3 Cells;HEK 293 and HeLa;HEK 293T;shPARG HCT116;shPARG HEK293T;HeLa	unspecified;1 mM H2O2
		rRNA processing in the nucleus and cytosol	Q9Y5J1	Q9Y5J1	UTP18	U3 small nucleolar RNA-associated protein 18 homolog
	R-HSA-72613	Eukaryotic Translation Initiation	O60841	O60841	EIF5B	Eukaryotic translation initiation factor 5B	v2.0;v1.0:ADPriboDB00001266;v1.0:ADPriboDB00002570;v1.0:ADPriboDB00002722	PARP1;PARP1 K903A;PARP2 K469A	214;433;unspecified	Mass Spectrometry;unspecified	unspecified;HEK 293 and HeLa;HEK 293T	unspecified
		Eukaryotic Translation Initiation	P05198	P05198	EIF2S1	Eukaryotic translation initiation factor 2 subunit 1	v2.0;v1.0:ADPriboDB00001261;v1.0:ADPriboDB00002569;v1.0:ADPriboDB00002717	PARP1;PARP3;PARP1 K903A;PARP2 K469A	222;275;315;316;18;244;286;unspecified	Mass Spectrometry;unspecified	unspecified;HEK 293 and HeLa;HEK 293T	unspecified
		Eukaryotic Translation Initiation	P06730	P06730	EIF4E	Eukaryotic translation initiation factor 4E
		Eukaryotic Translation Initiation	P08865	P08865;REV__Q2TAZ0	RPSA	40S ribosomal protein SA	v2.0;v1.0:ADPriboDB00001815;v1.0:ADPriboDB00002854	PARP3;PARP1;PARP2 K469A	70;unspecified	Mass Spectrometry;unspecified	unspecified;HEK 293 and HeLa;HEK 293T	unspecified
		Eukaryotic Translation Initiation	P11940	P11940;Q9H361;Q4VXU2;Q96DU9	PABPC1	Polyadenylate-binding protein 1	v2.0;v1.0:ADPriboDB00000983;v1.0:ADPriboDB00011712;v1.0:ADPriboDB00011910;v1.0:ADPriboDB00012062;v1.0:ADPriboDB00001420	PARP10;PARP1;unspecified	unspecified	Mass Spectrometry;unspecified	HEK 293T;HEK 293T cells;HEK 293 and HeLa;SK-N-SH;HeLa;unspecified	unspecified
		Eukaryotic Translation Initiation	P15880	P15880	RPS2	40S ribosomal protein S2	v2.0;v1.0:ADPriboDB00001141;v1.0:ADPriboDB00002843;v1.0:ADPriboDB00011534;v1.0:ADPriboDB00011845;v1.0:ADPriboDB00011970	PARP1;PARP10;PARP2 K469A;unspecified	unspecified	Mass Spectrometry;unspecified	MDA-MB-468 Cells;HEK 293T cells;HEK 293 and HeLa;HEK 293T;SK-N-SH;HeLa;unspecified	unspecified
		Eukaryotic Translation Initiation	P18077	P18077	RPL35A	60S ribosomal protein L35a	v2.0;v1.0:ADPriboDB00001465;v1.0:ADPriboDB00011560	PARP1;unspecified	unspecified	Mass Spectrometry;unspecified	MDA-MB-468 Cells;HEK 293 and HeLa;SK-N-SH	unspecified
		Eukaryotic Translation Initiation	P20042	P20042	EIF2S2	Eukaryotic translation initiation factor 2 subunit 2	v2.0;v1.0:ADPriboDB00001262;v1.0:ADPriboDB00002718;v1.0:ADPriboDB00011642	PARP1;PARP3;PARP2 K469A;unspecified	54;59;96;101;105;107;110;113;119;94;199;304;unspecified	Mass Spectrometry;unspecified	unspecified;MDA-MB-231 Cells;HEK 293 and HeLa;HEK 293T;SK-N-SH	unspecified
		Eukaryotic Translation Initiation	P23396	P23396	RPS3	40S ribosomal protein S3	v1.0:ADPriboDB00001008;v1.0:ADPriboDB00011538	PARP1;unspecified	unspecified	unspecified	HEK 293 and HeLa;SK-N-SH	unspecified
		Eukaryotic Translation Initiation	P25398	P25398	RPS12	40S ribosomal protein S12
		Eukaryotic Translation Initiation	P27635	P27635;Q96L21	RPL10	60S ribosomal protein L10	v1.0:ADPriboDB00001115;v1.0:ADPriboDB00002802	PARP1;PARP2 K469A	unspecified	unspecified	HEK 293 and HeLa;HEK 293T	unspecified
		Eukaryotic Translation Initiation	P36578	P36578	RPL4	60S ribosomal protein L4	v2.0;v1.0:ADPriboDB00001001;v1.0:ADPriboDB00002824;v1.0:ADPriboDB00011816	PARP1;PARP2 K469A;unspecified	unspecified	Mass Spectrometry;unspecified	MCF10A Cells;MDA-MB-468 Cells;HEK 293 and HeLa;HEK 293T;HeLa	unspecified
		Eukaryotic Translation Initiation	P39023	P39023;Q92901	RPL3	60S ribosomal protein L3	v1.0:ADPriboDB00000999;v1.0:ADPriboDB00002820;v1.0:ADPriboDB00011952;v1.0:ADPriboDB00011984	PARP1;PARP2 K469A;unspecified	unspecified	unspecified	HEK 293 and HeLa;HEK 293T;HeLa;unspecified	unspecified
		Eukaryotic Translation Initiation	P50914	P50914	RPL14	60S ribosomal protein L14	v1.0:ADPriboDB00000993;v1.0:ADPriboDB00002805;v1.0:ADPriboDB00011550;v1.0:ADPriboDB00011919	PARP1;PARP2 K469A;unspecified	unspecified	unspecified	HEK 293 and HeLa;HEK 293T;SK-N-SH;HeLa	unspecified
		Eukaryotic Translation Initiation	P55010	P55010	EIF5	Eukaryotic translation initiation factor 5
		Eukaryotic Translation Initiation	P55884	P55884	EIF3B	Eukaryotic translation initiation factor 3 subunit B
		Eukaryotic Translation Initiation	P60842	P60842	EIF4A1	Eukaryotic initiation factor 4A-I	v1.0:ADPriboDB00001263;v1.0:ADPriboDB00002723;v1.0:ADPriboDB00011640	PARP1;PARP2 K469A;unspecified	unspecified	unspecified	HEK 293 and HeLa;HEK 293T;SK-N-SH	unspecified
		Eukaryotic Translation Initiation	P60866	P60866	RPS20	40S ribosomal protein S20	v2.0;v1.0:ADPriboDB00001474;v1.0:ADPriboDB00011933	PARP3;PARP1;unspecified	13;unspecified	Mass Spectrometry;unspecified	unspecified;HEK 293 and HeLa;HeLa	unspecified
		Eukaryotic Translation Initiation	P61247	P61247	RPS3A	40S ribosomal protein S3a	v2.0;v1.0:ADPriboDB00001009;v1.0:ADPriboDB00002848;v1.0:ADPriboDB00011539;v1.0:ADPriboDB00011939;v1.0:ADPriboDB00011972	unspecified;PARP1;PARP2 K469A	D60;unspecified	Autoradiography;Mass Spectrometry;unspecified	HeLa cells;HEK 293 and HeLa;HEK 293T;SK-N-SH;HeLa;unspecified	unspecified;1 mM H2O2;250 uM H2O2
		Eukaryotic Translation Initiation	P61353	P61353	RPL27	60S ribosomal protein L27	v1.0:ADPriboDB00000998;v1.0:ADPriboDB00002817;v1.0:ADPriboDB00011982	PARP1;PARP2 K469A;unspecified	unspecified	unspecified	HEK 293 and HeLa;HEK 293T;unspecified	unspecified
		Eukaryotic Translation Initiation	P62424	P62424	RPL7A	60S ribosomal protein L7a	v1.0:ADPriboDB00001131;v1.0:ADPriboDB00002828;v1.0:ADPriboDB00003078	PARP1;PARP2 K469A;unspecified	unspecified	unspecified	HEK 293 and HeLa;HEK 293T;U2OS	unspecified
		Eukaryotic Translation Initiation	P62701	P62701;Q8TD47;P22090	RPS4X	40S ribosomal protein S4, X isoform	v2.0;v1.0:ADPriboDB00001144;v1.0:ADPriboDB00001479;v1.0:ADPriboDB00002970;v1.0:ADPriboDB00011973;v1.0:ADPriboDB00011540	unspecified;PARP1	R30;unspecified	Autoradiography;unspecified	HeLa cells;HEK 293 and HeLa;U2OS;unspecified;SK-N-SH	unspecified
		Eukaryotic Translation Initiation	P62888	P62888	RPL30	60S ribosomal protein L30	v1.0:ADPriboDB00001000;v1.0:ADPriboDB00011558;v1.0:ADPriboDB00011927;v1.0:ADPriboDB00011985	PARP1;unspecified	unspecified	unspecified	HEK 293 and HeLa;SK-N-SH;HeLa;unspecified	unspecified
		Eukaryotic Translation Initiation	P62913	P62913	RPL11	60S ribosomal protein L11	v2.0;v1.0:ADPriboDB00001117;v1.0:ADPriboDB00002803;v1.0:ADPriboDB00011547;v1.0:ADPriboDB00011926	PARP3;PARP10;PARP1;PARP2 K469A;unspecified	29;42;unspecified	Mass Spectrometry;unspecified	unspecified;HEK 293T cells;HEK 293 and HeLa;HEK 293T;SK-N-SH;HeLa	unspecified
		Eukaryotic Translation Initiation	Q13347	Q13347	EIF3I	Eukaryotic translation initiation factor 3 subunit I
		Eukaryotic Translation Initiation	Q14152	Q14152	EIF3A	Eukaryotic translation initiation factor 3 subunit A	v1.0:ADPriboDB00001655;v1.0:ADPriboDB00011645	PARP1;unspecified	unspecified	unspecified	HEK 293 and HeLa;SK-N-SH	unspecified
		Eukaryotic Translation Initiation	Q14240	Q14240	EIF4A2	Eukaryotic initiation factor 4A-II;Eukaryotic initiation factor 4A-II, N-terminally processed
		Eukaryotic Translation Initiation	Q9Y262	Q9Y262	EIF3L	Eukaryotic translation initiation factor 3 subunit L	v2.0	PARP10	unspecified	Mass Spectrometry	HEK 293T cells	unspecified
	R-HSA-72737	Cap-dependent Translation Initiation	O60841	O60841	EIF5B	Eukaryotic translation initiation factor 5B	v2.0;v1.0:ADPriboDB00001266;v1.0:ADPriboDB00002570;v1.0:ADPriboDB00002722	PARP1;PARP1 K903A;PARP2 K469A	214;433;unspecified	Mass Spectrometry;unspecified	unspecified;HEK 293 and HeLa;HEK 293T	unspecified
		Cap-dependent Translation Initiation	P05198	P05198	EIF2S1	Eukaryotic translation initiation factor 2 subunit 1	v2.0;v1.0:ADPriboDB00001261;v1.0:ADPriboDB00002569;v1.0:ADPriboDB00002717	PARP1;PARP3;PARP1 K903A;PARP2 K469A	222;275;315;316;18;244;286;unspecified	Mass Spectrometry;unspecified	unspecified;HEK 293 and HeLa;HEK 293T	unspecified
		Cap-dependent Translation Initiation	P06730	P06730	EIF4E	Eukaryotic translation initiation factor 4E
		Cap-dependent Translation Initiation	P08865	P08865;REV__Q2TAZ0	RPSA	40S ribosomal protein SA	v2.0;v1.0:ADPriboDB00001815;v1.0:ADPriboDB00002854	PARP3;PARP1;PARP2 K469A	70;unspecified	Mass Spectrometry;unspecified	unspecified;HEK 293 and HeLa;HEK 293T	unspecified
		Cap-dependent Translation Initiation	P11940	P11940;Q9H361;Q4VXU2;Q96DU9	PABPC1	Polyadenylate-binding protein 1	v2.0;v1.0:ADPriboDB00000983;v1.0:ADPriboDB00011712;v1.0:ADPriboDB00011910;v1.0:ADPriboDB00012062;v1.0:ADPriboDB00001420	PARP10;PARP1;unspecified	unspecified	Mass Spectrometry;unspecified	HEK 293T;HEK 293T cells;HEK 293 and HeLa;SK-N-SH;HeLa;unspecified	unspecified
		Cap-dependent Translation Initiation	P15880	P15880	RPS2	40S ribosomal protein S2	v2.0;v1.0:ADPriboDB00001141;v1.0:ADPriboDB00002843;v1.0:ADPriboDB00011534;v1.0:ADPriboDB00011845;v1.0:ADPriboDB00011970	PARP1;PARP10;PARP2 K469A;unspecified	unspecified	Mass Spectrometry;unspecified	MDA-MB-468 Cells;HEK 293T cells;HEK 293 and HeLa;HEK 293T;SK-N-SH;HeLa;unspecified	unspecified
		Cap-dependent Translation Initiation	P18077	P18077	RPL35A	60S ribosomal protein L35a	v2.0;v1.0:ADPriboDB00001465;v1.0:ADPriboDB00011560	PARP1;unspecified	unspecified	Mass Spectrometry;unspecified	MDA-MB-468 Cells;HEK 293 and HeLa;SK-N-SH	unspecified
		Cap-dependent Translation Initiation	P20042	P20042	EIF2S2	Eukaryotic translation initiation factor 2 subunit 2	v2.0;v1.0:ADPriboDB00001262;v1.0:ADPriboDB00002718;v1.0:ADPriboDB00011642	PARP1;PARP3;PARP2 K469A;unspecified	54;59;96;101;105;107;110;113;119;94;199;304;unspecified	Mass Spectrometry;unspecified	unspecified;MDA-MB-231 Cells;HEK 293 and HeLa;HEK 293T;SK-N-SH	unspecified
		Cap-dependent Translation Initiation	P23396	P23396	RPS3	40S ribosomal protein S3	v1.0:ADPriboDB00001008;v1.0:ADPriboDB00011538	PARP1;unspecified	unspecified	unspecified	HEK 293 and HeLa;SK-N-SH	unspecified
		Cap-dependent Translation Initiation	P25398	P25398	RPS12	40S ribosomal protein S12
		Cap-dependent Translation Initiation	P27635	P27635;Q96L21	RPL10	60S ribosomal protein L10	v1.0:ADPriboDB00001115;v1.0:ADPriboDB00002802	PARP1;PARP2 K469A	unspecified	unspecified	HEK 293 and HeLa;HEK 293T	unspecified
		Cap-dependent Translation Initiation	P36578	P36578	RPL4	60S ribosomal protein L4	v2.0;v1.0:ADPriboDB00001001;v1.0:ADPriboDB00002824;v1.0:ADPriboDB00011816	PARP1;PARP2 K469A;unspecified	unspecified	Mass Spectrometry;unspecified	MCF10A Cells;MDA-MB-468 Cells;HEK 293 and HeLa;HEK 293T;HeLa	unspecified
		Cap-dependent Translation Initiation	P39023	P39023;Q92901	RPL3	60S ribosomal protein L3	v1.0:ADPriboDB00000999;v1.0:ADPriboDB00002820;v1.0:ADPriboDB00011952;v1.0:ADPriboDB00011984	PARP1;PARP2 K469A;unspecified	unspecified	unspecified	HEK 293 and HeLa;HEK 293T;HeLa;unspecified	unspecified
		Cap-dependent Translation Initiation	P50914	P50914	RPL14	60S ribosomal protein L14	v1.0:ADPriboDB00000993;v1.0:ADPriboDB00002805;v1.0:ADPriboDB00011550;v1.0:ADPriboDB00011919	PARP1;PARP2 K469A;unspecified	unspecified	unspecified	HEK 293 and HeLa;HEK 293T;SK-N-SH;HeLa	unspecified
		Cap-dependent Translation Initiation	P55010	P55010	EIF5	Eukaryotic translation initiation factor 5
		Cap-dependent Translation Initiation	P55884	P55884	EIF3B	Eukaryotic translation initiation factor 3 subunit B
		Cap-dependent Translation Initiation	P60842	P60842	EIF4A1	Eukaryotic initiation factor 4A-I	v1.0:ADPriboDB00001263;v1.0:ADPriboDB00002723;v1.0:ADPriboDB00011640	PARP1;PARP2 K469A;unspecified	unspecified	unspecified	HEK 293 and HeLa;HEK 293T;SK-N-SH	unspecified
		Cap-dependent Translation Initiation	P60866	P60866	RPS20	40S ribosomal protein S20	v2.0;v1.0:ADPriboDB00001474;v1.0:ADPriboDB00011933	PARP3;PARP1;unspecified	13;unspecified	Mass Spectrometry;unspecified	unspecified;HEK 293 and HeLa;HeLa	unspecified
		Cap-dependent Translation Initiation	P61247	P61247	RPS3A	40S ribosomal protein S3a	v2.0;v1.0:ADPriboDB00001009;v1.0:ADPriboDB00002848;v1.0:ADPriboDB00011539;v1.0:ADPriboDB00011939;v1.0:ADPriboDB00011972	unspecified;PARP1;PARP2 K469A	D60;unspecified	Autoradiography;Mass Spectrometry;unspecified	HeLa cells;HEK 293 and HeLa;HEK 293T;SK-N-SH;HeLa;unspecified	unspecified;1 mM H2O2;250 uM H2O2
		Cap-dependent Translation Initiation	P61353	P61353	RPL27	60S ribosomal protein L27	v1.0:ADPriboDB00000998;v1.0:ADPriboDB00002817;v1.0:ADPriboDB00011982	PARP1;PARP2 K469A;unspecified	unspecified	unspecified	HEK 293 and HeLa;HEK 293T;unspecified	unspecified
		Cap-dependent Translation Initiation	P62424	P62424	RPL7A	60S ribosomal protein L7a	v1.0:ADPriboDB00001131;v1.0:ADPriboDB00002828;v1.0:ADPriboDB00003078	PARP1;PARP2 K469A;unspecified	unspecified	unspecified	HEK 293 and HeLa;HEK 293T;U2OS	unspecified
		Cap-dependent Translation Initiation	P62701	P62701;Q8TD47;P22090	RPS4X	40S ribosomal protein S4, X isoform	v2.0;v1.0:ADPriboDB00001144;v1.0:ADPriboDB00001479;v1.0:ADPriboDB00002970;v1.0:ADPriboDB00011973;v1.0:ADPriboDB00011540	unspecified;PARP1	R30;unspecified	Autoradiography;unspecified	HeLa cells;HEK 293 and HeLa;U2OS;unspecified;SK-N-SH	unspecified
		Cap-dependent Translation Initiation	P62888	P62888	RPL30	60S ribosomal protein L30	v1.0:ADPriboDB00001000;v1.0:ADPriboDB00011558;v1.0:ADPriboDB00011927;v1.0:ADPriboDB00011985	PARP1;unspecified	unspecified	unspecified	HEK 293 and HeLa;SK-N-SH;HeLa;unspecified	unspecified
		Cap-dependent Translation Initiation	P62913	P62913	RPL11	60S ribosomal protein L11	v2.0;v1.0:ADPriboDB00001117;v1.0:ADPriboDB00002803;v1.0:ADPriboDB00011547;v1.0:ADPriboDB00011926	PARP3;PARP10;PARP1;PARP2 K469A;unspecified	29;42;unspecified	Mass Spectrometry;unspecified	unspecified;HEK 293T cells;HEK 293 and HeLa;HEK 293T;SK-N-SH;HeLa	unspecified
		Cap-dependent Translation Initiation	Q13347	Q13347	EIF3I	Eukaryotic translation initiation factor 3 subunit I
		Cap-dependent Translation Initiation	Q14152	Q14152	EIF3A	Eukaryotic translation initiation factor 3 subunit A	v1.0:ADPriboDB00001655;v1.0:ADPriboDB00011645	PARP1;unspecified	unspecified	unspecified	HEK 293 and HeLa;SK-N-SH	unspecified
		Cap-dependent Translation Initiation	Q14240	Q14240	EIF4A2	Eukaryotic initiation factor 4A-II;Eukaryotic initiation factor 4A-II, N-terminally processed
		Cap-dependent Translation Initiation	Q9Y262	Q9Y262	EIF3L	Eukaryotic translation initiation factor 3 subunit L	v2.0	PARP10	unspecified	Mass Spectrometry	HEK 293T cells	unspecified
	R-HSA-72706	GTP hydrolysis and joining of the 60S ribosomal subunit	O60841	O60841	EIF5B	Eukaryotic translation initiation factor 5B	v2.0;v1.0:ADPriboDB00001266;v1.0:ADPriboDB00002570;v1.0:ADPriboDB00002722	PARP1;PARP1 K903A;PARP2 K469A	214;433;unspecified	Mass Spectrometry;unspecified	unspecified;HEK 293 and HeLa;HEK 293T	unspecified
		GTP hydrolysis and joining of the 60S ribosomal subunit	P05198	P05198	EIF2S1	Eukaryotic translation initiation factor 2 subunit 1	v2.0;v1.0:ADPriboDB00001261;v1.0:ADPriboDB00002569;v1.0:ADPriboDB00002717	PARP1;PARP3;PARP1 K903A;PARP2 K469A	222;275;315;316;18;244;286;unspecified	Mass Spectrometry;unspecified	unspecified;HEK 293 and HeLa;HEK 293T	unspecified
		GTP hydrolysis and joining of the 60S ribosomal subunit	P06730	P06730	EIF4E	Eukaryotic translation initiation factor 4E
		GTP hydrolysis and joining of the 60S ribosomal subunit	P08865	P08865;REV__Q2TAZ0	RPSA	40S ribosomal protein SA	v2.0;v1.0:ADPriboDB00001815;v1.0:ADPriboDB00002854	PARP3;PARP1;PARP2 K469A	70;unspecified	Mass Spectrometry;unspecified	unspecified;HEK 293 and HeLa;HEK 293T	unspecified
		GTP hydrolysis and joining of the 60S ribosomal subunit	P15880	P15880	RPS2	40S ribosomal protein S2	v2.0;v1.0:ADPriboDB00001141;v1.0:ADPriboDB00002843;v1.0:ADPriboDB00011534;v1.0:ADPriboDB00011845;v1.0:ADPriboDB00011970	PARP1;PARP10;PARP2 K469A;unspecified	unspecified	Mass Spectrometry;unspecified	MDA-MB-468 Cells;HEK 293T cells;HEK 293 and HeLa;HEK 293T;SK-N-SH;HeLa;unspecified	unspecified
		GTP hydrolysis and joining of the 60S ribosomal subunit	P18077	P18077	RPL35A	60S ribosomal protein L35a	v2.0;v1.0:ADPriboDB00001465;v1.0:ADPriboDB00011560	PARP1;unspecified	unspecified	Mass Spectrometry;unspecified	MDA-MB-468 Cells;HEK 293 and HeLa;SK-N-SH	unspecified
		GTP hydrolysis and joining of the 60S ribosomal subunit	P20042	P20042	EIF2S2	Eukaryotic translation initiation factor 2 subunit 2	v2.0;v1.0:ADPriboDB00001262;v1.0:ADPriboDB00002718;v1.0:ADPriboDB00011642	PARP1;PARP3;PARP2 K469A;unspecified	54;59;96;101;105;107;110;113;119;94;199;304;unspecified	Mass Spectrometry;unspecified	unspecified;MDA-MB-231 Cells;HEK 293 and HeLa;HEK 293T;SK-N-SH	unspecified
		GTP hydrolysis and joining of the 60S ribosomal subunit	P23396	P23396	RPS3	40S ribosomal protein S3	v1.0:ADPriboDB00001008;v1.0:ADPriboDB00011538	PARP1;unspecified	unspecified	unspecified	HEK 293 and HeLa;SK-N-SH	unspecified
		GTP hydrolysis and joining of the 60S ribosomal subunit	P25398	P25398	RPS12	40S ribosomal protein S12
		GTP hydrolysis and joining of the 60S ribosomal subunit	P27635	P27635;Q96L21	RPL10	60S ribosomal protein L10	v1.0:ADPriboDB00001115;v1.0:ADPriboDB00002802	PARP1;PARP2 K469A	unspecified	unspecified	HEK 293 and HeLa;HEK 293T	unspecified
		GTP hydrolysis and joining of the 60S ribosomal subunit	P36578	P36578	RPL4	60S ribosomal protein L4	v2.0;v1.0:ADPriboDB00001001;v1.0:ADPriboDB00002824;v1.0:ADPriboDB00011816	PARP1;PARP2 K469A;unspecified	unspecified	Mass Spectrometry;unspecified	MCF10A Cells;MDA-MB-468 Cells;HEK 293 and HeLa;HEK 293T;HeLa	unspecified
		GTP hydrolysis and joining of the 60S ribosomal subunit	P39023	P39023;Q92901	RPL3	60S ribosomal protein L3	v1.0:ADPriboDB00000999;v1.0:ADPriboDB00002820;v1.0:ADPriboDB00011952;v1.0:ADPriboDB00011984	PARP1;PARP2 K469A;unspecified	unspecified	unspecified	HEK 293 and HeLa;HEK 293T;HeLa;unspecified	unspecified
		GTP hydrolysis and joining of the 60S ribosomal subunit	P50914	P50914	RPL14	60S ribosomal protein L14	v1.0:ADPriboDB00000993;v1.0:ADPriboDB00002805;v1.0:ADPriboDB00011550;v1.0:ADPriboDB00011919	PARP1;PARP2 K469A;unspecified	unspecified	unspecified	HEK 293 and HeLa;HEK 293T;SK-N-SH;HeLa	unspecified
		GTP hydrolysis and joining of the 60S ribosomal subunit	P55010	P55010	EIF5	Eukaryotic translation initiation factor 5
		GTP hydrolysis and joining of the 60S ribosomal subunit	P55884	P55884	EIF3B	Eukaryotic translation initiation factor 3 subunit B
		GTP hydrolysis and joining of the 60S ribosomal subunit	P60842	P60842	EIF4A1	Eukaryotic initiation factor 4A-I	v1.0:ADPriboDB00001263;v1.0:ADPriboDB00002723;v1.0:ADPriboDB00011640	PARP1;PARP2 K469A;unspecified	unspecified	unspecified	HEK 293 and HeLa;HEK 293T;SK-N-SH	unspecified
		GTP hydrolysis and joining of the 60S ribosomal subunit	P60866	P60866	RPS20	40S ribosomal protein S20	v2.0;v1.0:ADPriboDB00001474;v1.0:ADPriboDB00011933	PARP3;PARP1;unspecified	13;unspecified	Mass Spectrometry;unspecified	unspecified;HEK 293 and HeLa;HeLa	unspecified
		GTP hydrolysis and joining of the 60S ribosomal subunit	P61247	P61247	RPS3A	40S ribosomal protein S3a	v2.0;v1.0:ADPriboDB00001009;v1.0:ADPriboDB00002848;v1.0:ADPriboDB00011539;v1.0:ADPriboDB00011939;v1.0:ADPriboDB00011972	unspecified;PARP1;PARP2 K469A	D60;unspecified	Autoradiography;Mass Spectrometry;unspecified	HeLa cells;HEK 293 and HeLa;HEK 293T;SK-N-SH;HeLa;unspecified	unspecified;1 mM H2O2;250 uM H2O2
		GTP hydrolysis and joining of the 60S ribosomal subunit	P61353	P61353	RPL27	60S ribosomal protein L27	v1.0:ADPriboDB00000998;v1.0:ADPriboDB00002817;v1.0:ADPriboDB00011982	PARP1;PARP2 K469A;unspecified	unspecified	unspecified	HEK 293 and HeLa;HEK 293T;unspecified	unspecified
		GTP hydrolysis and joining of the 60S ribosomal subunit	P62424	P62424	RPL7A	60S ribosomal protein L7a	v1.0:ADPriboDB00001131;v1.0:ADPriboDB00002828;v1.0:ADPriboDB00003078	PARP1;PARP2 K469A;unspecified	unspecified	unspecified	HEK 293 and HeLa;HEK 293T;U2OS	unspecified
		GTP hydrolysis and joining of the 60S ribosomal subunit	P62701	P62701;Q8TD47;P22090	RPS4X	40S ribosomal protein S4, X isoform	v2.0;v1.0:ADPriboDB00001144;v1.0:ADPriboDB00001479;v1.0:ADPriboDB00002970;v1.0:ADPriboDB00011973;v1.0:ADPriboDB00011540	unspecified;PARP1	R30;unspecified	Autoradiography;unspecified	HeLa cells;HEK 293 and HeLa;U2OS;unspecified;SK-N-SH	unspecified
		GTP hydrolysis and joining of the 60S ribosomal subunit	P62888	P62888	RPL30	60S ribosomal protein L30	v1.0:ADPriboDB00001000;v1.0:ADPriboDB00011558;v1.0:ADPriboDB00011927;v1.0:ADPriboDB00011985	PARP1;unspecified	unspecified	unspecified	HEK 293 and HeLa;SK-N-SH;HeLa;unspecified	unspecified
		GTP hydrolysis and joining of the 60S ribosomal subunit	P62913	P62913	RPL11	60S ribosomal protein L11	v2.0;v1.0:ADPriboDB00001117;v1.0:ADPriboDB00002803;v1.0:ADPriboDB00011547;v1.0:ADPriboDB00011926	PARP3;PARP10;PARP1;PARP2 K469A;unspecified	29;42;unspecified	Mass Spectrometry;unspecified	unspecified;HEK 293T cells;HEK 293 and HeLa;HEK 293T;SK-N-SH;HeLa	unspecified
		GTP hydrolysis and joining of the 60S ribosomal subunit	Q13347	Q13347	EIF3I	Eukaryotic translation initiation factor 3 subunit I
		GTP hydrolysis and joining of the 60S ribosomal subunit	Q14152	Q14152	EIF3A	Eukaryotic translation initiation factor 3 subunit A	v1.0:ADPriboDB00001655;v1.0:ADPriboDB00011645	PARP1;unspecified	unspecified	unspecified	HEK 293 and HeLa;SK-N-SH	unspecified
		GTP hydrolysis and joining of the 60S ribosomal subunit	Q14240	Q14240	EIF4A2	Eukaryotic initiation factor 4A-II;Eukaryotic initiation factor 4A-II, N-terminally processed
		GTP hydrolysis and joining of the 60S ribosomal subunit	Q9Y262	Q9Y262	EIF3L	Eukaryotic translation initiation factor 3 subunit L	v2.0	PARP10	unspecified	Mass Spectrometry	HEK 293T cells	unspecified
	R-HSA-156827	L13a-mediated translational silencing of Ceruloplasmin expression	P05198	P05198	EIF2S1	Eukaryotic translation initiation factor 2 subunit 1	v2.0;v1.0:ADPriboDB00001261;v1.0:ADPriboDB00002569;v1.0:ADPriboDB00002717	PARP1;PARP3;PARP1 K903A;PARP2 K469A	222;275;315;316;18;244;286;unspecified	Mass Spectrometry;unspecified	unspecified;HEK 293 and HeLa;HEK 293T	unspecified
		L13a-mediated translational silencing of Ceruloplasmin expression	P06730	P06730	EIF4E	Eukaryotic translation initiation factor 4E
		L13a-mediated translational silencing of Ceruloplasmin expression	P08865	P08865;REV__Q2TAZ0	RPSA	40S ribosomal protein SA	v2.0;v1.0:ADPriboDB00001815;v1.0:ADPriboDB00002854	PARP3;PARP1;PARP2 K469A	70;unspecified	Mass Spectrometry;unspecified	unspecified;HEK 293 and HeLa;HEK 293T	unspecified
		L13a-mediated translational silencing of Ceruloplasmin expression	P11940	P11940;Q9H361;Q4VXU2;Q96DU9	PABPC1	Polyadenylate-binding protein 1	v2.0;v1.0:ADPriboDB00000983;v1.0:ADPriboDB00011712;v1.0:ADPriboDB00011910;v1.0:ADPriboDB00012062;v1.0:ADPriboDB00001420	PARP10;PARP1;unspecified	unspecified	Mass Spectrometry;unspecified	HEK 293T;HEK 293T cells;HEK 293 and HeLa;SK-N-SH;HeLa;unspecified	unspecified
		L13a-mediated translational silencing of Ceruloplasmin expression	P15880	P15880	RPS2	40S ribosomal protein S2	v2.0;v1.0:ADPriboDB00001141;v1.0:ADPriboDB00002843;v1.0:ADPriboDB00011534;v1.0:ADPriboDB00011845;v1.0:ADPriboDB00011970	PARP1;PARP10;PARP2 K469A;unspecified	unspecified	Mass Spectrometry;unspecified	MDA-MB-468 Cells;HEK 293T cells;HEK 293 and HeLa;HEK 293T;SK-N-SH;HeLa;unspecified	unspecified
		L13a-mediated translational silencing of Ceruloplasmin expression	P18077	P18077	RPL35A	60S ribosomal protein L35a	v2.0;v1.0:ADPriboDB00001465;v1.0:ADPriboDB00011560	PARP1;unspecified	unspecified	Mass Spectrometry;unspecified	MDA-MB-468 Cells;HEK 293 and HeLa;SK-N-SH	unspecified
		L13a-mediated translational silencing of Ceruloplasmin expression	P20042	P20042	EIF2S2	Eukaryotic translation initiation factor 2 subunit 2	v2.0;v1.0:ADPriboDB00001262;v1.0:ADPriboDB00002718;v1.0:ADPriboDB00011642	PARP1;PARP3;PARP2 K469A;unspecified	54;59;96;101;105;107;110;113;119;94;199;304;unspecified	Mass Spectrometry;unspecified	unspecified;MDA-MB-231 Cells;HEK 293 and HeLa;HEK 293T;SK-N-SH	unspecified
		L13a-mediated translational silencing of Ceruloplasmin expression	P23396	P23396	RPS3	40S ribosomal protein S3	v1.0:ADPriboDB00001008;v1.0:ADPriboDB00011538	PARP1;unspecified	unspecified	unspecified	HEK 293 and HeLa;SK-N-SH	unspecified
		L13a-mediated translational silencing of Ceruloplasmin expression	P25398	P25398	RPS12	40S ribosomal protein S12
		L13a-mediated translational silencing of Ceruloplasmin expression	P27635	P27635;Q96L21	RPL10	60S ribosomal protein L10	v1.0:ADPriboDB00001115;v1.0:ADPriboDB00002802	PARP1;PARP2 K469A	unspecified	unspecified	HEK 293 and HeLa;HEK 293T	unspecified
		L13a-mediated translational silencing of Ceruloplasmin expression	P36578	P36578	RPL4	60S ribosomal protein L4	v2.0;v1.0:ADPriboDB00001001;v1.0:ADPriboDB00002824;v1.0:ADPriboDB00011816	PARP1;PARP2 K469A;unspecified	unspecified	Mass Spectrometry;unspecified	MCF10A Cells;MDA-MB-468 Cells;HEK 293 and HeLa;HEK 293T;HeLa	unspecified
		L13a-mediated translational silencing of Ceruloplasmin expression	P39023	P39023;Q92901	RPL3	60S ribosomal protein L3	v1.0:ADPriboDB00000999;v1.0:ADPriboDB00002820;v1.0:ADPriboDB00011952;v1.0:ADPriboDB00011984	PARP1;PARP2 K469A;unspecified	unspecified	unspecified	HEK 293 and HeLa;HEK 293T;HeLa;unspecified	unspecified
		L13a-mediated translational silencing of Ceruloplasmin expression	P50914	P50914	RPL14	60S ribosomal protein L14	v1.0:ADPriboDB00000993;v1.0:ADPriboDB00002805;v1.0:ADPriboDB00011550;v1.0:ADPriboDB00011919	PARP1;PARP2 K469A;unspecified	unspecified	unspecified	HEK 293 and HeLa;HEK 293T;SK-N-SH;HeLa	unspecified
		L13a-mediated translational silencing of Ceruloplasmin expression	P55884	P55884	EIF3B	Eukaryotic translation initiation factor 3 subunit B
		L13a-mediated translational silencing of Ceruloplasmin expression	P60842	P60842	EIF4A1	Eukaryotic initiation factor 4A-I	v1.0:ADPriboDB00001263;v1.0:ADPriboDB00002723;v1.0:ADPriboDB00011640	PARP1;PARP2 K469A;unspecified	unspecified	unspecified	HEK 293 and HeLa;HEK 293T;SK-N-SH	unspecified
		L13a-mediated translational silencing of Ceruloplasmin expression	P60866	P60866	RPS20	40S ribosomal protein S20	v2.0;v1.0:ADPriboDB00001474;v1.0:ADPriboDB00011933	PARP3;PARP1;unspecified	13;unspecified	Mass Spectrometry;unspecified	unspecified;HEK 293 and HeLa;HeLa	unspecified
		L13a-mediated translational silencing of Ceruloplasmin expression	P61247	P61247	RPS3A	40S ribosomal protein S3a	v2.0;v1.0:ADPriboDB00001009;v1.0:ADPriboDB00002848;v1.0:ADPriboDB00011539;v1.0:ADPriboDB00011939;v1.0:ADPriboDB00011972	unspecified;PARP1;PARP2 K469A	D60;unspecified	Autoradiography;Mass Spectrometry;unspecified	HeLa cells;HEK 293 and HeLa;HEK 293T;SK-N-SH;HeLa;unspecified	unspecified;1 mM H2O2;250 uM H2O2
		L13a-mediated translational silencing of Ceruloplasmin expression	P61353	P61353	RPL27	60S ribosomal protein L27	v1.0:ADPriboDB00000998;v1.0:ADPriboDB00002817;v1.0:ADPriboDB00011982	PARP1;PARP2 K469A;unspecified	unspecified	unspecified	HEK 293 and HeLa;HEK 293T;unspecified	unspecified
[truncated: 4,333 more rows]
