# Supplementary material for: An Integrated Chemical Proteomics Approach for Quantitative Profiling of Intracellular ADP-Ribosylation
Source: Sci Rep. 2019 Apr 30;9:6655. doi: 10.1038/s41598-019-43154-1 (PMC6491589; doi:10.1038/s41598-019-43154-1)
Supplement: Supplementary file 4 — Supplementary Dataset File 3 [file 41598_2019_43154_MOESM4_ESM.xlsx]

## Sheet: Summary
Majority protein IDs	Gene names	Protein IDs	Protein names	Significance class	q value, inhibition effect	q value, inhibitor preference effect	ADPriboDB Entry	ADPriboDB PARP	ADPriboDB Site	ADPriboDB Method	ADPriboDB Origin	ADPriboDB Drug sensitivity	coefficient Intercept	coefficient C(Inhibitor_binary, contrast)[custom0]	coefficient C(Inhibitor_added)[T.True]	coefficient C(Replicate)[T.2]	coefficient C(Replicate)[T.3]	Debiased intensity: Olaparib, 0.0 uM, R1	Debiased intensity: Olaparib, 0.0 uM, R2	Debiased intensity: Olaparib, 0.0 uM, R3	Debiased intensity: Olaparib, 25.0 uM, R1	Debiased intensity: Olaparib, 25.0 uM, R2	Debiased intensity: Olaparib, 25.0 uM, R3	Debiased intensity: Rucaparib, 0.0 uM, R1	Debiased intensity: Rucaparib, 0.0 uM, R2	Debiased intensity: Rucaparib, 0.0 uM, R3	Debiased intensity: Rucaparib, 25.0 uM, R1	Debiased intensity: Rucaparib, 25.0 uM, R2	Debiased intensity: Rucaparib, 25.0 uM, R3	Normalised log intensity: Olaparib, 0.0 uM, R1	Normalised log intensity: Olaparib, 0.0 uM, R2	Normalised log intensity: Olaparib, 0.0 uM, R3	Normalised log intensity: Olaparib, 0.2 uM, R1	Normalised log intensity: Olaparib, 0.2 uM, R2	Normalised log intensity: Olaparib, 0.2 uM, R3	Normalised log intensity: Olaparib, 1.0 uM, R1	Normalised log intensity: Olaparib, 1.0 uM, R2	Normalised log intensity: Olaparib, 1.0 uM, R3	Normalised log intensity: Olaparib, 25.0 uM, R1	Normalised log intensity: Olaparib, 25.0 uM, R2	Normalised log intensity: Olaparib, 25.0 uM, R3	Normalised log intensity: Olaparib, 5.0 uM, R1	Normalised log intensity: Olaparib, 5.0 uM, R2	Normalised log intensity: Olaparib, 5.0 uM, R3	Normalised log intensity: Rucaparib, 0.0 uM, R1	Normalised log intensity: Rucaparib, 0.0 uM, R2	Normalised log intensity: Rucaparib, 0.0 uM, R3	Normalised log intensity: Rucaparib, 0.2 uM, R1	Normalised log intensity: Rucaparib, 0.2 uM, R2
Q5VTL8	PRPF38B	Q5VTL8	Pre-mRNA-splicing factor 38B	Both	5.56534e-18	1.05305e-05	v2.0	unspecified	K36	Autoradiography	HeLa cells	unspecified	10.066	-0.22829	-3.71522	-0.00318562	-0.425866	-0.0358612	0.0603519	0.0554389	-3.47476	-3.4576	-3.52843	-0.0875648	0.00967523	-0.00204004	-3.83225	-4.04287	-3.95541	10.0302	10.1232	9.69562	6.76972	6.9245	6.40605	6.65048	6.55447	6.23462	6.59128	6.60526	6.11175	6.89516	6.67273	6.49587	9.97848	10.0725	9.63814	8.19524	8.15872
Q9UQ35	SRRM2	Q9UQ35	Serine/arginine repetitive matrix protein 2	Response to inhibition	7.44086e-15	0.293655	v2.0;v1.0:ADPriboDB00001508	PARP1	363;373;875;881;unspecified	Mass Spectrometry;unspecified	unspecified;HEK 293 and HeLa	unspecified	10.5839	0.03923	-2.28035	-0.261941	-0.16669	-0.121286	-0.0530687	-0.0811108	-2.2732	-2.36653	-2.31901	0.0417765	0.113832	0.0998574	-2.208	-2.25493	-2.26043	10.4626	10.2689	10.3361	8.25756	7.93026	7.99921	8.36738	7.99529	8.08946	8.31073	7.95545	8.09822	8.33456	7.98142	8.04625	10.6257	10.4358	10.5171	8.4837	8.18994
P78417	GSTO1	P78417	Glutathione S-transferase omega-1	Both	3.28273e-14	1.5129e-05							10.3539	0.129929	1.10543	-0.0354687	-0.427808	0.0110721	-0.0212673	0.0439567	0.965796	0.991057	0.969654	-0.0522535	0.0157969	0.00269512	1.28625	1.22528	1.19456	10.365	10.2972	9.97006	11.0018	10.9932	10.6271	11.1678	11.1422	10.7841	11.3197	11.3095	10.8958	11.1414	11.1459	10.7068	10.3017	10.3342	9.92879	10.7707	10.7407
P18583	SON	P18583	Protein SON	Response to inhibition	2.65474e-13	0.0467749	v2.0;v1.0:ADPriboDB00001845	PARP1;PARP2	1754;unspecified	Mass Spectrometry;unspecified	unspecified;HEK 293 and HeLa	unspecified	7.96611	-0.0554862	-1.23181	-0.0577014	-0.113746	-0.0584269	0.0170693	-0.0143377	-1.17948	-1.1508	-1.19868	0.0201518	0.015323	0.0202204	-1.24586	-1.34521	-1.27081	7.90768	7.92548	7.83803	6.7786	6.78661	6.66418	6.73826	6.70557	6.68583	6.78663	6.75761	6.65368	6.78808	6.76492	6.57945	7.98626	7.92373	7.87258	6.90257	6.88261
P06748	NPM1	P06748	Nucleophosmin	Response to inhibition	1.44648e-12	0.582154	v2.0;v1.0:ADPriboDB00000839;v1.0:ADPriboDB00000981;v1.0:ADPriboDB00002768;v1.0:ADPriboDB00003106;v1.0:ADPriboDB00011860	PARP1;PARP3;unspecified;PARP2 K469A	S207;246;247;K141;R142;R221;K150;unspecified;K206 ;S207 ;S195 ;S143	Mass Spectrometry;Autoradiography;unspecified	unspecified;HeLa cells;HEK 293 and HeLa;HEK 293T;U2OS;HeLa	unspecified;1 mM H2O2;250 uM H2O2;62.5 uM H2O2	12.405	0.00936931	0.64704	-0.0091422	0.00396835	-0.00921012	-0.0202786	0.0253452	0.639152	0.615049	0.65881	0.000918024	0.0154913	-0.0122658	0.663219	0.683817	0.62219	12.3958	12.3756	12.4343	12.9186	12.8833	12.9356	13.0237	12.9488	12.9415	13.0442	13.0109	13.0678	12.9258	12.9504	12.9313	12.406	12.4114	12.3967	12.8358	12.8043
P49189	ALDH9A1	P49189	4-trimethylaminobutyraldehyde dehydrogenase	Both	2.19609e-12	0.000991398							10.1207	-0.0940679	0.911411	-0.180626	-0.134815	-0.0338882	-0.0809657	-0.0201137	1.02439	0.991623	1.00042	0.0367502	0.0780205	0.0201969	0.795567	0.834144	0.822318	10.0868	9.85912	9.96578	10.0189	9.84643	9.95431	10.0303	9.81722	9.90373	11.1451	10.9317	10.9863	11.0571	10.8585	10.9312	10.1575	10.0181	10.0061	10.0762	9.89003
P43490	NAMPT	P43490	Nicotinamide phosphoribosyltransferase	Response to inhibition	3.5333e-12	0.0105683							9.3022	0.0512121	0.674222	0.145208	0.411578	-0.0220442	0.0100138	0.00866111	0.640436	0.604188	0.624407	-0.0273675	0.0116349	0.0191018	0.75742	0.722608	0.696275	9.28016	9.45742	9.72244	9.92198	10.066	10.3335	9.88214	9.96295	10.1849	9.94264	10.0516	10.3382	9.85725	9.97269	10.2865	9.27483	9.45904	9.73288	9.73264	9.89226
Q14203	DCTN1	Q14203;REV__Q5VTR2	Dynactin subunit 1	Both	5.10863e-12	0.000158924							9.87527	0.105091	0.752044	0.374435	0.395697	0.024768	-0.0342833	0.0300948	0.610152	0.669059	0.661647	-0.0353535	0.00341763	0.0113563	0.904521	0.865894	0.80099	9.90004	10.2154	10.3011	10.4353	10.7607	10.7972	10.6231	10.945	10.953	10.4854	10.9188	10.9326	10.5095	10.7899	10.8576	9.83991	10.2531	10.2823	10.1782	10.5583
Q13085	ACACA	Q13085;P29074	Acetyl-CoA carboxylase 1;Biotin carboxylase	Both	7.10597e-12	0.000223839	v1.0:ADPriboDB00011565	unspecified	unspecified	unspecified	SK-N-SH	unspecified	13.4616	-0.0816581	-0.589253	0.104151	0.238515	0.0300407	0.0326283	0.0341559	-0.510514	-0.497587	-0.514683	-0.0321589	-0.0390555	-0.0256105	-0.665873	-0.674492	-0.672367	13.4917	13.5984	13.7343	12.8538	12.9683	13.1124	12.9328	13.0484	13.192	12.9511	13.0682	13.1855	12.8833	12.9859	13.1246	13.4295	13.5267	13.6745	12.6285	12.736
Q01130;Q9BRL6	SRSF2;SRSF8	Q01130;Q9BRL6	Serine/arginine-rich splicing factor 2;Serine/arginine-rich splicing factor 8	Response to inhibition	1.01604e-11	0.0404157	v2.0	unspecified	D11	Autoradiography	HeLa cells	unspecified	7.96787	0.0470057	0.72976	0.479845	0.4191	0.0112341	-0.0648888	0.00222062	0.678356	0.705199	0.664709	0.0150582	0.00902014	0.0273558	0.754872	0.81019	0.765235	7.97911	8.38283	8.38919	8.45164	8.91513	8.91735	8.45939	8.96249	8.96424	8.64623	9.15292	9.05168	8.68588	9.18594	9.17494	7.98293	8.45674	8.41433	8.20673	8.6981
Q14152	EIF3A	Q14152	Eukaryotic translation initiation factor 3 subunit A	Both	1.16252e-11	2.32878e-07	v1.0:ADPriboDB00001655;v1.0:ADPriboDB00011645	PARP1;unspecified	unspecified	unspecified	HEK 293 and HeLa;SK-N-SH	unspecified	9.04494	0.218889	0.743899	0.549143	0.425708	-0.0273068	0.0141899	-0.0729006	0.502959	0.505936	0.566133	0.0454673	-0.00631232	0.0468625	0.966678	0.973984	0.947703	9.01763	9.60827	9.39775	9.27417	9.73723	9.55901	9.30673	9.8499	9.6626	9.5479	10.1	10.0368	9.40872	10.0185	9.84826	9.09041	9.58777	9.51751	9.05105	9.54478
P39656	DDOST	P39656	Dolichyl-diphosphooligosaccharide--protein glycosyltransferase 48 kDa subunit	Response to inhibition	3.37394e-11	0.275772	v1.0:ADPriboDB00001243;v1.0:ADPriboDB00011625	PARP1;unspecified	unspecified	unspecified	HEK 293 and HeLa;SK-N-SH	unspecified	7.92097	0.0252771	0.688758	1.0743	0.890818	-0.0287346	-0.0534411	-0.0170729	0.648143	0.685176	0.657122	0.0236067	0.0152152	0.0604268	0.7345	0.730565	0.677039	7.89224	8.94183	8.79472	8.46247	9.52742	9.33947	8.48889	9.4993	9.39127	8.56912	9.68045	9.46891	8.42316	9.52288	9.3301	7.94458	9.01049	8.87222	8.356	9.43054
P08621	SNRNP70	P08621	U1 small nuclear ribonucleoprotein 70 kDa	Both	8.60209e-11	7.43073e-09	v2.0;v1.0:ADPriboDB00001500;v1.0:ADPriboDB00003071;v1.0:ADPriboDB00003444;v1.0:ADPriboDB00004165;v1.0:ADPriboDB00004202;v1.0:ADPriboDB00004413;v1.0:ADPriboDB00004422;v1.0:ADPriboDB00004448;v1.0:ADPriboDB00004464;v1.0:ADPriboDB00004810;v1.0:ADPriboDB00004919;v1.0:ADPriboDB00004928;v1.0:ADPriboDB00005641;v1.0:ADPriboDB00006407;v1.0:ADPriboDB00006444;v1.0:ADPriboDB00006459;v1.0:ADPriboDB00006466	PARP1;PARP3;unspecified	319;325;335;222;339;342;345;346;E352;unspecified	Mass Spectrometry;unspecified	unspecified;HeLa cells;MCF10A Cells;HEK 293 and HeLa;U2OS;shPARG HCT116	unspecified	12.0329	-0.247037	0.527497	0.164476	0.0879051	0.042636	0.0440195	0.0162979	0.767512	0.764365	0.791725	-0.0427109	-0.0159941	-0.0442484	0.287556	0.262602	0.291219	12.0755	12.2414	12.1371	12.7067	12.9022	12.8249	12.4502	12.6644	12.5428	12.8004	12.9618	12.9125	12.8544	13.0291	12.9191	11.9902	12.1814	12.0766	12.0822	12.2903
P23528	CFL1	P23528	Cofilin-1	Response to inhibition	1.63195e-10	0.0481377	v2.0;v1.0:ADPriboDB00001613;v1.0:ADPriboDB00002647;v1.0:ADPriboDB00005322;v1.0:ADPriboDB00005810;v1.0:ADPriboDB00011598	PARP1;PARP2 K469A;unspecified	unspecified	Mass Spectrometry;unspecified	SK-BR-3 Cells;HEK 293 and HeLa;HEK 293T;shPARG HCT116;SK-N-SH	unspecified	12.1486	-0.0468428	-0.607267	-0.430401	-0.393847	0.064328	0.0455203	0.0402517	-0.543851	-0.570632	-0.56679	-0.0705668	-0.0341715	-0.0453617	-0.664444	-0.655251	-0.642635	12.2129	11.7637	11.795	11.7842	11.4031	11.3745	11.6526	11.2975	11.2441	11.6048	11.1476	11.188	11.6496	11.2805	11.3163	12.078	11.684	11.7094	11.9624	11.5493
P01892;P10316;P30459;P01891	HLA-A	P01892;P10316;P30459;P01891;P30457;P30453;P16190;P16189;P10314;Q09160;P30512;P30456;P30450;P18462	HLA class I histocompatibility antigen, A-2 alpha chain;HLA class I histocompatibility antigen, A-69 alpha chain;HLA class I histocompatibility antigen, A-74 alpha chain;HLA class I histocompatibility antigen, A-68 alpha chain	Both	5.4292e-10	0.00157657							7.81957	0.10526	0.679826	-0.0710404	0.342254	0.044312	0.0613819	-0.00594478	0.581731	0.613281	0.528688	-0.0104403	-0.0753149	-0.0139939	0.74405	0.760304	0.850904	7.86388	7.80991	8.15588	8.20551	8.10605	8.55749	8.33849	8.30789	8.72421	8.4013	8.36181	8.69051	8.36946	8.34545	8.69949	7.80913	7.67321	8.14783	7.98249	7.96893
P61313	RPL15	P61313	60S ribosomal protein L15	Response to inhibition	5.4292e-10	0.811893	v1.0:ADPriboDB00001119;v1.0:ADPriboDB00002806;v1.0:ADPriboDB00003069;v1.0:ADPriboDB00011979	PARP1;PARP2 K469A;unspecified	unspecified	unspecified	HEK 293 and HeLa;HEK 293T;U2OS;unspecified	unspecified	11.6679	0.00491988	0.438955	0.196274	0.151549	0.017159	-0.0486283	-0.0236989	0.423155	0.441888	0.437062	-0.0150245	0.0226571	0.0475357	0.452621	0.461993	0.417011	11.6851	11.8156	11.7958	11.8394	12.0146	11.9568	11.7775	12.0113	11.9237	12.0911	12.3061	12.2566	12.2105	12.3977	12.3548	11.6529	11.8869	11.867	11.3248	11.5278
Q7L014	DDX46	Q7L014	Probable ATP-dependent RNA helicase DDX46	Both	7.44241e-10	6.47763e-06	v2.0	PARP1;PARP3;unspecified	181;442;443;783;785;791;899;903;964;979;unspecified	Mass Spectrometry	unspecified;HeLa cells	unspecified;1 mM H2O2	11.439	-0.394675	-1.32359	0.258088	0.171954	0.156001	0.122897	0.178418	-0.898284	-0.943501	-0.944967	-0.120957	-0.177711	-0.158648	-1.78394	-1.64887	-1.72199	11.595	11.82	11.7894	11.2071	11.4169	11.4042	10.6006	10.8415	10.8642	10.5407	10.7536	10.666	10.883	11.0274	11.028	11.3181	11.5194	11.4523	11.9828	12.1559
P51149	RAB7A	P51149;Q2WGJ9;Q9HC10	Ras-related protein Rab-7a	Both	8.49115e-10	3.34742e-07	v2.0;v1.0:ADPriboDB00002795	PARP1;PARP2;PARP2 K469A	unspecified	IP/Western Blot;unspecified	HEK293T cells;HEK 293T	olaparib (10 μM), PJ-34 (100 μM) or Tiq-A (10 μM);unspecified	9.5742	0.194653	0.485805	0.107234	-0.134408	-0.000847497	-0.0189619	-0.00465038	0.321444	0.307656	0.244354	0.00908	0.0240773	-0.00869754	0.641933	0.658838	0.740603	9.57335	9.66247	9.43514	9.85917	9.91481	9.66563	9.9014	10.0133	9.74442	9.89565	9.98909	9.68415	9.77478	9.917	9.62293	9.58328	9.70551	9.4311	9.82871	9.89956
P62826	RAN	P62826	GTP-binding nuclear protein Ran	Both	9.31732e-10	6.20655e-06	v2.0;v1.0:ADPriboDB00001800;v1.0:ADPriboDB00012308	PARP11;PARP1;PARP10	unspecified	Mass Spectrometry;unspecified	HEK 293T;HEK 293 and HeLa;unspecified	unspecified	9.54507	0.151042	0.490544	0.00198567	0.536008	-0.0171586	-0.0289141	-0.0272055	0.298919	0.394063	0.325525	0.0464007	-0.0184157	0.0452931	0.652927	0.634355	0.637475	9.52791	9.51814	10.0539	9.83122	9.86777	10.3815	9.89277	9.89547	10.3563	9.84399	9.94112	10.4066	9.77681	9.87315	10.3872	9.59147	9.52864	10.1264	9.82338	9.81379
Q7L4I2	RSRC2	Q7L4I2	Arginine/serine-rich coiled-coil protein 2	Response to inhibition	9.31732e-10	0.113526	v2.0	PARP1;PARP2;PARP3	310;409;238;388	Mass Spectrometry	unspecified	unspecified	7.37755	-0.214118	-3.01178	0.140572	-0.627809	0.015674	-0.123973	-0.0522414	-2.27776	-2.98588	-3.12935	-0.123825	-0.0381831	0.322549	-3.63766	-2.87553	-3.16452	7.39322	7.39415	6.6975	4.61084	4.58734	3.75022	5.01577	4.50061	3.45131	5.09979	4.53224	3.62038	5.09688	4.79734	3.60312	7.25372	7.47994	7.07229	4.94655	4.86873
P45880	VDAC2	P45880	Voltage-dependent anion-selective channel protein 2	Response to inhibition	1.2423e-09	0.298357	v1.0:ADPriboDB00002916;v1.0:ADPriboDB00011884;v1.0:ADPriboDB00012103	PARP2 K469A;unspecified	unspecified	unspecified	HEK 293T;HeLa;unspecified	unspecified	10.1026	-0.0178313	0.373197	-0.121701	-0.0227445	0.00755542	0.0237038	0.0204936	0.384011	0.405886	0.383188	-0.00479371	-0.030997	-0.0159621	0.359621	0.347801	0.358675	10.1101	10.0046	10.1003	10.392	10.2537	10.3025	10.3382	10.2486	10.3209	10.4866	10.3867	10.463	10.331	10.1595	10.267	10.0978	9.94986	10.0638	10.3347	10.2082
P46781	RPS9	P46781	40S ribosomal protein S9	Both	1.41623e-09	5.74228e-10	v1.0:ADPriboDB00001149;v1.0:ADPriboDB00002853	PARP1;PARP2 K469A	unspecified	unspecified	HEK 293 and HeLa;HEK 293T	unspecified	11.9397	0.29169	0.377417	-0.136911	-0.199926	-0.0432126	0.0309981	-0.00361172	0.0701685	0.0817768	0.105235	0.0296494	-0.0134138	-0.000409368	0.698229	0.655473	0.65362	11.8965	11.8338	11.7361	11.84	11.7492	11.7159	11.76	11.6209	11.5165	12.0098	11.8845	11.845	12.0469	11.9143	11.8272	11.9693	11.7893	11.7393	11.5674	11.3782
Q00839	HNRNPU	Q00839	Heterogeneous nuclear ribonucleoprotein U	Both	1.88454e-09	0.000427666	v2.0;v1.0:ADPriboDB00000879;v1.0:ADPriboDB00000961;v1.0:ADPriboDB00002567;v1.0:ADPriboDB00002715;v1.0:ADPriboDB00002966;v1.0:ADPriboDB00003298;v1.0:ADPriboDB00003466;v1.0:ADPriboDB00003510;v1.0:ADPriboDB00003532;v1.0:ADPriboDB00003582;v1.0:ADPriboDB00003614;v1.0:ADPriboDB00003656;v1.0:ADPriboDB00003713;v1.0:ADPriboDB00003716;v1.0:ADPriboDB00003733;v1.0:ADPriboDB00003792;v1.0:ADPriboDB00003801;v1.…	PARP1;PARP2;PARP3;unspecified;PARP11;PARP1 K903A;PARP2 K469A	S187;47;55;263;264;631;260;K814;E182;R204;unspecified;K186 ;K694 ;S187 ;S695	Mass Spectrometry;Autoradiography;unspecified	unspecified;HeLa cells;MCF10A Cells;MDA-MB-231 Cells;MDA-MB-468 Cells;SUM159 Cells;HCC1937 Cells;MCF7 Cells;T-47D Cells;ZR-75-1 Cells;HEK 293T;MCF7;HEK 293 and HeLa;U2OS;shPARG HCT116;shPARG HEK293T;shGFP HCT116;SK-N-SH;HeLa	unspecified;1 mM H2O2;250 uM H2O2;62.5 uM H2O2	12.0993	-0.0673063	-0.325293	-0.264001	-0.335004	0.0269104	0.0137708	-0.0147273	-0.262625	-0.257445	-0.25389	-0.017976	-0.0217592	0.0137814	-0.396895	-0.385152	-0.39575	12.1262	11.8491	11.7496	11.8719	11.6304	11.5988	11.8564	11.6462	11.5648	11.8367	11.5779	11.5104	11.8935	11.6246	11.5896	12.0814	11.8136	11.7781	12.0343	11.7677
P11498	PC	P11498	Pyruvate carboxylase, mitochondrial	Both	2.14362e-09	0.000250373							14.4006	-0.11589	-0.518675	-0.260611	-0.358128	0.0774124	0.0468202	0.0508925	-0.392148	-0.392316	-0.423892	-0.0628946	-0.0565947	-0.0556358	-0.65972	-0.63526	-0.608715	14.478	14.1868	14.0933	13.8082	13.5721	13.4898	13.9525	13.6965	13.6233	14.0084	13.7476	13.6185	13.9241	13.6439	13.5566	14.3377	14.0834	13.9868	13.5809	13.3512
E9PRG8	C11orf98	E9PRG8	Uncharacterized protein C11orf98	Both	2.14362e-09	0.000622511							8.18002	0.130253	0.649043	0.6786	0.483899	-0.0507111	-0.0531064	-0.0420624	0.532402	0.46116	0.562809	0.101662	0.053491	-0.00927272	0.714734	0.836541	0.786613	8.12931	8.80551	8.62185	8.51138	9.18138	8.7417	8.53072	9.27737	8.97208	8.71242	9.31978	9.22673	9.1458	9.72299	9.40559	8.28168	8.91211	8.65464	7.98752	8.69813
Q9BY42	RTFDC1	Q9BY42	Protein RTF2 homolog	Response to inhibition	2.14362e-09	0.404396	v2.0	PARP3	275	Mass Spectrometry	unspecified	unspecified	4.44384	0.0338244	0.824393	0.0747649	0.964726	0.0140106	0.00744167	0.0322746	0.81138	0.7774	0.782926	0.0209914	-0.0623818	-0.0123366	0.802405	0.926327	0.845922	4.45785	4.52605	5.44084	5.05277	5.11188	5.80279	5.06545	5.21907	5.95312	5.25522	5.29601	6.19149	5.07185	5.05476	5.82845	4.46483	4.45623	5.39623	4.89038	4.90709
P19105;O14950	MYL12A;MYL12B	P19105;O14950	Myosin regulatory light chain 12A;Myosin regulatory light chain 12B	Both	2.51606e-09	0.000410127	v1.0:ADPriboDB00001388;v1.0:ADPriboDB00001095;v1.0:ADPriboDB00003076;v1.0:ADPriboDB00011696	PARP1;unspecified	unspecified	unspecified	HEK 293 and HeLa;U2OS;SK-N-SH	unspecified	9.87808	-0.146156	-0.681125	-0.901939	-0.498387	0.0836033	0.110481	-0.00248096	-0.576129	-0.502181	-0.526599	-0.0416355	-0.0940809	-0.0558874	-0.82809	-0.87647	-0.777283	9.96168	9.08662	9.37721	9.91894	8.97906	9.38118	9.76308	8.88336	9.28729	9.30195	8.47396	8.8531	9.78954	8.90115	9.3386	9.83645	8.88206	9.32381	9.96451	9.04265
P05165	PCCA	P05165	Propionyl-CoA carboxylase alpha chain, mitochondrial	Response to inhibition	2.79115e-09	0.252846							10.6638	-0.0218377	-0.384607	0.0799694	0.0687239	0.0437061	0.0353857	-0.0117935	-0.353779	-0.375224	-0.359306	-0.0212769	-0.0349078	-0.0111136	-0.437865	-0.394468	-0.387001	10.7075	10.7792	10.7208	10.11	10.2391	10.2553	10.1785	10.2968	10.2937	10.3101	10.3686	10.3733	10.2672	10.2884	10.2635	10.6426	10.7089	10.7214	9.98599	10.093
Q8WVK2	SNRNP27	Q8WVK2	U4/U6.U5 small nuclear ribonucleoprotein 27 kDa protein	Response to inhibition	3.0475e-09	0.144016							4.41851	0.107139	1.45656	-0.0554141	0.558706	0.125882	0.132646	-0.0231485	1.35814	1.25809	1.43203	0.103511	-0.189326	-0.149565	1.32559	1.71171	1.6538	4.54439	4.49574	4.95407	5.94402	5.65996	6.52448	6.07872	6.01707	6.64752	5.77665	5.62118	6.40925	6.40348	6.27007	7.00385	4.52202	4.17377	4.82765	5.10452	4.90724
P24534	EEF1B2	P24534	Elongation factor 1-beta	Both	3.14405e-09	0.00446924	v2.0;v1.0:ADPriboDB00012009	PARP2;unspecified	86;unspecified	Mass Spectrometry;unspecified	unspecified	unspecified	9.45906	0.1051	0.65615	0.986868	0.660322	0.071439	0.0628347	0.101475	0.537963	0.540133	0.575052	-0.0627128	-0.0921484	-0.0808874	0.76561	0.80148	0.71666	9.5305	10.5088	10.2209	9.75027	10.6764	10.4216	9.92829	10.9376	10.5754	9.99703	10.9861	10.6944	9.80736	10.8201	10.5197	9.39635	10.3538	10.0385	9.68959	10.6751
Q9H7N4	SCAF1	Q9H7N4	Splicing factor, arginine/serine-rich 19	Both	3.1699e-09	3.30842e-05	v2.0	unspecified	R928	Mass Spectrometry	HeLa cells	unspecified	8.02139	-0.184455	0.629546	0.231465	0.566091	0.0451307	0.0810632	0.0788982	0.808678	0.837495	0.795829	-0.0783528	-0.0902328	-0.0365064	0.483636	0.430766	0.42087	8.06652	8.33392	8.66638	8.4622	8.69638	9.02285	8.63934	8.84694	9.11213	8.83007	9.09035	9.38331	8.78387	9.13478	9.38644	7.94303	8.16262	8.55097	7.94446	8.18541
P62807;Q16778	HIST1H2BC;HIST2H2BE	P62807;Q16778	Histone H2B type 1-C/E/F/G/I;Histone H2B type 2-E	Response to inhibition	3.53642e-09	0.723016	v2.0;v1.0:ADPriboDB00000008;v1.0:ADPriboDB00000031;v1.0:ADPriboDB00000053;v1.0:ADPriboDB00000068;v1.0:ADPriboDB00000075;v1.0:ADPriboDB00000146;v1.0:ADPriboDB00000222;v1.0:ADPriboDB00000372;v1.0:ADPriboDB00000396;v1.0:ADPriboDB00000550;v1.0:ADPriboDB00000662;v1.0:ADPriboDB00000808;v1.0:ADPriboDB00000826;v1.0:ADPriboDB00000898;v1.0:ADPriboDB00001300;v1.0:ADPriboDB00001064;v1.0:ADPriboDB00006155;v1.…	PARP1;PARP10;unspecified	S6 ;S14;E2;D51;K125;unspecified	Mass Spectrometry;unspecified	U2OS cells;HeLa;HCT-15;Jurkat E6-1;HDCS;Human kidney T1;MG-63;unspecified;Calf thymus;HEK 293 and HeLa;MCF10A Cells;ZR-75-1 Cells;HeLa cells;shPARG HCT116	unspecified;250 uM H2O2	10.4089	0.0167948	0.853466	0.427437	0.228368	-0.0265103	0.140166	0.13539	0.792234	0.889316	0.828465	-0.0115677	-0.149679	-0.0877991	0.952777	0.827129	0.830877	10.3824	10.9765	10.7727	10.9189	11.3299	11.0991	11.4623	11.5227	11.4724	11.2011	11.7257	11.4657	11.3936	11.9379	11.66	10.3973	10.6867	10.5495	10.2092	10.4796
Q8NAV1	PRPF38A	Q8NAV1	Pre-mRNA-splicing factor 38A	Both	3.65215e-09	3.84309e-06							6.21926	-0.317871	-0.856008	1.85791	1.46543	-0.0599069	0.18682	-0.0368025	-0.492345	-0.5701	-0.551967	-0.0506561	-0.0432531	0.00379817	-1.10911	-1.28548	-1.12705	6.15935	8.26399	7.64789	6.1834	7.74636	7.47601	5.41386	7.40005	7.03336	5.72692	7.50707	7.13272	5.91645	7.55325	7.30789	6.1686	8.03392	7.68849	6.27479	7.85332
P23396	RPS3	P23396	40S ribosomal protein S3	Response to inhibition	3.99249e-09	0.0100453	v1.0:ADPriboDB00001008;v1.0:ADPriboDB00011538	PARP1;unspecified	unspecified	unspecified	HEK 293 and HeLa;SK-N-SH	unspecified	10.7635	0.0519875	0.36172	0.154589	0.0861802	-0.0306883	-0.0336101	-0.0213124	0.284544	0.322881	0.321772	0.0483465	0.0293349	0.00792941	0.421237	0.404834	0.415051	10.7328	10.8844	10.8283	11.0119	11.144	11.0871	10.9372	11.1273	10.9957	11.048	11.2409	11.1714	10.9287	11.1696	11.0628	10.8118	10.9474	10.8576	11.0184	11.2042
Q07021	C1QBP	Q07021	Complement component 1 Q subcomponent-binding protein, mitochondrial	Both	4.63513e-09	0.00303601	v1.0:ADPriboDB00001040;v1.0:ADPriboDB00002545;v1.0:ADPriboDB00002634;v1.0:ADPriboDB00012002	PARP1;PARP1 K903A;PARP2 K469A;unspecified	unspecified	unspecified	HEK 293 and HeLa;HEK 293T;unspecified	unspecified	7.79184	0.105237	0.597774	0.470357	0.147111	0.0166034	-0.0238365	-0.0214719	0.426645	0.455015	0.595951	-0.0102506	0.0362029	0.00275258	0.762551	0.728167	0.618317	7.80844	8.23836	7.91747	8.15091	8.67242	8.42936	8.31302	8.81923	8.64674	8.21848	8.71721	8.5349	8.27463	8.70882	8.50763	7.78159	8.2984	7.9417	8.2498	8.77578
O75347	TBCA	O75347	Tubulin-specific chaperone A	Response to inhibition	5.65427e-09	0.391919							9.7798	0.0180749	0.390572	-0.0224193	-0.106756	-0.00618621	-0.0283892	-0.03826	0.396485	0.352379	0.368628	0.0278013	0.0382981	0.00673604	0.363044	0.418857	0.44404	9.77361	9.72899	9.63478	10.0218	10.0123	9.9554	9.90916	9.87981	9.85842	10.1763	10.1098	10.0417	10.0033	9.94354	9.91051	9.8076	9.79568	9.67978	9.93961	9.93995
Q8IY81	FTSJ3	Q8IY81	pre-rRNA processing protein FTSJ3	Response to inhibition	9.43389e-09	0.159822	v1.0:ADPriboDB00002872	PARP2 K469A	unspecified	unspecified	HEK 293T	unspecified	9.48341	-0.0340105	0.434957	-0.241825	-0.299871	0.0170826	0.0461497	0.0320046	0.478778	0.469712	0.458413	-0.0237379	-0.0886542	0.0171553	0.397791	0.442707	0.362342	9.5005	9.28774	9.21555	9.731	9.50138	9.3975	9.86116	9.6677	9.61787	9.96219	9.7113	9.64196	10.035	9.77184	9.62766	9.45968	9.15293	9.2007	9.51036	9.21417
P84103	SRSF3	P84103	Serine/arginine-rich splicing factor 3	Response to inhibition	1.07698e-08	0.526545	v1.0:ADPriboDB00001163;v1.0:ADPriboDB00002880;v1.0:ADPriboDB00011753	PARP1;PARP2 K469A;unspecified	unspecified	unspecified	HEK 293 and HeLa;HEK 293T;SK-N-SH	unspecified	7.95398	-0.025777	0.701417	0.427451	-0.476286	0.177723	0.0230583	0.0255368	0.700144	0.711843	0.769594	-0.120797	-0.0554845	-0.0500369	0.645763	0.723417	0.65774	8.1317	8.40449	7.50323	8.46067	9.00945	8.03295	8.52878	9.04651	8.10057	8.65413	9.09328	8.24729	8.74311	9.1808	8.25974	7.83319	8.32595	7.42766	8.32367	8.70728
P84077;P61204	ARF1;ARF3	P84077;P61204	ADP-ribosylation factor 1;ADP-ribosylation factor 3	Response to inhibition	1.09784e-08	0.948693							8.71093	-0.00170669	0.388378	-0.314434	-0.41372	-0.0494966	0.0303719	-0.0231427	0.398972	0.397811	0.37347	0.0299135	-0.0029219	0.0152758	0.397367	0.351494	0.411152	8.66143	8.42687	8.27407	9.13978	8.75022	8.68092	9.01642	8.74498	8.60211	9.1099	8.79431	8.67068	9.03453	8.7171	8.64777	8.74084	8.39358	8.31249	9.09636	8.72817
Q8TDD1	DDX54	Q8TDD1	ATP-dependent RNA helicase DDX54	Both	1.39949e-08	0.000369004	v2.0;v1.0:ADPriboDB00002116	PARP1;PARP14	unspecified	Mass Spectrometry;unspecified	MCF10A Cells;T-47D Cells;U2OS and HeLa	unspecified	6.69158	0.131912	0.517749	0.0641375	-0.0964443	-0.0457006	0.0352081	0.025242	0.417516	0.334772	0.405223	0.0493493	-0.0151872	-0.0489115	0.614333	0.680705	0.653944	6.64588	6.79093	6.62038	6.94622	6.97725	6.8796	7.11102	7.23863	7.00491	7.1091	7.09049	7.00036	7.26659	7.48146	7.28508	6.74093	6.74053	6.54622	6.78711	6.68109
Q96P70	IPO9	Q96P70	Importin-9	Response to inhibition	1.5321e-08	0.471642							8.57204	-0.0171853	-0.402537	0.105901	0.21105	-0.0237961	-0.0505066	0.00281274	-0.374335	-0.390263	-0.391458	-0.0182719	0.0588661	0.0308957	-0.388671	-0.423172	-0.447325	8.54825	8.62744	8.78591	8.2861	8.3135	8.44546	8.18567	8.25575	8.38156	8.19771	8.28768	8.39164	8.20071	8.23819	8.47142	8.55377	8.73681	8.81399	8.39188	8.5306
P52272	HNRNPM	P52272	Heterogeneous nuclear ribonucleoprotein M	Both	1.64539e-08	2.39603e-06	v2.0;v1.0:ADPriboDB00000829;v1.0:ADPriboDB00001071;v1.0:ADPriboDB00011662;v1.0:ADPriboDB00012026	PARP10;PARP1;unspecified	unspecified	Mass Spectrometry;unspecified	HEK 293T;HEK 293T cells;unspecified;HEK 293 and HeLa;SK-N-SH	unspecified	11.6346	-0.129471	-0.292047	0.260674	0.106544	0.0186634	0.0141588	-0.00177363	-0.136767	-0.179258	-0.1717	-0.0493097	0.0174147	0.000846414	-0.41668	-0.436409	-0.411466	11.6533	11.9095	11.7394	11.4979	11.7517	11.595	11.4489	11.6936	11.5306	11.4979	11.716	11.5695	11.5121	11.7382	11.5897	11.5853	11.9127	11.742	11.4926	11.789
Q13501	SQSTM1	Q13501	Sequestosome-1	Both	1.64871e-08	8.49115e-10	v2.0	unspecified	E177	Autoradiography	HeLa cells	unspecified	6.06608	0.646906	0.689102	-1.1352	-0.283572	0.0197543	-0.0183067	-0.0560202	0.0953703	-0.0503161	0.0815349	-0.0422259	0.0240841	0.0727144	1.30531	1.42274	1.27997	6.08583	4.91257	5.72649	6.15798	5.09493	5.76658	6.20185	5.11713	5.98225	6.16145	4.88056	5.86404	6.10995	4.92629	5.97086	6.02385	4.95496	5.85522	6.13688	5.17651
Q8NF91	SYNE1	Q8NF91	Nesprin-1	Both	1.74882e-08	0.00076651							8.09527	0.0958064	0.402325	0.50433	-0.366293	-0.0207399	0.010736	0.0281894	0.331032	0.321208	0.267316	-0.0462263	0.018177	0.00986378	0.540584	0.45453	0.499281	8.07453	8.61034	7.75717	8.43541	8.94317	8.10025	8.43836	8.93612	8.06281	8.42631	8.92081	7.9963	8.44122	8.85903	8.02451	8.04905	8.61778	7.73884	8.33929	8.90913
Q01518	CAP1	Q01518;REV__O00444	Adenylyl cyclase-associated protein 1	Response to inhibition	1.74882e-08	0.807043							11.2782	0.00497332	0.307636	0.0187992	0.114607	-0.00583342	-0.00806366	0.0436244	0.31564	0.290722	0.301627	-0.0368484	0.0289426	-0.0218215	0.342315	0.303671	0.291843	11.2724	11.289	11.4365	11.4523	11.548	11.5988	11.5682	11.5974	11.6743	11.5939	11.5878	11.6945	11.4851	11.5088	11.579	11.2414	11.326	11.371	11.4203	11.4581
P22307	SCP2	P22307	Non-specific lipid-transfer protein	Both	3.50409e-08	0.00279143							9.64789	-0.0670418	0.317173	-0.461171	-0.297639	-0.00530934	-0.0420842	-0.0305545	0.361525	0.406705	0.384414	0.0319636	0.0200562	0.0259282	0.246166	0.249669	0.254558	9.64258	9.14463	9.3197	9.87141	9.41995	9.59818	9.99386	9.48643	9.69554	10.0094	9.59342	9.73466	9.86678	9.44184	9.62009	9.67985	9.20677	9.37618	9.89254	9.38974
Q03252	LMNB2	Q03252	Lamin-B2	Response to inhibition	3.83037e-08	0.184222	v1.0:ADPriboDB00001082;v1.0:ADPriboDB00012041	PARP1;unspecified	unspecified	unspecified	HEK 293 and HeLa;unspecified	unspecified	9.07497	-0.0348178	0.418659	0.704992	0.514741	0.0437351	-0.0504027	0.0458415	0.476828	0.413868	0.469734	-0.0145454	0.046559	-0.0711874	0.3313	0.427293	0.392929	9.11871	9.72956	9.63556	9.36482	10.1207	9.96719	9.53934	10.1852	10.0677	9.5518	10.1938	10.0594	9.4919	10.1681	9.99623	9.06043	9.82652	9.51853	9.19465	9.89505
Q9Y287	ITM2B	Q9Y287	Integral membrane protein 2B;BRI2, membrane form;BRI2 intracellular domain;BRI2C, soluble form;Bri23 peptide	Both	3.88142e-08	1.14227e-07							3.96339	0.570803	0.895055	0.451154	0.47678	-0.0337755	-0.0869344	0.074365	0.462291	0.347114	0.163351	-0.0265072	0.0236779	0.0491742	1.3881	1.50625	1.50322	3.92961	4.32761	4.51453	4.00951	4.4606	4.67002	4.18974	4.69152	4.88178	4.42568	4.76165	4.60352	4.1578	4.79558	4.59898	3.93688	4.43822	4.48934	3.93164	4.57542
O15143	ARPC1B	O15143	Actin-related protein 2/3 complex subunit 1B	Response to inhibition	4.83673e-08	0.629846							9.78277	-0.0100583	-0.310465	-0.799424	-1.02276	-0.0299312	0.0336207	-0.0286979	-0.282021	-0.31409	-0.305108	0.00348371	-0.00500707	0.0265318	-0.312461	-0.335453	-0.313655	9.75284	9.01697	8.73132	9.55296	8.79407	8.50508	9.51918	8.79003	8.38894	9.50075	8.66926	8.45491	9.52366	8.74431	8.34797	9.78626	8.97834	8.78655	9.66428	8.93155
Q9UHG3	PCYOX1	Q9UHG3	Prenylcysteine oxidase 1	Response to inhibition	4.9982e-08	0.0461777							6.10596	0.0629188	0.479051	0.283645	0.21487	-0.0354601	0.0127128	-0.0478547	0.405116	0.430479	0.412801	0.0698917	-0.0359815	0.0366918	0.518554	0.550891	0.556464	6.0705	6.40232	6.27298	6.32709	6.58131	6.64788	6.33018	6.72662	6.7502	6.51108	6.82008	6.73363	6.34371	6.6972	6.64376	6.17585	6.35362	6.35752	6.22659	6.64776
Q8IYB3	SRRM1	Q8IYB3	Serine/arginine repetitive matrix protein 1	Both	5.12469e-08	0.000791296							2.43854	-0.265183	-1.02388	4.14213	1.66222	-0.0593159	-0.0711927	0.083944	-0.660476	-0.807014	-0.808603	0.098094	0.000453798	-0.0519831	-1.42606	-1.17001	-1.27112	2.37922	6.50947	4.1847	1.81463	5.86227	2.8242	1.89197	5.85962	2.92438	1.77806	5.77365	3.29215	1.55895	5.83945	3.07978	2.53663	6.58112	4.04877	1.68939	5.98516
P08758	ANXA5	P08758	Annexin A5	Response to inhibition	7.18597e-08	0.0158174	v2.0;v1.0:ADPriboDB00001582	PARP3;PARP1	18;unspecified	Mass Spectrometry;unspecified	unspecified;HEK 293 and HeLa	unspecified	12.0253	0.0610669	0.36092	0.234993	0.168031	0.0609791	-0.00412062	0.0679937	0.29742	0.293754	0.308387	-0.0831374	0.00521913	-0.0469339	0.446579	0.426988	0.392395	12.0863	12.2561	12.2613	12.5147	12.7778	12.6854	12.6468	12.9326	12.8675	12.3227	12.554	12.5017	12.4422	12.7836	12.6662	11.9421	12.2655	12.1464	12.4348	12.7191
O75396	SEC22B	O75396	Vesicle-trafficking protein SEC22b	Response to inhibition	7.76163e-08	0.0113164	v1.0:ADPriboDB00001485	PARP1	unspecified	unspecified	HEK 293 and HeLa	unspecified	8.22667	0.0649209	0.358413	0.269021	0.513974	-0.0336013	0.00596641	-0.0342698	0.320894	0.313584	0.245997	-0.0102149	0.00682724	0.0652924	0.439748	0.390448	0.439806	8.19307	8.50166	8.70638	8.38915	8.64018	8.95389	8.41056	8.7108	8.88992	8.54757	8.80928	8.98664	8.3714	8.69074	8.94009	8.21646	8.50252	8.80594	8.30456	8.53801
P11940;Q9H361	PABPC1;PABPC3	P11940;Q9H361;Q4VXU2;Q96DU9	Polyadenylate-binding protein 1;Polyadenylate-binding protein 3	Both	8.35569e-08	0.00675326	v2.0;v1.0:ADPriboDB00000983;v1.0:ADPriboDB00011712;v1.0:ADPriboDB00011910;v1.0:ADPriboDB00012062;v1.0:ADPriboDB00001420	PARP10;PARP1;unspecified	unspecified	Mass Spectrometry;unspecified	HEK 293T;HEK 293T cells;HEK 293 and HeLa;SK-N-SH;HeLa;unspecified	unspecified	10.7513	-0.0843517	-0.422976	-0.436567	-0.293104	-0.0217192	-0.0659865	-0.0523134	-0.268571	-0.372708	-0.374593	0.00351359	0.0737868	0.0627188	-0.559175	-0.481044	-0.481763	10.7295	10.2487	10.4058	10.5147	10.0502	10.1892	10.4335	9.97564	10.072	10.4827	9.94198	10.0836	10.4501	10.0152	10.1227	10.7548	10.3885	10.5209	10.7134	10.3022
P62995	TRA2B	P62995	Transformer-2 protein homolog beta	Response to inhibition	8.61495e-08	0.0158105	v1.0:ADPriboDB00001169;v1.0:ADPriboDB00003100	PARP1;unspecified	unspecified	unspecified	HEK 293 and HeLa;U2OS	unspecified	6.80585	0.111228	0.64455	-0.199264	0.514387	-0.144489	0.0374798	0.0247775	0.532538	0.509503	0.557927	-0.00648468	0.0884294	0.000287226	0.907537	0.653689	0.706109	6.66136	6.64406	7.34501	7.3668	7.12623	7.87382	7.4408	7.17839	7.94327	7.33839	7.11609	7.87816	7.39152	7.25981	7.92484	6.79936	6.69501	7.32052	7.34318	7.16114
P78347	GTF2I	P78347	General transcription factor II-I	Response to inhibition	8.61495e-08	0.0335759	v2.0;v1.0:ADPriboDB00001683;v1.0:ADPriboDB00003017;v1.0:ADPriboDB00009870;v1.0:ADPriboDB00009952;v1.0:ADPriboDB00010339	PARP1;PARP3;unspecified	686;690;935;578;592;684;725;unspecified	Mass Spectrometry;unspecified	unspecified;SK-BR-3 Cells;HEK 293 and HeLa;U2OS;shPARG HEK293T	unspecified	6.36535	0.069192	-0.465781	0.649629	-0.365504	0.00783916	-0.0306045	-0.0206686	-0.519228	-0.55558	-0.530112	-0.043438	0.0348008	0.0520712	-0.376736	-0.380178	-0.432853	6.37319	6.98438	5.97918	6.18628	6.75476	5.76609	6.15863	6.73105	5.80383	5.84612	6.4594	5.46974	6.03331	6.83839	5.67876	6.32191	7.04978	6.05192	6.27747	6.92866
P12004	PCNA	P12004;Q8N7P1	Proliferating cell nuclear antigen	Response to inhibition	8.76876e-08	0.0120592	v2.0;v1.0:ADPriboDB00000357;v1.0:ADPriboDB00000393;v1.0:ADPriboDB00000470;v1.0:ADPriboDB00000904;v1.0:ADPriboDB00001423;v1.0:ADPriboDB00002995;v1.0:ADPriboDB00003330;v1.0:ADPriboDB00003343;v1.0:ADPriboDB00003357;v1.0:ADPriboDB00003372;v1.0:ADPriboDB00003408;v1.0:ADPriboDB00003425;v1.0:ADPriboDB00003463;v1.0:ADPriboDB00003485;v1.0:ADPriboDB00003490;v1.0:ADPriboDB00003494;v1.0:ADPriboDB00003518;v1.…	PARP1;unspecified	133;unspecified	Mass Spectrometry;unspecified	unspecified;MCF10A Cells;MDA-MB-231 Cells;MDA-MB-468 Cells;SUM159 Cells;MCF7 Cells;T-47D Cells;ZR-75-1 Cells;SK-BR-3 Cells;HeLa;3T3-L1;HEK 293 and HeLa;U2OS;shPARG HCT116;shPARG HEK293T;shGFP HCT116	unspecified	10.0722	-0.0598801	-0.329277	0.189402	0.167972	-0.0464487	-0.0113298	-0.0352507	-0.279203	-0.269184	-0.259803	0.00197319	0.0396385	0.0514175	-0.334875	-0.417678	-0.414918	10.0257	10.2502	10.2049	9.91841	10.1871	10.1957	9.86282	10.0435	10.0495	9.79295	9.99238	9.98033	9.82412	10.0208	10.013	10.0741	10.3012	10.2915	10.1311	10.3482
P30837	ALDH1B1	P30837;P47895	Aldehyde dehydrogenase X, mitochondrial	Response to inhibition	9.00191e-08	0.667988							6.33206	0.0118888	0.386195	1.12135	1.11851	-0.0336242	-0.0299888	-0.0445605	0.382821	0.35915	0.380948	0.0313539	0.0482599	0.0285597	0.391839	0.394969	0.407443	6.29844	7.42343	7.40601	6.31272	7.29889	7.36692	6.25621	7.34814	7.46393	6.71488	7.81257	7.83152	6.74972	7.96976	7.93714	6.36342	7.50168	7.47913	6.24576	7.34653
P18124	RPL7	P18124;Q9Y4A5	60S ribosomal protein L7	Response to inhibition	9.63762e-08	0.0143619	v2.0;v1.0:ADPriboDB00000846;v1.0:ADPriboDB00001130;v1.0:ADPriboDB00002827;v1.0:ADPriboDB00011563;v1.0:ADPriboDB00011824;v1.0:ADPriboDB00011987;v1.0:ADPriboDB00001880	PARP11;PARP1;PARP2 K469A;unspecified	unspecified	Mass Spectrometry;unspecified	HEK 293T;unspecified;HEK 293 and HeLa;SK-N-SH;HeLa	unspecified	10.2949	-0.0560861	-0.315206	0.193999	0.122888	-0.0227401	-0.0434525	0.00751222	-0.213773	-0.273103	-0.290483	-0.0156566	0.0226007	0.0517364	-0.378241	-0.336457	-0.399177	10.2721	10.4454	10.4253	10.272	10.399	10.3939	10.0658	10.2722	10.1826	10.0811	10.2158	10.1273	10.2564	10.4405	10.322	10.2792	10.5115	10.4695	10.2337	10.449
Q15785	TOMM34	Q15785	Mitochondrial import receptor subunit TOM34	Response to inhibition	9.77021e-08	0.22446	v2.0	PARP3	192	Mass Spectrometry	unspecified	unspecified	7.16563	0.0351749	0.423995	1.33004	0.657828	-0.07008	-0.0382453	-0.027885	0.380257	0.37922	0.406982	0.0491079	0.0125056	0.0745968	0.488704	0.494509	0.394295	7.09555	8.45742	7.79557	7.34	8.74021	8.07266	7.38055	8.57782	8.07623	7.54588	8.87489	8.23044	7.3973	8.68588	8.12607	7.21473	8.50817	7.89805	7.51309	8.78196
Q07020	RPL18	Q07020	60S ribosomal protein L18	Both	9.88334e-08	5.35965e-07	v2.0;v1.0:ADPriboDB00000994;v1.0:ADPriboDB00002808;v1.0:ADPriboDB00003093;v1.0:ADPriboDB00011551	PARP1;PARP2 K469A;unspecified	unspecified	Mass Spectrometry;unspecified	MCF10A Cells;MDA-MB-468 Cells;HEK 293 and HeLa;HEK 293T;U2OS;SK-N-SH	unspecified	11.2296	0.186705	0.313192	0.141083	-0.185861	0.0174612	0.0369747	0.0612015	0.11051	0.129074	0.139875	-0.035669	-0.0413022	-0.0386662	0.534081	0.501637	0.463973	11.247	11.4076	11.1049	11.1998	11.3187	11.0122	10.8721	11.0386	10.8051	11.3401	11.4997	11.1836	11.3122	11.4245	11.1581	11.1939	11.3293	11.005	10.5752	10.6882
P07355;A6NMY6	ANXA2;ANXA2P2	P07355;A6NMY6	Annexin A2;Putative annexin A2-like protein	Response to inhibition	1.01774e-07	0.0362239	v2.0;v1.0:ADPriboDB00001580	PARP1;PARP2;PARP3	182;190;unspecified;15;37;39;220;243;340	Mass Spectrometry;unspecified	unspecified;HEK 293 and HeLa	unspecified	13.0376	0.0384275	-0.258057	-0.291405	-0.338429	0.0376286	0.00455687	-0.0116089	-0.311095	-0.28599	-0.292368	-0.0541831	0.00196217	0.0216443	-0.188464	-0.236642	-0.233781	13.0752	12.7507	12.6875	12.9434	12.6798	12.6153	13.0068	12.7279	12.7573	12.7265	12.4602	12.4068	12.91	12.5881	12.5392	12.9834	12.7481	12.7208	13.1176	12.766
Q9UPT8	ZC3H4	Q9UPT8	Zinc finger CCCH domain-containing protein 4	Response to inhibition	1.03488e-07	0.157984							6.41437	-0.054525	0.560925	0.842569	0.729002	0.121204	0.0543977	0.0383709	0.663503	0.597333	0.585514	-0.123527	-0.0253142	-0.0651314	0.46067	0.495434	0.563097	6.53557	7.31134	7.18174	6.83177	7.80552	7.51609	7.12701	8.03063	7.72102	7.07787	7.85427	7.72889	7.17196	8.09226	7.80331	6.29084	7.23163	7.07824	6.59077	7.38097
Q9Y383	LUC7L2	Q9Y383;REV__P07951;REV__CON__Q3SX28;REV__Q8IYX8	Putative RNA-binding protein Luc7-like 2	Both	1.12679e-07	0.00463081	v2.0;v1.0:ADPriboDB00001345	PARP1;PARP2;PARP3	59;111;114;115;119;132;147;151;152;158;159;161;unspecified	Mass Spectrometry;unspecified	unspecified;HEK 293 and HeLa	unspecified	8.9057	-0.0683412	0.311954	0.0523134	0.209896	-0.0482318	0.0107184	-0.0435042	0.39011	0.370415	0.38036	0.0523118	-0.00369792	0.0324038	0.229717	0.246472	0.254648	8.85747	8.96873	9.07209	9.1946	9.28385	9.38643	9.21224	9.36888	9.47586	9.29581	9.32843	9.49595	9.41022	9.53039	9.62853	8.95801	8.95431	9.148	9.03824	9.10861
O43399	TPD52L2	O43399	Tumor protein D54	Response to inhibition	1.13894e-07	0.0604003							7.51338	0.0531688	0.40044	0.369404	0.263081	0.0199612	0.0570621	0.0151592	0.365154	0.37294	0.30372	-0.00584567	-0.0983256	0.0119888	0.421611	0.469204	0.470013	7.53334	7.93985	7.79162	7.78811	8.13416	8.09485	7.88411	8.28257	8.2159	7.87854	8.25573	8.08018	7.8038	8.13061	8.14662	7.50754	7.78446	7.78845	7.76115	8.0677
P30040	ERP29	P30040	Endoplasmic reticulum resident protein 29	Response to inhibition	1.18646e-07	0.617427							8.42875	0.010842	0.295611	0.647252	-0.203575	0.00382289	-0.00322198	-0.0329806	0.281255	0.257613	0.315438	-0.0160486	0.0379215	0.0105068	0.322192	0.298909	0.298257	8.43257	9.07278	8.19219	8.63622	9.35011	8.41405	8.55466	9.20592	8.32965	8.71	9.33361	8.54061	8.60115	9.19361	8.40479	8.4127	9.11392	8.23568	8.63546	9.31269
Q9H3N1	TMX1	Q9H3N1	Thioredoxin-related transmembrane protein 1	Response to inhibition	1.30559e-07	0.0129023							7.96103	0.0833807	0.444879	0.209361	0.0606534	-0.0398453	-0.046105	-0.100758	0.394354	0.322706	0.367434	0.0358202	0.0773872	0.0735007	0.499428	0.535769	0.549581	7.92119	8.12429	7.92093	8.13055	8.31682	8.25679	8.25989	8.37691	8.23843	8.35539	8.4931	8.38912	8.29539	8.37204	8.274	7.99685	8.24778	8.09519	8.14727	8.26556
P62316	SNRPD2	P62316	Small nuclear ribonucleoprotein Sm D2	Response to inhibition	1.30559e-07	0.115804	v1.0:ADPriboDB00003065;v1.0:ADPriboDB00011759	unspecified	unspecified	unspecified	U2OS;SK-N-SH	unspecified	7.68469	-0.0492586	-0.442874	-0.125582	0.200613	-0.0325199	0.0600005	-0.034802	-0.428668	-0.357932	-0.394245	-0.00693221	0.00503281	0.00922077	-0.417627	-0.592849	-0.465921	7.65217	7.6191	7.8505	7.27783	7.06673	7.53987	7.22335	7.0856	7.43837	7.25602	7.20117	7.49105	7.19159	7.20562	7.4623	7.67775	7.56414	7.89452	7.32549	7.24405
Q9Y490	TLN1	Q9Y490;REV__P13051;Q9H427;Q9UPV0	Talin-1	Both	1.53991e-07	0.000153315	v1.0:ADPriboDB00001871	PARP1	unspecified	unspecified	HEK 293 and HeLa	unspecified	11.9637	-0.0732324	-0.208335	0.0282179	0.201027	-0.0119897	-0.0132895	-0.000836963	-0.136633	-0.123104	-0.145571	-0.00270915	0.0175259	0.0112994	-0.265338	-0.297802	-0.281562	11.9517	11.9786	12.1639	11.7752	11.8111	12.011	11.8349	11.8884	12.0431	11.8271	11.8688	12.0192	11.7535	11.7845	11.9614	11.961	12.0095	12.176	11.7687	11.7976
P61077	UBE2D3	P61077	Ubiquitin-conjugating enzyme E2 D3	Response to inhibition	1.62877e-07	0.0240942							6.81404	0.0771731	0.453257	0.796635	0.5544	-0.051846	-0.0506421	-0.0690731	0.333428	0.401943	0.392881	0.0527571	0.020162	0.0986421	0.572176	0.535051	0.484064	6.7622	7.56004	7.29937	6.97174	7.86297	7.61415	6.98517	7.85914	7.47725	7.14747	8.01262	7.76132	6.99158	7.79868	7.5778	6.8668	7.63084	7.46709	7.12585	7.80005
P35579	MYH9	P35579;A7E2Y1;REV__Q08AF3;REV__P00519;REV__Q9UKV3;P12883;P13535;Q9UKX3;Q9Y623;P13533;P12882;P11055;Q9UKX2	Myosin-9	Response to inhibition	1.62877e-07	0.0477269	v1.0:ADPriboDB00000976;v1.0:ADPriboDB00002760;v1.0:ADPriboDB00003108;v1.0:ADPriboDB00011853	PARP1;PARP2 K469A;unspecified	unspecified	unspecified	HEK 293 and HeLa;HEK 293T;U2OS;HeLa	unspecified	14.0516	-0.0299762	-0.204748	0.109792	-0.110414	0.0079356	0.0251547	-0.00457455	-0.196138	-0.171127	-0.157052	-0.0105884	-0.0164853	-0.00144197	-0.210706	-0.247039	-0.246428	14.0596	14.1866	13.9366	13.949	14.044	13.8508	13.9395	14.0693	13.8629	13.8555	13.9903	13.7842	13.861	14.0143	13.7946	14.041	14.1449	13.9398	13.9065	13.9948
Q13620	CUL4B	Q13620	Cullin-4B	Response to inhibition	1.62877e-07	0.670032							7.69721	0.0105936	-0.325505	0.786244	0.660743	-0.054844	-0.00798095	0.0139852	-0.33278	-0.359136	-0.31638	0.0387194	0.00919785	0.000922431	-0.302106	-0.293091	-0.349538	7.64236	8.47547	8.37194	7.39345	8.22655	8.15281	7.43274	8.18778	7.99983	7.36443	8.12432	8.04157	7.35539	8.20447	8.05991	7.73593	8.49265	8.35887	7.57951	8.34676
Q14847	LASP1	Q14847	LIM and SH3 domain protein 1	Both	1.92228e-07	4.73939e-05	v1.0:ADPriboDB00003092;v1.0:ADPriboDB00011684	unspecified	unspecified	unspecified	U2OS;SK-N-SH	unspecified	8.2715	0.145615	0.355962	-0.222852	0.266003	0.0440414	0.0376642	0.0616401	0.214139	0.223771	0.193131	-0.0531527	-0.0673801	-0.0228128	0.506896	0.517869	0.479966	8.31554	8.08631	8.59914	8.21744	8.1007	8.57645	8.40135	8.13848	8.77195	8.48564	8.27242	8.73063	8.46094	8.2472	8.76141	8.21835	7.98127	8.51469	8.24725	8.02069
P04179	SOD2	P04179	Superoxide dismutase [Mn], mitochondrial	Both	2.06825e-07	5.81958e-05							7.55798	0.135586	0.336389	-0.18285	0.104275	-0.00266063	-0.00371	-0.061165	0.196101	0.187796	0.218512	0.0172796	-0.00614495	0.056401	0.462058	0.494836	0.45903	7.55532	7.37142	7.60109	7.6924	7.44475	7.77052	8.09263	7.45879	8.29923	7.75408	7.56293	7.88077	7.7339	7.59473	7.85937	7.57526	7.36899	7.71866	7.58125	7.47185
P02545	LMNA	P02545;REV__Q5VX52	Prelamin-A/C;Lamin-A/C	Response to inhibition	2.06825e-07	0.151754	v2.0;v1.0:ADPriboDB00000970;v1.0:ADPriboDB00011716;v1.0:ADPriboDB00011897;v1.0:ADPriboDB00012067	PARP3;unspecified;PARP1	32;48;56;66;68;69;83;179;203;204;206;248;291;325;343;D639;R627;R11;R397;unspecified;S12	Mass Spectrometry;Autoradiography;unspecified	unspecified;HeLa cells;HEK 293 and HeLa;SK-N-SH;HeLa	unspecified;62.5 uM H2O2;1 mM H2O2	11.9157	0.0262159	0.24806	0.146918	0.250987	-0.0101543	0.0525393	0.0351687	0.234098	0.211475	0.219961	-0.0253945	-0.0226455	-0.0295138	0.297571	0.254752	0.270505	11.9056	12.1152	12.2019	12.0724	12.1924	12.3083	12.0578	12.2126	12.3197	12.1498	12.2741	12.3867	12.1562	12.2805	12.3846	11.8903	12.04	12.1372	12.0623	12.1694
P62899	RPL31	P62899	60S ribosomal protein L31	Both	2.14518e-07	0.000525288	v2.0;v1.0:ADPriboDB00001126;v1.0:ADPriboDB00002821;v1.0:ADPriboDB00011559;v1.0:ADPriboDB00011986	PARP3;unspecified;PARP1;PARP2 K469A	125;R14;E19;unspecified	Mass Spectrometry;Autoradiography;unspecified	unspecified;HeLa cells;HEK 293 and HeLa;HEK 293T;SK-N-SH	unspecified	9.00259	0.272522	0.870383	0.596491	0.154217	-0.253372	-0.130671	-0.0890902	0.603345	0.610944	0.579296	0.117123	0.174116	0.181894	1.27367	1.08638	1.06867	8.74922	9.46841	9.06772	9.54947	10.0331	9.73878	9.40032	10.0055	9.40779	9.60594	10.21	9.7361	9.95464	10.5318	10.0273	9.11972	9.7732	9.3387	8.93826	9.52503
P07737	PFN1	P07737;CON__P02584	Profilin-1	Response to inhibition	2.41364e-07	0.752398	v2.0;v1.0:ADPriboDB00001768;v1.0:ADPriboDB00002787	PARP11;PARP1;PARP2 K469A	unspecified	Mass Spectrometry;unspecified	HEK 293T;HEK 293 and HeLa	unspecified	11.7313	0.00707195	0.271194	0.0648034	-0.0774017	-0.0361344	-0.0211436	-0.0343117	0.243297	0.243258	0.305811	0.064927	0.0224164	0.00424631	0.270298	0.297857	0.266642	11.6952	11.775	11.6196	11.9793	12.0282	11.8943	11.9114	12.0229	11.8936	11.9746	12.0394	11.9597	11.8835	11.9197	11.8079	11.7962	11.8185	11.6581	11.9821	12.01
P08134	RHOC	P08134	Rho-related GTP-binding protein RhoC	Response to inhibition	2.59244e-07	0.21693							9.04694	-0.0232553	0.25018	-0.095729	-0.575854	0.000942647	0.0287208	-0.0118465	0.268534	0.280522	0.271249	0.00148624	-0.0116822	-0.00762104	0.229397	0.202799	0.248578	9.04788	8.97993	8.45924	9.19925	9.21235	8.65527	9.29859	9.09806	8.60102	9.31547	9.23173	8.74233	9.29463	9.21265	8.75429	9.04842	8.93953	8.46346	9.24151	9.176
P19338	NCL	P19338	Nucleolin	Response to inhibition	2.67669e-07	0.393482	v2.0;v1.0:ADPriboDB00000880;v1.0:ADPriboDB00000977;v1.0:ADPriboDB00002581;v1.0:ADPriboDB00002770;v1.0:ADPriboDB00003866;v1.0:ADPriboDB00004398;v1.0:ADPriboDB00004468;v1.0:ADPriboDB00004653;v1.0:ADPriboDB00004783;v1.0:ADPriboDB00005248;v1.0:ADPriboDB00005307;v1.0:ADPriboDB00005420;v1.0:ADPriboDB00005498;v1.0:ADPriboDB00005533;v1.0:ADPriboDB00005536;v1.0:ADPriboDB00005786;v1.0:ADPriboDB00005839;v1.…	PARP1;PARP2;PARP3;unspecified;PARP1 K903A;PARP2 K469A	356;582;587;606;621;330;419;454;467;591;622;unspecified	Mass Spectrometry;unspecified	unspecified;MCF10A Cells;SUM159 Cells;T-47D Cells;MCF7;HEK 293 and HeLa;HEK 293T;shPARG HCT116;shPARG HEK293T;HeLa	unspecified	12.9306	-0.0150341	0.229527	-0.170945	-0.173279	0.00119849	0.0377094	0.0381847	0.24144	0.245608	0.246635	-0.0261148	-0.0176414	-0.0333364	0.24253	0.193378	0.207571	12.9318	12.7974	12.7955	13.2442	13.0159	13.0413	13.2389	13.0656	13.0384	13.1721	13.0053	13.004	13.2859	13.0925	13.0792	12.9045	12.742	12.724	13.13	12.9352
Q05519	SRSF11	Q05519	Serine/arginine-rich splicing factor 11	Response to inhibition	2.67669e-07	0.450376	v2.0	PARP3	221;222	Mass Spectrometry	unspecified	unspecified	6.47006	-0.0777343	-1.33865	0.43357	1.22424	-0.243604	0.0673366	0.256294	-1.17744	-1.2617	-1.3436	-0.185166	-0.0841935	0.189332	-1.07108	-1.39874	-1.77932	6.22646	6.97097	7.9506	5.46892	5.81795	6.69141	5.29489	5.50597	6.32534	5.29262	5.64194	6.3507	5.35766	5.5466	6.42835	6.2849	6.81944	7.88363	5.86283	6.48964
P60660	MYL6	P60660;P14649	Myosin light polypeptide 6	Response to inhibition	2.70435e-07	0.291148	v1.0:ADPriboDB00001096;v1.0:ADPriboDB00003077;v1.0:ADPriboDB00011695	PARP1;unspecified	unspecified	unspecified	HEK 293 and HeLa;U2OS;SK-N-SH	unspecified	10.1368	-0.023904	0.298121	0.139769	0.209872	-0.0419125	0.0592261	-0.0129636	0.363908	0.311772	0.290394	-0.0179728	0.00808609	0.00553667	0.292219	0.217157	0.313274	10.0949	10.3358	10.3337	10.3459	10.4865	10.5356	10.3691	10.5223	10.577	10.5007	10.5883	10.6371	10.2806	10.5047	10.5349	10.1188	10.2847	10.3522	10.3433	10.4723
P49327	FASN	P49327;REV__O94989	Fatty acid synthase;[Acyl-carrier-protein] S-acetyltransferase;[Acyl-carrier-protein] S-malonyltransferase;3-oxoacyl-[acyl-carrier-protein] synthase;3-oxoacyl-[acyl-carrier-protein] reductase;3-hydroxyacyl-[acyl-carrier-protein] dehydratase;Enoyl-[acyl-carrier-protein] reductase;Oleoyl-[acyl-carrier-protein] hydrolase	Both	2.79477e-07	2.80937e-07	v2.0;v1.0:ADPriboDB00001668;v1.0:ADPriboDB00002687	PARP1;PARP2 K469A	unspecified	Mass Spectrometry;unspecified	SK-BR-3 Cells;HEK 293 and HeLa;HEK 293T	unspecified	12.3477	0.130171	-0.184992	0.0718735	0.0741354	-0.0103579	0.00744985	-0.000844858	-0.310234	-0.307257	-0.327998	0.00594978	-0.0104652	0.00826831	-0.0553419	-0.0597115	-0.0494095	12.3373	12.427	12.421	12.2201	12.2274	12.2621	12.1336	12.2199	12.2385	12.0375	12.1123	12.0938	12.0479	12.1183	12.1394	12.3536	12.4091	12.4301	12.1965	12.2373
P51151	RAB9A	P51151	Ras-related protein Rab-9A	Both	2.79477e-07	2.9758e-05							5.71571	0.230885	0.517468	-0.652653	-0.472505	-0.0963608	0.0166747	-0.0279147	0.341933	0.217898	0.299916	0.0139334	0.0589754	0.034692	0.77543	0.741388	0.728243	5.61935	5.07973	5.21529	6.10962	5.48461	5.74107	6.1377	5.3851	5.5626	6.05765	5.28096	5.54312	6.09632	5.29991	5.62204	5.72965	5.12203	5.2779	6.09292	5.29315
P13797	PLS3	P13797	Plastin-3	Response to inhibition	2.79477e-07	0.47585							10.8899	0.0122294	-0.220101	0.142384	0.195005	-0.00641401	-0.037521	-0.00892069	-0.229708	-0.231891	-0.235393	0.0221454	0.0169377	0.0137726	-0.226226	-0.187728	-0.209661	10.8835	10.9947	11.076	10.74	10.8876	10.9419	10.6559	10.857	10.8843	10.6602	10.8004	10.8495	10.6978	10.8735	10.9442	10.912	11.0492	11.0987	10.864	11.034
P84098	RPL19	P84098	60S ribosomal protein L19	Response to inhibition	2.79477e-07	0.500895	v2.0;v1.0:ADPriboDB00000844;v1.0:ADPriboDB00001462;v1.0:ADPriboDB00011553	PARP1;unspecified	29;R9;unspecified	Mass Spectrometry;Autoradiography;unspecified	unspecified;HeLa cells;HEK 293 and HeLa;SK-N-SH	unspecified	10.1208	-0.0308815	0.58577	-0.272901	-0.728343	-0.0688858	-0.11199	-0.142242	0.676723	0.584871	0.58836	0.03658	0.129441	0.157097	0.527123	0.569218	0.568325	10.0519	9.73587	9.25018	10.3993	10.1195	9.67874	10.4876	10.3367	9.90146	10.7975	10.4327	9.98078	11.0038	10.7814	10.3183	10.1573	9.9773	9.54952	9.73186	9.53261
P29034	S100A2	P29034	Protein S100-A2	Both	2.80937e-07	6.15061e-09							10.2579	-0.301191	-0.299083	-1.47274	-0.366385	-0.0532253	-0.0297719	0.0018255	0.000829106	7.38271e-05	0.00542115	0.0182429	0.00895761	0.0539712	-0.564013	-0.577426	-0.659384	10.2047	8.75538	9.89334	10.2043	8.79519	9.89241	10.2208	8.77313	9.91612	10.2587	8.78523	9.89693	10.2431	8.74221	9.79593	10.2761	8.79411	9.94548	10.2035	8.77718
P08195	SLC3A2	P08195	4F2 cell-surface antigen heavy chain	Both	2.80937e-07	2.11477e-05	v1.0:ADPriboDB00001496;v1.0:ADPriboDB00002612	PARP1;PARP2 K469A	unspecified	unspecified	HEK 293 and HeLa;HEK 293T	unspecified	8.92413	-0.142052	0.30473	0.848213	0.90156	-0.0462977	-0.00398757	-0.0279768	0.397504	0.472568	0.470276	0.0491241	-0.00846511	0.0376031	0.20913	0.149345	0.129559	8.87784	9.76836	9.79772	9.05198	9.84913	9.92013	9.0737	9.9605	10.0455	9.32164	10.2449	10.296	9.17534	9.9633	10.1079	8.97326	9.76388	9.8633	8.99417	9.81936
P12081	HARS	P12081;P49590	Histidine--tRNA ligase, cytoplasmic	Both	2.80937e-07	0.00376469	v2.0	PARP3	34	Mass Spectrometry	unspecified	unspecified	10.2383	0.0653741	0.262328	0.352833	-0.156238	-0.00633252	-0.0283738	-0.0387222	0.221407	0.181411	0.188044	-0.013481	0.0245946	0.0623149	0.323063	0.347024	0.313019	10.232	10.5628	10.0434	10.4751	10.8434	10.3713	10.3999	10.773	10.3105	10.4597	10.7726	10.2701	10.4338	10.7647	10.3029	10.2248	10.6157	10.1444	10.4612	10.8128
Q96S66	CLCC1	Q96S66	Chloride channel CLIC-like protein 1	Both	2.80937e-07	0.00680052							4.5629	0.143396	0.631702	0.466344	0.607901	-0.029705	0.0274329	0.124622	0.535383	0.48743	0.442107	-0.0939526	0.0539843	-0.082382	0.85168	0.694557	0.779057	4.53319	5.05668	5.29542	4.781	5.18716	5.35042	4.76599	5.31127	5.41455	5.09828	5.51667	5.61291	4.99615	5.18721	5.60022	4.46895	5.08323	5.08842	4.81504	5.29628
P17980	PSMC3	P17980	26S protease regulatory subunit 6A	Response to inhibition	2.80937e-07	0.0139156							6.96154	0.0750641	0.373936	1.30342	1.20448	0.00349835	-0.067653	-0.00623633	0.222961	0.328561	0.345093	0.0368055	0.0142539	0.0193316	0.484607	0.47271	0.389683	6.96503	8.1973	8.15978	7.18155	8.55433	8.36792	7.247	8.5969	8.43946	7.1845	8.59352	8.51111	7.22287	8.55879	8.39906	6.99834	8.27921	8.18535	7.16847	8.49661
P46013	MKI67	P46013	Antigen KI-67	Both	2.89602e-07	3.707e-07	v2.0;v1.0:ADPriboDB00001085;v1.0:ADPriboDB00002735;v1.0:ADPriboDB00004938;v1.0:ADPriboDB00005231;v1.0:ADPriboDB00005257;v1.0:ADPriboDB00005270;v1.0:ADPriboDB00005346;v1.0:ADPriboDB00005400;v1.0:ADPriboDB00005473;v1.0:ADPriboDB00005521;v1.0:ADPriboDB00005552;v1.0:ADPriboDB00005616;v1.0:ADPriboDB00005711;v1.0:ADPriboDB00005736;v1.0:ADPriboDB00005779;v1.0:ADPriboDB00005781;v1.0:ADPriboDB00005827;v1.…	PARP2;unspecified;PARP1;PARP2 K469A	2134;E305;E652;D228;D1499;E1324;K697;E3043;D2227;D2291;D663;E3215;K1752;D1929;unspecified	Mass Spectrometry;Autoradiography;unspecified	unspecified;HeLa cells;MCF10A Cells;T-47D Cells;HEK 293 and HeLa;HEK 293T;shPARG HCT116;shPARG HEK293T	unspecified	10.2311	-0.189835	-0.275057	0.251309	0.129025	0.042844	0.01641	-0.0464272	-0.080966	-0.0843495	-0.0903504	0.00543877	-0.0373752	0.0191096	-0.517431	-0.444799	-0.432446	10.2739	10.4988	10.3137	10.0977	10.3611	10.2474	10.1336	10.4225	10.3756	10.1501	10.398	10.2698	10.1976	10.419	10.3529	10.2365	10.445	10.3792	10.0643	10.3085
Q9Y6A5	TACC3	Q9Y6A5	Transforming acidic coiled-coil-containing protein 3	Response to inhibition	3.0009e-07	0.316188							6.14189	-0.0351958	0.452261	1.059	0.982555	-0.0644806	0.075513	-0.0626198	0.561015	0.459785	0.441571	0.00587611	-0.0443153	0.0900266	0.402112	0.413539	0.435544	6.07741	7.2764	7.06182	6.34831	7.33711	7.27634	6.3454	7.36819	7.40079	6.7029	7.66067	7.56601	6.62824	7.48549	7.48211	6.14777	7.15657	7.21447	6.34379	7.33561
Q07065	CKAP4	Q07065;REV__A8MTL3;REV__Q9Y4H2;REV__Q12767;REV__B1AJZ9;Q9H1D0;Q8IY63;Q8N283;Q9ULE0;Q66GS9	Cytoskeleton-associated protein 4	Response to inhibition	3.1888e-07	0.0299172	v1.0:ADPriboDB00001043;v1.0:ADPriboDB00011606;v1.0:ADPriboDB00012003	PARP1;unspecified	unspecified	unspecified	HEK 293 and HeLa;SK-N-SH;unspecified	unspecified	9.6235	0.0551532	0.314906	0.0963998	0.063013	-0.00283001	0.0426521	-0.00135494	0.2915	0.218603	0.269157	0.0343662	-0.0595043	-0.013329	0.306777	0.428062	0.37534	9.62067	9.76256	9.68516	9.81916	9.84122	9.9816	9.87222	10.0363	9.96504	9.915	9.93851	9.95567	9.80802	9.93421	9.90619	9.65787	9.6604	9.67319	9.73202	9.85679
Q16891	IMMT	Q16891	MICOS complex subunit MIC60	Response to inhibition	3.36157e-07	0.0502708	v1.0:ADPriboDB00000968;v1.0:ADPriboDB00011688	PARP1;unspecified	unspecified	unspecified	HEK 293 and HeLa;SK-N-SH	unspecified	9.11389	0.0439164	0.281014	0.23598	0.290395	-0.00767206	-0.012005	-0.037226	0.255919	0.225959	0.229414	-0.032951	0.0171512	0.072703	0.346732	0.330922	0.297137	9.10622	9.33787	9.36706	9.34757	9.59845	9.62578	9.39542	9.59246	9.64416	9.36981	9.57583	9.6337	9.3304	9.56414	9.68103	9.08094	9.36702	9.47699	9.29024	9.56471
P53621	COPA	P53621	Coatomer subunit alpha;Xenin;Proxenin	Response to inhibition	3.40323e-07	0.144897	v1.0:ADPriboDB00002648;v1.0:ADPriboDB00011595	PARP2 K469A;unspecified	unspecified	unspecified	HEK 293T;SK-N-SH	unspecified	10.649	0.0241845	-0.212051	-0.0376509	0.152865	-0.0110833	0.00271689	0.021609	-0.22455	-0.243888	-0.240268	-0.0240706	0.0132784	-0.00245042	-0.164398	-0.196209	-0.202993	10.638	10.6141	10.8235	10.4964	10.4801	10.6218	10.4657	10.3839	10.64	10.4245	10.3675	10.5616	10.4484	10.4259	10.5985	10.625	10.6247	10.7995	10.5372	10.4879
Q96IZ7	RSRC1	Q96IZ7	Serine/Arginine-related protein 53	Response to inhibition	3.62201e-07	0.264662							3.32744	-0.207354	-2.36711	1.59761	3.09072	-0.171336	0.351691	-0.186141	-2.2061	-2.14456	-2.12862	-0.284901	0.462074	-0.171386	-2.07189	-3.40343	-2.24808	3.1561	5.27674	6.23202	1.68022	3.34797	4.51763	0.424139	3.81514	4.55396	1.12134	2.78048	4.28954	1.22358	3.27458	4.6383	3.04253	5.38712	6.24677	1.82451	3.56639
Q13257	MAD2L1	Q13257	Mitotic spindle assembly checkpoint protein MAD2A	Response to inhibition	3.7515e-07	0.690877							7.03937	-0.0144275	-0.431231	0.236988	0.51751	0.00759657	-0.0561463	0.0539181	-0.49609	-0.381247	-0.373073	-0.00740702	0.0114673	-0.00942869	-0.366561	-0.436536	-0.533878	7.04697	7.22021	7.6108	7.10055	7.20667	7.43594	7.01444	7.15662	7.41643	6.54328	6.89511	7.18381	6.86221	7.1431	7.3428	7.03196	7.28783	7.54745	7.13456	7.2972
P26599	PTBP1	P26599	Polypyrimidine tract-binding protein 1	Response to inhibition	4.67755e-07	0.818796	v1.0:ADPriboDB00001441	PARP1	unspecified	unspecified	HEK 293 and HeLa	unspecified	8.1211	-0.00671148	0.32564	0.219196	0.894721	0.041738	0.0362226	0.0466616	0.29431	0.342399	0.360346	-0.0385993	-0.0618379	-0.0241849	0.353832	0.334496	0.268458	8.16284	8.37652	9.06248	8.29647	8.5146	9.18538	8.66278	8.77177	9.39901	8.41541	8.68269	9.37616	8.38771	8.59306	9.30548	8.0825	8.27846	8.99163	8.33817	8.581
Q9Y6E0	STK24	Q9Y6E0;O00506	Serine/threonine-protein kinase 24;Serine/threonine-protein kinase 24 36 kDa subunit;Serine/threonine-protein kinase 24 12 kDa subunit	Response to inhibition	5.37787e-07	0.218798	v1.0:ADPriboDB00002124	PARP14	unspecified	unspecified	U2OS and HeLa	unspecified	7.51523	0.0356819	0.356917	0.0612441	-0.0239719	-0.0110272	0.0848859	-0.0279577	0.273354	0.333004	0.357347	0.0431971	-0.0668669	-0.0222311	0.40831	0.362811	0.406675	7.5042	7.66136	7.4633	7.81353	8.01073	7.8091	7.79319	7.9056	7.79726	7.78859	7.90948	7.84861	7.88148	8.04323	7.97364	7.55843	7.50961	7.46903	7.71164	7.87528
Q9P270	SLAIN2	Q9P270	SLAIN motif-containing protein 2	Response to inhibition	6.59776e-07	0.185214	v1.0:ADPriboDB00002012;v1.0:ADPriboDB00002165	PARP10;PARP14	unspecified	unspecified	U2OS and HeLa	unspecified	6.20262	0.0798017	0.72796	0.932674	-0.302097	-0.0534313	0.122822	0.100013	0.785137	0.492955	0.666382	-0.184318	0.121291	-0.106377	0.908532	0.718851	0.795901	6.14919	7.25812	6.00054	6.79574	7.48225	6.41698	6.99958	7.69222	6.61986	6.98776	7.62825	6.56691	6.89242	7.54418	6.49027	6.0183	7.25659	5.79415	6.59951	7.43902
P10599	TXN	P10599	Thioredoxin	Response to inhibition	6.7017e-07	0.425196	v2.0;v1.0:ADPriboDB00004897	PARP1;unspecified	unspecified	Mass Spectrometry;unspecified	ZR-75-1 Cells;shPARG HCT116	unspecified	10.7863	0.0179275	0.267027	0.406782	0.833387	-0.0523965	0.010738	-0.0611338	0.266073	0.255856	0.225371	0.0211018	0.0140043	0.0676862	0.299277	0.253456	0.302132	10.7339	11.2038	11.5585	11.0932	11.5221	11.9217	11.029	11.4357	11.8733	11.0524	11.4489	11.8451	11.1466	11.4226	11.9146	10.8074	11.2071	11.6874	11.1004	11.4761
O75150	RNF40	O75150;REV__Q8TBY8;REV__A6NE52	E3 ubiquitin-protein ligase BRE1B	Both	7.31689e-07	0.000120927							6.34271	0.194276	0.461169	-0.0994946	0.709711	-0.0534113	-0.142182	0.0252097	0.262458	0.30538	0.232843	0.0944693	0.0716153	0.00429897	0.618823	0.687525	0.659987	6.2893	6.10103	7.07763	6.52822	6.47964	7.13976	6.48429	6.52508	7.3307	6.60517	6.5486	7.28527	6.93246	6.9228	7.6941	6.43718	6.31483	7.05672	6.17342	6.09032
P48047	ATP5O	P48047	ATP synthase subunit O, mitochondrial	Response to inhibition	7.31689e-07	0.0354726	v1.0:ADPriboDB00001036;v1.0:ADPriboDB00011581;v1.0:ADPriboDB00011866	PARP1;unspecified	unspecified	unspecified	HEK 293 and HeLa;SK-N-SH;HeLa	unspecified	7.69098	0.0478993	0.263363	0.698456	0.482227	0.00938799	-0.0169965	-0.00510187	0.169465	0.244549	0.232377	0.015162	-0.0157719	0.0133203	0.332711	0.314945	0.286131	7.70037	8.37244	8.16811	7.88072	8.50207	8.38867	7.91275	8.62216	8.38491	7.86045	8.63399	8.40559	7.85489	8.57529	8.32484	7.70614	8.37367	8.18653	7.83608	8.53364
Q9Y3U8	RPL36	Q9Y3U8	60S ribosomal protein L36	Response to inhibition	7.32215e-07	0.0101572	v1.0:ADPriboDB00001466;v1.0:ADPriboDB00002093	PARP1;PARP14	unspecified	unspecified	HEK 293 and HeLa;U2OS and HeLa	unspecified	9.41136	0.0580281	0.250289	0.61587	0.115161	0.0474896	-0.0181277	-0.0301871	0.150779	0.230041	0.195961	-0.00710308	0.0127446	-0.00481637	0.309411	0.275919	0.33962	9.45885	10.0091	9.49633	9.31762	10.0241	9.47518	9.32252	9.93651	9.41575	9.56214	10.2573	9.72248	9.58617	10.2624	9.77764	9.40426	10.04	9.5217	9.1679	9.79296
P62829	RPL23	P62829	60S ribosomal protein L23	Response to inhibition	7.64538e-07	0.778847	v1.0:ADPriboDB00000996;v1.0:ADPriboDB00002813;v1.0:ADPriboDB00011554;v1.0:ADPriboDB00011806	PARP1;PARP2 K469A;unspecified	unspecified	unspecified	HEK 293 and HeLa;HEK 293T;SK-N-SH;HeLa	unspecified	7.64159	-0.00845417	-0.321646	0.317087	0.294088	-0.0293087	0.00113873	0.000278575	-0.330297	-0.298609	-0.310671	-0.0309583	0.0428377	0.016012	-0.252729	-0.38866	-0.348912	7.61229	7.95982	7.93596	7.47446	7.85322	7.77042	7.39372	7.76633	7.74924	7.3113	7.66007	7.62501	7.32845	7.69168	7.73617	7.61064	8.00152	7.95169	7.66208	8.02023
P62913	RPL11	P62913	60S ribosomal protein L11	Response to inhibition	7.73402e-07	0.574396	v2.0;v1.0:ADPriboDB00001117;v1.0:ADPriboDB00002803;v1.0:ADPriboDB00011547;v1.0:ADPriboDB00011926	PARP3;PARP10;PARP1;PARP2 K469A;unspecified	29;42;unspecified	Mass Spectrometry;unspecified	unspecified;HEK 293T cells;HEK 293 and HeLa;HEK 293T;SK-N-SH;HeLa	unspecified	8.50412	-0.0266708	-0.542897	-0.382239	-0.0671644	-0.19411	-1.96978e-05	0.0118354	-0.3893	-0.560107	-0.599271	0.119192	0.0100393	0.0530635	-0.621575	-0.535706	-0.551422	8.31001	8.12186	8.44879	7.97524	7.56477	8.03732	8.19736	7.39532	7.83738	8.11482	7.56178	7.83769	7.99068	7.71404	8.04325	8.62331	8.13192	8.49002	8.3109	7.9215
P05556	ITGB1	P05556	Integrin beta-1	Both	8.67477e-07	2.43591e-07							7.1824	0.219519	0.273486	0.0561659	0.428033	-0.0101476	0.0163626	-0.0164266	0.0651033	0.0574154	0.0393829	-0.0151935	0.0134217	0.0119833	0.507211	0.459773	0.512033	7.17225	7.25492	7.594	7.17784	7.24984	7.70881	7.24022	7.30669	7.64579	7.2475	7.29598	7.64981	7.18572	7.23671	7.73809	7.1672	7.25198	7.62241	7.23511	7.26995
P02786	TFRC	P02786;Q9UP52	Transferrin receptor protein 1;Transferrin receptor protein 1, serum form	Both	9.12746e-07	7.97487e-07	v1.0:ADPriboDB00001865	PARP1	unspecified	unspecified	HEK 293 and HeLa	unspecified	7.28906	0.224029	0.312976	0.661028	0.559865	0.058743	0.00527305	-0.0391859	0.0239339	0.100457	0.14245	-0.0264808	-0.003536	0.00518659	0.569756	0.523757	0.517501	7.34781	7.95536	7.80974	7.53312	8.11266	8.07159	7.59147	8.15955	8.17641	7.313	8.05055	7.99138	7.55265	8.1373	8.0593	7.26258	7.94655	7.85411	7.48056	8.03134
Q13813	SPTAN1	Q13813;REV__Q04637;P02549	Spectrin alpha chain, non-erythrocytic 1	Both	1.03641e-06	0.000312607	v1.0:ADPriboDB00001504;v1.0:ADPriboDB00011764	PARP1;unspecified	unspecified	unspecified	HEK 293 and HeLa;SK-N-SH	unspecified	12.3077	-0.0672183	-0.172569	0.220739	0.16042	-0.018524	-0.0141986	0.00655049	-0.0849771	-0.112607	-0.118468	-0.00574373	0.0228426	0.00907321	-0.235893	-0.241175	-0.242294	12.2892	12.5142	12.4747	12.3082	12.5401	12.4851	12.3283	12.565	12.4941	12.2227	12.4158	12.3496	12.2617	12.4428	12.4272	12.3019	12.5513	12.4772	12.2741	12.4914
Q96RQ3	MCCC1	Q96RQ3	Methylcrotonoyl-CoA carboxylase subunit alpha, mitochondrial	Response to inhibition	1.05248e-06	0.359869							12.6542	-0.0192363	-0.240465	0.189477	-0.299121	0.0328971	0.0474435	0.0449975	-0.2264	-0.21017	-0.227118	-0.0178021	-0.0704503	-0.0370857	-0.269626	-0.247754	-0.261725	12.6871	12.8911	12.4001	12.2267	12.3978	11.9108	12.3129	12.4422	12.025	12.4278	12.6335	12.128	12.3491	12.5386	12.0576	12.6364	12.7732	12.318	12.0038	12.1734
P46776	RPL27A	P46776	60S ribosomal protein L27a	Both	1.07824e-06	0.00948084	v2.0;v1.0:ADPriboDB00001125;v1.0:ADPriboDB00002818;v1.0:ADPriboDB00006653;v1.0:ADPriboDB00006730;v1.0:ADPriboDB00011805;v1.0:ADPriboDB00011983	unspecified;PARP1;PARP2 K469A	R12;unspecified	Autoradiography;Mass Spectrometry;unspecified	HeLa cells;MDA-MB-468 Cells;HEK 293 and HeLa;HEK 293T;shPARG HCT116;HeLa;unspecified	unspecified	8.93138	0.0633097	-0.260447	0.537252	0.520993	-0.0557768	-0.0398501	0.0127089	-0.340504	-0.319031	-0.311734	0.0646674	0.0257975	-0.00754698	-0.18928	-0.18781	-0.214321	8.8756	9.42878	9.46508	8.526	9.18933	9.14258	8.57142	9.08424	9.01899	8.59087	9.1496	9.14063	8.6328	9.27481	9.29344	8.99604	9.49442	9.44482	8.50377	9.15946
P09211	GSTP1	P09211	Glutathione S-transferase P	Response to inhibition	1.18318e-06	0.807333	v1.0:ADPriboDB00001682;v1.0:ADPriboDB00011654	PARP1;unspecified	unspecified	unspecified	HEK 293 and HeLa;SK-N-SH	unspecified	7.79151	0.00645601	-0.270411	-0.0642263	-0.271351	0.00868026	-0.0114066	-0.0191192	-0.30361	-0.284981	-0.242011	-0.00766912	0.0315348	-0.00202018	-0.238223	-0.27597	-0.277672	7.80019	7.71587	7.50104	7.52928	7.52725	7.39288	7.51348	7.49704	7.35551	7.4879	7.4423	7.27815	7.4744	7.54142	7.2659	7.78384	7.75882	7.51814	7.71428	7.68962
P31153	MAT2A	P31153	S-adenosylmethionine synthase isoform type-2	Both	1.22478e-06	1.89184e-05							8.7404	-0.136803	-0.253756	0.0413406	0.346335	-0.0566135	0.00331942	-0.015122	-0.0961332	-0.143246	-0.111478	0.00295937	0.0370081	0.0284486	-0.357724	-0.404593	-0.40936	8.68378	8.78506	9.07161	8.62998	8.61103	9.03089	8.66893	8.69852	9.07177	8.64426	8.63849	8.97525	8.55826	8.63899	8.91611	8.74335	8.81874	9.11518	8.7129	8.7392
P33992	MCM5	P33992	DNA replication licensing factor MCM5	Response to inhibition	1.25291e-06	0.154901	v1.0:ADPriboDB00001719;v1.0:ADPriboDB00011618	PARP1;unspecified	unspecified	unspecified	HEK 293 and HeLa;SK-N-SH	unspecified	6.70611	-0.052804	-0.422091	-0.336286	-0.166906	-0.109044	-0.013934	-0.0389847	-0.336235	-0.36933	-0.402296	0.089293	-0.0074844	0.0801544	-0.488196	-0.453434	-0.483056	6.59707	6.35589	6.50022	6.41609	6.06905	6.26175	6.45891	6.03259	6.22853	6.36988	6.0005	6.13691	6.33036	6.10761	6.18157	6.79541	6.36234	6.61936	6.48518	6.2138
P62942	FKBP1A	P62942	Peptidyl-prolyl cis-trans isomerase FKBP1A	Response to inhibition	1.29332e-06	0.0205569							6.60503	-0.113718	0.530206	-0.928828	0.114302	0.0779928	0.10145	0.0656049	0.620425	0.684381	0.626966	-0.166881	-0.0664846	-0.0116819	0.528875	0.341065	0.379523	6.68303	5.77766	6.78494	7.13309	6.14228	7.16158	7.31723	6.38644	7.37458	7.22546	6.36059	7.3463	7.25225	6.04945	7.2075	6.43815	5.60972	6.70765	6.98768	5.9821
P51114	FXR1	P51114	Fragile X mental retardation syndrome-related protein 1	Both	1.46804e-06	9.85658e-05	v1.0:ADPriboDB00001060;v1.0:ADPriboDB00002196;v1.0:ADPriboDB00002693;v1.0:ADPriboDB00011949;v1.0:ADPriboDB00012017	PARP1;unspecified;PARP2 K469A	unspecified	unspecified	HEK 293 and HeLa;HepG2;HEK 293T;HeLa;unspecified	unspecified	8.76836	0.111013	0.241714	0.0456203	0.0103044	-0.0207022	-0.0100646	-0.0182778	0.181986	0.112415	0.0977021	-0.00606726	0.024423	0.0306889	0.328212	0.356656	0.373315	8.74766	8.80392	8.76039	8.9008	8.93493	8.86021	8.8478	8.94901	8.9164	8.95035	8.92639	8.87637	8.85673	8.87167	8.97315	8.76229	8.8384	8.80935	8.88371	8.97675
O14818	PSMA7	O14818;Q8TAA3	Proteasome subunit alpha type-7	Response to inhibition	1.48744e-06	0.0260192	v2.0;v1.0:ADPriboDB00001789	PARP1;PARP3	100;unspecified	Mass Spectrometry;unspecified	unspecified;HEK 293 and HeLa	unspecified	10.056	0.0595524	-0.287409	-0.194575	-0.0216982	-0.0295182	-0.049199	-0.0510752	-0.317615	-0.393985	-0.329285	0.00927888	0.0995522	0.0209613	-0.236964	-0.231187	-0.21542	10.0265	9.81223	9.98323	9.90462	9.76511	9.9096	9.81402	9.64691	9.81608	9.73839	9.46744	9.70502	9.77535	9.54003	9.81565	10.0653	9.96098	10.0553	10.1513	9.92071
O75477	ERLIN1	O75477	Erlin-1	Both	1.645e-06	0.00110609							6.62063	0.134164	0.386243	0.276182	-0.0295406	0.0305422	-0.0333045	-0.105028	0.248371	0.201436	0.30643	-0.0105184	0.0351184	0.0831902	0.504092	0.569236	0.487894	6.65117	6.86351	6.48606	6.75568	7.09139	6.80996	6.77455	7.13961	6.81826	6.869	7.09825	6.89752	6.8128	7.04958	6.85641	6.61011	6.93193	6.67428	6.7074	7.19492
Q15181	PPA1	Q15181	Inorganic pyrophosphatase	Both	1.8295e-06	0.0028586							7.00596	0.121152	0.393963	-0.71153	-0.0531708	-0.0251458	-0.112886	0.0194786	0.205432	0.322987	0.290014	0.0903805	0.0135722	0.0146007	0.51726	0.564253	0.463834	6.98081	6.18154	6.97227	7.13432	6.53513	7.18223	7.11673	6.43042	7.22678	7.21139	6.61742	7.2428	7.17988	6.58637	7.27571	7.09634	6.308	6.96739	7.2293	6.55469
Q12905	ILF2	Q12905	Interleukin enhancer-binding factor 2	Response to inhibition	2.15653e-06	0.0448652	v2.0;v1.0:ADPriboDB00001077;v1.0:ADPriboDB00002725;v1.0:ADPriboDB00002961;v1.0:ADPriboDB00011676;v1.0:ADPriboDB00011958	PARP3;PARP1;PARP2 K469A;unspecified	214;unspecified	Mass Spectrometry;unspecified	unspecified;MCF10A Cells;HEK 293 and HeLa;HEK 293T;U2OS;SK-N-SH;HeLa	unspecified	8.26098	-0.0481804	-0.253696	0.386891	0.240696	0.00524577	0.0152041	-0.0228396	-0.208107	-0.187179	-0.221259	-0.0464144	-0.00125446	0.0500586	-0.258116	-0.334162	-0.313351	8.26623	8.66308	8.47884	7.89427	8.33737	8.20958	7.87067	8.32781	8.1103	8.05287	8.46069	8.28042	8.02504	8.3651	8.14267	8.21457	8.64662	8.55174	8.07553	8.49582
Q08J23	NSUN2	Q08J23	tRNA (cytosine(34)-C(5))-methyltransferase	Both	2.17603e-06	0.000204352	v2.0;v1.0:ADPriboDB00001747	PARP3;PARP1	19;21;25;36;577;597;714;721;unspecified	Mass Spectrometry;unspecified	unspecified;HEK 293 and HeLa	unspecified	7.29905	0.110326	0.25159	0.917491	0.709254	0.0114471	-0.0174522	-0.033933	0.126991	0.115979	0.180822	-0.00884479	0.0244022	0.0243806	0.373587	0.38025	0.33191	7.3105	8.19909	7.97437	7.51621	8.35737	8.19347	7.50187	8.40671	8.20199	7.42604	8.33252	8.18913	7.3853	8.28012	8.10778	7.29021	8.24095	8.03269	7.39382	8.28407
P62906	RPL10A	P62906	60S ribosomal protein L10a	Response to inhibition	2.27961e-06	0.0898251	v2.0;v1.0:ADPriboDB00001116;v1.0:ADPriboDB00011546;v1.0:ADPriboDB00011978	PARP10;PARP1;unspecified	unspecified	Mass Spectrometry;unspecified	HEK 293T cells;HEK 293 and HeLa;SK-N-SH;unspecified	unspecified	7.96482	0.040795	0.257336	0.392791	0.273892	0.0567645	0.0146605	0.00940645	0.242283	0.212595	0.194746	-0.0379369	-0.0280183	-0.0148763	0.253562	0.315435	0.325397	8.02159	8.37227	8.24812	8.03977	8.5237	8.34768	8.10803	8.59029	8.46088	8.2071	8.57021	8.43346	8.10206	8.61437	8.48084	7.92688	8.32959	8.22384	7.95326	8.43781
Q13724	MOGS	Q13724	Mannosyl-oligosaccharide glucosidase	Response to inhibition	2.27961e-06	0.928531							6.96735	0.00386104	0.385604	-0.648916	-0.154787	0.0625657	0.0102194	0.0243457	0.340255	0.455168	0.349806	0.0441198	-0.108411	-0.0328395	0.324268	0.414232	0.429896	7.02992	6.32866	6.83691	7.14373	6.56021	6.97246	7.17827	6.6781	7.17553	7.30761	6.77361	7.16237	7.165	6.42709	7.03254	7.01147	6.21003	6.77973	7.14262	6.55325
P38919	EIF4A3	P38919	Eukaryotic initiation factor 4A-III;Eukaryotic initiation factor 4A-III, N-terminally processed	Response to inhibition	2.29554e-06	0.628983	v1.0:ADPriboDB00001264;v1.0:ADPriboDB00002679;v1.0:ADPriboDB00002724	PARP1;PARP2 K469A	unspecified	unspecified	HEK 293 and HeLa;HEK 293T	unspecified	10.5059	-0.0125174	-0.265082	0.195324	0.311552	-0.0274401	-0.0496075	-0.0611298	-0.225381	-0.289064	-0.243248	0.0325686	0.0785969	0.0270119	-0.309911	-0.270089	-0.252797	10.4784	10.6516	10.7563	10.4064	10.5822	10.7041	10.3716	10.5976	10.6602	10.2805	10.4121	10.5742	10.3067	10.4316	10.6235	10.5384	10.7798	10.8444	10.5193	10.746
P18206	VCL	P18206	Vinculin	Response to inhibition	2.38273e-06	0.103314	v1.0:ADPriboDB00001892	PARP1	unspecified	unspecified	HEK 293 and HeLa	unspecified	11.9146	-0.0278377	-0.182351	0.134204	0.215306	-0.0213293	-0.0260576	-0.033317	-0.158882	-0.146345	-0.158313	0.0343504	0.0150169	0.0313366	-0.218841	-0.207317	-0.204409	11.8933	12.0228	12.0966	11.8261	11.9776	12.0609	11.8431	11.9722	12.0491	11.7557	11.9025	11.9716	11.7636	11.9199	11.9908	11.949	12.0638	12.1613	11.8563	12.006
P61758	VBP1	P61758	Prefoldin subunit 3	Response to inhibition	2.5246e-06	0.465695							8.35909	-0.0182683	-0.261864	-0.00477541	0.576999	0.0416546	0.0166586	-0.027404	-0.222191	-0.284535	-0.22406	-0.00779932	0.0150042	-0.038114	-0.335392	-0.270856	-0.23415	8.40074	8.37097	8.90868	8.25775	8.30631	8.83638	8.16444	8.11947	8.83184	8.13689	8.06977	8.71202	8.1556	8.11091	8.69831	8.35129	8.36931	8.89797	8.39357	8.45873
Q8TCG1	KIAA1524	Q8TCG1	Protein CIP2A	Both	2.72377e-06	0.00147045	v2.0;v1.0:ADPriboDB00001329	PARP10;PARP1	unspecified	Mass Spectrometry;unspecified	HEK 293T;HEK 293T cells;HEK 293 and HeLa	unspecified	7.41499	-0.127866	-0.364495	0.366567	0.800673	-0.0120546	-0.0400085	-0.0790294	-0.210946	-0.254921	-0.244021	0.0688186	0.0741841	-0.0119103	-0.574808	-0.508245	-0.394029	7.40293	7.74154	8.13663	7.43069	7.722	8.12843	7.42421	7.66586	8.1902	7.20404	7.52663	7.97164	7.35677	7.6375	8.13851	7.4838	7.85574	8.20375	7.4597	7.83517
Q9Y617	PSAT1	Q9Y617	Phosphoserine aminotransferase	Both	2.79698e-06	7.88857e-08							8.192	-0.309402	0.308664	-0.614052	0.162772	-0.0630008	0.000183531	-0.0285497	0.686681	0.587503	0.580012	0.0341014	-0.0197247	0.0769901	-0.0404544	0.0493656	-0.0111248	8.129	7.57813	8.32622	8.32935	7.60955	8.46987	8.21984	7.62524	8.42585	8.87868	8.16545	8.93478	8.40816	7.78299	8.44159	8.2261	7.55822	8.43176	8.4022	7.70717
O15372	EIF3H	O15372	Eukaryotic translation initiation factor 3 subunit H	Both	2.84735e-06	0.000824696							9.30674	0.127958	0.337507	0.0702031	-0.112599	-0.0638817	0.0818943	-0.0486998	0.245121	0.179345	0.204182	-0.0452901	0.0498682	0.0261091	0.539065	0.363906	0.493422	9.24286	9.45884	9.14544	9.54287	9.56961	9.38577	9.54378	9.54172	9.40593	9.55186	9.55629	9.39832	9.4551	9.61876	9.43723	9.26145	9.42681	9.22025	9.55687	9.67144
P28070	PSMB4	P28070	Proteasome subunit beta type-4	Both	2.8798e-06	0.000168467							7.1833	0.154304	0.334747	0.692639	0.729323	-0.0656187	-0.0482362	-0.0642869	0.126718	0.213784	0.200826	0.0955557	0.0423615	0.0402246	0.512839	0.461585	0.49273	7.11769	7.82771	7.84834	7.25347	8.0042	8.1105	7.36348	8.10658	8.07436	7.31002	8.08973	8.11345	7.25694	8.16375	8.03516	7.27886	7.9183	7.95285	7.32773	8.11987
P63244	GNB2L1	P63244	Guanine nucleotide-binding protein subunit beta-2-like 1;Guanine nucleotide-binding protein subunit beta-2-like 1, N-terminally processed	Both	3.01518e-06	0.00401935	v2.0;v1.0:ADPriboDB00000457;v1.0:ADPriboDB00001677	PARP11;Arginine-specific ADP-ribosyltransferase;PARP1	unspecified	Mass Spectrometry;unspecified	HEK 293T;HL-60;HEK 293 and HeLa	unspecified	10.2348	0.0517237	0.168417	0.131072	0.025952	-0.0180192	-0.00421612	0.00849615	0.134922	0.113791	0.101368	-0.00078005	0.0129894	0.0015298	0.220712	0.21427	0.225441	10.2168	10.3617	10.2693	10.2716	10.462	10.3383	10.3957	10.5432	10.3815	10.3698	10.4797	10.3622	10.2627	10.3988	10.3243	10.2341	10.3789	10.2623	10.3504	10.5433
P23919	DTYMK	P23919	Thymidylate kinase	Both	3.14269e-06	0.00155681							7.45409	0.0901544	-0.255179	-0.152452	-0.0348383	-0.0295225	0.0130069	0.00680891	-0.328671	-0.32681	-0.380517	0.0116814	-0.0111608	0.00918608	-0.163845	-0.185393	-0.145835	7.42457	7.31464	7.42606	7.18473	7.02318	7.12726	6.9826	6.98523	7.05261	7.12542	6.97483	7.03873	7.16279	7.06959	7.20225	7.46577	7.29048	7.42844	7.34922	7.22582
Q13247	SRSF6	Q13247	Serine/arginine-rich splicing factor 6	Both	3.23595e-06	0.0015778	v1.0:ADPriboDB00000852	PARP1	unspecified	unspecified	unspecified	unspecified	8.86888	-0.075454	-0.213277	0.267363	0.334062	-0.0203594	0.0293717	0.0370389	-0.107258	-0.148674	-0.157538	-0.0280981	-0.00746884	-0.0104844	-0.270839	-0.299784	-0.295571	8.84852	9.16561	9.23998	8.89645	9.17188	9.22908	8.84501	9.16011	9.19207	8.76162	8.98757	9.0454	8.94214	9.21586	9.20762	8.84078	9.12877	9.19246	8.80522	9.06302
P07954	FH	P07954	Fumarate hydratase, mitochondrial	Response to inhibition	3.23595e-06	0.035565							7.90444	0.050392	0.241272	-0.358605	0.118817	0.0239132	-0.00180593	0.0152008	0.182765	0.183972	0.205902	-0.0520206	0.0117182	0.00299427	0.327886	0.288659	0.258447	7.92835	7.54403	8.03846	7.97402	7.60358	8.09985	7.70323	7.31598	7.82989	8.0872	7.72981	8.22916	7.95767	7.70519	8.18295	7.85242	7.55755	8.02625	7.91886	7.58792
P63010	AP2B1	P63010	AP-2 complex subunit beta	Response to inhibition	3.53771e-06	0.399629	v1.0:ADPriboDB00011574	unspecified	unspecified	unspecified	SK-N-SH	unspecified	10.9047	0.0157152	-0.189776	0.161434	0.485031	-0.0298338	-0.0214692	-0.0373149	-0.198812	-0.20776	-0.2099	0.0135804	0.0257997	0.0492378	-0.164486	-0.176122	-0.181574	10.8749	11.0447	11.3524	10.8436	11.0085	11.3382	10.8119	10.9726	11.2975	10.7059	10.8584	11.1798	10.7698	10.9151	11.2455	10.9183	11.0919	11.439	10.8926	11.0586
Q9NQ29	LUC7L	Q9NQ29	Putative RNA-binding protein Luc7-like 1	Response to inhibition	3.60161e-06	0.337097	v2.0;v1.0:ADPriboDB00002747	PARP1;PARP2;PARP2 K469A	111;114;115;119;unspecified	Mass Spectrometry;unspecified	unspecified;HEK 293T	unspecified	4.35464	0.0602521	0.64125	1.89012	1.0522	-0.0861233	0.0485183	-0.204953	0.49101	0.583759	0.668225	0.0135661	0.0641279	0.164864	0.864047	0.586095	0.654364	4.26852	6.29328	5.20189	4.89996	6.62961	5.59565	5.04233	6.6362	5.935	4.84565	6.82852	6.07507	5.25967	7.04236	6.16536	4.36821	6.30889	5.57171	4.52923	6.36476
P62879	GNB2	P62879;Q9BRK4	Guanine nucleotide-binding protein G(I)/G(S)/G(T) subunit beta-2	Both	3.71151e-06	0.00376813	v1.0:ADPriboDB00000294;v1.0:ADPriboDB00002696;v1.0:ADPriboDB00012020	unspecified;PARP2 K469A	unspecified	unspecified	unspecified;HEK 293T	unspecified	8.76594	0.0875931	0.276441	-0.383147	-0.0606909	-0.0921284	-0.0427816	0.0236777	0.204775	0.172368	0.189401	0.0606667	0.0647342	-0.0141685	0.379569	0.358562	0.353972	8.67381	8.34001	8.72893	8.9271	8.42653	8.84973	8.93398	8.46642	8.84222	8.97072	8.55516	8.89465	8.8621	8.41045	8.849	8.82661	8.44753	8.69108	8.92808	8.52601
Q96A49	SYAP1	Q96A49	Synapse-associated protein 1	Both	3.82464e-06	6.12868e-05							7.18859	0.164983	0.310716	-0.124802	-0.728643	-0.0341408	-0.0413207	-0.0690566	0.159218	0.106761	0.17122	0.0264773	0.0636952	0.0543455	0.469876	0.492296	0.464923	7.15445	7.02247	6.39089	7.42141	7.27269	6.7312	7.27894	7.09591	6.62924	7.34781	7.17055	6.63117	7.4053	7.22788	6.61927	7.21507	7.12748	6.51429	7.38257	7.24276
P0DN76;Q01081;Q8WU68	U2AF1;U2AF1L4	P0DN76;Q01081;Q8WU68	Splicing factor U2AF 35 kDa subunit;Splicing factor U2AF 26 kDa subunit	Response to inhibition	3.82464e-06	0.565387	v2.0;v1.0:ADPriboDB00012086;v1.0:ADPriboDB00000850	PARP1;PARP3;unspecified	163;125;unspecified	Mass Spectrometry;unspecified	unspecified	unspecified	7.60358	0.0153542	0.263293	-0.219666	0.0489166	-0.0617952	0.01869	-0.0158666	0.251142	0.263536	0.229139	0.0226232	-0.0178749	0.0542235	0.314616	0.262235	0.25909	7.54179	7.40261	7.63663	7.73407	7.5478	7.77526	7.7012	7.54767	7.77941	7.85472	7.64745	7.88164	7.84255	7.66237	7.83377	7.6262	7.36604	7.70672	7.75892	7.56536
P25788	PSMA3	P25788	Proteasome subunit alpha type-3	Both	3.87878e-06	0.00296387							8.22898	0.0798874	-0.242341	-0.127017	0.206751	-0.00779493	-0.0446115	-0.00125091	-0.348821	-0.266751	-0.351114	0.0381695	-0.00811885	0.0236067	-0.166236	-0.165201	-0.155925	8.22119	8.05735	8.43448	7.99512	7.76126	8.17275	7.82035	7.77727	8.02524	7.88016	7.83521	8.08462	8.06597	7.76322	8.16223	8.26715	8.09385	8.45934	8.03695	7.95042
P23588	EIF4B	P23588	Eukaryotic translation initiation factor 4B	Response to inhibition	3.91941e-06	0.154971							4.51534	0.136675	0.980821	0.0618935	-0.246388	0.233036	0.225595	0.238856	0.751557	0.896724	0.884154	-0.169973	-0.164425	-0.363088	1.14702	1.00375	1.20172	4.74838	4.80283	4.50781	5.283	5.1972	4.83537	5.33859	5.30936	5.04513	5.2669	5.47396	5.15311	5.12807	5.21395	5.06177	4.34537	4.41281	3.90587	4.96419	4.97092
Q00341	HDLBP	Q00341	Vigilin	Both	4.15127e-06	5.7048e-06	v2.0;v1.0:ADPriboDB00001686;v1.0:ADPriboDB00011793	PARP3;PARP1;unspecified	60;626;656;658;1157;1240;1249;1250;unspecified	Mass Spectrometry;unspecified	unspecified;HEK 293 and HeLa;SK-N-SH	unspecified	9.49632	-0.12346	-0.180211	0.119495	0.564431	-0.0132547	-0.00384351	-0.00890132	-0.074043	-0.0568611	-0.039349	0.00568417	0.00379864	0.0165167	-0.278808	-0.303515	-0.328688	9.48307	9.61197	10.0519	9.49767	9.64211	10.0893	9.51464	9.671	10.1473	9.42228	9.55895	10.0214	9.43534	9.62275	10.03	9.502	9.61961	10.0773	9.53156	9.69089
P14866	HNRNPL	P14866	Heterogeneous nuclear ribonucleoprotein L	Response to inhibition	4.4877e-06	0.423068	v2.0;v1.0:ADPriboDB00000828;v1.0:ADPriboDB00001070;v1.0:ADPriboDB00002712;v1.0:ADPriboDB00006107;v1.0:ADPriboDB00011661	PARP3;PARP1;PARP2 K469A;unspecified	551;unspecified	Mass Spectrometry;unspecified	unspecified;MCF10A Cells;HEK 293 and HeLa;HEK 293T;shPARG HCT116;SK-N-SH	unspecified	10.6744	-0.0168595	0.209015	-0.234698	-0.425759	-0.0151619	-0.0273725	-0.0204922	0.276715	0.207753	0.193156	0.00706338	0.0170554	0.0389078	0.149414	0.220594	0.206459	10.6592	10.4123	10.2281	10.874	10.5699	10.4402	10.9386	10.6397	10.4875	10.9511	10.6474	10.4418	10.8504	10.5739	10.3581	10.6814	10.4567	10.2875	10.8924	10.6597
Q9BY32	ITPA	Q9BY32	Inosine triphosphate pyrophosphatase	Response to inhibition	4.62337e-06	0.412168							4.55843	0.037863	0.457314	0.481987	0.269309	-0.0260559	-0.0926846	0.043341	0.464616	0.461695	0.332041	-0.0316663	0.0785609	0.0285049	0.507734	0.467056	0.51074	4.53238	4.94773	4.87108	4.92188	5.22969	5.07796	4.87224	5.21998	5.02525	5.02305	5.50211	5.15978	4.70503	5.41944	5.33263	4.52676	5.11898	4.85624	4.8603	5.19379
P08133	ANXA6	P08133	Annexin A6	Response to inhibition	4.96863e-06	0.922686	v2.0	PARP3	28;487	Mass Spectrometry	unspecified	unspecified	11.9461	0.00173451	-0.149136	-0.168151	-0.058764	-0.00142832	-0.00211526	-0.0135168	-0.131944	-0.165078	-0.155591	-0.00601298	0.0174543	0.00561912	-0.158887	-0.148534	-0.134784	11.9447	11.7758	11.8738	11.9088	11.7378	11.8661	11.9383	11.7502	11.8656	11.8141	11.6129	11.7317	11.8518	11.6785	11.7609	11.9401	11.7954	11.8929	11.9874	11.749
P67809	YBX1	P67809;Q9Y2T7;P16989	Nuclease-sensitive element-binding protein 1	Response to inhibition	5.03691e-06	0.385243	v2.0;v1.0:ADPriboDB00001029;v1.0:ADPriboDB00002923;v1.0:ADPriboDB00011932;v1.0:ADPriboDB00001045;v1.0:ADPriboDB00002653;v1.0:ADPriboDB00003458;v1.0:ADPriboDB00003472;v1.0:ADPriboDB00003492;v1.0:ADPriboDB00003503;v1.0:ADPriboDB00003645;v1.0:ADPriboDB00003675;v1.0:ADPriboDB00003703;v1.0:ADPriboDB00004282;v1.0:ADPriboDB00004371;v1.0:ADPriboDB00004430;v1.0:ADPriboDB00004586;v1.0:ADPriboDB00004607;v1.…	PARP1;PARP2;PARP2 K469A;unspecified;PARP3	unspecified;167;199;373	Phosphorimaging (A) and colloidal Coomassie brilliant blue R-250 staining (B);Gel-mobility shift assay;Phosphorimaging;Phosphorimaging and colloidal Coomassie brilliant blue R-250 staining; Gel-mobility shift assay;PAGE;Western blotting;Mass Spectrometry;unspecified	unspecified;Recombinant protein;SK-BR-3 Cells;HEK 293 and HeLa;HEK 293T;HeLa;shPARG HCT116;SK-N-SH	unspecified	5.49423	-0.0457395	0.518634	-0.540368	-1.01046	0.0893014	-0.101244	-0.0487054	0.506574	0.718251	0.468295	0.00739083	-0.0264659	0.0797229	0.434001	0.446726	0.537955	5.58353	4.85261	4.43506	5.8928	5.16663	4.69986	5.71535	5.40161	4.75493	6.0008	5.67211	4.95206	6.18599	5.96966	5.32244	5.50162	4.92739	4.56349	4.89579	4.53916
P30044	PRDX5	P30044	Peroxiredoxin-5, mitochondrial	Both	5.0426e-06	0.00112351							7.46118	-0.0864201	-0.223797	0.668777	0.612898	-0.0230342	0.0193443	0.0289944	-0.132423	-0.126647	-0.153061	-0.00592807	-0.0231131	0.00373674	-0.286209	-0.317178	-0.327264	7.43815	8.1493	8.10307	7.53094	8.20555	8.17068	7.53909	8.25438	8.15473	7.32876	8.00331	7.92102	7.23422	7.92131	8.04749	7.45525	8.10685	8.07782	7.60827	8.20888
Q15417	CNN3	Q15417;P51911	Calponin-3	Both	5.05468e-06	9.54774e-06							9.47752	0.115586	-0.174313	0.0935737	0.444349	0.00697045	0.000219829	-0.00262203	-0.281418	-0.309712	-0.278566	-0.0241951	0.0209592	-0.00133232	-0.049983	-0.060093	-0.0661057	9.48449	9.57131	9.91924	9.38039	9.4378	9.75939	9.39118	9.59331	9.77672	9.1961	9.26138	9.6433	9.27264	9.45206	9.76123	9.45332	9.59205	9.92053	9.49031	9.57588
P62857	RPS28	P62857	40S ribosomal protein S28	Both	5.31336e-06	0.00929503	v1.0:ADPriboDB00001478	PARP1	unspecified	unspecified	HEK 293 and HeLa	unspecified	9.28514	-0.0613486	0.216184	-0.860124	-0.691326	-0.0245532	-0.00246597	0.0088646	0.271388	0.305643	0.255568	-0.0107089	0.0296671	-0.000803719	0.196242	0.0995245	0.16874	9.26059	8.42255	8.60268	9.48657	8.66304	8.80861	9.41223	8.5989	8.8053	9.55653	8.73066	8.84938	9.45155	8.75018	8.80514	9.27443	8.45469	8.59301	9.46333	8.62252
Q9HC38	GLOD4	Q9HC38	Glyoxalase domain-containing protein 4	Both	5.3648e-06	1.62877e-07							8.93425	0.196503	0.198228	0.266949	0.513371	-0.000356144	-0.0320956	0.022373	0.0225378	-0.0192386	0.00187828	-0.0277974	0.0290139	0.00886217	0.402072	0.418777	0.363343	8.9339	9.16911	9.47	9.02862	9.23577	9.50523	8.90992	9.21595	9.49954	8.95679	9.18196	9.4495	8.97106	9.1647	9.4475	8.90646	9.23022	9.45649	9.11475	9.3779
P46777	RPL5	P46777	60S ribosomal protein L5	Response to inhibition	5.3648e-06	0.961635	v1.0:ADPriboDB00001002;v1.0:ADPriboDB00001459;v1.0:ADPriboDB00002825;v1.0:ADPriboDB00011562;v1.0:ADPriboDB00011826	PARP1;PARP2 K469A;unspecified	unspecified	unspecified	HEK 293 and HeLa;HEK 293T;SK-N-SH;HeLa	unspecified	10.4608	-0.00103268	-0.186264	-0.0516302	-0.016484	-0.016485	-0.0275011	-0.0265485	-0.16305	-0.20593	-0.186714	0.0216341	0.039461	0.00943947	-0.214627	-0.178558	-0.168705	10.4443	10.3817	10.4178	10.3376	10.2725	10.2962	10.3515	10.2345	10.3087	10.2978	10.2032	10.2576	10.2807	10.2179	10.1834	10.4824	10.4486	10.4538	10.4714	10.392
P10619	CTSA	P10619	Lysosomal protective protein;Lysosomal protective protein 32 kDa chain;Lysosomal protective protein 20 kDa chain	Both	5.46727e-06	1.71598e-05							7.09529	-0.179571	0.28597	0.245783	0.251891	-0.0205646	0.00967794	-0.0587185	0.435705	0.427547	0.533371	0.0243069	0.00284451	0.0424537	0.132492	0.13187	0.0548333	7.07473	7.35075	7.28846	7.50303	7.68236	7.80979	7.50723	7.7541	7.76105	7.531	7.76862	7.88055	7.37933	7.63258	7.6962	7.1196	7.34392	7.38963	7.33212	7.61121
Q9Y2D5	AKAP2	Q9Y2D5	A-kinase anchor protein 2	Both	5.61665e-06	0.000498738							8.15064	0.127713	0.295073	0.00756765	0.43392	0.0677741	-0.025263	-0.0194811	0.222639	0.111784	0.167658	-0.0948009	0.0709599	0.000811046	0.394534	0.432665	0.441159	8.21841	8.13294	8.56508	8.27591	8.32202	8.72308	8.317	8.34655	8.76236	8.37328	8.26999	8.75222	8.31607	8.23375	8.79485	8.05584	8.22917	8.58537	8.29497	8.24241
Q9UN86	G3BP2	Q9UN86	Ras GTPase-activating protein-binding protein 2	Response to inhibition	5.61665e-06	0.157012	v1.0:ADPriboDB00000951;v1.0:ADPriboDB00003142	PARP1;unspecified	unspecified	unspecified	HEK 293 and HeLa;U2OS	unspecified	6.7286	0.0377633	0.263241	0.155019	0.357973	0.00741601	-0.0367147	0.0347027	0.223604	0.240371	0.212458	-0.0392268	0.0198336	0.0139892	0.334688	0.302992	0.265332	6.73601	6.8469	7.12127	6.66019	7.00394	7.07848	6.91465	6.88681	7.14868	6.9522	7.12399	7.29903	6.86717	7.05871	7.21329	6.68937	6.90345	7.10056	6.65968	6.98352
Q70J99	UNC13D	Q70J99	Protein unc-13 homolog D	Response to inhibition	5.92136e-06	0.0210773							6.3603	-0.0930473	-0.376704	0.747468	0.0884164	-0.11502	-0.070288	0.00469337	-0.305733	-0.238367	-0.30687	0.0980025	0.0247315	0.0578807	-0.430657	-0.469484	-0.509112	6.24528	7.03748	6.45341	6.15521	6.98537	6.46671	6.31612	6.95464	6.33533	6.05457	6.8694	6.14185	6.18605	6.9567	6.36904	6.4583	7.1325	6.5066	6.1244	7.11739
Q01650	SLC7A5	Q01650;Q9UM01;Q92536	Large neutral amino acids transporter small subunit 1	Both	6.17307e-06	0.000215637	v2.0	PARP10	unspecified	Mass Spectrometry	HEK 293T cells	unspecified	7.99562	-0.122033	0.252467	0.0461657	-0.0430305	0.0143767	-0.023657	0.0462679	0.400279	0.414779	0.308444	-0.0407395	0.0177552	-0.0140033	0.131018	0.0960575	0.164226	8.01	8.01813	7.99886	8.02833	8.15127	7.98369	8.20392	8.30127	8.16005	8.3959	8.45656	8.26103	8.23481	8.31611	8.11784	7.95488	8.05954	7.93859	8.01735	8.07077
Q13523	PRPF4B	Q13523	Serine/threonine-protein kinase PRP4 homolog	Both	6.5066e-06	6.25431e-09	v2.0	PARP1	124	Mass Spectrometry	unspecified	unspecified	7.24784	-0.425825	-0.314811	1.30705	0.77195	-0.00970834	-0.0387896	-0.0317853	0.187468	0.0547736	0.0907998	-0.0364463	0.0219576	0.0947719	-0.770936	-0.667564	-0.783409	7.23813	8.51609	7.988	7.57917	8.78943	8.34721	7.09633	8.45607	7.94275	7.4353	8.60966	8.11059	7.4282	8.6204	8.10561	7.21139	8.57684	8.11456	7.40089	8.62556
P47985;P0C7P4	UQCRFS1;UQCRFS1P1	P47985;P0C7P4	Cytochrome b-c1 complex subunit Rieske, mitochondrial;Cytochrome b-c1 complex subunit 11;Putative cytochrome b-c1 complex subunit Rieske-like protein 1	Response to inhibition	6.88802e-06	0.633711	v1.0:ADPriboDB00001553	PARP1	unspecified	unspecified	HEK 293 and HeLa	unspecified	3.61108	0.0440009	0.84905	1.99967	0.797445	0.0991572	0.204774	0.176285	0.955253	0.613967	0.845926	-0.270301	0.0690889	-0.279004	0.91399	0.810269	0.954892	3.71023	5.81552	4.5848	3.86438	5.89712	4.8087	4.50499	6.05747	5.32639	4.56633	6.22472	5.25445	4.10434	5.99789	5.15149	3.34077	5.67984	4.12952	4.16506	5.94957
O75390	CS	O75390	Citrate synthase, mitochondrial	Response to inhibition	6.90332e-06	0.301463	v2.0;v1.0:ADPriboDB00000861	PARP11;PARP1	unspecified	Mass Spectrometry;unspecified	HEK 293T;unspecified	unspecified	9.04279	0.020937	0.194897	-0.166134	0.18081	-0.00222976	0.0023956	0.00284816	0.139193	0.170689	0.211998	-0.00226427	0.0167747	-0.0175244	0.255095	0.199935	0.192472	9.04057	8.87906	9.22645	9.17791	8.9924	9.39563	9.21756	9.09347	9.44774	9.18199	9.04735	9.4356	9.24602	9.01758	9.38272	9.04053	8.89344	9.20608	9.23805	9.03357
P40926	MDH2	P40926	Malate dehydrogenase, mitochondrial	Response to inhibition	7.14691e-06	0.602452	v2.0;v1.0:ADPriboDB00001721	PARP3;PARP1	85;unspecified	Mass Spectrometry;unspecified	unspecified;HEK 293 and HeLa	unspecified	9.50184	0.00971581	0.171896	0.425972	0.283737	-0.0368113	0.0157554	-0.00949194	0.166761	0.161821	0.157959	0.0246523	-0.0154459	0.0213415	0.189191	0.181662	0.173984	9.46503	9.94357	9.77609	9.61606	9.99054	9.85462	9.62942	9.97677	9.85528	9.6686	10.0896	9.94354	9.60505	9.97683	9.84583	9.5265	9.91237	9.80692	9.64837	10.0764
P62191	PSMC1	P62191	26S protease regulatory subunit 4	Response to inhibition	7.54854e-06	0.0148054	v1.0:ADPriboDB00011967	unspecified	unspecified	unspecified	unspecified	unspecified	9.47908	0.0738201	0.272452	0.36571	0.504168	-0.0783943	-0.0336075	-0.0800053	0.227235	0.179381	0.189281	0.0541014	0.0612613	0.0766443	0.341963	0.33787	0.358985	9.40069	9.81119	9.90325	9.67461	10.0301	10.1913	9.65906	10.0232	10.1318	9.70632	10.0242	10.1725	9.63214	10.0199	10.1503	9.53318	9.90605	10.0599	9.68001	10.0612
O00148	DDX39A	O00148	ATP-dependent RNA helicase DDX39A	Response to inhibition	7.54854e-06	0.286595	v2.0;v1.0:ADPriboDB00006564;v1.0:ADPriboDB00011586	unspecified;PARP10	D33;unspecified	Autoradiography;Mass Spectrometry;unspecified	HeLa cells;HEK 293T cells;shPARG HCT116;SK-N-SH	unspecified	9.48868	0.0270705	-0.242435	-0.0375872	-0.253605	-0.00739902	0.0669461	0.00953595	-0.27349	-0.221339	-0.313688	-0.0167508	-0.0552167	0.00288449	-0.18723	-0.275261	-0.183603	9.48128	9.51804	9.24461	9.16611	9.19539	8.97758	9.1279	9.14046	8.92806	9.21519	9.22976	8.92139	9.24602	9.2724	9.03999	9.47193	9.39588	9.23796	9.30939	9.32547
Q04760	GLO1	Q04760	Lactoylglutathione lyase	Both	7.58361e-06	0.00380081							8.88935	0.0712872	0.209522	0.0332142	0.125089	-0.013861	-0.0276048	-0.0427974	0.150416	0.131039	0.133249	-0.00865982	0.0253776	0.0675454	0.291149	0.290232	0.261047	8.87549	8.89496	8.97164	9.02494	9.06655	9.20215	8.96132	9.04655	9.13644	9.03977	9.0536	9.14769	8.94074	9.01808	9.10169	8.88069	8.94794	9.08198	9.09788	9.13517
O14979	HNRNPDL	O14979;REV__Q8N0S2;REV__Q9ULL8	Heterogeneous nuclear ribonucleoprotein D-like	Both	8.39708e-06	0.00162419	v2.0;v1.0:ADPriboDB00001313;v1.0:ADPriboDB00011658;v1.0:ADPriboDB00012024	PARP1;unspecified	unspecified	Mass Spectrometry;unspecified	MCF10A Cells;HEK 293 and HeLa;SK-N-SH;unspecified	unspecified	8.26277	-0.111108	-0.286933	-0.0406303	0.450915	0.0554769	0.058977	0.032868	-0.156494	-0.137218	-0.233765	-0.0806285	-0.0432594	-0.0234339	-0.392221	-0.452367	-0.349536	8.31824	8.28111	8.74655	8.26376	8.20252	8.68896	8.12102	8.16754	8.55795	8.10627	8.08492	8.47992	8.08688	8.19044	8.66434	8.18214	8.17888	8.69025	8.33595	8.27997
Q9Y4Z0	LSM4	Q9Y4Z0	U6 snRNA-associated Sm-like protein LSm4	Response to inhibition	8.70787e-06	0.018222							5.9869	-0.112388	-0.426153	-0.320216	-0.357522	-0.00286992	0.0232721	0.0880191	-0.323122	-0.372651	-0.245521	-0.0785934	0.0569113	-0.0867392	-0.44772	-0.559837	-0.608065	5.98403	5.68996	5.7174	5.63587	5.36391	5.4263	5.4595	5.40791	5.21544	5.66378	5.29403	5.38386	5.7002	5.24544	5.26498	5.90831	5.7236	5.54264	5.68729	5.57252
Q9NQR4	NIT2	Q9NQR4	Omega-amidase NIT2	Response to inhibition	8.70787e-06	0.528893							6.53204	0.0228336	0.332062	1.1315	0.0296845	0.0019206	-0.0166255	-0.0428422	0.200286	0.346268	0.381132	0.0688022	0.0372185	-0.0484736	0.393116	0.297264	0.374308	6.53396	7.64691	6.51888	6.81359	7.8543	6.82222	6.82113	7.96481	6.83524	6.73232	8.00981	6.94285	6.63479	7.80606	6.63446	6.60084	7.70076	6.51325	6.69662	7.76122
Q96E39	RBMXL1	Q96E39	RNA binding motif protein, X-linked-like-1	Response to inhibition	8.73562e-06	0.31652	v2.0	unspecified	R164	Mass Spectrometry	HeLa cells	unspecified	6.51437	0.039778	0.372319	0.897451	0.927345	0.0737911	0.00788682	0.0770153	0.221338	0.394923	0.381362	-0.0144843	-0.099296	-0.044913	0.463993	0.441124	0.331174	6.58816	7.4197	7.51873	6.98355	7.78516	7.82153	6.98833	7.92608	7.97723	6.7357	7.80674	7.82307	6.85663	7.80122	7.83413	6.49988	7.31252	7.3968	6.81297	7.65311
O43592	XPOT	O43592	Exportin-T	Both	8.74136e-06	0.00292921	v2.0	PARP10	unspecified	Mass Spectrometry	HEK 293T;HEK 293T cells	unspecified	7.29263	-0.0908148	-0.253551	-0.173968	-0.040553	-0.0141886	-0.0140167	0.00927383	-0.163073	-0.193537	-0.131597	-0.0106815	0.00869706	0.0209159	-0.319158	-0.308245	-0.405694	7.27844	7.10464	7.26135	7.13855	6.91547	7.03576	7.09014	6.86379	7.0634	7.12955	6.92512	7.12048	7.00462	6.87108	7.03909	7.28194	7.12735	7.27299	7.25756	7.01426
P11216	PYGB	P11216;P11217	Glycogen phosphorylase, brain form	Response to inhibition	8.74136e-06	0.290926	v1.0:ADPriboDB00011656	unspecified	unspecified	unspecified	SK-N-SH	unspecified	10.0115	-0.0217671	-0.193768	0.0730072	-0.235439	-0.0267216	-0.00351198	-0.05498	-0.162319	-0.183777	-0.169908	0.00500421	0.042405	0.0378044	-0.2035	-0.242653	-0.200453	9.98482	10.081	9.72112	9.91924	10.0043	9.67159	9.946	10.0296	9.68004	9.84922	9.90077	9.60619	9.92475	9.93215	9.60961	10.0165	10.127	9.8139	9.93749	10.0355
P27694	RPA1	P27694	Replication protein A 70 kDa DNA-binding subunit;Replication protein A 70 kDa DNA-binding subunit, N-terminally processed	Response to inhibition	9.61779e-06	0.31652	v2.0;v1.0:ADPriboDB00000990;v1.0:ADPriboDB00002261;v1.0:ADPriboDB00002588;v1.0:ADPriboDB00002800;v1.0:ADPriboDB00002934;v1.0:ADPriboDB00012078	unspecified;PARP1;PARP1 K903A;PARP2 K469A	R339;unspecified	Mass Spectrometry;unspecified	HeLa cells;HEK 293 and HeLa;HeLa;HEK 293T;U2OS;unspecified	unspecified	8.2444	0.0206114	0.191054	0.433317	0.474349	0.0342064	-0.0165384	-0.032472	0.161421	0.168744	0.181164	0.00313663	0.0124811	-0.000813822	0.183345	0.217422	0.234231	8.2786	8.66118	8.68627	8.21538	8.76699	8.87391	8.35441	8.79802	8.85535	8.40582	8.84646	8.89991	8.3283	8.75942	8.82338	8.24753	8.6902	8.71793	8.33762	8.77879
O15400	STX7	O15400	Syntaxin-7	Response to inhibition	9.68325e-06	0.0439929							5.35482	0.084898	0.382081	0.700201	0.677702	-0.0668028	-0.0631644	-0.0346029	0.341998	0.307035	0.242517	0.0989971	-0.00799268	0.0735657	0.389971	0.528285	0.482683	5.28802	5.99186	5.99792	5.55793	6.18784	6.07577	5.42989	6.30079	6.1284	5.69682	6.36206	6.27504	5.37833	6.19067	6.19713	5.45382	6.04703	6.10609	5.45103	6.108
P00558	PGK1	P00558	Phosphoglycerate kinase 1	Response to inhibition	1.06685e-05	0.0567356	v2.0;v1.0:ADPriboDB00001769;v1.0:ADPriboDB00012327	PARP3;PARP1;ExoT	253;261;unspecified	Mass Spectrometry;unspecified	unspecified;HEK 293 and HeLa;CHO	unspecified	13.5879	-0.0328826	-0.156523	-0.232531	-0.248116	0.0107663	0.0162321	0.052165	-0.110114	-0.131079	-0.129728	-0.0257246	-0.0171209	-0.036318	-0.187974	-0.181078	-0.199165	13.5986	13.3716	13.3919	13.612	13.4376	13.4174	13.4908	13.316	13.2834	13.4778	13.2243	13.21	13.5439	13.3184	13.3424	13.5622	13.3382	13.3034	13.6721	13.4553
P36957	DLST	P36957	Dihydrolipoyllysine-residue succinyltransferase component of 2-oxoglutarate dehydrogenase complex, mitochondrial	Response to inhibition	1.0945e-05	0.0157789							8.27409	0.0677341	0.243767	0.765807	0.657305	-0.00825231	0.0548212	0.0749919	0.17757	0.172909	0.177619	-0.0344103	-0.0632336	-0.0239168	0.352626	0.323037	0.25884	8.26584	9.09472	9.00638	8.33834	9.12954	8.94689	8.30008	9.07003	9.09082	8.45166	9.2128	9.10901	8.45656	9.12089	9.06522	8.23968	8.97666	8.90748	8.28305	9.06815
Q04637	EIF4G1	Q04637;REV__Q8NEG2	Eukaryotic translation initiation factor 4 gamma 1	Response to inhibition	1.12382e-05	0.369982	v1.0:ADPriboDB00001265	PARP1	unspecified	unspecified	HEK 293 and HeLa	unspecified	10.7373	0.0156107	-0.158368	0.326217	-0.0539196	0.0169676	0.0276429	0.0156094	-0.15367	-0.184593	-0.183672	-0.028359	-0.00848977	-0.0233711	-0.151674	-0.151296	-0.125302	10.7543	11.0912	10.699	10.672	11.0077	10.6089	10.6077	10.9717	10.6869	10.5837	10.879	10.4997	10.6897	10.9787	10.6327	10.709	11.0551	10.66	10.701	11.034
P49419	ALDH7A1	P49419	Alpha-aminoadipic semialdehyde dehydrogenase	Response to inhibition	1.20152e-05	0.566345							8.92828	0.0118197	0.181212	-0.345388	0.269	0.0228527	0.0122322	-0.0159161	0.169803	0.144744	0.19363	-0.0208965	-0.0144308	0.0161585	0.190665	0.219878	0.168552	8.95113	8.59513	9.18137	9.01769	8.6344	9.2839	9.02106	8.65665	9.27437	9.09808	8.72764	9.39091	8.96196	8.57758	9.27294	8.90739	8.56846	9.21344	9.04503	8.66288
Q9H307	PNN	Q9H307	Pinin	Both	1.20473e-05	0.000365072	v1.0:ADPriboDB00001773	PARP1	unspecified	unspecified	HEK 293 and HeLa	unspecified	6.25387	0.15233	0.313896	0.0233052	0.424877	0.0143134	-0.0575945	-0.0953969	0.161429	0.148578	0.174689	-0.00973747	0.0850137	0.0634018	0.461786	0.451795	0.485098	6.26819	6.21958	6.58335	6.27326	6.34573	6.6863	6.45119	6.67813	6.99027	6.4153	6.42576	6.85344	6.62004	6.73814	7.03152	6.24413	6.36219	6.74215	6.09653	6.15626
Q7Z406	MYH14	Q7Z406	Myosin-14	Response to inhibition	1.2802e-05	0.352693	v1.0:ADPriboDB00001387	PARP1	unspecified	unspecified	HEK 293 and HeLa	unspecified	9.5158	0.0270404	-0.261855	-1.0017	-0.460922	0.0491575	0.00803108	-0.00928515	-0.215739	-0.36826	-0.282687	-0.0601931	0.00879573	0.00349392	-0.296935	-0.172277	-0.235231	9.56496	8.52213	9.04559	9.37498	8.38723	8.87099	9.45149	8.33783	8.90681	9.30006	8.14584	8.77219	9.38253	8.23213	8.91882	9.45561	8.5229	9.05837	9.40409	8.37574
P07237	P4HB	P07237	Protein disulfide-isomerase	Both	1.28863e-05	0.000495998	v2.0;v1.0:ADPriboDB00000699;v1.0:ADPriboDB00001759;v1.0:ADPriboDB00003141	unspecified;PARP1	R97;unspecified	Autoradiography;In Vitro Assay;Mass Spectrometry;unspecified	HeLa cells;HL-60;HEK 293 and HeLa;U2OS	unspecified;1 mM H2O2;250 uM H2O2	10.104	0.0769656	0.163414	-0.0142813	0.209962	-0.0023128	0.00611945	-0.0100413	0.107194	0.0622611	0.0898903	-0.0329457	0.0378217	0.00135874	0.254893	0.220626	0.245621	10.1016	10.0958	10.3039	10.1194	10.0685	10.3285	10.0542	10.0437	10.2972	10.2112	10.1519	10.4038	10.0936	10.128	10.367	10.071	10.1275	10.3153	10.1756	10.144
P53004	BLVRA	P53004	Biliverdin reductase A	Response to inhibition	1.28863e-05	0.842557	v1.0:ADPriboDB00001594	PARP1	unspecified	unspecified	HEK 293 and HeLa	unspecified	8.29711	-0.00513743	-0.209641	-0.0537272	0.401628	-0.0403152	-0.0121268	-0.00874322	-0.187325	-0.224397	-0.201788	-0.0121887	0.0584481	0.0149259	-0.179453	-0.241206	-0.223676	8.25679	8.23125	8.68999	8.14216	8.23518	8.65767	8.07755	8.09984	8.50742	8.10978	8.01898	8.49694	8.04143	8.0549	8.51078	8.28492	8.30183	8.71366	8.31317	8.2917
Q01085;P31483	TIAL1;TIA1	Q01085;P31483	Nucleolysin TIAR;Nucleolysin TIA-1 isoform p40	Response to inhibition	1.29675e-05	0.0148835	v1.0:ADPriboDB00012280;v1.0:ADPriboDB00012294	unspecified	unspecified	unspecified	HeLa S3	unspecified	4.84462	-0.154538	-0.541063	0.488147	-0.214913	-0.0173066	-0.177954	0.08569	-0.351538	-0.399282	-0.408754	-0.00377858	0.0399038	0.0734457	-0.709502	-0.544794	-0.832507	4.82731	5.15481	4.71539	4.36461	4.88636	4.34364	4.31011	4.92223	4.12106	4.49308	4.93348	4.22095	4.51731	4.99918	4.45251	4.84084	5.37267	4.70315	4.68388	5.08566
Q9UKV3	ACIN1	Q9UKV3	Apoptotic chromatin condensation inducer in the nucleus	Response to inhibition	1.30437e-05	0.0125183	v2.0;v1.0:ADPriboDB00001568	PARP3;PARP1	1061;unspecified	Mass Spectrometry;unspecified	unspecified;HEK 293 and HeLa	unspecified	7.96523	0.0688585	0.233371	0.0305635	0.117841	-0.037655	-0.0337865	-0.0150907	0.177649	0.198041	0.117847	-0.00974866	0.0391576	0.0571233	0.336496	0.263329	0.306862	7.92757	7.96201	8.06798	8.11316	8.1352	8.16378	8.16553	8.24021	8.2813	8.14288	8.19383	8.20092	8.19214	8.26781	8.24668	7.95548	8.03495	8.14019	7.98287	7.99786
P60468	SEC61B	P60468	Protein transport protein Sec61 subunit beta	Response to inhibition	1.3074e-05	0.0650809							6.92332	-0.0739069	0.3572	0.468828	0.231711	0.0543509	0.0900058	0.0667282	0.347431	0.472546	0.473345	-0.00584571	-0.137332	-0.0679072	0.318465	0.28918	0.242235	6.97767	7.48216	7.22176	7.17532	7.67659	7.49948	7.28354	7.85441	7.62553	7.27075	7.8647	7.62838	7.11209	7.65511	7.5156	6.91748	7.25482	7.08713	7.10527	7.6394
P78371	CCT2	P78371	T-complex protein 1 subunit beta	Response to inhibition	1.36944e-05	0.83404	v1.0:ADPriboDB00001602	PARP1	unspecified	unspecified	HEK 293 and HeLa	unspecified	10.116	0.00468264	-0.179693	-0.418846	-0.360383	-0.00652805	-0.0338209	-0.0154724	-0.152883	-0.209484	-0.190761	0.0148942	0.0303109	0.0106163	-0.214869	-0.146392	-0.163769	10.1095	9.66338	9.74019	9.88107	9.41299	9.51238	9.78715	9.39722	9.50182	9.96316	9.48771	9.5649	9.94018	9.47933	9.53551	10.1309	9.72751	9.76628	10.0392	9.58759
Q86VP1	TAX1BP1	Q86VP1	Tax1-binding protein 1	Both	1.37592e-05	5.05476e-07							4.05459	0.476285	0.49056	-0.34227	0.147725	-0.0800916	-0.0252714	0.0171003	0.00609557	0.0711932	-0.0344658	0.0949495	0.0365983	-0.043285	0.960166	0.898599	1.04177	3.9745	3.68705	4.21941	3.98762	3.69929	3.8579	4.03987	3.82642	4.18926	4.06068	3.78351	4.16785	4.27769	3.57637	3.93998	4.14954	3.74892	4.15903	3.90784	3.5997
P22413	ENPP1	P22413	Ectonucleotide pyrophosphatase/phosphodiesterase family member 1;Alkaline phosphodiesterase I;Nucleotide pyrophosphatase	Both	1.38559e-05	0.000575439							7.0988	-0.144444	-0.310292	-0.745588	0.0212197	-0.0801406	0.0182054	0.0571884	-0.174623	-0.14265	-0.180273	-0.0116773	-0.00706069	0.0234848	-0.354143	-0.489079	-0.520985	7.01866	6.37142	7.17721	6.84388	6.33163	6.98815	6.91484	6.29907	6.9476	6.92418	6.21057	6.93975	6.87394	6.12117	6.83809	7.08713	6.34616	7.14351	6.78748	6.16553
Q15393	SF3B3	Q15393	Splicing factor 3B subunit 3	Response to inhibition	1.43893e-05	0.0167622	v1.0:ADPriboDB00001152;v1.0:ADPriboDB00002864;v1.0:ADPriboDB00011767	PARP1;PARP2 K469A;unspecified	unspecified	unspecified	HEK 293 and HeLa;HEK 293T;SK-N-SH	unspecified	9.51142	-0.0553671	-0.196023	-0.00259341	0.575051	-0.00920648	-0.0734127	-0.0123082	-0.136986	-0.132407	-0.152573	0.0326642	0.0361212	0.026142	-0.278517	-0.222346	-0.253306	9.50221	9.43541	10.0742	9.47632	9.40347	10.0066	9.44981	9.43523	10.0015	9.37443	9.37641	9.93389	9.39797	9.41283	9.9631	9.54408	9.54494	10.1126	9.53101	9.47404
Q92747	ARPC1A	Q92747	Actin-related protein 2/3 complex subunit 1A	Both	1.48266e-05	0.00058195							7.47326	0.103343	0.22081	0.233325	0.0713722	-0.000442605	-0.016026	-0.0615036	0.103597	0.106521	0.142283	0.0247035	0.00736464	0.045904	0.313763	0.343762	0.314937	7.47282	7.69056	7.48313	7.46796	7.86279	7.60681	7.47651	7.79219	7.62329	7.57686	7.8131	7.68691	7.48662	7.77701	7.71775	7.49796	7.71395	7.59054	7.61769	7.91486
P61326;Q96A72	MAGOH;MAGOHB	P61326;Q96A72	Protein mago nashi homolog;Protein mago nashi homolog 2	Response to inhibition	1.48326e-05	0.660119	v1.0:ADPriboDB00001717	PARP1	unspecified	unspecified	HEK 293 and HeLa	unspecified	8.49656	0.00971725	-0.187008	0.0688711	-0.169312	-0.00436618	-0.0284593	0.00201189	-0.190653	-0.175997	-0.223525	-0.0175179	0.0209599	0.0273716	-0.161479	-0.190519	-0.179874	8.49219	8.53697	8.32926	8.25498	8.33081	8.11647	8.32389	8.38546	8.10111	8.3059	8.38943	8.10372	8.24414	8.43884	8.15383	8.47904	8.58639	8.35462	8.48475	8.56967
Q96AG4	LRRC59	Q96AG4	Leucine-rich repeat-containing protein 59	Response to inhibition	1.49533e-05	0.235314	v1.0:ADPriboDB00000971;v1.0:ADPriboDB00002576;v1.0:ADPriboDB00002745;v1.0:ADPriboDB00011682;v1.0:ADPriboDB00012044	PARP1;PARP1 K903A;PARP2 K469A;unspecified	unspecified	unspecified	HEK 293 and HeLa;HEK 293T;SK-N-SH;unspecified	unspecified	9.95489	0.0397344	-0.299229	0.153334	0.317609	-0.087297	-0.0399356	-0.0914946	-0.347886	-0.366891	-0.302112	0.0610933	0.119618	0.0380156	-0.224368	-0.311249	-0.242867	9.86759	10.0683	10.181	9.84946	9.99521	10.1018	9.70063	9.90548	9.97185	9.60701	9.74133	9.97039	9.72465	10.0819	10.0774	10.016	10.2278	10.3105	9.99905	10.2487
P00338	LDHA	P00338;P07864;Q9BYZ2	L-lactate dehydrogenase A chain	Response to inhibition	1.52875e-05	0.0102514	v1.0:ADPriboDB00001711	PARP1	unspecified	unspecified	HEK 293 and HeLa	unspecified	12.4573	0.0524796	0.168586	-0.310621	-0.311532	-0.0520948	0.00704974	-0.0390963	0.101397	0.107957	0.138964	0.046435	0.0192009	0.0185055	0.241434	0.202964	0.218799	12.4052	12.1537	12.1067	12.561	12.2718	12.2861	12.5448	12.2695	12.2869	12.5587	12.2546	12.2847	12.5738	12.2717	12.2791	12.5037	12.1659	12.1643	12.5795	12.2974
O43708	GSTZ1	O43708	Maleylacetoacetate isomerase	Both	1.57171e-05	0.00356416							4.87764	-0.135008	0.364347	1.06712	1.97946	0.0949356	0.0263014	0.0271277	0.463413	0.576009	0.458642	-0.0658295	-0.123979	0.0414436	0.236175	0.250362	0.201481	4.97258	5.97106	6.88423	5.10496	6.20847	7.15692	5.42172	6.20962	7.16066	5.34105	6.52077	7.31575	5.05505	6.0454	7.07982	4.81181	5.82078	6.89855	5.08289	6.02278
Q5VZF2;Q9NR56;Q9NUK0	MBNL2;MBNL1;MBNL3	Q5VZF2;Q9NR56;Q9NUK0	Muscleblind-like protein 2;Muscleblind-like protein 1;Muscleblind-like protein 3	Response to inhibition	1.57171e-05	0.0395918							4.78356	-0.0833496	0.348521	0.698437	0.197766	-0.0207575	-0.0498438	-0.0430737	0.461851	0.426638	0.407124	0.0212872	0.0255156	0.0668723	0.234662	0.294733	0.26612	4.7628	5.43215	4.93825	4.87313	5.6091	5.26821	4.96474	5.73049	5.10515	5.24541	5.90863	5.38845	4.91767	5.64989	5.22694	4.80485	5.50751	5.0482	4.98648	5.63204
Q14247	CTTN	Q14247	Src substrate cortactin	Response to inhibition	1.57171e-05	0.155128	v1.0:ADPriboDB00002037	PARP14	unspecified	unspecified	U2OS and HeLa	unspecified	9.32843	0.0292479	0.182226	0.0933372	0.031189	-0.0140791	0.0103028	-0.0378071	0.133762	0.17691	0.148262	0.0117492	-0.0259967	0.055831	0.23302	0.203235	0.198166	9.31435	9.43207	9.32181	9.45112	9.52689	9.4292	9.43154	9.51246	9.44689	9.46219	9.59868	9.50788	9.40897	9.50294	9.48519	9.34018	9.39577	9.41545	9.38994	9.5251
P20700	LMNB1	P20700	Lamin-B1	Response to inhibition	1.57171e-05	0.766785	v1.0:ADPriboDB00001081;v1.0:ADPriboDB00012040	PARP1;unspecified	unspecified	unspecified	HEK 293 and HeLa;unspecified	unspecified	10.8488	-0.00495118	-0.133508	0.289905	0.14801	-0.00780034	0.00682682	0.00173295	-0.138707	-0.119105	-0.127859	0.0109171	-0.00844982	-0.00322672	-0.131426	-0.146288	-0.137663	10.841	11.1455	10.9985	10.9277	11.2258	11.062	10.8296	11.1355	10.9382	10.7101	11.0196	10.8689	10.8346	11.1505	10.9835	10.8597	11.1302	10.9935	10.9827	11.3003
Q99808	SLC29A1	Q99808	Equilibrative nucleoside transporter 1	Both	1.5782e-05	0.000934681							5.11971	0.182885	0.410799	1.12827	0.783894	-0.0237587	0.0546605	-0.102508	0.349948	0.142612	0.19118	-0.0916168	0.0642303	0.0989923	0.587024	0.560095	0.633933	5.09595	6.30263	5.80109	5.09229	6.24169	6.05026	4.98895	6.18221	5.81747	5.46966	6.39059	6.09478	5.32951	6.25235	5.87238	5.02809	6.3122	6.00259	5.12034	6.31915
O75369	FLNB	O75369	Filamin-B	Both	1.62045e-05	0.00525442	v1.0:ADPriboDB00001669;v1.0:ADPriboDB00011650	PARP1;unspecified	unspecified	unspecified	HEK 293 and HeLa;SK-N-SH	unspecified	13.5986	-0.0559302	-0.159884	-0.0038616	-0.00821246	-0.0463911	-0.0346006	-0.0242824	-0.109653	-0.0983231	-0.103885	0.0410318	0.0353925	0.0288497	-0.204756	-0.222236	-0.22045	13.5522	13.5601	13.5661	13.5286	13.507	13.5127	13.5409	13.5328	13.5538	13.4889	13.4964	13.4865	13.4413	13.4455	13.4409	13.6396	13.6301	13.6192	13.5244	13.49
P01130;Q14114	LDLR;LRP8	P01130;Q14114	Low-density lipoprotein receptor;Low-density lipoprotein receptor-related protein 8	Both	1.70277e-05	1.24067e-06							4.06423	0.516538	0.563496	0.783327	-1.66261	0.11158	0.0991466	-0.0944762	0.00264707	-0.0165628	0.154789	0.0186631	-0.0227946	-0.112119	0.994102	1.0672	1.1788	4.17581	4.9467	2.30714	4.22091	4.80097	2.28463	4.40586	4.8101	2.67523	4.06687	4.83099	2.55641	4.1423	4.93178	3.07901	4.08289	4.82476	2.2895	4.21434	4.92321
Q06323	PSME1	Q06323	Proteasome activator complex subunit 1	Response to inhibition	1.70277e-05	0.146437							8.06414	0.0377258	0.228051	0.106591	0.316994	0.0641161	0.0162333	0.0357504	0.136551	0.224317	0.210108	-0.0221684	-0.051262	-0.0426694	0.277603	0.266814	0.252913	8.12826	8.18697	8.41689	8.42717	8.53275	8.70316	8.60762	8.72768	8.92172	8.20069	8.39505	8.59124	8.34334	8.46443	8.65767	8.04197	8.11947	8.33847	8.35639	8.43004
P46778	RPL21	P46778	60S ribosomal protein L21	Response to inhibition	1.71923e-05	0.628939	v1.0:ADPriboDB00001121;v1.0:ADPriboDB00002811;v1.0:ADPriboDB00011957	PARP1;PARP2 K469A;unspecified	unspecified	unspecified	HEK 293 and HeLa;HEK 293T;HeLa	unspecified	9.01765	0.0125287	-0.215911	-0.0824661	0.111339	-0.00852017	-0.0431431	0.0325676	-0.222563	-0.177928	-0.284827	-0.0131753	0.0420167	-0.00974569	-0.187563	-0.252766	-0.169816	9.00913	8.89204	9.16155	8.69119	8.51755	8.75529	8.64646	8.4753	8.77272	8.79508	8.75725	8.84416	8.79101	8.71189	9.03708	9.00447	8.9772	9.11924	8.6909	8.53648
Q71UI9;P0C0S5	H2AFV;H2AFZ	Q71UI9;P0C0S5	Histone H2A.V;Histone H2A.Z	Both	1.75635e-05	0.00489344	v1.0:ADPriboDB00001063;v2.0;v1.0:ADPriboDB00000311;v1.0:ADPriboDB00003084	PARP1;PARP10;unspecified	unspecified	unspecified;Mass Spectrometry	HEK 293 and HeLa;unspecified;U2OS	unspecified	6.88029	0.138007	0.386432	0.453508	0.505531	0.0498298	0.0202837	0.00473806	0.108548	0.363721	0.273008	0.0711197	-0.164528	0.0185571	0.543368	0.553389	0.476562	6.93012	7.35408	7.39056	6.62115	7.23408	7.13701	6.77849	7.08698	7.13792	6.98884	7.69752	7.65883	6.95408	7.38435	7.49701	6.95141	7.16927	7.40438	6.78748	7.01403
Q9NZZ3	CHMP5	Q9NZZ3	Charged multivesicular body protein 5	Response to inhibition	1.92313e-05	0.464237							7.60024	-0.0252235	0.293223	0.107591	-0.694632	-0.0661558	-0.0275834	-0.0753473	0.304727	0.277633	0.372979	0.117338	0.0317189	0.0200294	0.230536	0.304678	0.268785	7.53409	7.68025	6.83026	7.86893	7.92447	7.05463	7.87576	7.8588	7.06208	7.90497	7.98547	7.27859	7.83675	7.89365	7.18492	7.71758	7.73955	6.92564	7.81808	7.91598
Q99873	PRMT1	Q99873;Q9NR22	Protein arginine N-methyltransferase 1	Both	2.04966e-05	0.000151588	v1.0:ADPriboDB00002623	PARP2 K469A	unspecified	unspecified	HEK 293T	unspecified	8.20682	0.13263	0.232553	-0.165262	-0.218727	-0.038761	0.0230374	-0.0633103	0.0555584	0.136232	0.10798	0.0524198	-0.0107363	0.0373505	0.39589	0.316574	0.383087	8.16806	8.0646	7.92478	8.22883	8.08091	8.04436	8.1904	8.04051	8.00452	8.26238	8.17779	8.09607	8.24563	8.0789	8.04862	8.25924	8.03082	8.02544	8.2819	8.0955
Q14738	PPP2R5D	Q14738	Serine/threonine-protein phosphatase 2A 56 kDa regulatory subunit delta isoform	Response to inhibition	2.17112e-05	0.0445599							8.04881	0.0568411	0.236029	0.0566562	0.25757	-0.0459901	-0.0550404	-0.0122666	0.209014	0.180972	0.147576	-0.0219769	0.0632375	0.0720365	0.33101	0.282888	0.264711	8.00282	8.05043	8.29412	8.28782	8.21389	8.52893	8.37359	8.35778	8.50881	8.25783	8.28644	8.45396	8.23102	8.2287	8.46772	8.02684	8.16871	8.37842	8.19468	8.17377
Q9NZM1	MYOF	Q9NZM1;REV__P24752	Myoferlin	Response to inhibition	2.23375e-05	0.0244357							12.3739	0.0476693	-0.173407	0.24639	0.269894	-0.0544371	-0.0319355	-0.0402678	-0.218585	-0.218346	-0.226298	0.0387623	0.0425479	0.0453301	-0.112554	-0.139081	-0.125579	12.3195	12.5884	12.6036	12.2846	12.5248	12.5202	12.2767	12.5575	12.565	12.1554	12.402	12.4175	12.1766	12.4574	12.4652	12.4127	12.6629	12.6892	12.2894	12.5593
P30519	HMOX2	P30519	Heme oxygenase 2	Both	2.24285e-05	1.05305e-05							6.46215	0.238112	0.31098	-0.0604557	0.559995	-0.111428	0.0128226	-0.0481206	0.103298	0.0207891	0.0945173	0.0174709	0.0848076	0.0444478	0.61262	0.503541	0.531116	6.35072	6.41452	6.97403	6.46152	6.38278	7.05896	6.53222	6.36202	7.05003	6.56545	6.42249	7.11666	6.5008	6.295	7.00008	6.47962	6.4865	7.06659	6.42968	6.39768
P24928	POLR2A	P24928	DNA-directed RNA polymerase II subunit RPB1	Response to inhibition	2.28426e-05	0.0493006	v2.0;v1.0:ADPriboDB00001775;v1.0:ADPriboDB00003674;v1.0:ADPriboDB00003748;v1.0:ADPriboDB00006777;v1.0:ADPriboDB00008735;v1.0:ADPriboDB00008736;v1.0:ADPriboDB00009840;v1.0:ADPriboDB00009965;v1.0:ADPriboDB00010024;v1.0:ADPriboDB00010028;v1.0:ADPriboDB00010080	PARP1;unspecified	unspecified	Mass Spectrometry;unspecified	SUM159 Cells;T-47D Cells;ZR-75-1 Cells;HEK 293 and HeLa;shPARG HCT116;shPARG HEK293T	unspecified	6.49568	-0.0701644	-0.297242	0.0472464	0.163673	0.0171172	-0.000149389	-0.0184706	-0.244709	-0.166347	-0.270176	-0.0679418	0.00253952	0.066905	-0.29895	-0.430526	-0.372742	6.5128	6.54278	6.64089	6.41588	6.43603	6.52919	6.34165	6.43699	6.58019	6.25097	6.37658	6.38918	6.30659	6.36038	6.5307	6.42774	6.54547	6.72626	6.29657	6.38677
P10809	HSPD1	P10809	60 kDa heat shock protein, mitochondrial	Response to inhibition	2.28969e-05	0.161426	v2.0;v1.0:ADPriboDB00001075;v1.0:ADPriboDB00008605	PARP3;unspecified;PARP1	493;K250;unspecified	Mass Spectrometry;Autoradiography;In Vitro Assay;unspecified	unspecified;HeLa cells;HEK 293 and HeLa;shPARG HCT116	unspecified	12.9044	-0.0251526	-0.153401	0.141709	0.0179317	-0.0294641	-0.0131805	-0.027536	-0.161583	-0.101092	-0.12207	0.03264	0.017056	0.0204846	-0.148395	-0.209586	-0.177681	12.875	13.033	12.8948	12.9127	13.042	12.9612	12.8931	13.0254	12.9014	12.7429	12.9451	12.8003	12.8395	13.006	12.8695	12.9371	13.0632	12.9429	12.9746	13.1067
Q8NFJ5	GPRC5A	Q8NFJ5	Retinoic acid-induced protein 3	Both	2.29324e-05	5.83609e-07							5.63074	0.219286	0.216594	2.30853	2.13013	-0.0122353	-0.0394353	0.0133989	0.0108042	0.00157194	-0.0204538	0.00440489	0.0511602	-0.0172934	0.430214	0.419891	0.457536	5.61851	7.89984	7.77427	5.7631	7.9351	7.76343	5.74037	7.98383	7.81461	5.64155	7.94085	7.74042	5.73004	8.1163	7.9254	5.63515	7.99044	7.74358	5.6845	7.97222
P62424	RPL7A	P62424	60S ribosomal protein L7a	Response to inhibition	2.29324e-05	0.445059	v1.0:ADPriboDB00001131;v1.0:ADPriboDB00002828;v1.0:ADPriboDB00003078	PARP1;PARP2 K469A;unspecified	unspecified	unspecified	HEK 293 and HeLa;HEK 293T;U2OS	unspecified	9.40537	-0.0339935	0.373087	0.26506	0.295825	0.0251287	0.10921	0.128129	0.3163	0.455294	0.449648	-0.0202533	-0.113691	-0.128522	0.424999	0.295361	0.29692	9.4305	9.77964	9.82932	9.53029	9.77504	9.81597	9.57788	9.77916	9.74806	9.72167	10.1257	10.1508	9.65473	9.93394	9.92029	9.38512	9.55674	9.57267	9.46414	9.66099
P42224	STAT1	P42224	Signal transducer and activator of transcription 1-alpha/beta	Response to inhibition	2.37549e-05	0.833708							7.96095	-0.00524513	-0.189199	0.772297	0.95825	-0.0204115	-0.0243145	0.00586494	-0.175731	-0.193031	-0.183099	0.045705	-0.0143332	0.00748925	-0.22796	-0.14672	-0.208653	7.94054	8.70894	8.92507	7.76258	8.57444	8.73938	7.71945	8.50227	8.70387	7.78522	8.54022	8.7361	7.77573	8.52243	8.72725	8.00666	8.71892	8.92669	7.83784	8.65783
Q12874	SF3A3	Q12874	Splicing factor 3A subunit 3	Response to inhibition	2.45914e-05	0.0233156	v1.0:ADPriboDB00001827	PARP1	unspecified	unspecified	HEK 293 and HeLa	unspecified	8.45546	-0.0747326	-0.266533	0.10519	0.524016	0.00561279	-0.0816509	0.00836548	-0.110488	-0.208218	-0.256696	-0.000396977	0.0355933	0.0324763	-0.427794	-0.278791	-0.317212	8.46108	8.479	8.98784	8.36918	8.36204	8.73881	8.30966	8.32222	8.74383	8.34497	8.35243	8.72278	8.24797	8.26422	8.73348	8.45507	8.59625	9.01196	8.39802	8.48823
Q8WXA9	SREK1	Q8WXA9	Splicing regulatory glutamine/lysine-rich protein 1	Both	2.47842e-05	0.00109604							3.59832	-0.259731	-0.568193	2.02346	2.11144	0.0737423	0.0726432	0.174215	-0.424078	-0.274213	-0.227096	0.00377701	-0.187808	-0.136569	-0.789828	-0.747008	-0.946936	3.67206	5.69442	5.88398	3.31294	5.06945	5.20185	3.3185	5.23366	5.41831	3.17424	5.34757	5.48267	3.21523	5.36426	5.4659	3.6021	5.43397	5.57319	3.23257	5.21127
Q5T6F2	UBAP2	Q5T6F2	Ubiquitin-associated protein 2	Both	2.56453e-05	0.000300998							6.73922	0.151771	0.282243	-0.0816788	0.141332	0.10958	-0.0131734	-0.047994	0.0993586	0.105834	0.186224	-0.023096	0.0157299	-0.0410464	0.378644	0.456096	0.467303	6.8488	6.64436	6.83255	6.84654	6.76233	7.00483	6.8417	6.87512	7.08067	6.83857	6.76337	7.06677	6.98865	6.77066	6.96244	6.71612	6.67327	6.8395	6.75757	6.73646
P49588	AARS	P49588	Alanine--tRNA ligase, cytoplasmic	Both	2.61586e-05	0.000379417							9.85638	-0.0853512	-0.162766	-0.24105	0.106008	-0.0394252	-0.0190834	-0.0108219	-0.0504913	-0.0929003	-0.0888515	0.0174222	0.0150371	0.0368713	-0.253037	-0.228585	-0.262729	9.81695	9.59624	9.95156	9.82864	9.59671	9.88934	9.80786	9.59942	9.90692	9.80588	9.52243	9.87353	9.73348	9.51531	9.90915	9.8738	9.63036	9.99925	9.89391	9.63639
P62280	RPS11	P62280	40S ribosomal protein S11	Response to inhibition	2.66028e-05	0.0145798	v1.0:ADPriboDB00001138;v1.0:ADPriboDB00002840;v1.0:ADPriboDB00002988;v1.0:ADPriboDB00011529;v1.0:ADPriboDB00011931;v1.0:ADPriboDB00011968	PARP1;PARP2 K469A;unspecified	unspecified	unspecified	HEK 293 and HeLa;HEK 293T;U2OS;SK-N-SH;HeLa;unspecified	unspecified	9.86975	0.0502498	0.16233	0.132616	-0.0625423	0.0191088	-0.0207478	0.0561447	0.110598	0.120886	0.104756	-0.0257832	0.0010141	-0.0297366	0.220736	0.223507	0.193495	9.88886	9.98162	9.86335	9.91311	10.0728	9.89621	9.83766	9.95484	9.75582	9.98035	10.1233	9.91196	9.8503	10.0681	9.85101	9.84397	10.0034	9.77747	9.90852	10.082
P60228	EIF3E	P60228	Eukaryotic translation initiation factor 3 subunit E	Both	2.68233e-05	0.00189475	v1.0:ADPriboDB00011647	unspecified	unspecified	unspecified	SK-N-SH	unspecified	9.4388	0.0693172	-0.162092	0.0822663	0.0059987	-0.0219348	0.0190037	-0.00228862	-0.217455	-0.218248	-0.258525	0.0191096	-0.0391404	0.0252506	-0.103904	-0.0858	-0.0886212	9.41687	9.54007	9.44251	9.34415	9.41679	9.38594	9.19096	9.34103	9.27212	9.22135	9.30282	9.18628	9.28767	9.31433	9.27945	9.45791	9.48193	9.47005	9.39911	9.45096
O15173	PGRMC2	O15173	Membrane-associated progesterone receptor component 2	Response to inhibition	2.68233e-05	0.0397333							6.58359	-0.0862389	-0.341026	0.0875118	0.402305	-0.0786271	-0.0542727	-0.0305286	-0.295516	-0.141297	-0.327548	0.0810686	0.000520801	0.081839	-0.388978	-0.487003	-0.405814	6.50496	6.61683	6.95537	6.56337	6.73888	6.93249	6.362	6.58664	6.78912	6.28807	6.52981	6.65835	6.47451	6.49935	6.82238	6.66466	6.67162	7.06774	6.65309	6.86842
P56537	EIF6	P56537	Eukaryotic translation initiation factor 6	Response to inhibition	2.68233e-05	0.955166	v1.0:ADPriboDB00001657;v1.0:ADPriboDB00003107	PARP1;unspecified	unspecified	unspecified	HEK 293 and HeLa;U2OS	unspecified	8.52717	0.00160645	-0.202385	0.185292	0.354382	0.0118366	0.0662791	-0.00520332	-0.240739	-0.193201	-0.178035	-0.0165488	-0.0503275	-0.0060361	-0.15932	-0.227521	-0.215496	8.53901	8.77874	8.87635	8.44217	8.56494	8.67278	8.39765	8.46625	8.55504	8.28643	8.51926	8.70352	8.36839	8.5292	8.66414	8.51062	8.66214	8.87552	8.56381	8.73096
P48509	CD151	P48509	CD151 antigen	Both	2.68944e-05	0.000205197							6.20468	0.160794	0.283447	0.516959	-0.165162	0.0485985	0.0430714	0.00723977	0.153258	0.0500392	0.164661	-0.0379863	0.0115579	-0.0724813	0.403023	0.462225	0.467474	6.25328	6.76471	6.04676	6.25022	6.71527	6.14158	6.27189	6.72677	5.98145	6.35794	6.77168	6.20418	6.35119	6.76804	6.18086	6.1667	6.7332	5.96704	6.30144	6.69649
P62701	RPS4X	P62701;Q8TD47;P22090	40S ribosomal protein S4, X isoform	Response to inhibition	2.70735e-05	0.0733599	v2.0;v1.0:ADPriboDB00001144;v1.0:ADPriboDB00001479;v1.0:ADPriboDB00002970;v1.0:ADPriboDB00011973;v1.0:ADPriboDB00011540	unspecified;PARP1	R30;unspecified	Autoradiography;unspecified	HeLa cells;HEK 293 and HeLa;U2OS;unspecified;SK-N-SH	unspecified	9.5069	0.0379441	-0.175156	0.349284	0.258076	0.0416019	0.0264778	-0.00844938	-0.218666	-0.180902	-0.239733	-0.0426268	-0.0301542	0.0131508	-0.130622	-0.165734	-0.11528	9.5485	9.88266	9.75653	9.25998	9.60928	9.5163	9.4945	9.67464	9.46763	9.28823	9.67528	9.52524	9.26876	9.659	9.54413	9.46427	9.82603	9.77813	9.36895	9.72618
O00469	PLOD2	O00469	Procollagen-lysine,2-oxoglutarate 5-dioxygenase 2	Response to inhibition	2.70735e-05	0.760597							5.89966	-0.0114109	-0.283087	0.448611	0.535977	-0.0457332	-0.0221192	-0.00184857	-0.295929	-0.234914	-0.284186	0.0641462	0.0343818	-0.028827	-0.288658	-0.343523	-0.251312	5.85393	6.32616	6.43379	5.7722	6.07912	6.42003	5.77591	6.16128	6.33452	5.60374	6.11336	6.15145	5.78221	6.23406	6.1461	5.96381	6.38266	6.40681	5.74585	6.23417
Q16531	DDB1	Q16531	DNA damage-binding protein 1	Response to inhibition	2.73479e-05	0.0836727	v1.0:ADPriboDB00001639;v1.0:ADPriboDB00001915;v1.0:ADPriboDB00011613	PARP1;unspecified	unspecified	unspecified	HEK 293 and HeLa;unspecified;SK-N-SH	unspecified	10.0085	-0.0387665	-0.185622	0.587239	0.300199	-0.0395538	-0.0013249	-0.0268238	-0.0918968	-0.203888	-0.144783	-0.0123105	0.0383383	0.0416747	-0.227484	-0.20437	-0.241313	9.96898	10.5944	10.2819	9.95389	10.5142	10.1826	9.86752	10.445	10.1517	9.91663	10.3919	10.1639	9.87475	10.5336	10.2323	9.99622	10.6341	10.3504	9.92928	10.4973
P62993	GRB2	P62993	Growth factor receptor-bound protein 2	Response to inhibition	2.77282e-05	0.0572734							5.66769	0.0861719	0.371428	0.844488	1.02377	0.046025	-0.00516433	0.0186545	0.348625	0.132636	0.374506	-0.0756385	0.0839335	-0.0678102	0.423844	0.53145	0.417504	5.71372	6.50702	6.71012	5.85302	6.7156	6.87804	5.71139	6.59976	6.8926	6.01632	6.64482	7.06597	5.94441	6.73539	6.92147	5.59205	6.59612	6.62365	5.86233	6.65884
P61158	ACTR3	P61158;Q9P1U1;Q9C0K3	Actin-related protein 3	Both	2.81609e-05	0.000467344							8.51871	0.109895	0.212841	0.252481	0.364046	-0.041732	-0.0681043	-0.0398719	0.0871934	0.104208	0.117438	0.0481984	0.054634	0.0468758	0.332023	0.334945	0.301241	8.47698	8.70309	8.84289	8.61883	8.92374	9.03707	8.60139	8.96205	9.01545	8.60591	8.8754	9.0002	8.55037	8.91514	9.05284	8.56691	8.82583	8.92964	8.60365	8.94151
P54578	USP14	P54578;REV__O43704	Ubiquitin carboxyl-terminal hydrolase 14	Both	2.81609e-05	0.00389365							10.0773	0.0838717	0.215816	-0.587445	-0.921949	0.00797559	0.00501564	-0.0608416	0.105327	0.0898162	0.20069	-0.0174525	0.0109148	0.0543881	0.335782	0.325885	0.237396	10.0852	9.49483	9.09447	10.0771	9.56233	9.24284	10.1513	9.62039	9.28496	10.1826	9.57963	9.356	10.1167	9.55965	9.29174	10.0598	9.50073	9.2097	10.1285	9.59479
Q14008	CKAP5	Q14008	Cytoskeleton-associated protein 5	Response to inhibition	2.8662e-05	0.62278	v1.0:ADPriboDB00001232	PARP1	unspecified	unspecified	HEK 293 and HeLa	unspecified	8.76103	0.0109904	-0.176411	0.511868	0.472704	0.00269782	-0.039213	-0.0147105	-0.180526	-0.208133	-0.173544	-0.0232437	0.0607775	0.0136919	-0.151749	-0.166253	-0.178259	8.76373	9.23369	9.21902	8.5753	9.11577	9.05011	8.55564	9.11008	8.9962	8.58051	9.06477	9.06019	8.56742	9.10442	9.02268	8.73779	9.33368	9.24743	8.52976	9.10314
P23229	ITGA6	P23229	Integrin alpha-6;Integrin alpha-6 heavy chain;Integrin alpha-6 light chain;Processed integrin alpha-6	Both	3.01649e-05	9.55653e-05							6.74187	-0.158773	-0.253651	0.335914	0.262072	0.0146113	0.0179583	0.0121745	-0.0398344	-0.157476	-0.0873246	-0.0406159	0.0482776	-0.0524058	-0.441463	-0.416062	-0.379746	6.75649	7.09575	7.01612	6.87467	7.18417	7.0066	6.92	7.30127	7.06247	6.70204	6.92031	6.91662	6.8094	7.17363	6.99743	6.70126	7.12607	6.95154	6.78422	7.07973
Q01581	HMGCS1	Q01581;P54868	Hydroxymethylglutaryl-CoA synthase, cytoplasmic	Both	3.1317e-05	1.44675e-09							6.55185	0.627137	0.340442	-1.81138	0.70969	-0.011932	-0.0432575	-0.0196519	-0.197506	-0.238572	-0.424008	-0.0301682	0.0115231	0.0934865	0.92049	0.95119	1.03106	6.53992	4.69721	7.24189	6.54961	4.75353	7.18466	6.28059	4.59122	7.04691	6.35434	4.5019	6.83753	6.3225	4.44531	7.05442	6.52168	4.75199	7.35503	6.51585	4.77692
O60664	PLIN3	O60664	Perilipin-3	Response to inhibition	3.14444e-05	0.0508562							9.7261	-0.055991	0.230818	0.234129	0.231969	0.0614634	0.10196	-0.00974902	0.306764	0.260323	0.293339	-0.0699719	-0.0447044	-0.0389982	0.16338	0.144057	0.217044	9.78756	10.0622	9.94832	9.84975	10.0451	10.1179	9.95273	10.1971	10.254	10.0329	10.2206	10.2514	9.84801	10.0587	10.0794	9.65613	9.91553	9.91907	9.65787	9.83876
Q00610	CLTC	Q00610	Clathrin heavy chain 1	Both	3.16719e-05	0.00802485	v2.0;v1.0:ADPriboDB00001622;v1.0:ADPriboDB00012001	PARP11;PARP1;unspecified	unspecified	Mass Spectrometry;unspecified	HEK 293T;HEK 293 and HeLa;unspecified	unspecified	12.207	0.0506791	-0.14437	-0.00404692	0.040198	-0.0429368	-0.0217793	-0.0145773	-0.197353	-0.179811	-0.207983	0.0241978	0.0153882	0.0397075	-0.0726476	-0.102537	-0.105887	12.164	12.1811	12.2326	12.157	12.1546	12.1973	12.1059	12.1093	12.1395	12.0096	12.0231	12.0392	12.1083	12.0635	12.1006	12.2312	12.2183	12.2869	12.209	12.2159
P51572	BCAP31	P51572	B-cell receptor-associated protein 31	Response to inhibition	3.30842e-05	0.266338	v1.0:ADPriboDB00000814;v1.0:ADPriboDB00003139;v1.0:ADPriboDB00011993	PARP1;unspecified	unspecified	unspecified	unspecified;U2OS	unspecified	4.02682	0.0483131	0.35582	2.38475	2.94342	-0.00508028	-0.153508	-0.0258224	0.333199	0.322126	0.267196	-0.0210016	0.128831	0.0765809	0.404523	0.414191	0.393686	4.02174	6.25807	6.94442	4.13437	6.59109	6.9509	4.16722	6.5932	7.24066	4.36002	6.7337	7.23744	4.40818	6.63978	7.27504	4.00582	6.54041	7.04682	4.18919	6.6079
P10768	ESD	P10768	S-formylglutathione hydrolase	Both	3.39683e-05	0.000223839	v2.0	PARP10	unspecified	Mass Spectrometry	HEK 293T cells	unspecified	6.41635	0.14541	0.252864	0.535433	0.546313	-0.0444918	0.00438128	0.0229833	0.103335	0.140782	0.0782463	-0.0301956	-0.00942826	0.0567511	0.477081	0.369993	0.347748	6.37186	6.95617	6.98565	6.48561	6.95452	7.08561	6.49113	6.96272	7.00284	6.51969	7.09257	7.04091	6.44982	6.93324	7.04108	6.38616	6.94236	7.01942	6.53235	7.02156
Q15149	PLEC	Q15149;P58107;REV__P21953;REV__Q15911	Plectin	Both	3.50469e-05	3.19934e-10	v1.0:ADPriboDB00001432;v1.0:ADPriboDB00011709;v1.0:ADPriboDB00012059;v1.0:ADPriboDB00001270;v1.0:ADPriboDB00011638	PARP1;unspecified	unspecified	unspecified	HEK 293 and HeLa;SK-N-SH;unspecified	unspecified	14.0806	-0.237747	-0.109933	0.081766	-0.0164223	-0.00509433	-0.00182466	0.00698695	0.142092	0.111428	0.129923	-0.0108321	0.00700678	0.00375739	-0.346031	-0.336477	-0.360533	14.0755	14.1606	14.0712	14.0903	14.1578	14.078	14.1757	14.2712	14.1862	14.2227	14.2738	14.1941	14.0889	14.175	14.0711	14.0698	14.1694	14.068	13.9225	14.0214
Q9UBR2	CTSZ	Q9UBR2	Cathepsin Z	Both	3.57202e-05	2.79477e-07							5.87706	-0.398286	-0.348547	-0.963466	-0.0648535	-0.0189973	0.0669765	0.0049983	0.0240888	0.122673	0.00245438	0.0435537	-0.124438	0.027907	-0.745739	-0.762305	-0.732454	5.85807	4.98058	5.81721	6.06056	5.0842	5.89141	5.95598	5.018	5.97981	5.90115	5.03627	5.81467	5.95699	5.10955	5.91348	5.92062	4.78916	5.84012	5.86419	4.91478
P07099	EPHX1	P07099	Epoxide hydrolase 1	Response to inhibition	3.57202e-05	0.726891							6.27189	0.0146746	0.313159	-0.0451318	-0.378838	-0.0126778	0.0317024	-0.0636094	0.250565	0.26657	0.37832	0.0596864	-0.068748	0.0536464	0.328746	0.396795	0.257962	6.25921	6.25846	5.82944	6.48776	6.47676	6.09354	6.51623	6.58932	6.14516	6.52245	6.49333	6.27137	6.45247	6.5069	5.87271	6.33158	6.15801	5.9467	6.42252	6.42158
P34932	HSPA4	P34932	Heat shock 70 kDa protein 4	Both	3.65317e-05	0.00631376							12.1032	0.0781944	0.211195	0.108518	0.124581	0.0346286	0.000134831	0.0511882	0.167145	0.100142	0.131714	-0.0166375	-0.0640165	-0.00529766	0.237253	0.386129	0.244785	12.1378	12.2119	12.279	12.2473	12.29	12.3736	12.2577	12.3171	12.3804	12.2704	12.3119	12.3595	12.2349	12.2394	12.3054	12.0866	12.1477	12.2225	12.1559	12.2084
O75688	PPM1B	O75688	Protein phosphatase 1B	Response to inhibition	3.92841e-05	0.283889							7.90411	0.0349647	0.262173	-1.00726	-0.77547	-0.100292	0.00970911	0.032392	0.225652	0.259248	0.196725	0.00740247	0.0258157	0.0249727	0.391583	0.229573	0.270256	7.80382	6.90656	7.16103	8.02294	7.11901	7.24002	8.14569	7.02128	7.2573	8.12976	7.15609	7.32537	8.14651	7.17732	7.35242	7.91151	6.92266	7.15361	8.03858	6.95817
Q13185	CBX3	Q13185	Chromobox protein homolog 3	Response to inhibition	3.92841e-05	0.683606	v2.0;v1.0:ADPriboDB00001601;v1.0:ADPriboDB00003121;v1.0:ADPriboDB00010754;v1.0:ADPriboDB00011053	PARP3;PARP1;unspecified	34;unspecified	Mass Spectrometry;unspecified	unspecified;HEK 293 and HeLa;U2OS;shPARG HCT116	unspecified	9.36049	-0.0104659	-0.194305	-1.51724	-0.179089	0.0610367	-0.0393734	0.00294391	-0.203591	-0.173751	-0.174175	-0.0665093	0.0339555	0.00794664	-0.179546	-0.209441	-0.225325	9.42153	7.80387	9.18435	9.28299	7.79696	9.1413	9.17086	7.71773	8.98816	9.1569	7.6695	9.00723	9.27842	7.78497	9.09177	9.29398	7.8772	9.18935	9.57958	7.95085
P58876;Q99879;Q99880;Q8N257;Q96A08	HIST1H2BD;HIST1H2BM;HIST1H2BL;HIST3H2BB;HIST1H2BA	P58876;Q99879;Q99880;Q8N257;Q96A08	Histone H2B type 1-D;Histone H2B type 1-M;Histone H2B type 1-L;Histone H2B type 3-B;Histone H2B type 1-A	Both	4.17144e-05	2.17112e-05	v2.0;v1.0:ADPriboDB00000270;v1.0:ADPriboDB00000273;v1.0:ADPriboDB00000308;v1.0:ADPriboDB00001299;v1.0:ADPriboDB00001301;v1.0:ADPriboDB00011670	unspecified;PARP1;PARP10	unspecified;K6 ;S7 ;S6 ;E2;D51;K125	Mass Spectrometry;unspecified	HeLa cells;U2OS cells;unspecified;HEK 293 and HeLa;SK-N-SH	1 mM H2O2;250 uM H2O2;unspecified;62.5 uM H2O2	2.84319	-0.541855	0.71491	-0.221708	0.138529	0.0493149	0.0990329	0.124605	1.41656	1.08021	1.27353	-0.213016	0.120793	-0.18073	0.176962	0.129786	0.212416	2.89251	2.72052	3.10633	1.89015	1.49591	1.99047	2.58758	2.23244	2.91865	4.25975	3.70169	4.25525	3.33928	3.01048	3.76597	2.63018	2.74228	2.80099	2.08856	1.71072
Q9NQW6	ANLN	Q9NQW6	Actin-binding protein anillin	Both	4.28482e-05	0.00070475							9.08411	-0.082905	0.162156	0.210606	0.455659	0.00334342	-0.020472	-0.0411274	0.229661	0.279525	0.225996	0.0175652	-0.00361076	0.0443015	0.0737422	0.0688695	0.0951417	9.08746	9.27425	9.49865	9.15263	9.3605	9.60788	9.24516	9.46955	9.72772	9.31377	9.57424	9.76577	9.34801	9.58869	9.79067	9.10168	9.29111	9.58407	9.14468	9.36651
Q9BWD1	ACAT2	Q9BWD1;REV__Q13635	Acetyl-CoA acetyltransferase, cytosolic	Both	4.31555e-05	9.30737e-06							6.27324	0.213381	0.256888	-0.372808	0.0974184	0.00563826	-0.0407867	-0.0455692	0.0428352	0.00884291	0.0788407	-0.0165966	0.0828848	0.0144293	0.481899	0.462834	0.466075	6.27888	5.85965	6.32509	6.29394	5.8752	6.35625	6.25648	5.93157	6.29081	6.31608	5.90928	6.4495	6.46308	6.05503	6.44995	6.25665	5.98332	6.38509	6.31922	5.97119
P33991	MCM4	P33991	DNA replication licensing factor MCM4	Response to inhibition	4.37168e-05	0.745809	v1.0:ADPriboDB00004561;v1.0:ADPriboDB00011617	unspecified	unspecified	unspecified	shPARG HCT116;SK-N-SH	unspecified	5.84823	-0.0128697	-0.287629	-0.255264	-0.36213	0.00691885	0.0132423	0.0354648	-0.306184	-0.226913	-0.291182	-0.0174718	-0.0288702	-0.00928403	-0.258521	-0.332718	-0.310258	5.85515	5.60621	5.52157	5.57537	5.53926	5.22981	5.69134	5.49496	5.25167	5.54205	5.36606	5.19492	5.63489	5.25572	5.25422	5.83076	5.5641	5.47682	5.77734	5.4836
Q86VI3	IQGAP3	Q86VI3	Ras GTPase-activating-like protein IQGAP3	Response to inhibition	4.55472e-05	0.146556							6.72843	-0.0488951	-0.267129	0.229985	-0.967843	-0.0334595	-0.00596204	0.00779735	-0.126225	-0.270163	-0.258314	-0.0308981	0.0218513	0.0406709	-0.343676	-0.279985	-0.324413	6.69497	6.95246	5.76839	6.55985	6.75305	5.6271	6.63665	6.73334	5.70828	6.60221	6.68825	5.50227	6.65952	6.79382	5.6231	6.69753	6.98027	5.80126	6.6412	6.8585
P37837	TALDO1	P37837	Transaldolase	Response to inhibition	4.85232e-05	0.901094							10.4057	-0.00291964	0.159243	-0.0552727	0.253166	-0.0286313	-0.0381751	-0.0358153	0.162096	0.183865	0.140527	0.0220689	0.0381674	0.0423855	0.162952	0.134629	0.171389	10.3771	10.3123	10.6231	10.5252	10.436	10.7909	10.4376	10.373	10.7026	10.5678	10.5343	10.7994	10.4979	10.4016	10.7702	10.4278	10.3886	10.7013	10.556	10.6341
Q99436	PSMB7	Q99436	Proteasome subunit beta type-7	Response to inhibition	4.88873e-05	0.0155274							9.53399	-0.0594774	-0.182456	0.0256783	-0.0383622	-0.0520078	0.0086772	-0.0261074	-0.0908731	-0.1009	-0.177162	0.0148009	-0.00592251	0.0605596	-0.236832	-0.266766	-0.222202	9.48198	9.56834	9.46952	9.42074	9.41521	9.2757	9.29186	9.33555	9.22555	9.44312	9.45877	9.31847	9.18735	9.34778	9.32518	9.54879	9.55375	9.55619	9.4412	9.49432
Q99613;B5ME19	EIF3C;EIF3CL	Q99613;B5ME19;REV__P49368	Eukaryotic translation initiation factor 3 subunit C;Eukaryotic translation initiation factor 3 subunit C-like protein	Response to inhibition	4.92983e-05	0.0481882	v1.0:ADPriboDB00011646	unspecified	unspecified	unspecified	SK-N-SH	unspecified	9.27092	0.0428179	-0.166545	-0.0520012	0.0251931	0.0137181	0.0226014	0.0408851	-0.218177	-0.229878	-0.180033	-0.0146559	-0.0251058	-0.0374429	-0.113975	-0.100707	-0.156499	9.28464	9.24152	9.337	9.23742	9.1182	9.17451	9.14368	9.04062	9.16057	9.05275	8.98904	9.11608	9.19178	9.15131	9.23902	9.25627	9.19382	9.25867	9.18328	9.15943
P07195	LDHB	P07195	L-lactate dehydrogenase B chain	Both	5.14372e-05	0.00060236	v2.0;v1.0:ADPriboDB00001712;v1.0:ADPriboDB00005831	PARP1;unspecified	unspecified	Mass Spectrometry;unspecified	SUM159 Cells;HEK 293 and HeLa;shPARG HCT116	unspecified	11.5561	0.106881	0.201225	-0.902407	-0.406853	-0.0767322	-0.0474867	-0.0288578	0.114908	0.107499	0.0606256	0.0441834	0.0181578	0.0907356	0.32009	0.32428	0.279946	11.4793	10.6062	11.1204	11.6129	10.717	11.1819	11.6163	10.7085	11.2106	11.671	10.7612	11.2098	11.5982	10.678	11.2434	11.6003	10.6718	11.24	11.6874	10.8177
P09429;B2RPK0	HMGB1;HMGB1P1	P09429;B2RPK0	High mobility group protein B1;Putative high mobility group protein B1-like 1	Response to inhibition	5.19943e-05	0.406826	v2.0;v1.0:ADPriboDB00002301;v1.0:ADPriboDB00003112;v1.0:ADPriboDB00004144;v1.0:ADPriboDB00002565	PARP1;PARP3;unspecified;PARP1 K903A	S181;41;85;117;132;146;157;D33;unspecified;63	Mass Spectrometry;Western blotting;unspecified	unspecified;HeLa cells;PANC-1 Cells;PANC-1 and Jurkat;U2OS;shPARG HCT116;HEK 293T	unspecified	8.27451	-0.0192233	0.178636	0.515688	0.645689	-0.0427891	-0.014236	0.0295537	0.231513	0.210755	0.151309	-0.0144602	0.0355536	0.00637803	0.183008	0.125199	0.170031	8.23172	8.77596	8.94975	8.3919	8.8831	9.06172	8.40336	8.97752	9.08655	8.50602	9.00095	9.07151	8.41067	8.92142	9.11489	8.26005	8.82575	8.92658	8.34177	8.91595
Q8N6T3	ARFGAP1	Q8N6T3	ADP-ribosylation factor GTPase-activating protein 1	Response to inhibition	5.24218e-05	0.559317							6.84361	0.0199164	0.256757	-0.456926	-0.0980937	-0.00189319	-0.0995242	-0.0105798	0.243857	0.26638	0.200285	0.0233303	0.0159376	0.0727293	0.248221	0.33072	0.25108	6.84172	6.28716	6.73494	7.13842	6.72793	7.06324	7.07141	6.82753	7.17341	7.08747	6.65307	6.9458	7.00624	6.63434	7.00652	6.86694	6.40262	6.81825	7.02061	6.68213
P55072	VCP	P55072	Transitional endoplasmic reticulum ATPase	Response to inhibition	5.42608e-05	0.749617	v2.0;v1.0:ADPriboDB00001556;v1.0:ADPriboDB00003135	PARP11;PARP1;unspecified	unspecified	Mass Spectrometry;unspecified	HEK 293T;HEK 293 and HeLa;U2OS	unspecified	11.1336	0.00935445	-0.206914	0.0884708	-0.0724614	-0.0661736	-0.0416827	-0.0303966	-0.147462	-0.22364	-0.277703	0.0288275	0.0393174	0.0701079	-0.22902	-0.187823	-0.175837	11.0674	11.1804	11.0307	11.0071	11.0977	10.907	10.9235	10.9829	10.8239	10.9861	10.9984	10.7834	10.9382	11.026	10.814	11.1624	11.2614	11.1312	11.0993	11.1989
Q08257	CRYZ	Q08257	Quinone oxidoreductase	Response to inhibition	5.47047e-05	0.277122							6.01577	0.0349673	-0.250597	0.429973	0.209513	0.0627321	-0.012443	0.0162849	-0.296312	-0.288515	-0.271865	-0.0538194	0.0263168	-0.0390714	-0.213795	-0.226552	-0.206542	6.07851	6.4333	6.24157	5.72505	6.06691	5.88899	5.5746	6.11687	5.80839	5.71946	6.15723	5.95342	5.77434	6.12899	5.95234	5.96195	6.47206	6.18621	5.7621	6.25678
P22626	HNRNPA2B1	P22626	Heterogeneous nuclear ribonucleoproteins A2/B1	Response to inhibition	5.67954e-05	0.233596	v2.0;v1.0:ADPriboDB00000956;v1.0:ADPriboDB00002834;v1.0:ADPriboDB00002946	PARP3;unspecified;PARP1;PARP2 K469A	196;R203;R325;S318 ;unspecified	Mass Spectrometry;unspecified	unspecified;HeLa cells;HEK 293 and HeLa;HEK 293T;U2OS	unspecified;1 mM H2O2	11.0552	-0.0277288	0.180983	-0.227263	-0.279967	0.0495732	-0.0322712	0.00152123	0.254085	0.167532	0.204518	-0.0730612	0.035489	0.0187491	0.131369	0.191216	0.137178	11.1048	10.7957	10.7767	11.2195	10.9808	10.9072	11.2477	10.9547	10.9565	11.3093	10.9955	10.9797	11.2114	10.9752	10.9071	10.9821	10.8634	10.794	11.1501	10.9676
P30048	PRDX3	P30048	Thioredoxin-dependent peroxide reductase, mitochondrial	Response to inhibition	5.89018e-05	0.0252959							9.84764	0.0506802	0.167638	-0.233396	-0.037303	-0.0595832	0.0341018	0.00633416	0.11153	0.086396	0.152948	0.0433845	-0.0126729	-0.0115643	0.239945	0.227452	0.187559	9.78805	9.64834	9.81667	9.99425	9.74424	9.97815	10.0573	9.73668	9.95426	9.95917	9.70064	9.96328	9.99909	9.69485	9.86728	9.89102	9.60157	9.79877	10.0962	9.79169
Q15056	EIF4H	Q15056	Eukaryotic translation initiation factor 4H	Both	5.95744e-05	0.00141113	v2.0	PARP3;unspecified	197;200;203;205;241;242;249;R237;R19;R22	Mass Spectrometry;Autoradiography	unspecified;HeLa cells	unspecified	8.76981	-0.0790533	-0.163144	0.0749812	0.166452	0.0129878	0.0140649	0.0162242	-0.0503273	-0.125456	-0.0764872	-0.0197181	-0.00607364	-0.0174851	-0.26923	-0.208822	-0.248539	8.7828	8.85886	8.95249	8.99029	9.05941	9.20488	8.87982	8.98757	9.04905	8.71948	8.71933	8.85977	8.85043	8.94767	9.08601	8.75009	8.83872	8.91878	9.01577	9.05255
P78527	PRKDC	P78527	DNA-dependent protein kinase catalytic subunit	Both	5.95744e-05	0.00613073	v2.0;v1.0:ADPriboDB00000932;v1.0:ADPriboDB00000988;v1.0:ADPriboDB00002305;v1.0:ADPriboDB00002786;v1.0:ADPriboDB00011621;v1.0:ADPriboDB00011893	PARP10;unspecified;PARP1;PARP2 K469A	unspecified;D2699;K2694	Mass Spectrometry;Autoradiography;In Vitro Assay;unspecified	HEK 293T;HeLa cells;HEK 293T cells;HeLa;HEK 293 and HeLa;HEK293;SK-N-SH	unspecified;250 uM H2O2;1 mM H2O2	10.8893	-0.0518104	-0.132569	0.192724	0.247515	-0.0258791	-0.0161133	-0.00746852	-0.0830047	-0.0687861	-0.0904853	-0.00152141	0.0157411	0.0352412	-0.154733	-0.19598	-0.202426	10.8634	11.0659	11.1294	10.7943	10.9761	11.0331	10.8422	11.0232	11.1194	10.8063	11.0133	11.0463	10.7701	10.93	10.9894	10.8878	11.0978	11.1721	10.6985	10.887
Q92841	DDX17	Q92841	Probable ATP-dependent RNA helicase DDX17	Both	5.98348e-05	0.000725778	v2.0;v1.0:ADPriboDB00000817;v1.0:ADPriboDB00000943;v1.0:ADPriboDB00002654;v1.0:ADPriboDB00011719	PARP1;PARP2 K469A;unspecified	unspecified	Mass Spectrometry;unspecified	MCF10A Cells;unspecified;HEK 293 and HeLa;HEK 293T;SK-N-SH	unspecified	7.79872	0.095907	0.181785	0.0953949	0.582298	0.0166192	-0.0135887	0.00270077	0.0831547	0.128124	0.0463547	0.00538131	0.00476178	-0.0158743	0.258415	0.244273	0.330389	7.81534	7.88053	8.38372	7.87024	7.96073	8.52324	7.97416	7.99474	8.43648	7.88188	8.02224	8.42738	7.79326	7.91588	8.43955	7.80411	7.89888	8.36515	7.92703	8.02005
Q14980	NUMA1	Q14980;REV__Q8NBT2;REV__Q569K6;P06727;Q9BT92	Nuclear mitotic apparatus protein 1	Both	6.11374e-05	0.00154667	v2.0;v1.0:ADPriboDB00000570;v1.0:ADPriboDB00000581;v1.0:ADPriboDB00001107;v1.0:ADPriboDB00002253;v1.0:ADPriboDB00007554	unspecified;PARP1;PARP5a	R2045;R1967;K2058;K2005;R2012;D2043;R2051;unspecified	Autoradiography;Mass Spectrometry;unspecified	HeLa cells;MCF10A Cells;HeLa;HEK 293 and HeLa;shPARG HCT116	unspecified	9.41198	-0.0694455	-0.144512	0.0931677	0.608722	0.0156201	0.0324548	-0.0146634	-0.0528856	-0.105071	-0.0672427	-0.0260699	0.00201399	-0.00935561	-0.225688	-0.218422	-0.197762	9.4276	9.5376	10.006	9.48348	9.50124	10.0322	9.44807	9.55498	10.0433	9.35909	9.40007	9.95346	9.42978	9.50471	9.99839	9.38591	9.50716	10.0113	9.34435	9.44742
Q99798	ACO2	Q99798	Aconitate hydratase, mitochondrial	Both	6.65426e-05	0.00602014	v1.0:ADPriboDB00001570	PARP1	unspecified	unspecified	HEK 293 and HeLa	unspecified	8.61309	0.0579415	0.146234	0.412341	0.39148	0.00902611	-0.019781	0.00478841	0.0610028	0.0982309	0.105643	0.0264008	-0.00332033	-0.0171141	0.196038	0.217338	0.19915	8.62212	9.00565	9.00936	8.47619	9.00896	8.924	8.58316	9.01272	8.98037	8.6741	9.12367	9.11022	8.6031	9.02279	8.981	8.63949	9.02211	8.98746	8.62956	9.03795
Q8N884	MB21D1	Q8N884	Cyclic GMP-AMP synthase	Both	6.79434e-05	0.00558553							6.78455	0.118333	0.294296	0.10745	-0.30571	-0.020622	-0.0491825	-0.120448	0.146471	0.199555	0.181862	0.0386816	0.00255636	0.149014	0.424061	0.435663	0.378163	6.76393	6.84282	6.35839	6.81923	6.98	6.4296	6.93916	6.98871	6.59604	6.93102	7.09156	6.6607	7.02302	6.86624	6.38965	6.82323	6.89456	6.62785	6.89932	6.96106
Q14004	CDK13	Q14004	Cyclin-dependent kinase 13	Response to inhibition	7.0703e-05	0.250822	v2.0	unspecified	E452	Autoradiography	HeLa cells	unspecified	2.52964	0.112433	0.743188	-0.823104	0.177593	-0.125971	-0.304072	0.0775178	0.60116	0.705264	0.58584	0.134254	0.165486	0.0527857	0.876933	0.919697	0.770232	2.40366	1.40246	2.78475	2.62898	2.17348	3.01393	2.99599	1.89355	3.13383	3.1308	2.4118	3.29307	3.23604	2.20085	3.21915	2.66389	1.87202	2.76001	2.71077	1.868
Q9BZZ5	API5	Q9BZZ5	Apoptosis inhibitor 5	Both	7.08022e-05	0.00106818	v1.0:ADPriboDB00001584	PARP1	unspecified	unspecified	HEK 293 and HeLa	unspecified	8.45112	0.0869044	-0.169747	-0.175673	0.206843	0.0126406	-0.0177628	-0.0219341	-0.269677	-0.272138	-0.228138	0.0192236	-0.0160974	0.0239301	-0.10168	-0.0334952	-0.113351	8.46376	8.25769	8.63603	8.22254	7.99618	8.36465	8.18258	8.02291	8.27417	8.18145	8.00331	8.42983	8.24617	7.91097	8.46479	8.47035	8.25935	8.6819	8.29907	8.07584
Q16555	DPYSL2	Q16555;Q14195;Q14194	Dihydropyrimidinase-related protein 2	Both	7.14147e-05	0.000158335							10.2187	-0.088812	-0.137378	0.25166	0.33772	-0.00746253	-0.00632001	0.00347914	-0.0316885	-0.0471662	-0.0668428	-0.0290867	0.0382945	0.00109558	-0.206518	-0.259564	-0.212488	10.2112	10.464	10.5599	10.2416	10.4413	10.5143	10.2229	10.4923	10.4822	10.187	10.4232	10.4895	10.1746	10.3491	10.4511	10.1896	10.5086	10.5575	10.2533	10.4904
P08240	SRPR	P08240	Signal recognition particle receptor subunit alpha	Response to inhibition	7.17242e-05	0.0201741	v1.0:ADPriboDB00001846;v1.0:ADPriboDB00002877	PARP1;PARP2 K469A	unspecified	unspecified	HEK 293 and HeLa;HEK 293T	unspecified	7.14081	-0.0811806	-0.251489	0.510072	0.253784	0.0249655	0.00042404	-0.122266	-0.173465	-0.188957	-0.148504	-8.63557e-05	0.0662348	0.030728	-0.354392	-0.38068	-0.262937	7.16578	7.65131	7.27233	7.03816	7.58728	7.24343	7.11302	7.57312	7.24956	6.96735	7.46193	7.24609	6.99962	7.5374	7.14468	7.14073	7.71712	7.42533	7.24154	7.60436
Q9NR45	NANS	Q9NR45	Sialic acid synthase	Response to inhibition	7.1792e-05	0.288295							7.00872	0.04579	0.325365	-0.356065	-1.04804	-0.0667738	-0.103765	-0.105194	0.313868	0.2958	0.229058	0.056224	0.104047	0.115462	0.347413	0.354649	0.411405	6.94195	6.54889	5.85549	6.99792	6.70461	5.98976	6.98993	6.6115	6.10711	7.32259	6.94845	6.18974	7.16158	6.68539	5.92205	7.06494	6.7567	6.07615	6.95801	6.6827
O75947	ATP5H	O75947	ATP synthase subunit d, mitochondrial	Response to inhibition	7.19269e-05	0.0455064	v1.0:ADPriboDB00001200;v1.0:ADPriboDB00011864	PARP1;unspecified	unspecified	unspecified	HEK 293 and HeLa;HeLa	unspecified	9.36	0.0472607	0.173904	-0.990144	0.24687	-0.0534716	0.0134199	-0.0233133	0.185669	0.0851194	0.109141	0.00187734	0.014524	0.0469637	0.213733	0.234745	0.215016	9.30653	8.38328	9.58356	9.44023	8.45791	9.68848	9.42936	8.44296	9.65833	9.54567	8.45498	9.71601	9.46765	8.40787	9.70698	9.36188	8.38438	9.65384	9.42318	8.40033
P48444	ARCN1	P48444	Coatomer subunit delta	Response to inhibition	7.39884e-05	0.259781	v2.0;v1.0:ADPriboDB00003160;v1.0:ADPriboDB00011597	PARP10;unspecified	unspecified	Mass Spectrometry;unspecified	HEK 293T cells;U2OS;SK-N-SH	unspecified	9.60389	0.0280067	-0.187409	0.140634	0.0556795	-0.0168254	-0.0814981	-0.0170285	-0.24309	-0.221675	-0.181484	0.0448792	0.0463137	0.0241591	-0.159783	-0.11796	-0.200466	9.58707	9.66303	9.64255	9.47146	9.59631	9.49814	9.40371	9.59942	9.50018	9.3608	9.52285	9.47809	9.38256	9.52526	9.4511	9.64877	9.79084	9.68373	9.62471	9.7461
P13489	RNH1	P13489	Ribonuclease inhibitor	Response to inhibition	7.45992e-05	0.0495083							10.1434	0.0328373	0.122886	0.204606	0.202072	-0.00638809	-0.0103408	-0.0108102	0.0951088	0.075133	0.0999051	0.0145981	0.0208602	-0.00791918	0.142454	0.16012	0.164597	10.137	10.3376	10.3346	10.3279	10.4444	10.4179	10.1696	10.3493	10.4301	10.2385	10.4231	10.4454	10.1769	10.4212	10.4482	10.158	10.3689	10.3375	10.3485	10.5247
Q96I99	SUCLG2	Q96I99	Succinyl-CoA ligase [GDP-forming] subunit beta, mitochondrial	Response to inhibition	7.5877e-05	0.0360344							8.63694	0.0573939	-0.198925	0.240349	0.0749601	-0.0371787	-0.0124243	0.00997025	-0.208285	-0.254806	-0.305866	0.0513112	0.0148904	-0.0265688	-0.203697	-0.14551	-0.075386	8.59977	8.86487	8.72187	8.58964	8.79351	8.6828	8.50106	8.72806	8.53396	8.42866	8.62249	8.40604	8.49926	8.66852	8.4921	8.68826	8.89218	8.68534	8.63316	8.88423
P51858	HDGF	P51858;Q9Y3E1	Hepatoma-derived growth factor	Response to inhibition	7.5877e-05	0.249684	v2.0	PARP3;PARP1;unspecified	36;69;85;unspecified;K39 ;S40	Mass Spectrometry	unspecified;SK-BR-3 Cells;HeLa cells	unspecified;1 mM H2O2;250 uM H2O2	7.66593	0.03711	-0.242533	0.393801	0.0741104	-0.0461772	-0.0396497	0.0135352	-0.200395	-0.255806	-0.382729	-0.0196946	0.00425908	0.0877273	-0.2188	-0.19387	-0.2036	7.61975	8.02008	7.75358	7.63902	8.04601	7.59237	7.50258	7.89358	7.6439	7.46554	7.80393	7.35731	7.406	7.91716	7.37276	7.64624	8.06399	7.82777	7.68097	8.11944
Q9Y376	CAB39	Q9Y376;Q9H9S4	Calcium-binding protein 39	Both	7.60826e-05	0.00473917							6.54732	0.100623	-0.240477	0.856813	0.474038	0.0176848	-0.0782095	-0.057498	-0.38653	-0.302354	-0.334418	0.0644676	0.0311124	0.0224427	-0.176577	-0.131503	-0.111482	6.565	7.32592	6.96386	6.35628	7.20456	6.70486	6.31985	7.1534	6.70001	6.16079	7.10178	6.68694	6.26255	7.09492	6.66916	6.61179	7.43524	7.0438	6.5592	7.36576
P30740	SERPINB1	P30740	Leukocyte elastase inhibitor	Response to inhibition	7.65856e-05	0.687126							6.96118	0.0124142	-0.217209	-0.554598	-0.156419	-0.000570276	-0.00533253	0.0182421	-0.199448	-0.234271	-0.255151	-0.0121789	-0.0383164	0.038156	-0.222221	-0.156498	-0.235665	6.96061	6.40125	6.823	6.70528	6.26141	6.71856	6.71627	6.23691	6.70183	6.76173	6.17231	6.54961	6.7785	6.21006	6.68166	6.949	6.36827	6.84292	6.73732	6.14677
Q53GQ0	HSD17B12	Q53GQ0	Very-long-chain 3-oxoacyl-CoA reductase	Both	7.69683e-05	2.87659e-05	v2.0;v1.0:ADPriboDB00001315;v1.0:ADPriboDB00002663;v1.0:ADPriboDB00011792	PARP10;PARP1;PARP2 K469A;unspecified	unspecified	Mass Spectrometry;unspecified	HEK 293T;HEK 293T cells;HEK 293 and HeLa;SK-N-SH	unspecified	6.58587	0.184355	0.235287	0.00498794	-0.32806	0.0501465	-0.0476553	0.0544662	0.000852145	0.0858251	0.0661189	0.0046238	-0.0181393	-0.0434419	0.414952	0.450544	0.393432	6.63602	6.5432	6.31228	6.53774	6.60569	6.19648	6.4999	6.57926	6.23454	6.58672	6.67668	6.32393	6.68737	6.65089	6.46865	6.59049	6.57272	6.21437	6.51267	6.48854
P42126	ECI1	P42126	Enoyl-CoA delta isomerase 1, mitochondrial	Response to inhibition	7.70215e-05	0.690473							6.63106	-0.0141392	0.24943	0.375208	0.611962	-0.0570509	-0.038128	-0.00323704	0.35631	0.218822	0.215574	-0.0331855	0.0716644	0.0599371	0.232786	0.246501	0.226585	6.57401	6.96814	7.23978	6.75515	7.10522	7.24453	6.7881	7.1788	7.49946	6.98737	7.22509	7.45859	6.79518	7.18463	7.47277	6.59787	7.07793	7.30296	6.62907	7.08747
P48556	PSMD8	P48556	26S proteasome non-ATPase regulatory subunit 8	Both	7.77313e-05	0.00376469							7.25495	0.0974296	0.223964	-0.145967	-0.71501	-0.00601269	-0.0633756	-0.0613338	0.135731	0.106187	0.137683	0.00924871	0.0817868	0.0396866	0.30896	0.323329	0.331891	7.24894	7.04561	6.4786	7.47921	7.29175	6.64441	7.32676	7.19753	6.69968	7.39068	7.21517	6.67762	7.4712	7.28244	6.75496	7.2642	7.19077	6.57962	7.61104	7.44023
P53041	PPP5C	P53041	Serine/threonine-protein phosphatase 5	Response to inhibition	7.95583e-05	0.0335759							8.86331	0.0468861	0.159053	-0.179776	-0.745681	0.00045527	0.0507939	0.00313813	0.116522	0.102075	0.117905	-0.0311808	-0.00710623	-0.0161002	0.23231	0.172344	0.213164	8.86377	8.73433	8.12077	8.86349	8.68231	8.14247	8.90219	8.671	8.21887	8.97984	8.78561	8.23554	8.89893	8.72315	8.17031	8.83213	8.67643	8.10153	8.97386	8.83158
P25786	PSMA1	P25786	Proteasome subunit alpha type-1	Both	8.17586e-05	7.04569e-05							7.90428	0.116966	0.162465	0.173987	0.224321	0.00433548	-0.0130408	-0.0147821	0.0230478	0.0558182	0.057632	-0.0126855	0.00219425	0.0339787	0.310232	0.279959	0.248102	7.90862	8.06523	8.11382	7.83061	7.95723	8.04369	7.85805	8.03147	8.04949	7.92733	8.13409	8.18623	7.88971	8.10344	8.12049	7.89159	8.08046	8.16258	7.86323	8.0856
Q9Y6A4	CFAP20	Q9Y6A4	Cilia- and flagella-associated protein 20	Response to inhibition	8.17711e-05	0.817911	v1.0:ADPriboDB00002113	PARP14	unspecified	unspecified	U2OS and HeLa	unspecified	3.91165	-0.0150281	0.434053	1.37638	1.22757	-0.193537	0.0103434	0.113301	0.567673	0.352212	0.427359	-0.00598743	0.0995241	-0.0236444	0.499957	0.406027	0.35109	3.71811	5.29837	5.25252	4.28964	5.4909	5.1837	4.146	5.53175	5.31716	4.47932	5.64024	5.56658	4.31522	5.4687	5.31162	3.90566	5.38755	5.11558	4.17583	5.40949
Q9BPX3	NCAPG	Q9BPX3	Condensin complex subunit 3	Response to inhibition	8.29628e-05	0.538347							7.63537	0.0156477	-0.183	0.753454	0.41068	-0.0558777	-0.015479	-0.0198363	-0.184809	-0.178065	-0.233071	0.0369592	0.00195889	0.0522749	-0.162273	-0.174416	-0.165369	7.5795	8.37335	8.02622	7.50842	8.2226	7.91617	7.64614	8.2784	7.97816	7.45056	8.21076	7.81298	7.58314	8.24983	7.94469	7.67233	8.39079	8.09833	7.52871	8.2973
Q99829	CPNE1	Q99829	Copine-1	Response to inhibition	8.39734e-05	0.0954995							9.20128	0.0457721	0.202301	-0.115067	-0.00460281	-0.0610528	-0.0346824	-0.0668843	0.147466	0.134528	0.187592	0.067566	0.0774484	0.017605	0.250623	0.227307	0.266288	9.14022	9.05153	9.12979	9.30846	9.26229	9.31972	9.23535	9.22444	9.25579	9.34874	9.22074	9.38427	9.24809	9.19905	9.26538	9.26884	9.16366	9.21428	9.38506	9.28021
Q9Y6I9	TEX264	Q9Y6I9	Testis-expressed sequence 264 protein	Both	8.67462e-05	0.00472798							4.83015	0.186171	0.43817	0.515675	-1.41757	-0.0810062	0.0091934	-0.154049	0.131248	0.270034	0.354717	0.168859	0.0301384	0.0268648	0.65724	0.566975	0.648809	4.74915	5.35502	3.25854	5.01207	5.48146	3.59407	5.11532	5.54701	3.68623	4.9614	5.61586	3.7673	5.04976	5.44372	3.67542	4.99901	5.37597	3.43945	5.14761	5.49049
P07437	TUBB	P07437;A6NNZ2;CON__ENSEMBL:ENSBTAP00000025008;Q9H4B7	Tubulin beta chain	Response to inhibition	8.68334e-05	0.393821	v1.0:ADPriboDB00000892;v1.0:ADPriboDB00001172;v1.0:ADPriboDB00002895	unspecified;PARP1;PARP2 K469A	unspecified	unspecified	MCF7;HEK 293 and HeLa;HEK 293T	unspecified	10.4531	-0.0208403	0.178254	0.36337	-0.131888	-0.0226804	-0.0716406	-0.000125765	0.140067	0.251725	0.205491	0.0534344	0.0137024	0.02731	0.185687	0.162721	0.123833	10.4304	10.7448	10.3211	10.5438	10.9113	10.415	10.7554	10.9341	10.535	10.5931	11.0682	10.5267	10.5694	10.9089	10.3947	10.5065	10.8302	10.3485	10.6072	11.036
Q16851	UGP2	Q16851	UTP--glucose-1-phosphate uridylyltransferase	Both	8.96369e-05	6.89751e-05							8.30865	0.116648	0.160041	0.135796	0.302289	-0.00277532	-0.0487398	-0.00259001	0.033481	0.0676704	0.0290259	-0.00896692	0.0253594	0.0377126	0.298343	0.275791	0.255933	8.30588	8.39571	8.60835	8.33715	8.46767	8.67381	8.21336	8.29544	8.60031	8.34213	8.51212	8.63997	8.36256	8.55366	8.69607	8.29969	8.46981	8.64865	8.3295	8.4451
Q9Y4L1	HYOU1	Q9Y4L1;Q9BXT5	Hypoxia up-regulated protein 1	Both	9.05323e-05	0.00401126							9.05741	0.0670691	0.153284	0.517485	0.604693	-0.0170706	-0.03036	-0.0481995	0.0995326	0.0725906	0.0865212	0.0217015	0.0455246	0.0284039	0.202404	0.218813	0.239842	9.04034	9.54453	9.6139	9.12849	9.61207	9.63383	9.04296	9.59512	9.64065	9.15694	9.64748	9.74862	9.06127	9.52204	9.67232	9.07911	9.62042	9.6905	9.11612	9.64166
P28838	LAP3	P28838	Cytosol aminopeptidase	Response to inhibition	9.18773e-05	0.584125							9.23411	0.012759	-0.164735	-0.323315	0.162564	-0.0324011	-0.00765111	-0.0271094	-0.144959	-0.163361	-0.224161	0.0313002	-0.0071237	0.0429851	-0.18341	-0.151334	-0.121184	9.2017	8.90314	9.36956	9.04031	8.70371	9.19873	8.97756	8.69597	9.22061	9.08915	8.74743	9.17251	9.16526	8.80934	9.3245	9.26541	8.90367	9.43966	9.1613	8.85604
P30626	SRI	P30626	Sorcin	Response to inhibition	9.21903e-05	0.416274							6.18065	0.0325396	0.289815	0.272983	0.423037	-0.0161456	0.0220786	-0.101026	0.233225	0.250748	0.287852	0.102482	-0.0813817	0.0739931	0.260068	0.388184	0.31881	6.16451	6.47571	6.50266	6.44732	6.54804	6.66967	6.26498	6.51948	6.68524	6.41388	6.70438	6.89154	6.22788	6.6266	6.80711	6.28313	6.37225	6.67768	6.398	6.54078
P10412;P16403;P16402	HIST1H1E;HIST1H1C;HIST1H1D	P10412;P16403;P16402;Q02539;P22492;P16401	Histone H1.4;Histone H1.2;Histone H1.3	Response to inhibition	9.24559e-05	0.10637	v2.0;v1.0:ADPriboDB00001296;v1.0:ADPriboDB00001956;v1.0:ADPriboDB00002564;v1.0:ADPriboDB00002704;v1.0:ADPriboDB00000654;v1.0:ADPriboDB00000893;v1.0:ADPriboDB00000953;v1.0:ADPriboDB00002265;v1.0:ADPriboDB00002562;v1.0:ADPriboDB00002702;v1.0:ADPriboDB00003068;v1.0:ADPriboDB00011668;v1.0:ADPriboDB00011856;v1.0:ADPriboDB00012030;v1.0:ADPriboDB00001295;v1.0:ADPriboDB00002563;v1.0:ADPriboDB00002703;v1.…	PARP1;PARP2;PARP3;unspecified;PARP10;PARP1 K903A;PARP2 K469A;TbSIR2RP1	75;43;K34;E42;R54;E53;K63;E3;unspecified;K149 ;S150 ;S26;S54;S112;S149;S187;K120;E118;46	Mass Spectrometry;Autoradiography;unspecified;PAGE, Fluorography	unspecified;HeLa cells;HEK 293T cells;U2OS cells;HEK 293 and HeLa;HEK 293T;Recombinant protein;A549;MCF7;HEK293;U2OS;SK-N-SH;HeLa;Human tonsils and adenoids;HCT-15;HaCaT;Jurkat E6-1;HL-60;HDCS;Human kidney T1	unspecified;1 mM H2O2;250 uM H2O2	8.57827	0.0967832	0.437606	0.310888	0.377467	0.158644	0.161063	0.163823	0.327784	0.369381	0.325303	-0.185355	-0.15171	-0.146465	0.574139	0.496478	0.532551	8.73691	9.05022	9.11956	8.77593	9.12204	9.20652	8.60639	8.95536	9.07986	8.90605	9.25853	9.28104	9.11799	9.38156	9.4971	8.39291	8.73744	8.80927	8.40882	8.72976
P11310	ACADM	P11310	Medium-chain specific acyl-CoA dehydrogenase, mitochondrial	Response to inhibition	9.26684e-05	0.0425339	v2.0;v1.0:ADPriboDB00002616	PARP10;PARP2 K469A	unspecified	Mass Spectrometry;unspecified	HEK 293T cells;HEK 293T	unspecified	6.70374	0.0848674	0.298524	0.173016	0.452905	-0.130544	-0.0394073	-0.00453632	0.255535	0.139391	0.246045	0.0494641	0.147787	-0.0227632	0.422594	0.349278	0.378303	6.57319	6.83734	7.1521	6.85422	6.99876	7.40919	6.93823	7.10671	7.32978	6.95927	7.01614	7.40269	6.91101	7.19733	7.36054	6.7532	7.02454	7.13388	6.98867	7.18742
Q13907	IDI1	Q13907	Isopentenyl-diphosphate Delta-isomerase 1	Both	9.3778e-05	5.75391e-05	v1.0:ADPriboDB00004766;v1.0:ADPriboDB00007339	unspecified	unspecified	unspecified	shPARG HCT116	unspecified	6.1699	0.195818	0.262131	0.550917	0.256242	0.0374349	0.0660473	0.00218042	0.0586203	0.115644	0.0246741	0.0241093	-0.113906	-0.0158661	0.404098	0.456477	0.513274	6.20734	6.78687	6.42833	6.01896	6.67464	6.40623	6.08882	6.29955	6.23512	6.22852	6.83646	6.45082	6.10926	6.81772	6.44892	6.19401	6.60691	6.41028	6.23767	6.76115
P39687	ANP32A	P39687;O95626;O43423	Acidic leucine-rich nuclear phosphoprotein 32 family member A	Response to inhibition	9.47806e-05	0.0124588							8.16853	0.0767012	-0.210061	-0.549406	-0.430952	0.0734711	0.0277853	0.033413	-0.281133	-0.254099	-0.325056	-0.0788555	-0.0332562	-0.0225576	-0.133606	-0.160553	-0.105922	8.24201	7.64691	7.77099	8.03728	7.56368	7.72015	8.01316	7.46422	7.71541	7.8874	7.36503	7.41253	8.09332	7.56458	7.70538	8.08968	7.58587	7.71502	8.225	7.77018
Q1KMD3	HNRNPUL2	Q1KMD3	Heterogeneous nuclear ribonucleoprotein U-like protein 2	Response to inhibition	9.59299e-05	0.377153	v2.0;v1.0:ADPriboDB00001072;v1.0:ADPriboDB00002708;v1.0:ADPriboDB00003255;v1.0:ADPriboDB00003260;v1.0:ADPriboDB00003511;v1.0:ADPriboDB00004242;v1.0:ADPriboDB00004243;v1.0:ADPriboDB00004354;v1.0:ADPriboDB00004412;v1.0:ADPriboDB00004573;v1.0:ADPriboDB00004655;v1.0:ADPriboDB00005177;v1.0:ADPriboDB00005501;v1.0:ADPriboDB00005606;v1.0:ADPriboDB00006692;v1.0:ADPriboDB00006733;v1.0:ADPriboDB00007199;v1.…	PARP1;unspecified;PARP2 K469A	503;R656;unspecified	Mass Spectrometry;Autoradiography;unspecified	unspecified;HeLa cells;HEK 293 and HeLa;HEK 293T;shPARG HCT116	unspecified	9.1323	-0.0172907	0.141473	0.0777947	0.0614673	-0.029937	0.0040876	0.0384838	0.160169	0.158427	0.157694	0.0105891	0.0102718	-0.0334953	0.142124	0.110159	0.120263	9.10237	9.21419	9.23226	9.3146	9.39274	9.40464	9.36484	9.4487	9.37573	9.29247	9.36853	9.35147	9.32937	9.36029	9.3751	9.14289	9.22037	9.16028	9.29707	9.37501
P43487	RANBP1	P43487;Q9C010	Ran-specific GTPase-activating protein	Both	9.85658e-05	0.000439585							7.93877	0.105954	0.17838	0.229986	0.0247148	-0.0364798	0.0348669	-0.0254113	0.0429833	0.0576911	0.116605	0.0553624	-0.0271648	-0.00117341	0.294895	0.291368	0.266741	7.90229	8.20362	7.93807	8.00443	8.19553	8.0756	7.97672	8.19161	8.04805	7.98175	8.22645	8.08009	8.04224	8.22216	8.12391	7.99413	8.14159	7.96231	8.10848	8.352
Q92520	FAM3C	Q92520	Protein FAM3C	Response to inhibition	9.85658e-05	0.543891							6.08349	0.0275868	0.319925	0.0181028	-0.457245	0.0478376	-0.0542511	0.0503765	0.259175	0.298858	0.318981	-0.0190863	-0.0810148	0.0561382	0.351923	0.476258	0.214354	6.13132	6.04734	5.67662	6.30158	6.23044	5.87015	6.34373	6.28707	5.89436	6.34266	6.40045	5.94522	6.29908	6.23355	5.83711	6.0644	6.02057	5.68238	6.23292	6.11211
P40855	PEX19	P40855	Peroxisomal biogenesis factor 19	Response to inhibition	9.91888e-05	0.789568							6.05492	-0.0146858	-0.360581	-0.587838	0.232442	-0.110985	-0.0839377	-0.038314	-0.325585	-0.447877	-0.264223	0.102747	0.0996045	0.0308856	-0.387338	-0.288951	-0.44951	5.94394	5.38314	6.24905	5.87582	5.26065	6.10009	5.72812	5.25855	6.0626	5.72934	5.01921	6.02314	5.66455	4.97842	5.97173	6.15767	5.56669	6.31825	6.01269	5.27303
P06493	CDK1	P06493;Q00526;P11802;Q96Q40;O94921;Q00536;Q9NYV4	Cyclin-dependent kinase 1	Response to inhibition	0.000101164	0.247484	v1.0:ADPriboDB00002148;v1.0:ADPriboDB00011603;v2.0	PARP14;unspecified;PARP1	unspecified;460;462	unspecified;Mass Spectrometry	U2OS and HeLa;SK-N-SH;unspecified	unspecified	8.82901	0.036108	0.227256	0.0902632	-0.0332924	-0.0782643	-0.0866129	-0.0184454	0.245148	0.175335	0.152961	0.056797	0.0566046	0.0699209	0.230831	0.309186	0.250076	8.75074	8.83266	8.77727	8.95765	8.98787	8.8772	8.98715	9.01692	8.87485	9.07415	9.0946	8.94868	8.98877	9.08427	8.86728	8.8858	8.97587	8.86563	8.98946	9.09268
P33316	DUT	P33316	Deoxyuridine 5-triphosphate nucleotidohydrolase, mitochondrial	Both	0.000105507	0.00185303							7.28857	-0.198119	0.397914	0.246984	0.168413	0.138998	0.163879	0.113857	0.614705	0.573934	0.59946	-0.204004	-0.117175	-0.0955555	0.246129	0.175189	0.178066	7.42757	7.69944	7.57085	7.4186	7.69833	7.5498	7.72476	7.89342	7.91714	7.90328	8.10949	8.05645	7.56873	7.83645	7.79939	7.08457	7.41838	7.36143	7.40056	7.71033
P63104	YWHAZ	P63104;REV__P53355	14-3-3 protein zeta/delta	Response to inhibition	0.00010588	0.954996	v1.0:ADPriboDB00001901	PARP1	unspecified	unspecified	HEK 293 and HeLa	unspecified	12.2609	-0.00156105	0.168374	-0.122968	0.0345702	0.0585073	0.0679513	0.01646	0.161207	0.166494	0.182106	-0.0508208	-0.0778006	-0.0142972	0.167856	0.180105	0.15248	12.3194	12.2058	12.3119	12.2866	12.2219	12.3802	12.3223	12.2009	12.4048	12.4221	12.3044	12.4775	12.2914	12.1679	12.41	12.21	12.0601	12.2811	12.2947	12.2526
Q16512	PKN1	Q16512	Serine/threonine-protein kinase N1	Both	0.000110261	0.000214805							7.57292	-0.132335	-0.201762	0.0672761	-0.19447	-0.040323	0.0182859	0.0177902	-0.0570918	-0.022755	-0.128436	-0.0145805	-0.0322666	0.0510939	-0.29153	-0.366789	-0.343973	7.5326	7.65848	7.39624	7.60596	7.65637	7.47105	7.66328	7.81707	7.51176	7.51583	7.61744	7.25002	7.59264	7.66288	7.41099	7.55834	7.60793	7.42955	7.54238	7.6505
Q99832	CCT7	Q99832	T-complex protein 1 subunit eta	Response to inhibition	0.000110261	0.322116	v1.0:ADPriboDB00001606	PARP1	unspecified	unspecified	HEK 293 and HeLa	unspecified	10.1111	0.0230261	0.16647	0.21788	0.475898	-0.00349162	0.034754	-0.0518244	0.154451	0.178967	0.0969143	0.00754453	-0.0343231	0.0473405	0.174436	0.153543	0.24051	10.1076	10.3637	10.5351	10.184	10.4071	10.7262	10.1725	10.363	10.6226	10.2655	10.5079	10.6839	10.1822	10.3885	10.6511	10.1186	10.2946	10.6343	10.2328	10.4417
P00367;P49448	GLUD1;GLUD2	P00367;P49448;REV__P29375	Glutamate dehydrogenase 1, mitochondrial;Glutamate dehydrogenase 2, mitochondrial	Both	0.000110287	0.00127635	v1.0:ADPriboDB00000687;v1.0:ADPriboDB00000819;v1.0:ADPriboDB00000858;v1.0:ADPriboDB00001675;v1.0:ADPriboDB00011651;v1.0:ADPriboDB00012300	Pertussis toxin;PARP1;unspecified	unspecified	unspecified	A375;unspecified;HEK 293 and HeLa;SK-N-SH	unspecified	9.6724	0.0763743	0.145132	0.475233	0.503771	0.0344798	-0.0337982	-0.0224256	0.0312731	0.0730405	0.10196	-0.0204807	0.0260569	0.0161678	0.244992	0.224965	0.194562	9.70688	10.1138	10.1537	9.7127	10.1966	10.2308	9.77427	10.3059	10.3435	9.70368	10.2207	10.2781	9.71255	10.2707	10.2641	9.65192	10.1737	10.1923	9.82822	10.2743
P50281	MMP14	P50281	Matrix metalloproteinase-14	Both	0.000115383	4.66507e-07							6.66093	0.228277	0.185618	0.0814753	0.163843	-0.000473784	-0.0140093	0.00790327	-0.0503385	-0.0344739	-0.0431667	-0.00192032	-0.0177161	0.0262163	0.423968	0.437435	0.380282	6.66046	6.72839	6.83268	6.52306	6.65357	6.70963	6.57765	6.7479	6.75599	6.61059	6.70793	6.78161	6.64492	6.7234	6.6819	6.65901	6.72469	6.85099	6.55458	6.72515
P83881	RPL36A	P83881	60S ribosomal protein L36a	Response to inhibition	0.000116671	0.678922	v1.0:ADPriboDB00001129;v1.0:ADPriboDB00011561	PARP1;unspecified	unspecified	unspecified	HEK 293 and HeLa;SK-N-SH	unspecified	8.30394	-0.0123606	0.201293	0.140738	0.415559	-0.0771634	-0.0413544	-0.0583761	0.228451	0.20126	0.211249	0.0595954	0.0686802	0.0486183	0.191703	0.174	0.201094	8.22678	8.40333	8.66113	8.40097	8.55079	8.62268	8.25352	8.45919	8.58956	8.53239	8.64594	8.93075	8.37726	8.67452	8.77181	8.36354	8.51336	8.76812	8.20734	8.37375
P31948	STIP1	P31948	Stress-induced-phosphoprotein 1	Both	0.000119067	0.0018407							11.0607	0.0734923	0.145537	-0.0434097	0.11069	0.0306561	0.0429798	0.0164346	0.0675743	0.0782033	0.0703551	-0.062998	-0.0330889	0.00601635	0.255841	0.202979	0.198267	11.0914	11.0603	11.1879	11.0556	11.0029	11.1708	11.0812	11.0079	11.2035	11.1283	11.0955	11.2418	11.0471	11.0483	11.1419	10.9977	10.9842	11.1774	11.1182	11.0652
Q16850	CYP51A1	Q16850	Lanosterol 14-alpha demethylase	Both	0.000120927	1.12514e-05							4.7177	0.348613	0.382313	-0.473647	-0.298772	-0.00253817	-0.0148282	-0.0953519	-0.0478532	0.15731	-0.0083569	0.0506566	-0.0435753	0.105637	0.76436	0.665718	0.762697	4.71516	4.22923	4.32358	4.49434	4.11936	4.29503	4.49403	4.1056	4.34447	4.66985	4.40136	4.41057	4.73035	4.51193	4.46467	4.76836	4.20048	4.52457	4.6047	4.2424
P23921	RRM1	P23921	Ribonucleoside-diphosphate reductase large subunit	Both	0.000120927	0.000225313	v2.0	PARP10	unspecified	Mass Spectrometry	HEK 293T cells	unspecified	7.81204	-0.13145	-0.199715	-0.482027	0.372969	-0.0242065	-0.031981	-0.0320699	-0.0939502	-0.0255475	-0.085299	-0.00675524	0.0499378	0.0450748	-0.274519	-0.39184	-0.327137	7.78784	7.29804	8.15294	7.73858	7.24684	8.05236	7.6055	7.32035	8.08076	7.71809	7.30447	8.09971	7.75831	7.29721	8.08907	7.80529	7.37995	8.23009	7.77704	7.32704
P25705	ATP5A1	P25705;REV__Q9Y5A7;REV__O00522	ATP synthase subunit alpha, mitochondrial	Both	0.000122287	0.000413864	v1.0:ADPriboDB00000889;v1.0:ADPriboDB00000937;v1.0:ADPriboDB00011579;v1.0:ADPriboDB00011858	unspecified;PARP1	unspecified	unspecified	MCF7;HEK 293 and HeLa;SK-N-SH;HeLa	unspecified	8.65396	0.100875	0.164572	0.554462	0.190241	-0.0525925	-0.0297554	-0.0032611	0.064992	0.0779061	0.0481936	0.0016603	0.0411977	0.042751	0.315085	0.239796	0.241461	8.60136	9.17866	8.84094	8.54135	9.12401	8.75192	8.55481	9.2226	8.8324	8.71895	9.28633	8.89239	8.61494	9.19949	8.87119	8.65562	9.24962	8.88695	8.55027	9.18309
P61088;Q5JXB2	UBE2N;UBE2NL	P61088;Q5JXB2	Ubiquitin-conjugating enzyme E2 N;Putative ubiquitin-conjugating enzyme E2 N-like	Response to inhibition	0.000122987	0.0139901	v2.0	PARP3	19;139	Mass Spectrometry	unspecified	unspecified	5.82088	0.123296	0.334749	0.268169	0.235393	-0.145342	0.0589926	-0.0707086	0.297164	0.109896	0.227298	0.0135331	0.114337	0.029188	0.504143	0.386272	0.483721	5.67554	6.14805	5.98557	6.40615	6.58663	6.62351	6.24344	6.51779	6.42301	6.11805	6.19895	6.28358	6.18214	6.24619	6.51462	5.83442	6.20339	6.08547	6.37995	6.61233
P22695	UQCRC2	P22695	Cytochrome b-c1 complex subunit 2, mitochondrial	Response to inhibition	0.00012693	0.0573383	v2.0;v1.0:ADPriboDB00000842;v1.0:ADPriboDB00001174;v1.0:ADPriboDB00011604	PARP11;PARP1;unspecified	unspecified	Mass Spectrometry;unspecified	HEK 293T;unspecified;HEK 293 and HeLa;SK-N-SH	unspecified	7.93153	-0.0488521	-0.17902	-0.101191	-0.322454	0.0128632	0.0410757	0.023345	-0.121734	-0.178913	-0.0898576	-0.0242861	-0.00813138	-0.0448664	-0.224884	-0.212071	-0.246661	7.9444	7.87142	7.63242	7.93104	7.80987	7.70649	7.90211	7.72951	7.57465	7.8098	7.65143	7.51922	7.87321	7.72113	7.52899	7.90725	7.82221	7.56421	8.04222	7.88464
P62241	RPS8	P62241	40S ribosomal protein S8	Both	0.000127304	0.000637388	v2.0;v1.0:ADPriboDB00001148;v1.0:ADPriboDB00002852;v1.0:ADPriboDB00006200;v1.0:ADPriboDB00008682;v1.0:ADPriboDB00011975	PARP1;PARP2 K469A;unspecified	unspecified	Mass Spectrometry;unspecified	MCF10A Cells;MDA-MB-468 Cells;HEK 293 and HeLa;HEK 293T;shPARG HCT116;unspecified	unspecified	10.2135	0.082281	0.141007	-0.209677	-0.232866	-0.0304263	-0.0320822	-0.0251568	0.0470608	0.0652589	0.0638568	0.0107375	0.0315336	0.0453942	0.254641	0.217303	0.197919	10.1831	9.97178	9.95552	10.3056	10.1101	10.0618	10.2296	9.97659	10.0073	10.2606	10.0691	10.0445	10.3558	10.1128	10.0885	10.2243	10.0354	10.0261	10.2458	10.0162
P51991	HNRNPA3	P51991	Heterogeneous nuclear ribonucleoprotein A3	Response to inhibition	0.000127546	0.792099	v2.0;v1.0:ADPriboDB00000957;v1.0:ADPriboDB00002835;v1.0:ADPriboDB00002981	unspecified;PARP1;PARP2 K469A	D13;unspecified	Autoradiography;Mass Spectrometry;unspecified	HeLa cells;MCF10A Cells;HEK 293 and HeLa;HEK 293T;U2OS	unspecified	8.02789	-0.0109153	-0.263925	0.826374	0.528831	-0.033829	-0.0825492	0.0280325	-0.246138	-0.290695	-0.222195	-0.0536774	0.0682057	0.0738174	-0.194205	-0.222811	-0.407505	7.99406	8.77171	8.58475	7.73308	8.57117	8.44938	7.80663	8.73373	8.65137	7.78175	8.56357	8.33453	7.81248	8.65594	8.44387	7.97421	8.92247	8.63054	7.86621	8.75814
O00622	CYR61	O00622	Protein CYR61	Response to inhibition	0.000129493	0.811893							7.95635	-0.00737718	0.195989	0.694452	0.177873	-0.0222769	0.00605494	-0.0440904	0.170195	0.20012	0.239784	-0.0235656	0.0603983	0.0234797	0.267626	0.125405	0.172805	7.93407	8.65686	8.09013	7.86868	8.5758	8.01131	7.9087	8.48306	8.02159	8.12654	8.85092	8.37401	7.9311	8.5605	8.04934	7.93278	8.7112	8.1577	7.93634	8.60317
O00231	PSMD11	O00231	26S proteasome non-ATPase regulatory subunit 11	Response to inhibition	0.000130721	0.0145761							8.02322	0.0660163	0.179425	-0.149539	0.196061	0.0162305	0.0304771	-0.0433762	0.112473	0.056389	0.171364	-0.0220375	-0.00300931	0.0217154	0.252184	0.274993	0.209147	8.03945	7.90416	8.17591	8.10174	7.95489	8.23996	8.08569	8.0377	8.33017	8.13569	7.93007	8.39065	7.95882	7.92989	8.2883	8.00118	7.87067	8.241	8.06578	8.00261
Q9ULW0	TPX2	Q9ULW0	Targeting protein for Xklp2	Both	0.000139216	0.000282557	v2.0;v1.0:ADPriboDB00001877	unspecified;PARP1	K305;D259;K357 ;unspecified	Autoradiography;Mass Spectrometry;unspecified	HeLa cells;HEK 293 and HeLa	unspecified;1 mM H2O2	7.84865	-0.105948	0.162835	0.111705	-0.361062	-0.00121994	0.0374935	0.00252753	0.30335	0.249097	0.253904	-0.00571138	-0.011395	-0.0216947	0.0292525	0.0504755	0.0909342	7.84743	7.99785	7.49012	7.84873	8.02187	7.53512	7.91693	7.96585	7.54671	8.152	8.20946	7.7415	8.06154	8.21473	7.66387	7.84294	7.94896	7.4659	7.9527	8.06714
P62277	RPS13	P62277	40S ribosomal protein S13	Both	0.000140635	0.000298331	v2.0;v1.0:ADPriboDB00001004;v1.0:ADPriboDB00011969	PARP1;PARP10;unspecified	unspecified	Mass Spectrometry;unspecified	MDA-MB-468 Cells;HEK 293T cells;HEK 293 and HeLa;unspecified	unspecified	6.93806	0.151502	0.234154	-0.189535	0.162457	-0.0723484	0.0319318	0.055916	0.0793842	0.0876606	0.0809096	-0.000886756	0.0450085	-0.059621	0.462158	0.303707	0.391103	6.86571	6.78046	7.15644	6.89734	6.75015	7.18388	6.96088	6.76894	7.1723	7.01745	6.83619	7.18143	7.12154	7.01368	7.317	6.93718	6.79354	7.0409	6.66215	6.43967
P04075	ALDOA	P04075;P05062	Fructose-bisphosphate aldolase A	Both	0.0001437	0.00815088	v2.0;v1.0:ADPriboDB00001576	PARP11;PARP1	unspecified	Mass Spectrometry;unspecified	HEK 293T;HEK 293 and HeLa	unspecified	11.9917	0.04212	-0.102364	0.0758891	-0.00985811	-0.000560008	0.00594502	0.0232723	-0.134153	-0.152325	-0.146974	-0.00813204	-0.0030686	-0.0174567	-0.061883	-0.0552798	-0.0635697	11.9911	12.0735	12.0051	11.8157	11.8981	11.8237	11.8381	11.9091	11.8494	11.8575	11.9153	11.8349	11.8162	11.8594	11.8041	11.9836	12.0645	11.9644	11.8615	11.9731
P23284	PPIB	P23284	Peptidyl-prolyl cis-trans isomerase B	Both	0.000153265	0.000413702	v2.0;v1.0:ADPriboDB00001780;v1.0:ADPriboDB00012055	PARP3;PARP1;unspecified	56;84;122;178;207;209;217;unspecified	Mass Spectrometry;unspecified	unspecified;HEK 293 and HeLa	unspecified	10.4182	-0.092835	-0.1479	-0.280312	-0.106836	-0.0277262	0.00605388	0.0620599	-0.0640792	-0.052506	-0.0486085	0.0398495	-0.0202765	-0.0599606	-0.243843	-0.22907	-0.24929	10.3905	10.144	10.3735	10.4769	10.2297	10.3831	10.4518	10.1648	10.4165	10.3541	10.0854	10.2628	10.5265	10.1955	10.3526	10.4581	10.1176	10.2514	10.4985	10.2501
Q8WXX5	DNAJC9	Q8WXX5	DnaJ homolog subfamily C member 9	Response to inhibition	0.000153619	0.891909	v2.0;v1.0:ADPriboDB00001252;v1.0:ADPriboDB00006152;v1.0:ADPriboDB00006195	PARP1;PARP3;unspecified	112;118;unspecified	Mass Spectrometry;unspecified	unspecified;HEK 293 and HeLa;shPARG HCT116	unspecified	8.32632	-0.00541963	-0.236679	0.330439	0.317529	-0.057853	-0.0207995	-0.0332527	-0.278962	-0.1813	-0.233516	-0.0108169	0.0637417	0.0589804	-0.125726	-0.335	-0.26557	8.26847	8.63596	8.61059	8.10265	8.53045	8.50842	8.20005	8.4667	8.52637	8.04736	8.47546	8.41033	8.1496	8.61562	8.60033	8.3155	8.7205	8.70283	8.34509	8.7545
Q9BRA2	TXNDC17	Q9BRA2	Thioredoxin domain-containing protein 17	Response to inhibition	0.000154644	0.982345							7.04596	0.000890661	0.247216	0.170678	-0.250861	-0.0629617	0.0721838	0.00706749	0.301851	0.240342	0.196784	0.0737578	-0.047616	-0.0424314	0.181785	0.229523	0.333013	6.983	7.28882	6.80216	7.31692	7.39988	7.11278	7.24483	7.41508	7.08814	7.34781	7.45698	6.99188	7.29478	7.36348	6.9789	7.11972	7.16902	6.75267	7.3156	7.46107
P63000;P60763	RAC1;RAC3	P63000;P60763	Ras-related C3 botulinum toxin substrate 1;Ras-related C3 botulinum toxin substrate 3	Response to inhibition	0.000157174	0.743708	v1.0:ADPriboDB00003127;v1.0:ADPriboDB00012074	unspecified	unspecified	unspecified	U2OS;unspecified	unspecified	7.95481	-0.0093995	-0.180751	0.419064	0.317536	-0.0167245	0.0482959	0.0628399	-0.191376	-0.175748	-0.146932	-0.000262507	-0.0372397	-0.0569092	-0.15314	-0.196811	-0.220502	7.93808	8.42217	8.33519	7.71782	8.10538	7.9999	7.63509	8.10223	8.04134	7.76343	8.19813	8.12541	7.74123	8.11899	8.12538	7.95455	8.33663	8.21544	7.83323	8.23461
P30050	RPL12	P30050	60S ribosomal protein L12	Response to inhibition	0.000158335	0.0164552	v1.0:ADPriboDB00001118;v1.0:ADPriboDB00011548	PARP1;unspecified	unspecified	unspecified	HEK 293 and HeLa;SK-N-SH	unspecified	10.0117	-0.0897821	0.244729	-0.312118	-0.0810061	0.0792137	0.0573899	0.0920818	0.317071	0.292135	0.394328	-0.0986833	-0.0142552	-0.115747	0.191857	0.154189	0.118796	10.091	9.75701	10.0228	10.121	9.82063	10.015	10.0697	9.92878	10.0292	10.3288	9.99176	10.3251	10.2038	9.86008	10.1014	9.91306	9.68537	9.81499	9.98271	9.81213
Q14978	NOLC1	Q14978	Nucleolar and coiled-body phosphoprotein 1	Response to inhibition	0.000158924	0.894133	v2.0;v1.0:ADPriboDB00001413	PARP1;PARP2;PARP3	631;635;657;632;30;633;unspecified	Mass Spectrometry;unspecified	unspecified;HEK 293 and HeLa	unspecified	6.5215	0.00731325	0.325235	-0.100657	-1.2245	0.0492466	0.0093079	0.0590662	0.310336	0.225305	0.418126	-0.0680363	-0.0427055	-0.00687889	0.358925	0.458563	0.180158	6.57075	6.43015	5.35606	6.77056	6.73888	5.49257	6.83529	6.80326	5.795	6.83183	6.64615	5.71512	6.99455	6.89672	5.76528	6.45346	6.37814	5.29012	6.59708	6.54054
O75683	SURF6	O75683	Surfeit locus protein 6	Response to inhibition	0.000165422	0.384791							3.26208	-0.0728112	0.569022	-1.908	0.00890305	0.0908449	0.11914	-0.0234879	0.505116	0.650728	0.769654	0.0339388	-0.134125	-0.0863105	0.508143	0.5023	0.478188	3.35292	1.47321	3.24749	3.30833	2.27144	3.15366	3.60962	1.78916	3.40083	3.76719	2.0048	4.04063	3.711	1.42951	3.6273	3.29602	1.21995	3.18467	2.93277	1.06561
Q69YH5	CDCA2	Q69YH5	Cell division cycle-associated protein 2	Both	0.000168467	0.000196303	v2.0;v1.0:ADPriboDB00007740;v1.0:ADPriboDB00010733	unspecified	S556 ;unspecified	Mass Spectrometry;unspecified	HeLa cells;shPARG HCT116	1 mM H2O2;unspecified	7.32571	-0.110991	-0.159673	0.427344	0.501392	-0.00438668	0.0257343	-0.0205532	-0.019945	-0.0596184	-0.0664821	-0.0198404	-0.0094565	0.0285025	-0.275173	-0.276005	-0.260812	7.32132	7.77879	7.80655	7.49985	7.87114	7.93188	7.35441	7.61429	7.80709	7.30576	7.69343	7.76062	7.41991	7.81409	7.88926	7.30587	7.74359	7.8556	7.47854	7.82891
P61247	RPS3A	P61247	40S ribosomal protein S3a	Response to inhibition	0.000171245	0.0823081	v2.0;v1.0:ADPriboDB00001009;v1.0:ADPriboDB00002848;v1.0:ADPriboDB00011539;v1.0:ADPriboDB00011939;v1.0:ADPriboDB00011972	unspecified;PARP1;PARP2 K469A	D60;unspecified	Autoradiography;Mass Spectrometry;unspecified	HeLa cells;HEK 293 and HeLa;HEK 293T;SK-N-SH;HeLa;unspecified	unspecified;1 mM H2O2;250 uM H2O2	10.1296	0.0332167	-0.129892	0.130622	-0.15713	0.0264829	0.0376953	0.0194694	-0.168506	-0.149408	-0.171413	-0.026417	-0.0418148	-0.0154158	-0.0913439	-0.106257	-0.0924249	10.1561	10.2979	9.99195	9.85861	10.0052	9.70984	9.93956	9.99809	9.74388	9.96111	10.1108	9.80107	9.97545	10.0753	9.81577	10.1032	10.2184	9.95707	10.0724	10.1132
P52209	PGD	P52209	6-phosphogluconate dehydrogenase, decarboxylating	Both	0.000172503	0.00470106							9.77986	0.0715088	-0.155615	0.395323	0.246387	-0.0430352	-0.0432486	-0.0325772	-0.206459	-0.205615	-0.269296	0.0320821	0.0290535	0.0577254	-0.0938169	-0.0914195	-0.067081	9.73683	10.1319	9.99367	9.54449	9.91016	9.79375	9.5002	9.89224	9.74381	9.5734	9.96957	9.75695	9.54286	9.88784	9.72348	9.81195	10.2042	10.084	9.66853	10.1042
Q86Y82	STX12	Q86Y82	Syntaxin-12	Response to inhibition	0.000175773	0.123356							4.35699	0.0786546	0.348314	1.0593	-0.113198	-0.0126806	-0.0598916	0.00700878	0.282033	0.373945	0.153	0.0784147	-0.0353839	0.0225325	0.348861	0.417958	0.514086	4.34431	5.3564	4.2508	4.64089	5.47704	4.5185	4.68952	5.44997	4.42368	4.63902	5.79024	4.39679	4.66212	5.49291	4.52149	4.4354	5.38091	4.26632	4.49848	5.40556
O75643	SNRNP200	O75643;Q86VH2;REV__Q9Y617	U5 small nuclear ribonucleoprotein 200 kDa helicase	Response to inhibition	0.000175921	0.857856	v1.0:ADPriboDB00001160;v1.0:ADPriboDB00002912;v1.0:ADPriboDB00011788	PARP1;PARP2 K469A;unspecified	unspecified	unspecified	HEK 293 and HeLa;HEK 293T;SK-N-SH	unspecified	9.43849	0.00375865	-0.126445	0.342506	0.548557	-0.00497609	-0.00437571	-0.0258739	-0.165238	-0.109395	-0.115976	0.0221678	-0.00416084	0.0172188	-0.104843	-0.134957	-0.128258	9.43352	9.77662	9.96118	9.36505	9.72345	9.91799	9.36082	9.68882	10.0085	9.27326	9.6716	9.87108	9.34641	9.71263	9.96332	9.46066	9.77684	10.0043	9.37771	9.66761
P08238	HSP90AB1	P08238;Q58FF7;Q58FF8	Heat shock protein HSP 90-beta	Response to inhibition	0.000186369	0.337586	v2.0;v1.0:ADPriboDB00000962	unspecified;PARP1	unspecified	Mass Spectrometry;unspecified	HeLa cells;HEK 293 and HeLa	62.5 uM H2O2;unspecified	13.523	0.0171095	0.120216	-0.126836	-0.0939307	-0.0233759	-0.0392314	-0.0333062	0.109065	0.11462	0.0856341	0.0255435	0.0361429	0.0342271	0.129199	0.1289	0.153876	13.4996	13.3569	13.3958	13.608	13.5188	13.5461	13.6996	13.6149	13.6189	13.6321	13.5108	13.5147	13.6398	13.505	13.5703	13.5486	13.4323	13.4633	13.6704	13.5066
O95466	FMNL1	O95466	Formin-like protein 1	Response to inhibition	0.000189981	0.205963							5.79437	0.0539562	-0.289106	1.38778	1.2446	0.0211718	-0.10937	0.0551391	-0.309862	-0.340546	-0.37878	-0.00513992	-0.0355893	0.0737888	-0.284382	-0.092707	-0.328361	5.81554	7.07278	7.09411	5.74883	7.03715	6.86027	5.64009	7.09892	6.90935	5.48451	6.8416	6.6602	5.79533	6.95276	6.7772	5.78923	7.14656	7.11276	5.83217	7.15135
Q6Y7W6	GIGYF2	Q6Y7W6	PERQ amino acid-rich with GYF domain-containing protein 2	Response to inhibition	0.000190596	0.156729							5.79973	0.0508765	0.24349	0.810422	0.479404	0.0103862	0.0200854	0.0165431	0.215024	0.0987982	0.264018	-0.0486461	0.0156078	-0.0139763	0.310216	0.352489	0.220395	5.81011	6.63024	6.29568	5.98693	6.71892	6.53107	5.91835	6.88367	6.58217	6.01475	6.70895	6.54315	6.00615	6.68953	6.49904	5.75108	6.62576	6.26516	5.89981	6.72544
Q13045	FLII	Q13045	Protein flightless-1 homolog	Response to inhibition	0.000202621	0.406118							9.8302	0.0228819	-0.182538	-0.0711695	-0.0726016	-0.0826461	-0.0238198	-0.0579816	-0.21385	-0.204225	-0.198184	0.0450212	0.0510051	0.0684212	-0.1136	-0.188036	-0.177331	9.74756	9.73521	9.69962	9.76411	9.67476	9.7062	9.65583	9.68347	9.7068	9.61635	9.55481	9.55942	9.62789	9.62667	9.62283	9.87522	9.81004	9.82602	9.80018	9.7567
Q15738	NSDHL	Q15738	Sterol-4-alpha-carboxylate 3-dehydrogenase, decarboxylating	Both	0.000202804	2.27917e-06	v2.0;v1.0:ADPriboDB00002769	PARP10;PARP2 K469A	unspecified	Mass Spectrometry;unspecified	HEK 293T;HEK 293T cells	unspecified	8.29211	0.209549	0.18478	0.0125124	-0.394184	0.0542181	-0.00670093	0.0577355	0.0067419	-0.0462012	-0.0348456	-0.0352966	0.00728003	-0.0772361	0.343897	0.415183	0.423907	8.34632	8.29792	7.95566	8.21337	8.21654	7.84225	8.07237	8.12233	7.73871	8.29885	8.25842	7.86308	8.14089	8.14551	7.77231	8.25681	8.3119	7.82068	8.20833	8.20329
P17693	HLA-G	P17693	HLA class I histocompatibility antigen, alpha chain G	Response to inhibition	0.000211234	0.0118335							6.33016	0.135889	0.337031	-0.8593	-1.22191	0.0803084	0.0295761	-0.0142797	0.234267	0.0670165	0.302143	-0.039445	-0.0523093	-0.00385038	0.398933	0.62978	0.390049	6.41047	5.50044	5.09397	6.46085	5.57791	5.29436	6.50444	5.44468	5.40592	6.56443	5.53788	5.41039	6.61606	5.72977	5.35833	6.29072	5.41855	5.1044	6.44146	5.63198
Q15819	UBE2V2	Q15819	Ubiquitin-conjugating enzyme E2 variant 2	Response to inhibition	0.000211254	0.237511	v1.0:ADPriboDB00008548;v1.0:ADPriboDB00009527;v1.0:ADPriboDB00009552	unspecified	unspecified	unspecified	shPARG HCT116	unspecified	8.95552	0.0372582	0.211542	-0.142191	-0.147758	0.0442767	-0.100359	-0.061117	0.113156	0.166061	0.243633	0.0435006	0.0517138	0.0219846	0.22215	0.305667	0.218583	8.9998	8.71297	8.74664	9.19594	9.01101	9.01251	9.24358	8.97511	9.0321	9.06868	8.97939	9.05139	9.22438	9.00431	9.02215	8.99902	8.86504	8.82975	9.15291	9.02594
P61978	HNRNPK	P61978	Heterogeneous nuclear ribonucleoprotein K	Response to inhibition	0.00021137	0.577776	v2.0;v1.0:ADPriboDB00001069;v1.0:ADPriboDB00002711;v1.0:ADPriboDB00005277;v1.0:ADPriboDB00005312;v1.0:ADPriboDB00005471;v1.0:ADPriboDB00011660	PARP3;PARP1;PARP2 K469A;unspecified	29;30;429;433;unspecified	Mass Spectrometry;unspecified	unspecified;MCF10A Cells;HEK 293 and HeLa;HEK 293T;shPARG HCT116;SK-N-SH	unspecified	10.5338	0.0114121	0.131934	0.177648	0.119007	0.0127912	0.0376869	0.0468888	0.108421	0.120698	0.132448	-0.0244909	-0.0314091	-0.0414669	0.167147	0.136893	0.125999	10.5466	10.7492	10.6997	10.6354	10.7559	10.7006	10.6333	10.8041	10.6946	10.6423	10.8322	10.7853	10.6011	10.7789	10.7576	10.5094	10.6801	10.6114	10.633	10.7982
Q9BQ52	ELAC2	Q9BQ52;REV__Q6ZSC3;Q8TC71	Zinc phosphodiesterase ELAC protein 2	Response to inhibition	0.000213886	0.577725	v1.0:ADPriboDB00002833	PARP2 K469A	unspecified	unspecified	HEK 293T	unspecified	6.13104	0.0189122	-0.218089	0.380552	0.778441	-0.037965	0.034549	-0.0728459	-0.250973	-0.281125	-0.178905	0.0218951	0.0261803	0.0281865	-0.169135	-0.215782	-0.212613	6.09307	6.54614	6.83663	6.03324	6.27623	6.70982	5.90375	6.22705	6.6279	5.88007	6.23046	6.73057	5.82751	6.23232	6.6951	6.15293	6.53777	6.93767	5.9416	6.47765
Q71U36;Q13748;Q6PEY2	TUBA1A;TUBA3C;TUBA3E	Q71U36;Q13748;Q6PEY2	Tubulin alpha-1A chain;Tubulin alpha-3C/D chain;Tubulin alpha-3E chain	Response to inhibition	0.000215637	0.0772436	v1.0:ADPriboDB00000700	unspecified	unspecified	unspecified	HL-60	unspecified	12.4695	0.0359213	0.134189	-0.218917	0.0203647	-0.0422607	-0.0198095	-0.0553095	0.0955071	0.104795	0.0945017	0.0413847	0.0389224	0.0370727	0.173747	0.144471	0.192113	12.4272	12.2307	12.4345	12.4646	12.2543	12.4854	12.4271	12.2222	12.4641	12.565	12.3553	12.5843	12.4876	12.2387	12.4917	12.5109	12.2895	12.5269	12.5634	12.3229
P68371	TUBB4B	P68371;Q3ZCM7	Tubulin beta-4B chain	Response to inhibition	0.000216965	0.645623	v2.0;v1.0:ADPriboDB00001543;v1.0:ADPriboDB00011784	PARP3;PARP1;unspecified	70;unspecified	Mass Spectrometry;unspecified	unspecified;HEK 293 and HeLa;SK-N-SH	unspecified	12.79	-0.0111642	0.153274	-0.184328	-0.0791469	-0.044106	-0.045298	-0.0675834	0.159816	0.172572	0.160926	0.0564317	0.035336	0.0652196	0.134406	0.143937	0.147985	12.7459	12.5603	12.6432	12.8961	12.6913	12.7803	12.9	12.7225	12.8202	12.9498	12.7782	12.8718	12.8607	12.7268	12.768	12.8464	12.641	12.776	12.9479	12.7502
Q9BX40	LSM14B	Q9BX40	Protein LSM14 homolog B	Response to inhibition	0.000222208	0.393821	v2.0	unspecified	K340	Autoradiography	HeLa cells	unspecified	4.72458	-0.0332545	0.255541	1.20295	2.10786	-0.108639	0.0555907	0.0347728	0.350121	0.260662	0.255603	-0.0168259	0.0115307	0.0235705	0.286425	0.183298	0.197135	4.61595	5.98313	6.86722	4.95602	6.06447	7.03084	5.06583	6.1454	7.01364	5.07471	6.1882	7.08805	5.13341	6.15646	6.98917	4.70776	5.93907	6.85601	4.97982	6.03697
P63261;P60709	ACTG1;ACTB	P63261;P60709;Q562R1	Actin, cytoplasmic 2;Actin, cytoplasmic 2, N-terminally processed;Actin, cytoplasmic 1;Actin, cytoplasmic 1, N-terminally processed	Response to inhibition	0.000225316	0.0504779	v1.0:ADPriboDB00000213;v1.0:ADPriboDB00001181;v2.0;v1.0:ADPriboDB00000480;v1.0:ADPriboDB00000936;v1.0:ADPriboDB00005523;v1.0:ADPriboDB00009336;v1.0:ADPriboDB00009597;v1.0:ADPriboDB00001571;v1.0:ADPriboDB00004658;v1.0:ADPriboDB00004813;v1.0:ADPriboDB00005858	Botulinum toxin;PARP1;PARP3;unspecified	unspecified;101	unspecified;Mass Spectrometry	Y-1;HEK 293 and HeLa;unspecified;ZR-75-1 Cells;HL-60;shPARG HCT116;T-47D Cells	unspecified	14.7196	-0.04624	-0.153274	-0.636798	-0.815703	-0.0583304	-0.054304	-0.0460215	-0.0940676	-0.103828	-0.123207	0.0419627	0.0714673	0.0452258	-0.196113	-0.219884	-0.182546	14.6613	14.0285	13.8579	14.7278	14.0639	13.8751	14.7319	14.0467	13.8906	14.6255	13.979	13.7807	14.6435	13.9763	13.8003	14.7615	14.1543	13.9491	14.8331	14.1508
P13693	TPT1	P13693;Q9HAU6;Q56UQ5	Translationally-controlled tumor protein	Response to inhibition	0.000226974	0.147984	v1.0:ADPriboDB00002065	PARP14	unspecified	unspecified	U2OS and HeLa	unspecified	8.90779	0.0837418	-0.383558	-1.86956	-0.789231	-0.0243603	-0.126696	0.153256	-0.404682	-0.380055	-0.617161	0.0200092	-0.127804	0.105595	-0.358082	-0.13256	-0.408806	8.88343	6.91154	8.27182	8.92587	6.87624	8.19362	8.67209	7.00974	8.08768	8.50311	6.65818	7.5014	8.8129	6.8795	7.95264	8.9278	6.91043	8.22416	8.92004	6.96082
Q66PJ3	ARL6IP4	Q66PJ3	ADP-ribosylation factor-like protein 6-interacting protein 4	Response to inhibition	0.000229164	0.250904	v2.0	PARP1;PARP2;PARP3	336;337;338;391;376;392;345;346	Mass Spectrometry	unspecified	unspecified	6.85017	0.0499649	0.288481	-0.256622	-0.0555524	-0.0927397	-0.0348807	0.0165836	0.197548	0.328047	0.189953	0.0108144	-0.0284922	0.128715	0.461339	0.312287	0.241711	6.75743	6.55866	6.8112	6.96872	6.63705	6.88633	6.99527	6.73117	6.93529	7.04771	6.92159	6.98457	7.17693	6.97714	7.04385	6.86098	6.56505	6.92333	6.70793	6.47036
Q01844	EWSR1	Q01844	RNA-binding protein EWS	Response to inhibition	0.000230201	0.973801	v2.0;v1.0:ADPriboDB00001660;v1.0:ADPriboDB00003237;v1.0:ADPriboDB00003320;v1.0:ADPriboDB00003379;v1.0:ADPriboDB00003431;v1.0:ADPriboDB00003507;v1.0:ADPriboDB00003603;v1.0:ADPriboDB00003652;v1.0:ADPriboDB00003772;v1.0:ADPriboDB00003892;v1.0:ADPriboDB00004026;v1.0:ADPriboDB00004240;v1.0:ADPriboDB00004247;v1.0:ADPriboDB00004349;v1.0:ADPriboDB00004421;v1.0:ADPriboDB00004642;v1.0:ADPriboDB00004842;v1.…	PARP3;PARP1;unspecified	420;unspecified	Mass Spectrometry;unspecified	unspecified;MCF10A Cells;MDA-MB-231 Cells;MDA-MB-468 Cells;SUM159 Cells;MCF7 Cells;T-47D Cells;ZR-75-1 Cells;SK-BR-3 Cells;HEK 293 and HeLa;shPARG HCT116;shPARG HEK293T;shGFP HCT116;HeLa	unspecified	7.06758	-0.00120754	0.212401	0.351933	0.780794	-0.0936088	0.00423941	-0.0630566	0.213318	0.19731	0.230198	0.0358701	0.0309515	0.0856045	0.269223	0.192302	0.172056	6.97397	7.42376	7.78532	7.03634	7.62802	8.01054	7.22581	7.55352	7.97044	7.2809	7.61683	8.07857	7.14696	7.52962	8.0336	7.10345	7.45047	7.93398	7.29757	7.65817
Q13123	IK	Q13123	Protein Red	Response to inhibition	0.000233669	0.20644	v2.0	PARP1;unspecified	114;K534	Mass Spectrometry;Autoradiography	unspecified;HeLa cells	unspecified	6.52706	0.0385644	0.201499	0.0900207	0.172113	-0.0373965	0.0246175	0.0526725	0.234801	0.150076	0.103926	-0.0265356	-0.0103667	-0.00299117	0.232128	0.238671	0.24939	6.48966	6.6417	6.75184	6.59405	6.74176	6.84563	6.69912	6.80941	6.9191	6.76186	6.76715	6.8031	6.67628	6.7173	6.90617	6.50052	6.60671	6.69618	6.52325	6.81305
P04040	CAT	P04040	Catalase	Both	0.000236007	0.000330514							9.24515	-0.096073	-0.14137	0.208625	0.269186	-0.0234726	-0.0354436	-0.0326837	-0.038694	-0.0393704	-0.0578252	0.00998088	0.0140995	0.0675195	-0.230553	-0.222025	-0.25975	9.22168	9.41833	9.48165	9.12347	9.36242	9.36508	9.22642	9.48128	9.3897	9.20646	9.41441	9.45651	9.02049	9.34426	9.38529	9.25513	9.46788	9.58186	9.06904	9.35049
P62633	CNBP	P62633	Cellular nucleic acid-binding protein	Response to inhibition	0.000237766	0.0495083							3.76609	-0.108537	0.355494	1.14627	1.18998	0.0141887	0.0591476	0.0230749	0.483875	0.538765	0.369453	0.0612346	-0.11767	-0.0399757	0.15169	0.230745	0.358436	3.78028	4.97151	4.97915	4.22081	5.03075	5.20353	3.87687	5.0699	5.07836	4.24997	5.45112	5.32552	4.03612	5.15737	5.18645	3.82733	4.79469	4.9161	4.02184	4.91652
P61254;Q9UNX3	RPL26;RPL26L1	P61254;Q9UNX3;Q2PPJ7	60S ribosomal protein L26;60S ribosomal protein L26-like 1	Response to inhibition	0.000242638	0.0765735	v2.0;v1.0:ADPriboDB00002816;v1.0:ADPriboDB00011557;v1.0:ADPriboDB00011981;v1.0:ADPriboDB00000845;v1.0:ADPriboDB00001124	PARP10;PARP2 K469A;unspecified;PARP1	unspecified	Mass Spectrometry;unspecified	HEK 293T cells;HEK 293T;SK-N-SH;unspecified;HEK 293 and HeLa	unspecified	7.19801	0.0541728	0.198938	0.152085	0.0394975	-0.0764784	0.000314453	-0.0255096	0.184739	0.155916	0.0936408	0.0575584	0.0279153	0.0161998	0.232057	0.213731	0.313545	7.12153	7.35041	7.21199	7.13281	7.22273	7.25888	7.1427	7.25464	7.13516	7.38275	7.50601	7.33114	7.45669	7.56268	7.4436	7.25556	7.37801	7.2537	6.92029	7.08416
P21796	VDAC1	P21796	Voltage-dependent anion-selective channel protein 1	Response to inhibition	0.000242638	0.103507	v1.0:ADPriboDB00001175;v1.0:ADPriboDB00002915;v1.0:ADPriboDB00011881;v1.0:ADPriboDB00012102	PARP1;PARP2 K469A;unspecified	unspecified	unspecified	HEK 293 and HeLa;HEK 293T;HeLa;unspecified	unspecified	9.6528	0.0394491	-0.158274	-0.0903973	-0.179814	0.0202075	-0.015187	-0.000244267	-0.186343	-0.237033	-0.169792	-0.0538696	0.0078359	0.0412575	-0.0965424	-0.0721633	-0.187769	9.67301	9.54722	9.47274	9.55582	9.53463	9.44679	9.57793	9.51358	9.40534	9.46646	9.32537	9.3032	9.45996	9.40111	9.43364	9.59893	9.57024	9.51425	9.70463	9.63912
Q13310	PABPC4	Q13310	Polyadenylate-binding protein 4	Response to inhibition	0.000242638	0.323715	v1.0:ADPriboDB00000984;v1.0:ADPriboDB00011911	PARP1;unspecified	unspecified	unspecified	HEK 293 and HeLa;HeLa	unspecified	9.52399	-0.0209949	-0.138969	0.292621	0.526106	-0.00502554	0.00583714	-0.0218005	-0.118935	-0.160014	-0.0749721	-0.00335905	0.0574259	-0.0330779	-0.150617	-0.181186	-0.148086	9.51896	9.82245	10.0283	9.37226	9.65047	9.89647	9.4211	9.67154	9.94586	9.40506	9.6566	9.97512	9.37104	9.66921	9.92885	9.52063	9.87404	10.017	9.53679	9.85868
P53367	ARFIP1	P53367	Arfaptin-1	Response to inhibition	0.000248897	0.474269							5.91208	0.0241492	0.216372	1.32103	1.04016	-0.0608938	0.0167652	0.0709834	0.145937	0.222903	0.207829	0.0504315	-0.0173981	-0.0598883	0.29727	0.210474	0.213821	5.85119	7.24988	7.02322	6.04143	7.38866	7.11657	5.865	6.9815	6.85022	6.05802	7.45601	7.16007	6.07857	7.35898	7.16201	5.96251	7.21571	6.89235	5.90379	7.16271
O14964	HGS	O14964	Hepatocyte growth factor-regulated tyrosine kinase substrate	Both	0.000253689	0.00019626							5.97707	0.167304	0.228951	0.340736	-0.58487	-0.035544	0.0607655	-0.0341957	0.0426172	0.0219539	0.120369	0.0647924	-0.0344373	-0.0213809	0.386037	0.40962	0.39311	5.94152	6.37857	5.358	6.10851	6.41031	5.57835	6.13224	6.42829	5.30931	6.01969	6.33976	5.51257	6.08417	6.41586	5.41386	6.04186	6.28337	5.37082	5.98661	6.39717
P57088	TMEM33	P57088	Transmembrane protein 33	Response to inhibition	0.000256173	0.338632	v2.0;v1.0:ADPriboDB00002909	PARP10;PARP2 K469A	unspecified	Mass Spectrometry;unspecified	HEK 293T;HEK 293T cells	unspecified	5.89607	0.0361532	-0.244952	0.557937	0.79766	0.011656	0.0994877	0.0303679	-0.200768	-0.327212	-0.315335	-0.0526957	-0.0645845	-0.0242313	-0.248096	-0.197594	-0.180705	5.90773	6.55349	6.7241	5.42159	6.03832	6.34725	5.44122	6.04494	6.34864	5.6953	6.12679	6.3784	5.60216	6.12965	6.33692	5.84337	6.38942	6.6695	5.64909	6.21564
P21589	NT5E	P21589	5-nucleotidase	Both	0.000263355	0.000518867							4.02908	0.295868	0.454358	-1.11136	0.0815658	-0.0203381	-0.138915	-0.0943074	0.260207	0.0528117	0.16245	0.0486302	0.122915	0.0820156	0.620217	0.871905	0.758558	4.00874	2.77881	4.01634	4.16148	2.85621	4.33394	4.03091	3.28721	4.20478	4.28928	2.97053	4.27309	4.35933	3.04474	4.40924	4.07771	3.04064	4.19266	3.90377	2.68056
Q9NTK5	OLA1	Q9NTK5	Obg-like ATPase 1	Both	0.000264552	0.0046755	v1.0:ADPriboDB00001758	PARP1	unspecified	unspecified	HEK 293 and HeLa	unspecified	9.08028	0.0838511	-0.173161	0.00476858	-0.229109	-0.0731621	-0.0354342	-0.0157136	-0.24888	-0.28291	-0.239245	0.0442436	0.0206206	0.0594458	-0.068523	-0.048598	-0.150809	9.00712	9.04961	8.83546	8.98692	8.99801	8.787	8.75318	8.82807	8.51032	8.8314	8.80214	8.61193	8.86036	8.90287	8.73783	9.12452	9.10567	8.91062	9.08989	9.17353
P21333	FLNA	P21333	Filamin-A	Both	0.000266195	0.00491607	v1.0:ADPriboDB00001277;v1.0:ADPriboDB00011649	PARP1;unspecified	unspecified	unspecified	HEK 293 and HeLa;SK-N-SH	unspecified	14.2297	-0.0481586	-0.100218	0.054333	0.128175	-0.0264123	-0.0177414	-0.0269798	-0.0499981	-0.0547746	-0.0514048	0.0218196	0.0332933	0.0160207	-0.145845	-0.161213	-0.138072	14.2033	14.2663	14.3309	14.1805	14.2814	14.3458	14.2144	14.2875	14.3584	14.1797	14.2293	14.3065	14.1576	14.2045	14.2988	14.2515	14.3173	14.3739	14.1585	14.2521
P31942	HNRNPH3	P31942	Heterogeneous nuclear ribonucleoprotein H3	Response to inhibition	0.000273851	0.0166739	v1.0:ADPriboDB00001068;v1.0:ADPriboDB00012025	PARP1;unspecified	unspecified	unspecified	HEK 293 and HeLa;unspecified	unspecified	8.54658	-0.0558039	0.142854	0.101356	-0.166046	0.00626728	0.0434423	0.0376946	0.209901	0.182343	0.203731	-0.00651288	-0.0351613	-0.04573	0.0760535	0.0950844	0.0900134	8.55284	8.69138	8.41823	8.71426	8.77459	8.5798	8.65405	8.82046	8.49876	8.75648	8.83028	8.58426	8.76857	8.83634	8.64852	8.54006	8.61277	8.3348	8.66358	8.70796
O95347	SMC2	O95347	Structural maintenance of chromosomes protein 2	Response to inhibition	0.00028284	0.107886	v2.0;v1.0:ADPriboDB00011770	PARP3;unspecified	202;unspecified	Mass Spectrometry;unspecified	unspecified;SK-N-SH	unspecified	9.58526	0.0371401	-0.148308	0.464913	0.505537	-0.0341116	-0.0517495	-0.0425483	-0.207205	-0.181974	-0.167165	0.0291391	0.0548774	0.044393	-0.0844383	-0.117769	-0.131296	9.55115	9.99842	10.0482	9.45879	9.91715	9.9797	9.47184	9.89965	9.99452	9.37805	9.8682	9.92363	9.45402	10.0923	10.1608	9.6144	10.105	10.1352	9.52064	9.95545
Q8NC51	SERBP1	Q8NC51	Plasminogen activator inhibitor 1 RNA-binding protein	Both	0.000289512	0.0089431	v2.0;v1.0:ADPriboDB00002042;v1.0:ADPriboDB00002773;v1.0:ADPriboDB00010172;v1.0:ADPriboDB00011821;v1.0:ADPriboDB00012058	PARP10;PARP1;PARP3;unspecified;PARP14;PARP2 K469A	unspecified;403;398;401;E233;K329;D200;R210;S202	Mass Spectrometry;Autoradiography;unspecified	HEK 293T;unspecified;HeLa cells;HEK 293T cells;U2OS and HeLa;shPARG HEK293T;HeLa	unspecified;1 mM H2O2	8.75101	-0.088168	-0.20039	0.135438	0.297332	0.0198779	0.0900154	0.061987	-0.144873	-0.105782	-0.0860112	-0.0593528	-0.0666291	-0.0458984	-0.216432	-0.318384	-0.330857	8.77089	8.97647	9.11033	8.71137	8.91461	9.0864	8.66753	8.87757	9.05878	8.60614	8.78067	8.96233	8.74239	8.92295	9.12093	8.69166	8.81982	9.00245	8.72228	8.88905
Q9Y5B9	SUPT16H	Q9Y5B9	FACT complex subunit SPT16	Both	0.000294183	0.00285732	v2.0;v1.0:ADPriboDB00000594;v1.0:ADPriboDB00000649;v1.0:ADPriboDB00001019;v1.0:ADPriboDB00002871;v1.0:ADPriboDB00002953;v1.0:ADPriboDB00003625;v1.0:ADPriboDB00003820;v1.0:ADPriboDB00003847;v1.0:ADPriboDB00004672;v1.0:ADPriboDB00010196;v1.0:ADPriboDB00010206;v1.0:ADPriboDB00011888;v1.0:ADPriboDB00012014	PARP1;unspecified;PARP2 K469A	592;K513;R1029;R1036;R1014;unspecified	Mass Spectrometry;Autoradiography;unspecified	unspecified;HeLa cells;MCF10A Cells;T-47D Cells;HeLa and 293T;HeLa;HEK 293 and HeLa;HEK 293T;U2OS;shPARG HCT116;shPARG HEK293T	unspecified	9.66355	0.0713857	0.135506	0.0808943	-0.00955797	-0.0433979	-0.0199518	-0.0217899	0.0743415	0.0903486	0.0276694	0.0199703	0.00586371	0.0593057	0.220097	0.194751	0.205826	9.62015	9.72449	9.6322	9.70889	9.80424	9.72805	9.75866	9.76914	9.75354	9.73789	9.83479	9.68166	9.74756	9.84101	9.72654	9.68352	9.7503	9.71329	9.72172	9.81557
P78344	EIF4G2	P78344	Eukaryotic translation initiation factor 4 gamma 2	Response to inhibition	0.000294183	0.410064							7.90496	0.0206507	-0.158721	1.01175	0.506306	-0.00750732	-0.0588645	0.00486319	-0.162599	-0.134941	-0.240576	-0.00323397	0.0257125	0.0390301	-0.144102	-0.14935	-0.120759	7.89745	8.85784	8.41613	7.75237	8.70649	8.26949	7.72424	8.74451	8.23318	7.74236	8.78177	8.17069	7.70895	8.7793	8.21837	7.90173	8.94242	8.4503	7.77672	8.80841
Q9HDC9	APMAP	Q9HDC9	Adipocyte plasma membrane-associated protein	Both	0.000312987	0.0018455	v1.0:ADPriboDB00001211	PARP1	unspecified	unspecified	HEK 293 and HeLa	unspecified	5.27789	0.125748	0.222652	0.801861	1.85203	-0.0195606	0.0588886	-0.0480128	0.132469	0.0113744	0.146867	-0.00612267	-0.0185131	0.0333205	0.338518	0.393554	0.313129	5.25833	6.13864	7.08191	5.14609	6.09313	7.20904	5.34072	6.15222	7.18194	5.41036	6.09113	7.27679	5.27671	6.32845	7.32965	5.27177	6.06124	7.16325	5.3227	6.21876
P15954	COX7C	P15954	Cytochrome c oxidase subunit 7C, mitochondrial	Response to inhibition	0.000313977	0.885043							5.9751	0.00670788	-0.254236	0.179132	-0.143378	0.0852028	-0.0527901	-0.0472528	-0.315368	-0.198158	-0.269306	0.0442955	-0.0484873	0.0190319	-0.322602	-0.209037	-0.210946	6.06031	6.10144	5.78447	5.69301	5.81707	5.42927	5.69034	5.70358	5.51827	5.65973	5.95608	5.56242	5.82312	6.06499	5.52126	6.0194	6.10575	5.85076	5.73519	6.04113
O95373	IPO7	O95373	Importin-7	Both	0.000316046	8.35569e-08	v1.0:ADPriboDB00000881;v1.0:ADPriboDB00001699	unspecified;PARP1	unspecified	unspecified	MCF7;HEK 293 and HeLa	unspecified	9.51756	0.173208	0.104839	0.719637	0.636214	-0.02169	-0.00515084	0.0146082	-0.0659689	-0.0725715	-0.066567	0.0128746	0.00871313	-0.00935507	0.284462	0.278687	0.270992	9.49587	10.232	10.1684	9.52852	10.221	10.0915	9.59135	10.2463	10.1191	9.45159	10.1646	10.0872	9.45084	10.2072	10.0681	9.53044	10.2459	10.1444	9.57581	10.2737
O95232	LUC7L3	O95232	Luc7-like protein 3	Both	0.000318373	6.02566e-06	v2.0;v1.0:ADPriboDB00001346	PARP1	412;422;427;unspecified	Mass Spectrometry;unspecified	unspecified;HEK 293 and HeLa	unspecified	8.16968	-0.229037	-0.210862	-0.0314492	-0.258818	0.0169607	0.0344295	0.119171	0.0324697	0.0695092	-0.0474536	-0.0257885	-0.0769994	-0.0677734	-0.445365	-0.448663	-0.425667	8.18664	8.17266	8.03003	8.18036	8.22197	8.02577	8.21818	8.19358	7.94361	8.20215	8.20774	7.8634	8.37797	8.36729	8.05858	8.14389	8.06123	7.84309	8.23437	8.20974
Q13200	PSMD2	Q13200	26S proteasome non-ATPase regulatory subunit 2	Response to inhibition	0.000324098	0.278844							10.6431	0.0215753	-0.126575	-0.0541508	0.142714	-0.053953	-0.0159962	-0.027753	-0.132295	-0.163302	-0.148855	0.0308123	0.0487108	0.0181792	-0.0977145	-0.122563	-0.094722	10.5891	10.5729	10.758	10.4856	10.4146	10.633	10.4439	10.3788	10.6336	10.5108	10.4256	10.6369	10.4771	10.4016	10.6943	10.6739	10.6376	10.804	10.5569	10.5083
P78318	IGBP1	P78318	Immunoglobulin-binding protein 1	Both	0.000326075	0.00448786							4.02848	0.16348	0.327348	0.967313	1.66205	0.10739	-0.0703728	-0.107712	0.0292373	0.257004	0.205362	0.0496229	-0.00411892	0.0251906	0.468445	0.472183	0.531855	4.13587	4.92542	5.58281	4.03798	4.96684	5.91646	4.0966	5.01109	6.05094	4.05771	5.25279	5.89589	3.93241	5.18791	5.90471	4.0781	4.99167	5.71572	4.13832	4.90869
O43865;Q96HN2	AHCYL1;AHCYL2	O43865;Q96HN2	Putative adenosylhomocysteinase 2;Putative adenosylhomocysteinase 3	Both	0.000331949	0.00741058							4.94544	0.184924	0.400748	0.334091	0.73327	-0.185431	0.131643	0.0598348	0.164036	0.127325	0.356111	0.112054	-0.0656827	-0.0524182	0.710837	0.60821	0.437969	4.76	5.41117	5.73854	4.82275	5.40194	5.73363	5.07518	5.41583	5.53374	5.10947	5.40685	6.03482	5.32797	5.46678	5.73456	5.05749	5.21384	5.62629	5.13852	5.32071
P23526	AHCY	P23526	Adenosylhomocysteinase	Response to inhibition	0.000336913	0.0931702	v1.0:ADPriboDB00002861;v1.0:ADPriboDB00007709	PARP2 K469A;unspecified	unspecified	unspecified	HEK 293T;shPARG HCT116	unspecified	11.5755	0.0319426	-0.119358	-0.099581	-0.236522	-0.0411598	-0.0027968	-0.0353605	-0.154856	-0.132239	-0.166806	0.0217965	0.00935746	0.0481631	-0.0644958	-0.113037	-0.0847124	11.5344	11.4731	11.3036	11.4275	11.2986	11.1788	11.464	11.3557	11.2161	11.4207	11.3437	11.1722	11.38	11.2643	11.1876	11.5973	11.4853	11.3872	11.6171	11.4731
Q03135	CAV1	Q03135;P56539	Caveolin-1	Both	0.000341119	0.00208182							9.00031	-0.0712188	-0.127002	0.488788	0.455906	-0.016466	-0.0482788	0.0302963	-0.0574934	-0.0392017	-0.0706535	0.0265542	0.0251471	-0.0172529	-0.206598	-0.19167	-0.196393	8.98385	9.44082	9.48652	8.85014	9.3781	9.38049	8.9156	9.49347	9.44314	8.94282	9.4499	9.38557	8.90517	9.44517	9.38595	9.02687	9.51425	9.43897	8.74348	9.26729
P16152	CBR1	P16152	Carbonyl reductase [NADPH] 1	Response to inhibition	0.000349101	0.677832							7.20646	0.0146454	0.209249	-0.240377	0.641326	-0.0259856	0.0288453	-0.0572388	0.236369	0.208781	0.138661	-0.0158588	-0.0590828	0.129321	0.223974	0.239954	0.207755	7.18047	6.99493	7.79054	7.35839	7.18901	7.97074	7.24434	7.03828	7.90091	7.44283	7.17486	7.98644	7.28943	7.05733	7.93736	7.1906	6.907	7.9771	7.33083	7.06803
P11142	HSPA8	P11142;P54652	Heat shock cognate 71 kDa protein	Both	0.000354134	0.00386885	v2.0;v1.0:ADPriboDB00000512;v1.0:ADPriboDB00000963;v1.0:ADPriboDB00002568	unspecified;PARP1;PARP1 K903A	D53;unspecified	Autoradiography;Mass Spectrometry;unspecified	HeLa cells;MDA-MB-231 Cells;Mouse brain;HEK 293 and HeLa;HEK 293T	unspecified	12.9553	-0.0621008	0.120483	0.0539527	0.0108013	0.0129132	0.0223988	0.0677953	0.190603	0.191405	0.165742	-0.0251275	-0.0287276	-0.0492522	0.0625766	0.0558893	0.0566801	12.9682	13.0317	13.0339	13.0573	13.1089	13.0733	13.0793	13.1371	13.0829	13.1459	13.2007	13.1319	13.0262	13.1096	13.0544	12.9302	12.9805	12.9169	13.0603	13.1071
P22234	PAICS	P22234;REV__P51178	Multifunctional protein ADE2;Phosphoribosylaminoimidazole-succinocarboxamide synthase;Phosphoribosylaminoimidazole carboxylase	Response to inhibition	0.000359468	0.0284573	v1.0:ADPriboDB00001421;v1.0:ADPriboDB00011694	PARP1;unspecified	unspecified	unspecified	HEK 293 and HeLa;SK-N-SH	unspecified	10.1449	0.0584155	0.160633	0.170762	0.311721	-0.0518247	-0.0598734	-0.0605986	0.0950558	0.112767	0.0988306	0.0433768	0.0683447	0.0605752	0.234659	0.200028	0.22246	10.0931	10.2558	10.396	10.3074	10.3783	10.5401	10.2879	10.3815	10.5486	10.24	10.4285	10.5555	10.1983	10.3553	10.4931	10.1883	10.384	10.5172	10.2945	10.4033
Q9UBQ0	VPS29	Q9UBQ0	Vacuolar protein sorting-associated protein 29	Response to inhibition	0.000362858	0.964036							7.55295	0.00149874	-0.179795	-0.167869	-0.320267	-0.0291312	-0.0250447	0.00208435	-0.237834	-0.168352	-0.137697	0.0255148	0.00768856	0.0188882	-0.118141	-0.173883	-0.242867	7.52382	7.36004	7.23477	7.29347	7.18759	7.07503	7.31677	7.17839	6.95491	7.31512	7.21673	7.09499	7.27567	7.18408	6.94137	7.57847	7.39277	7.25157	7.46919	7.33012
Q04721	NOTCH2	Q04721	Neurogenic locus notch homolog protein 2;Notch 2 extracellular truncation;Notch 2 intracellular domain	Response to inhibition	0.000369004	0.091227	v2.0	PARP1	unspecified	Mass Spectrometry	MDA-MB-231 Cells	unspecified	3.91626	0.128718	0.473233	-0.392937	-1.26441	-0.066539	-0.022646	0.0077923	0.300451	0.347241	0.385855	-0.102392	0.049395	0.13439	0.814947	0.572476	0.41843	3.84972	3.50068	2.65965	4.04568	3.63157	2.88346	4.1584	3.47799	3.02231	4.21671	3.87057	3.03771	3.8526	3.53499	2.76507	3.81387	3.57272	2.78624	3.86616	3.45327
Q15813	TBCE	Q15813	Tubulin-specific chaperone E	Response to inhibition	0.000369004	0.118105							6.47628	0.0453844	0.181274	0.787467	0.392046	0.0342516	-0.00305898	0.0291527	0.101423	0.13015	0.176095	-0.0421769	-0.011766	-0.00640244	0.26905	0.247222	0.163702	6.51053	7.26069	6.89748	6.57097	7.27885	6.81199	6.57907	7.32843	6.85743	6.5777	7.3939	7.04442	6.72236	7.44326	7.03981	6.4341	7.25198	6.86193	6.63424	7.32179
Q9Y277	VDAC3	Q9Y277	Voltage-dependent anion-selective channel protein 3	Response to inhibition	0.000369099	0.960275	v1.0:ADPriboDB00001558;v1.0:ADPriboDB00011794;v1.0:ADPriboDB00011882	PARP1;unspecified	unspecified	unspecified	HEK 293 and HeLa;SK-N-SH;HeLa	unspecified	7.03891	0.00208594	0.227254	0.0497517	0.0593873	-0.0574119	-0.0470403	-0.0488891	0.191744	0.251786	0.231974	0.0422464	-0.0167453	0.12784	0.27793	0.266508	0.143583	6.9815	7.04162	7.04941	7.1633	7.212	7.30703	7.17281	7.19902	7.27089	7.23065	7.34045	7.33027	7.08484	7.21333	7.22372	7.08116	7.07192	7.22614	7.18951	7.26371
P11387	TOP1	P11387;Q969P6	DNA topoisomerase 1	Both	0.000382798	0.00554053	v2.0;v1.0:ADPriboDB00000211;v1.0:ADPriboDB00000355;v1.0:ADPriboDB00000468;v1.0:ADPriboDB00000491;v1.0:ADPriboDB00000564;v1.0:ADPriboDB00000648;v1.0:ADPriboDB00000905;v1.0:ADPriboDB00001023;v1.0:ADPriboDB00002004;v1.0:ADPriboDB00002072;v1.0:ADPriboDB00002968;v1.0:ADPriboDB00003544;v1.0:ADPriboDB00003553;v1.0:ADPriboDB00003647;v1.0:ADPriboDB00003685;v1.0:ADPriboDB00003691;v1.0:ADPriboDB00003702;v1.…	PARP1;PARP2;unspecified;PARP10;PARP14	237;610;611;D4;D15;unspecified;K642 ;S643	Mass Spectrometry;Autoradiography;IP, Western blotting;unspecified	unspecified;HeLa cells;MCF10A Cells;MDA-MB-231 Cells;MDA-MB-468 Cells;SUM159 Cells;MCF7 Cells;T-47D Cells;ZR-75-1 Cells;SK-BR-3 Cells;Recombinant protein;HeLa;Sf9;HEK 293 and HeLa;U2OS and HeLa;U2OS;shPARG HCT116;shPARG HEK293T;shGFP HCT116	unspecified;1 mM H2O2;250 uM H2O2;62.5 uM H2O2	9.05476	0.0698421	0.141873	0.240335	0.367688	-0.042154	0.00654965	-0.0600019	0.0707816	0.0884808	0.0568289	0.0296013	0.00995774	0.0560473	0.225516	0.178757	0.230871	9.0126	9.30164	9.36244	9.0085	9.33948	9.4661	9.02357	9.2729	9.45731	9.12554	9.38357	9.47927	9.03072	9.27676	9.44657	9.08436	9.30505	9.47849	9.05052	9.3229
Q02809	PLOD1	Q02809	Procollagen-lysine,2-oxoglutarate 5-dioxygenase 1	Response to inhibition	0.000392984	0.415774							6.70935	0.0284106	-0.213557	0.159116	0.454429	-0.0898369	-0.066237	0.0197495	-0.20944	-0.256182	-0.260281	0.0902391	0.0259575	0.020128	-0.218076	-0.130652	-0.20671	6.61951	6.80223	7.18352	6.70373	6.68844	6.96796	6.6439	6.64442	6.97616	6.49991	6.61228	6.90349	6.54678	6.61036	6.99903	6.79959	6.89442	7.1839	6.63047	6.74571
Q14315	FLNC	Q14315	Filamin-C	Response to inhibition	0.00039775	0.53375	v1.0:ADPriboDB00001670	PARP1	unspecified	unspecified	HEK 293 and HeLa	unspecified	11.4886	0.0124696	-0.120505	0.214738	0.227061	-0.0110025	-0.0320302	-0.0422981	-0.115823	-0.15108	-0.132022	0.0216133	0.0544166	0.00930097	-0.135799	-0.112317	-0.0759912	11.4776	11.6713	11.6734	11.453	11.6441	11.6795	11.4402	11.6555	11.6949	11.3728	11.5522	11.5836	11.3594	11.5715	11.6313	11.5102	11.7577	11.725	11.4194	11.6597
O00267	SUPT5H	O00267	Transcription elongation factor SPT5	Response to inhibition	0.000403396	0.0626654	v2.0;v1.0:ADPriboDB00004217;v1.0:ADPriboDB00004579;v1.0:ADPriboDB00004609;v1.0:ADPriboDB00004676;v1.0:ADPriboDB00004694;v1.0:ADPriboDB00004712;v1.0:ADPriboDB00004782;v1.0:ADPriboDB00005528;v1.0:ADPriboDB00009248;v1.0:ADPriboDB00009700;v1.0:ADPriboDB00009714;v1.0:ADPriboDB00009718;v1.0:ADPriboDB00010642;v1.0:ADPriboDB00010723	PARP1;unspecified	unspecified	Mass Spectrometry;unspecified	MCF10A Cells;T-47D Cells;ZR-75-1 Cells;shPARG HCT116;shPARG HEK293T	unspecified	7.15669	0.0488004	0.159835	-1.31021	0.0941654	0.0155537	0.0230299	0.0177337	0.105039	0.117607	0.110459	-0.00638901	-0.0181658	-0.0317625	0.205467	0.197199	0.223241	7.17225	5.86951	7.26859	7.22292	5.96349	7.31231	7.1604	5.99261	7.30531	7.26173	5.96409	7.36132	7.23671	6.04438	7.26352	7.15031	5.82831	7.2191	7.09942	5.8535
Q9H0N5	PCBD2	Q9H0N5	Pterin-4-alpha-carbinolamine dehydratase 2	Response to inhibition	0.000416163	0.539822							3.93672	-0.0407305	0.395988	0.47458	0.428813	-0.0237173	-0.0177079	-0.191705	0.350724	0.369767	0.589665	0.0295552	0.0993001	0.104275	0.435415	0.340617	0.289742	3.913	4.39359	4.17383	4.17537	4.66439	4.80437	4.50005	4.56148	4.79644	4.28744	4.78106	4.9552	4.13692	4.65592	4.88781	3.96627	4.5106	4.46981	4.26271	4.5387
Q01082	SPTBN1	Q01082;P11277	Spectrin beta chain, non-erythrocytic 1	Response to inhibition	0.000417474	0.352856	v2.0;v1.0:ADPriboDB00001505;v1.0:ADPriboDB00002598;v1.0:ADPriboDB00002873;v1.0:ADPriboDB00011765	unspecified;PARP1;PARP1 K903A;PARP2 K469A	K58;unspecified	Mass Spectrometry;unspecified	HeLa cells;HEK 293 and HeLa;HEK 293T;SK-N-SH	unspecified	11.0164	-0.0183736	-0.120812	-0.0840004	0.223463	0.00371288	-0.0432194	-0.0157168	-0.105322	-0.130968	-0.0710234	0.0244156	0.0245156	0.00629217	-0.164429	-0.0919511	-0.161175	11.0201	10.8892	11.2242	10.9288	10.8341	11.1482	10.9398	10.9232	11.1886	10.9111	10.8015	11.1689	10.8992	10.8405	11.1493	11.0408	10.9569	11.2462	10.9091	10.8064
P29401	TKT	P29401	Transketolase	Both	0.000422859	6.79434e-05	v1.0:ADPriboDB00001870	PARP1	unspecified	unspecified	HEK 293 and HeLa	unspecified	10.2936	0.109799	0.125494	-0.124105	0.193116	-0.00611357	-0.0136702	-0.0556016	0.0326455	-0.0166266	0.0310658	-0.00500387	0.0565769	0.0238124	0.22946	0.224708	0.251712	10.2875	10.1559	10.4311	10.2639	10.1685	10.5145	10.3227	10.1894	10.5094	10.3263	10.1529	10.5178	10.3177	10.1662	10.4577	10.2886	10.2261	10.5106	10.3612	10.2649
P14678;P63162	SNRPB;SNRPN	P14678;P63162	Small nuclear ribonucleoprotein-associated proteins B and B;Small nuclear ribonucleoprotein-associated protein N	Response to inhibition	0.000426332	0.0104517	v1.0:ADPriboDB00001501;v1.0:ADPriboDB00003041;v1.0:ADPriboDB00012084;v1.0:ADPriboDB00011761	PARP1;unspecified	unspecified	unspecified	HEK 293 and HeLa;U2OS;unspecified;SK-N-SH	unspecified	7.01962	-0.0907122	-0.202097	0.516696	-0.220519	0.0335951	0.0120365	0.0936857	-0.132993	-0.115746	-0.0854134	-0.0522594	0.00855957	-0.0956174	-0.252535	-0.309043	-0.316848	7.05321	7.54835	6.89278	6.83066	7.31826	6.74851	6.7194	7.32893	6.60351	6.88662	7.42057	6.71368	6.77661	7.21658	6.64155	6.96736	7.54487	6.70348	6.95857	7.51842
Q16181	SEPT7	Q16181;Q6ZU15;O43236	Septin-7	Response to inhibition	0.000427666	0.0217594	v1.0:ADPriboDB00012081	unspecified	unspecified	unspecified	unspecified	unspecified	8.08883	0.0724668	0.185038	0.391756	-0.108254	-0.0801005	-0.0399212	-0.0302967	0.100735	0.147423	0.0895553	0.0286888	0.0321876	0.0894419	0.320752	0.230387	0.221375	8.00873	8.44066	7.95027	8.17265	8.56148	8.08123	8.22421	8.66674	8.32116	8.18956	8.628	8.07013	8.26934	8.55613	8.09307	8.11751	8.51277	8.07001	8.24533	8.58819
P14618	PKM	P14618;P30613	Pyruvate kinase PKM	Response to inhibition	0.000433192	0.117855	v2.0;v1.0:ADPriboDB00001430	PARP3;PARP1	419;unspecified	Mass Spectrometry;unspecified	unspecified;HEK 293 and HeLa	unspecified	13.1049	0.0258278	0.101062	-0.315221	-0.237916	-0.0125919	-0.0140819	-0.00763201	0.111913	0.0678562	0.0459323	-0.00335557	0.00159238	0.036069	0.106158	0.146757	0.127754	13.0923	12.7756	12.8593	13.0863	12.8285	12.843	13.1391	12.8181	12.9253	13.2168	12.8575	12.9129	13.1083	12.7848	12.8655	13.1015	12.7912	12.903	13.1821	12.8925
O43678	NDUFA2	O43678	NADH dehydrogenase [ubiquinone] 1 alpha subcomplex subunit 2	Response to inhibition	0.000438149	0.0872914							5.90578	-0.0814338	-0.289314	-0.117659	-0.0421006	0.0990977	0.0735306	0.105049	-0.210044	-0.159578	-0.254018	-0.0635301	-0.131672	-0.0824748	-0.404152	-0.360908	-0.347184	6.00488	5.86165	5.96873	5.71955	5.55765	5.74082	5.73828	5.56763	5.64189	5.69574	5.62854	5.60966	5.48092	5.49519	5.68805	5.84225	5.65645	5.78121	5.86271	5.69529
O00422	SAP18	O00422	Histone deacetylase complex subunit SAP18	Response to inhibition	0.00044606	0.856436	v1.0:ADPriboDB00003102	unspecified	unspecified	unspecified	U2OS	unspecified	7.164	0.00815986	0.243	0.227737	0.149211	-0.0333394	-0.0716775	-0.118366	0.184086	0.207596	0.312838	0.0520703	0.134879	0.0364341	0.283183	0.215203	0.255094	7.13066	7.32006	7.19484	7.29163	7.61516	7.3785	7.38375	7.55171	7.43484	7.34809	7.59933	7.62605	7.24954	7.5468	7.4482	7.21607	7.52661	7.34964	7.15531	7.54252
P49757	NUMB	P49757	Protein numb homolog	Response to inhibition	0.000456421	0.0814727							4.98037	0.0747952	0.259012	0.335128	0.830336	-0.0366348	0.0355242	0.024704	0.194655	0.107632	0.250363	-0.0505301	0.0793903	-0.0524536	0.410534	0.295477	0.29541	4.94374	5.35103	5.83541	5.01267	5.52518	5.95288	5.17181	5.36908	5.86689	5.17503	5.42313	6.06107	5.24799	5.60431	6.08141	4.92984	5.39489	5.75826	5.13197	5.39936
O75494;Q8WXF0	SRSF10;SRSF12	O75494;Q8WXF0	Serine/arginine-rich splicing factor 10;Serine/arginine-rich splicing factor 12	Response to inhibition	0.000474388	0.108046	v1.0:ADPriboDB00001509;v1.0:ADPriboDB00003117	PARP1;unspecified	unspecified	unspecified	HEK 293 and HeLa;U2OS	unspecified	5.24633	0.0767686	0.288242	-0.182955	0.393725	0.107415	0.0883251	0.055701	0.17626	0.234915	0.223244	-0.0385776	-0.151218	-0.0616459	0.331386	0.404461	0.359184	5.35374	5.1517	5.69575	5.5502	5.33243	5.82167	5.52962	5.15751	5.96712	5.42259	5.29829	5.86329	5.54734	5.16147	5.7305	5.20775	4.91215	5.5784	5.38528	5.19535
O75190	DNAJB6	O75190;Q8WWF6;Q8NHS0;P25686	DnaJ homolog subfamily B member 6	Both	0.000475588	0.00616997							5.82268	0.105886	0.21334	0.801023	1.08543	-0.0519931	0.0705786	0.0859847	0.139013	0.101743	0.0816055	-0.0462723	-0.0381292	-0.0201685	0.385933	0.292489	0.279259	5.77068	6.69428	6.99409	5.86666	6.67507	6.82617	5.85139	6.78152	6.99191	5.96169	6.72544	6.98971	5.7905	6.67007	6.97544	5.77641	6.58557	6.88793	5.98541	6.73166
Q9UHX1	PUF60	Q9UHX1	Poly(U)-binding-splicing factor PUF60	Response to inhibition	0.000496505	0.193875	v2.0;v1.0:ADPriboDB00001793	PARP3;PARP1	66;140;unspecified	Mass Spectrometry;unspecified	unspecified;HEK 293 and HeLa	unspecified	8.45383	0.0373965	0.173825	-0.534652	-0.0581464	0.0581419	0.0272335	0.0708315	0.106374	0.141652	0.161259	-0.0206507	-0.0309794	-0.104577	0.203785	0.209743	0.220136	8.51197	7.94641	8.46651	8.70701	8.2157	8.61048	8.77002	8.14582	8.62355	8.5602	8.06083	8.55694	8.59987	8.16671	8.5925	8.43318	7.8882	8.2911	8.63295	8.16851
P14314	PRKCSH	P14314	Glucosidase 2 subunit beta	Both	0.000496647	0.000495176							5.96186	0.156069	0.220495	0.298237	-1.53541	-0.030916	-0.0172916	-0.0406116	0.07726	0.025247	0.0907701	-0.00370025	0.0242693	0.0682501	0.398345	0.408764	0.32258	5.93094	6.2428	4.38583	6.13347	6.2865	4.38635	6.13381	6.33059	4.49801	6.03912	6.28534	4.51721	6.1328	6.41423	4.69533	5.95816	6.28436	4.49469	6.02065	6.2985
O95340	PAPSS2	O95340	Bifunctional 3-phosphoadenosine 5-phosphosulfate synthase 2;Sulfate adenylyltransferase;Adenylyl-sulfate kinase	Response to inhibition	0.000506281	0.0139457							7.79753	0.0963011	-0.221236	0.156099	-0.177535	-0.123334	-0.0348828	-0.0710859	-0.282435	-0.347568	-0.322607	0.0602484	0.105104	0.0639499	-0.0969506	-0.165124	-0.112728	7.67419	7.91874	7.54891	7.52751	7.69553	7.44698	7.52789	7.65828	7.34789	7.51509	7.60606	7.29739	7.55416	7.75978	7.32244	7.85778	8.05873	7.68394	7.72133	7.87272
Q9BYX2	TBC1D2	Q9BYX2	TBC1 domain family member 2A	Response to inhibition	0.000506281	0.091146							6.57604	0.0461583	-0.16326	0.750249	0.677443	-0.00897833	-0.00905101	-0.0305208	-0.21626	-0.209974	-0.20202	0.00910979	-0.0216085	0.0610489	-0.110391	-0.0858862	-0.155028	6.56706	7.31724	7.22296	6.43491	7.17816	7.15695	6.36187	7.08692	6.91671	6.35978	7.11631	7.05146	6.4652	7.1656	7.14755	6.58515	7.30468	7.31453	6.57994	7.26195
Q9Y265	RUVBL1	Q9Y265	RuvB-like 1	Both	0.000509784	0.00653304	v1.0:ADPriboDB00001817	PARP1	unspecified	unspecified	HEK 293 and HeLa	unspecified	8.12765	0.0709814	-0.142959	0.49342	-0.373474	-0.0297061	-0.0437703	-0.000963027	-0.191654	-0.200076	-0.250091	-0.00288445	0.023123	0.0542009	-0.0616736	-0.0651947	-0.0890646	8.09794	8.57729	7.75321	8.00465	8.48538	7.74432	7.95719	8.44902	7.57243	7.93599	8.42099	7.50408	7.91045	8.43765	7.68126	8.12476	8.64419	7.80837	8.15522	8.62073
P28072	PSMB6	P28072	Proteasome subunit beta type-6	Response to inhibition	0.000512562	0.0366452							7.67727	0.0569475	-0.158444	-0.106694	0.281756	0.00701885	0.011287	0.0291358	-0.157017	-0.268877	-0.22028	-0.0595403	0.0159566	-0.00385789	-0.107349	-0.0752541	-0.121885	7.68429	7.58186	7.98816	7.60092	7.37435	7.75335	7.39798	7.25881	7.62018	7.52025	7.3017	7.73874	7.46598	7.34295	7.78301	7.61773	7.58653	7.95516	7.66911	7.59096
O75116	ROCK2	O75116	Rho-associated protein kinase 2	Response to inhibition	0.000512562	0.901822							8.42953	0.00523175	-0.219664	0.76618	0.471718	-0.0599313	-0.073307	-0.029351	-0.182476	-0.255353	-0.236859	-0.0494674	0.156254	0.0558025	-0.147454	-0.266922	-0.228921	8.3696	9.1224	8.8719	8.33263	9.07938	8.82893	8.295	9.04395	8.86968	8.24705	8.94036	8.66439	8.28258	9.01758	8.78053	8.38006	9.35196	8.95705	8.27681	9.05229
Q16629	SRSF7	Q16629	Serine/arginine-rich splicing factor 7	Both	0.000513274	0.000723572	v1.0:ADPriboDB00000853;v1.0:ADPriboDB00001511;v1.0:ADPriboDB00002986;v1.0:ADPriboDB00012082	PARP1;unspecified	unspecified	unspecified	unspecified;HEK 293 and HeLa;U2OS	unspecified	6.92312	-0.144936	0.213916	0.0550984	0.447651	0.133327	-0.0040405	-0.0283372	0.323944	0.345065	0.407547	-0.102569	-0.0192898	0.0209092	0.0731294	0.106097	0.0277133	7.05645	6.97418	7.34244	7.17146	7.22162	7.64577	7.08244	7.0939	7.68794	7.24707	7.32329	7.77832	7.25179	7.17022	7.88811	6.82056	6.95893	7.39169	7.14654	7.14416
O75367	H2AFY	O75367	Core histone macro-H2A.1	Response to inhibition	0.000513274	0.0425339	v2.0;v1.0:ADPriboDB00001287;v1.0:ADPriboDB00001288;v1.0:ADPriboDB00003190;v1.0:ADPriboDB00003219;v1.0:ADPriboDB00003249;v1.0:ADPriboDB00003252;v1.0:ADPriboDB00003274;v1.0:ADPriboDB00003280;v1.0:ADPriboDB00003292;v1.0:ADPriboDB00003323;v1.0:ADPriboDB00003604;v1.0:ADPriboDB00003667;v1.0:ADPriboDB00003940;v1.0:ADPriboDB00004010;v1.0:ADPriboDB00004015;v1.0:ADPriboDB00004095;v1.0:ADPriboDB00004098;v1.…	PARP1;unspecified	unspecified	Mass Spectrometry;unspecified	MCF10A Cells;MDA-MB-231 Cells;MDA-MB-468 Cells;SUM159 Cells;MCF7 Cells;T-47D Cells;ZR-75-1 Cells;SK-BR-3 Cells;HEK 293 and HeLa;shPARG HCT116;shPARG HEK293T;shGFP HCT116;SK-N-SH	unspecified	9.04783	0.0483801	0.13919	0.0663302	0.384068	0.0578611	0.00598619	0.0122197	0.121593	0.0702208	0.0806167	-0.0332487	-0.0305378	-0.0122805	0.132175	0.232711	0.197824	9.10569	9.12014	9.44411	9.05282	9.08806	9.44188	9.17456	9.19912	9.53068	9.16942	9.18438	9.51251	9.08614	9.16016	9.59204	9.01458	9.08362	9.41961	8.95745	9.09485
P55854;Q6EEV6	SUMO3;SUMO4	P55854;Q6EEV6	Small ubiquitin-related modifier 3;Small ubiquitin-related modifier 4	Response to inhibition	0.000522078	0.645579	v1.0:ADPriboDB00001522	PARP1	unspecified	unspecified	HEK 293 and HeLa	unspecified	8.90335	0.0135207	0.166766	-0.168137	0.101095	-0.0442146	0.00189239	0.0140011	0.164653	0.0971346	0.197947	0.00627075	-0.0136906	0.035741	0.206822	0.248195	0.0858422	8.85914	8.73711	9.01845	8.92342	8.92864	9.1617	9.0591	8.93323	9.19214	9.068	8.83235	9.20239	9.0255	8.85303	9.14484	8.90962	8.72152	9.04019	8.88556	8.79809
P53350	PLK1	P53350	Serine/threonine-protein kinase PLK1	Response to inhibition	0.000525288	0.441158	v1.0:ADPriboDB00001973;v1.0:ADPriboDB00002132	PARP10;PARP14	unspecified	unspecified	U2OS and HeLa	unspecified	4.22261	-0.0405728	-0.309584	-0.27204	0.903786	0.0233721	-0.0322804	0.0325738	-0.275131	-0.270774	-0.261128	-0.0649002	-0.0137955	0.0550302	-0.302509	-0.302317	-0.445644	4.24599	3.91829	5.15897	4.15523	3.97036	4.97216	3.87048	3.90743	4.87036	3.94748	3.6798	4.86527	4.25465	4.06753	4.82431	4.15771	3.93678	5.18143	4.20543	4.01795
P32119	PRDX2	P32119	Peroxiredoxin-2	Response to inhibition	0.000528936	0.112859							10.7149	0.0273074	0.102483	0.0928772	-0.22962	0.0211384	-0.00630367	-0.0197901	0.0624906	0.051656	0.111379	-0.00521805	0.0122615	-0.0020881	0.126555	0.147352	0.115464	10.736	10.8015	10.4655	10.8956	10.9409	10.6681	10.7525	10.853	10.5773	10.7774	10.8594	10.5966	10.7146	10.8538	10.5696	10.7097	10.82	10.4832	10.897	10.97
P43246	MSH2	P43246	DNA mismatch repair protein Msh2	Response to inhibition	0.000541923	0.345088	v2.0;v1.0:ADPriboDB00001726;v1.0:ADPriboDB00003133;v1.0:ADPriboDB00011614	PARP10;PARP1;unspecified	unspecified	Mass Spectrometry;unspecified	HEK 293T cells;HEK 293 and HeLa;U2OS;SK-N-SH	unspecified	8.9038	0.0200071	-0.125396	-0.00535165	-0.0823049	-0.0487544	-0.000142618	-0.0161082	-0.149302	-0.148095	-0.138811	0.0568979	-0.00236557	0.0104729	-0.109633	-0.100188	-0.106345	8.85505	8.89831	8.80539	8.82409	8.83725	8.70691	8.82607	8.81963	8.72491	8.7545	8.75036	8.68269	8.79219	8.78006	8.73393	8.9607	8.89609	8.83197	8.92939	8.87489
P17812	CTPS1	P17812;Q9NRF8	CTP synthase 1	Response to inhibition	0.000559623	0.85782	v1.0:ADPriboDB00011601	unspecified	unspecified	unspecified	SK-N-SH	unspecified	8.11538	0.00691431	-0.201699	0.509011	0.668611	-0.011599	-0.00342229	0.0764352	-0.23493	-0.27188	-0.119032	-0.0243638	0.0472794	-0.0843295	-0.132506	-0.175376	-0.276473	8.10378	8.62097	8.86042	7.85961	8.41497	8.5617	8.01763	8.43134	8.5117	7.88045	8.35251	8.66496	7.85069	8.38056	8.54442	8.09101	8.67167	8.69966	8.01349	8.58394
Q15392	DHCR24	Q15392	Delta(24)-sterol reductase	Both	0.00057381	2.89717e-07							5.62357	0.470374	0.302966	-0.812078	-0.0532534	-0.0819507	-0.02728	0.0514966	-0.237108	-0.176895	-0.0882216	0.0763201	-0.0556247	0.0370388	0.848671	0.865732	0.605618	5.54162	4.78421	5.62181	5.4854	4.87396	5.43356	5.59649	4.98003	5.59382	5.38646	4.6346	5.4821	5.48754	4.82276	5.64965	5.69989	4.75587	5.60736	5.67338	4.76549
P54619	PRKAG1	P54619;Q9UGJ0	5-AMP-activated protein kinase subunit gamma-1	Response to inhibition	0.000592348	0.231195							6.26288	0.0547868	-0.270374	-1.51402	-1.33109	-0.0242493	-0.0426249	0.0101535	-0.32893	-0.36559	-0.280962	-0.0633439	0.0627418	0.0573226	-0.124225	-0.195275	-0.327262	6.23863	4.70623	4.94195	6.04551	4.36456	4.90998	5.8633	4.24868	4.69974	5.93395	4.38327	4.65083	6.00744	4.30194	4.60863	6.19954	4.8116	4.98912	6.14767	4.43437
Q8WU90	ZC3H15	Q8WU90	Zinc finger CCCH domain-containing protein 15	Response to inhibition	0.000613883	0.0366666	v2.0	PARP1;PARP3	345;354;344	Mass Spectrometry	unspecified	unspecified	4.15994	0.138523	0.376941	1.21558	1.22144	-0.279697	-0.0165565	0.0117619	0.33872	0.178059	0.198475	0.174649	0.025868	0.0839748	0.52021	0.566512	0.459671	3.88025	5.35896	5.39314	4.49502	5.57903	5.4774	4.43749	5.57584	5.5699	4.49866	5.55358	5.57986	4.45661	5.47797	5.69022	4.33459	5.40139	5.46536	4.39466	5.60984
Q02790	FKBP4	Q02790	Peptidyl-prolyl cis-trans isomerase FKBP4;Peptidyl-prolyl cis-trans isomerase FKBP4, N-terminally processed	Response to inhibition	0.000622069	0.0118331							8.04248	0.0791544	0.172043	0.168196	-0.151771	-0.079312	-0.0543155	-0.0337598	0.114733	0.101884	0.0620495	0.0313883	0.0722387	0.0637603	0.277278	0.224279	0.252037	7.96317	8.15636	7.85695	8.06079	8.18388	7.883	8.0682	8.22137	7.87049	8.15721	8.31256	7.95276	8.16274	8.32384	7.98865	8.07387	8.28292	7.95447	8.17573	8.27548
P06753;P09493	TPM3;TPM1	P06753;P09493	Tropomyosin alpha-3 chain;Tropomyosin alpha-1 chain	Response to inhibition	0.000622511	0.198625	v1.0:ADPriboDB00003079;v1.0:ADPriboDB00001168;v1.0:ADPriboDB00003081	unspecified;PARP1	unspecified	unspecified	U2OS;HEK 293 and HeLa	unspecified	8.68301	-0.0392553	-0.178988	-0.453556	-0.328665	-0.0604057	-0.0682908	-0.0144184	-0.134055	-0.141769	-0.143374	-0.0122144	0.0901392	0.0651901	-0.1513	-0.238056	-0.265374	8.6226	8.16116	8.33992	8.69384	8.0614	8.14426	8.50035	8.05946	8.23458	8.54895	8.08768	8.21097	8.57527	8.08839	8.26143	8.67079	8.31959	8.41953	8.64525	8.21889
P12429	ANXA3	P12429	Annexin A3	Both	0.000628378	3.20794e-05	v2.0	PARP3	26	Mass Spectrometry	unspecified	unspecified	9.16519	0.118127	0.119161	0.0172398	0.295619	-0.0263166	0.0173926	-0.0419481	0.0255606	-0.0350984	0.0126408	-0.00479711	0.0253455	0.0303237	0.243875	0.230682	0.237306	9.13888	9.19983	9.41887	9.25464	9.25579	9.51597	9.15258	9.17698	9.47979	9.19076	9.14734	9.47345	9.20506	9.23166	9.49059	9.1604	9.20778	9.49114	9.27458	9.25661
O95782	AP2A1	O95782	AP-2 complex subunit alpha-1	Response to inhibition	0.000631822	0.22446	v1.0:ADPriboDB00011572	unspecified	unspecified	unspecified	SK-N-SH	unspecified	9.26177	0.0291206	-0.140583	-0.0779238	0.0182515	-0.0434457	0.0606828	-0.0486932	-0.154395	-0.165426	-0.189289	0.00899968	-0.015829	0.0382854	-0.0923244	-0.160594	-0.0814685	9.21833	9.24453	9.23133	9.09606	8.99244	9.13648	9.05438	9.01225	9.13565	9.10738	9.01842	9.09073	9.03647	9.00009	9.16704	9.27077	9.16802	9.31831	9.15042	9.03829
P04083	ANXA1	P04083	Annexin A1	Both	0.000637388	0.00218952	v2.0;v1.0:ADPriboDB00001032	PARP1;PARP3	16;197;18;19;68;88;159;188;209;256;unspecified	Mass Spectrometry;unspecified	unspecified;HEK 293 and HeLa	unspecified	10.5874	0.0662026	-0.109978	-0.522486	-0.256641	-0.0432657	0.0134339	-0.0227382	-0.15988	-0.183327	-0.185336	0.00605843	0.000595214	0.0459164	-0.0228696	-0.0506591	-0.0577987	10.5441	10.0783	10.308	10.5174	9.92195	10.253	10.5072	9.99149	10.3475	10.4275	9.88155	10.1454	10.4498	9.92205	10.2164	10.5934	10.0655	10.3766	10.7519	10.1622
Q8WUH6	TMEM263	Q8WUH6	Transmembrane protein 263	Both	0.00064629	8.64349e-07							8.05845	0.194292	0.136218	-0.116347	0.149192	0.00536865	0.0147767	0.0232273	-0.065875	-0.0695328	-0.0388138	-0.0482546	0.0100689	-0.00518698	0.381197	0.317123	0.293209	8.06381	7.95688	8.23087	7.78192	7.67537	8.02238	7.41949	7.44559	7.64379	7.99257	7.87257	8.16882	7.8847	7.82424	8.04439	8.01019	7.95217	8.20245	7.46088	7.34948
Q92734	TFG	Q92734	Protein TFG	Both	0.000668698	0.00189291							7.38301	0.123178	0.199794	0.452249	0.448396	0.00938788	-0.0135194	-0.0604151	0.114628	-0.0412267	0.156445	-0.0304627	0.0805065	0.0145028	0.306034	0.373827	0.289055	7.3924	7.82174	7.77099	7.39562	7.81209	7.78029	7.35374	7.83603	7.86742	7.49764	7.79404	7.98785	7.20949	7.77737	7.95627	7.35255	7.91577	7.84591	7.5048	7.85695
P09234	SNRPC	P09234	U1 small nuclear ribonucleoprotein C	Response to inhibition	0.000668862	0.013072							6.59212	-0.101391	0.222297	-0.0453636	0.0645815	0.00536257	0.051515	0.0502981	0.288808	0.350655	0.331599	-0.0739873	0.0317462	-0.0649346	0.22441	0.0106773	0.12763	6.59748	6.59827	6.707	6.56128	6.66774	6.63684	6.48755	6.43113	6.68497	6.88092	6.89741	6.9883	6.54794	6.43011	6.57442	6.51813	6.5785	6.59176	6.6828	6.56761
Q9UHV9	PFDN2	Q9UHV9	Prefoldin subunit 2	Response to inhibition	0.000676597	0.067482	v2.0	PARP3	25	Mass Spectrometry	unspecified	unspecified	6.91207	0.0633631	0.198308	0.238087	0.250178	-0.0525342	-0.0883014	-0.0385493	0.0987603	0.183026	0.123049	0.111019	0.0231123	0.0452541	0.239371	0.278779	0.266862	6.85954	7.06186	7.1237	7.05647	7.35522	7.37212	7.05934	7.29962	7.28949	7.01083	7.33318	7.2853	7.04711	7.33831	7.30014	7.02309	7.17327	7.2075	7.0663	7.30519
P35998	PSMC2	P35998	26S protease regulatory subunit 7	Both	0.000682229	0.0092181	v2.0	PARP10	unspecified	Mass Spectrometry	HEK 293T cells	unspecified	10.1264	0.0532345	0.109485	-0.135276	0.151573	-0.0380584	-0.0236588	-0.0195188	0.0409183	0.0574665	0.070366	0.0412342	0.0181559	0.0218459	0.174876	0.167006	0.146276	10.0883	9.96744	10.2584	10.2446	10.0888	10.3783	10.1717	10.0682	10.3281	10.1673	10.0486	10.3483	10.143	10.0276	10.3674	10.1676	10.0093	10.2998	10.3014	10.0982
Q14697	GANAB	Q14697	Neutral alpha-glucosidase AB	Response to inhibition	0.000682229	0.402781							10.6766	0.0228659	0.156	0.0205865	0.00423287	0.0300071	0.0767529	0.0702683	0.1148	0.133668	0.150935	-0.0414115	-0.0748103	-0.0608065	0.208605	0.17639	0.151603	10.7066	10.7739	10.7511	10.7918	10.7921	10.7678	10.7564	10.7701	10.7636	10.7914	10.8309	10.8318	10.7398	10.8206	10.8233	10.6352	10.6224	10.62	10.7744	10.7577
O14744	PRMT5	O14744	Protein arginine N-methyltransferase 5;Protein arginine N-methyltransferase 5, N-terminally processed	Both	0.000684207	0.00376469	v1.0:ADPriboDB00001784	PARP1	unspecified	unspecified	HEK 293 and HeLa	unspecified	8.02663	0.0829011	0.147551	0.477821	0.64771	-0.0211868	-0.0246589	-0.0353085	0.122048	0.00899557	0.0629062	0.00722885	0.0436024	0.0303229	0.187012	0.267163	0.237182	8.00544	8.47979	8.63903	8.13165	8.53723	8.68714	8.09948	8.51611	8.75618	8.14868	8.51344	8.73724	8.02523	8.45265	8.70982	8.03386	8.54805	8.70466	8.13451	8.58155
O75351	VPS4B	O75351;Q6PIW4	Vacuolar protein sorting-associated protein 4B	Response to inhibition	0.000687614	0.0684248							6.26264	0.0707745	0.22181	-0.357258	0.433828	-0.103307	0.0175638	-0.00569398	0.204962	0.182765	0.0653787	0.0764143	-0.00355572	0.0185781	0.26555	0.246846	0.365356	6.15933	5.92294	6.69077	6.4059	5.95819	6.79772	6.44746	6.07286	6.76216	6.4676	6.08814	6.76184	6.37053	6.06021	6.76157	6.33905	5.90182	6.71504	6.45123	6.11137
Q01995	TAGLN	Q01995	Transgelin	Response to inhibition	0.000687956	0.047178	v2.0	unspecified	R195	Autoradiography	HeLa cells	unspecified	6.40414	-0.108696	-0.309267	-0.571142	-1.90457	-0.0906682	-0.0687192	-0.123486	-0.1693	-0.251906	-0.180508	0.0433835	0.195767	0.0437231	-0.401949	-0.493676	-0.358263	6.31347	5.76428	4.37609	6.47755	5.97191	4.52369	6.3883	5.65599	4.28965	6.23484	5.58109	4.31907	6.34762	5.57874	4.40035	6.44753	6.02877	4.5433	6.51339	5.93777
Q14204	DYNC1H1	Q14204;REV__A2RRP1	Cytoplasmic dynein 1 heavy chain 1	Both	0.000690917	0.000513106	v2.0;v1.0:ADPriboDB00011605	PARP1;unspecified	1444;unspecified	Mass Spectrometry;unspecified	unspecified;SK-N-SH	unspecified	11.5483	-0.141468	-0.192699	0.182235	0.302331	-0.00976697	-0.021014	0.110572	-0.0884728	-0.0923482	0.0271276	-0.00986704	0.0228258	-0.0927502	-0.277291	-0.294861	-0.430347	11.5385	11.7095	11.9612	11.4038	11.6107	11.6427	11.5802	11.7717	11.7407	11.4598	11.6381	11.8777	11.3983	11.6019	11.6453	11.5384	11.7533	11.7578	11.2687	11.4947
Q86X55	CARM1	Q86X55	Histone-arginine methyltransferase CARM1	Response to inhibition	0.000697929	0.0255146							3.21031	0.151792	0.376301	2.07664	-0.273085	0.108726	-0.0106459	-0.0949833	0.109309	0.251243	0.312977	-0.101639	0.00444855	0.0940941	0.636207	0.507557	0.440515	3.31904	5.2763	2.84224	3.15305	5.34469	3.2289	3.26131	5.47125	3.27464	3.31962	5.53819	3.2502	3.63735	5.41769	3.13341	3.10867	5.2914	3.03132	3.39354	5.3703
Q06830	PRDX1	Q06830	Peroxiredoxin-1	Response to inhibition	0.000723572	0.727055	v1.0:ADPriboDB00001783	PARP1	unspecified	unspecified	HEK 293 and HeLa	unspecified	11.4688	0.00664774	0.100602	0.351983	-0.0289169	0.0122109	-0.0113202	0.0297868	0.107552	0.10737	0.0669421	-0.0422347	0.0206389	-0.00908156	0.123677	0.084516	0.113557	11.481	11.8095	11.4697	11.572	11.9501	11.553	11.4703	11.8727	11.5149	11.5764	11.9282	11.5068	11.4552	11.8885	11.5085	11.4266	11.8414	11.4308	11.6448	12.0314
P05121	SERPINE1	P05121	Plasminogen activator inhibitor 1	Response to inhibition	0.000733865	0.921447							4.87809	0.00578841	0.282428	1.28511	0.163569	-0.00936477	-0.0321202	0.00930756	0.384887	0.13926	0.305773	0.0159382	0.0753605	-0.0591214	0.173396	0.382356	0.308898	4.86873	6.13108	5.05097	5.03095	6.25634	5.09038	4.9235	6.05714	5.14092	5.26298	6.30246	5.34743	4.98242	6.3568	5.16653	4.89403	6.23856	4.98254	4.99298	6.34625
Q96SB4	SRPK1	Q96SB4	SRSF protein kinase 1	Response to inhibition	0.000749446	0.31311	v1.0:ADPriboDB00001507;v1.0:ADPriboDB00002876	PARP1;PARP2 K469A	unspecified	unspecified	HEK 293 and HeLa;HEK 293T	unspecified	6.04491	0.039675	-0.223929	0.0599931	0.782902	0.0927424	0.00542695	-0.0232437	-0.222253	-0.232711	-0.335849	-0.0835416	0.0038223	0.00479362	-0.234807	-0.224397	-0.0935589	6.13765	6.11033	6.80457	5.91377	5.99395	6.68401	6.04127	6.18448	6.60656	5.82266	5.87219	6.49196	5.88843	5.81839	6.42847	5.96137	6.10873	6.83261	6.03439	6.19788
P58546	MTPN	P58546	Myotrophin	Response to inhibition	0.000757711	0.21836							6.69599	0.037061	-0.172407	0.47651	0.451735	-0.0239721	-0.0322812	-0.0113737	-0.191462	-0.163572	-0.27337	0.00522453	-0.0216202	0.0840226	-0.134605	-0.127341	-0.144093	6.67201	7.14021	7.13635	6.53073	6.88234	6.84971	6.52707	6.85182	7.01222	6.50452	7.00892	6.87435	6.40463	6.88522	6.89225	6.70121	7.15088	7.23174	6.51462	6.99003
Q16543	CDC37	Q16543	Hsp90 co-chaperone Cdc37;Hsp90 co-chaperone Cdc37, N-terminally processed	Response to inhibition	0.000793154	0.0343957							8.89515	0.0534418	0.1388	-0.0353335	-0.422969	-0.0477867	-0.0138736	0.0117298	0.0738655	0.134605	0.0476039	0.0280303	-0.0346571	0.0565573	0.223491	0.191525	0.161709	8.84736	8.84594	8.48391	8.95529	8.92481	8.57072	9.01983	8.92575	8.65304	8.96901	8.99442	8.51978	8.87786	8.8484	8.50553	8.92318	8.82515	8.52873	8.93382	8.91228
O43292	GPAA1	O43292	Glycosylphosphatidylinositol anchor attachment 1 protein	Response to inhibition	0.000821871	0.0475694							3.78043	0.164618	-0.459025	0.26326	-0.124036	0.213129	0.0140566	0.0536242	-0.748842	-0.60138	-0.520705	0.0461989	-0.131957	-0.195051	-0.428534	-0.198768	-0.255917	3.99356	4.05775	3.71002	3.34535	3.53601	3.14847	3.24145	3.6591	3.28448	3.03159	3.44231	3.13569	3.3932	3.79036	3.42019	3.82663	3.91173	3.46134	3.32149	3.54122
P51965	UBE2E1	P51965	Ubiquitin-conjugating enzyme E2 E1	Response to inhibition	0.000821871	0.936275							6.43564	-0.00391219	0.233069	-0.531209	-0.0789273	-0.0680986	0.040529	0.0364513	0.249768	0.228307	0.23287	0.107635	-0.122722	0.00620475	0.176834	0.320024	0.190613	6.36754	5.94496	6.39317	6.78646	6.18482	6.53574	6.60808	6.06055	6.45945	6.68541	6.13274	6.58958	6.64229	6.07659	6.46417	6.54328	5.78171	6.36292	6.66666	6.0975
P41250	GARS	P41250	Glycine--tRNA ligase	Both	0.000822483	0.000602946							10.204	-0.101219	0.1376	0.252305	0.311639	-0.0256511	-0.0547484	-0.0574723	0.194252	0.256241	0.265963	0.056352	0.0256328	0.055887	0.0502473	0.0480743	0.0108228	10.1783	10.4015	10.4581	10.2399	10.467	10.5376	10.2434	10.5233	10.517	10.3982	10.7125	10.7816	10.2479	10.4496	10.549	10.2603	10.4819	10.5715	10.3276	10.5372
P09382	LGALS1	P09382	Galectin-1	Response to inhibition	0.000832274	0.0688377	v2.0;v1.0:ADPriboDB00001714	unspecified;PARP1	D38;unspecified	Autoradiography;In Vitro Assay;unspecified	HeLa cells;HEK 293 and HeLa	unspecified	10.8216	-0.0430587	-0.131897	-0.137584	-0.569497	0.0170803	0.0404924	0.0438574	-0.121814	-0.0884583	-0.0562432	-0.0460466	-0.01742	-0.0379636	-0.113014	-0.198409	-0.213445	10.8387	10.7245	10.296	10.7507	10.579	10.1327	10.678	10.5393	10.1346	10.6998	10.5956	10.1959	10.6944	10.505	10.0473	10.7756	10.6666	10.2142	10.8767	10.6419
P62979;P62987;P0CG47;P0CG48	RPS27A;UBA52;UBB;UBC	P62979;P62987;P0CG47;P0CG48	Ubiquitin-40S ribosomal protein S27a;Ubiquitin;40S ribosomal protein S27a;Ubiquitin-60S ribosomal protein L40;Ubiquitin;60S ribosomal protein L40;Polyubiquitin-B;Ubiquitin;Polyubiquitin-C;Ubiquitin	Both	0.000839738	1.48326e-05	v2.0;v1.0:ADPriboDB00003047;v1.0:ADPriboDB00003337;v1.0:ADPriboDB00003445;v1.0:ADPriboDB00003696;v1.0:ADPriboDB00003729;v1.0:ADPriboDB00003797;v1.0:ADPriboDB00004298;v1.0:ADPriboDB00004476;v1.0:ADPriboDB00004491;v1.0:ADPriboDB00004730;v1.0:ADPriboDB00005642;v1.0:ADPriboDB00005690;v1.0:ADPriboDB00005708;v1.0:ADPriboDB00005788;v1.0:ADPriboDB00005886;v1.0:ADPriboDB00005896;v1.0:ADPriboDB00005905;v1.…	unspecified;PARP11;PARP1;PARP3	K11;unspecified;19	Autoradiography;Mass Spectrometry;unspecified	HeLa cells;HEK 293T;U2OS;shPARG HCT116;shPARG HEK293T;shGFP HCT116;SK-N-SH;HeLa;unspecified;HEK 293 and HeLa	unspecified	10.8473	0.146141	0.130648	-1.05112	-0.350719	-0.0174966	0.0287912	0.0162189	0.0434202	-0.0068125	-0.083084	-0.0362463	-0.0417015	0.0504343	0.27162	0.28102	0.277728	10.8298	9.825	10.5128	10.9073	9.87747	10.5783	10.8961	9.7305	10.5104	10.8907	9.78939	10.4135	10.8742	9.75636	10.3699	10.8111	9.7545	10.547	10.8524	9.70699
Q9UKU7	ACAD8	Q9UKU7	Isobutyryl-CoA dehydrogenase, mitochondrial	Response to inhibition	0.000852929	0.745099							3.1344	-0.0178409	0.280975	1.64639	1.70698	0.018119	-0.0783039	-0.0296471	0.310459	0.275406	0.310583	-0.0244803	0.0447285	0.0695838	0.257853	0.32012	0.21143	3.15252	4.70249	4.81173	3.18311	4.5232	5.047	3.34577	4.91551	4.9181	3.44486	5.0562	5.15196	3.40549	4.86965	4.8843	3.10992	4.82552	4.91096	3.24381	4.92004
Q15208	STK38	Q15208	Serine/threonine-protein kinase 38	Response to inhibition	0.000868521	0.319174							4.62684	0.0585122	-0.328267	0.569778	0.825305	-0.0962507	-0.10808	-0.0164402	-0.491655	-0.387304	-0.281381	0.158412	0.133326	-0.0709672	-0.227041	-0.294478	-0.287747	4.53059	5.08853	5.4357	4.33158	5.03316	5.33902	4.43393	5.1101	5.14826	4.13518	4.80931	5.17076	4.14887	4.95513	5.06781	4.78525	5.32994	5.38117	4.52449	5.08341
P04406	GAPDH	P04406;O14556	Glyceraldehyde-3-phosphate dehydrogenase	Response to inhibition	0.000871796	0.0141302	v2.0;v1.0:ADPriboDB00000288;v1.0:ADPriboDB00000295;v1.0:ADPriboDB00000701;v1.0:ADPriboDB00001673;v1.0:ADPriboDB00002278;v1.0:ADPriboDB00003011;v1.0:ADPriboDB00004983;v1.0:ADPriboDB00006452;v1.0:ADPriboDB00008069	PARP1;unspecified	unspecified	IP/Western Blotting;unspecified	Human peripheral blood mononuclear cells;Human erythrocytes;HL-60;HEK 293 and HeLa;MIN6;U2OS;shPARG HCT116	unspecified	13.0759	-0.155041	0.333155	0.257365	0.539159	0.215313	0.030796	0.16982	0.521152	0.548193	0.395241	-0.147516	-0.167655	-0.100758	0.0773595	0.254974	0.202007	13.2912	13.364	13.7849	13.4692	13.7621	13.9882	13.3485	13.7507	13.8462	13.597	13.8814	14.0103	13.3797	13.6828	13.9596	12.9284	13.1656	13.5143	13.4393	13.8302
Q8WWM7	ATXN2L	Q8WWM7	Ataxin-2-like protein	Both	0.000904918	0.0022106	v1.0:ADPriboDB00001037;v1.0:ADPriboDB00011950	PARP1;unspecified	unspecified	unspecified	HEK 293 and HeLa;HeLa	unspecified	7.31891	0.0892302	0.142001	0.0266542	1.00226	0.0534458	0.00195937	0.01924	0.0453784	0.0938077	0.0191255	-0.0495617	-0.039066	0.0139825	0.234739	0.2273	0.231653	7.37236	7.34753	8.34041	7.31692	7.32565	8.32675	7.4872	7.405	8.37382	7.36429	7.43937	8.3403	7.48145	7.29431	8.37797	7.26935	7.3065	8.33516	7.26911	7.30158
O75534	CSDE1	O75534	Cold shock domain-containing protein E1	Both	0.000928288	0.000359157							9.13235	0.0901728	0.113271	0.432044	0.323923	0.00441528	-0.0579766	-0.00944776	0.0223786	0.0210154	0.0258995	-0.00649502	0.0524679	0.0170362	0.206242	0.211035	0.193053	9.13677	9.50642	9.44683	9.29497	9.72414	9.60783	9.23672	9.64823	9.56866	9.15473	9.58541	9.48217	9.21762	9.66899	9.56762	9.12586	9.61686	9.47331	9.33723	9.72066
Q9UKJ3	GPATCH8	Q9UKJ3	G patch domain-containing protein 8	Response to inhibition	0.000940565	0.760597							6.20308	-0.0134507	-0.222168	0.114823	0.672378	-0.0609013	-0.0558652	0.0445517	-0.212187	-0.133423	-0.280541	0.0209994	-0.0518722	0.103088	-0.192247	-0.203175	-0.311433	6.14218	6.26204	6.92001	5.82003	5.90877	6.49127	5.91418	6.20279	6.63477	5.99089	6.18448	6.59491	6.03316	6.1781	6.6942	6.22408	6.26603	6.97854	5.87048	5.97109
Q9Y262	EIF3L	Q9Y262	Eukaryotic translation initiation factor 3 subunit L	Both	0.00095037	0.000518867	v2.0	PARP10	unspecified	Mass Spectrometry	HEK 293T cells	unspecified	8.53183	0.104889	0.137555	0.377458	0.186675	-0.0206198	0.00439899	-0.0312203	0.0413054	0.0219208	0.034774	-0.0457212	0.05858	0.0345823	0.300146	0.190211	0.236975	8.51121	8.91369	8.68729	8.37313	8.85107	8.5987	8.43178	8.86779	8.61642	8.57314	8.93121	8.75328	8.43548	8.83324	8.70087	8.48611	8.96787	8.75309	8.49519	8.91025
P42766	RPL35	P42766	60S ribosomal protein L35	Both	0.000959173	2.49282e-07	v1.0:ADPriboDB00001128;v1.0:ADPriboDB00003126;v1.0:ADPriboDB00011829	PARP1;unspecified	unspecified	unspecified	HEK 293 and HeLa;U2OS;HeLa	unspecified	7.94001	0.249341	0.147012	0.426205	0.0742038	-0.00805694	0.00661976	0.0243151	-0.0729973	-0.0510701	-0.18292	-0.0359381	-0.0133454	0.0264056	0.411016	0.351819	0.426222	7.93196	8.37284	8.03853	7.72411	8.1044	7.8459	7.3045	7.71184	7.39916	7.86702	8.31515	7.8313	7.68737	8.17849	7.87689	7.90408	8.35287	8.04062	7.34599	7.71226
Q9UHY1	NRBP1	Q9UHY1	Nuclear receptor-binding protein	Response to inhibition	0.00105821	0.0443938							2.55076	0.148898	-0.395517	1.43612	2.17526	0.142753	0.0398722	0.0454639	-0.589865	-0.61966	-0.423718	-0.0967069	-0.0744261	-0.0569561	-0.247214	-0.136819	-0.355823	2.69351	4.02675	4.77149	2.4659	3.75702	4.3913	2.70876	3.8817	4.55459	1.9609	3.36722	4.30231	2.14967	3.71059	4.44275	2.45405	3.91245	4.66907	2.03208	3.86796
P30153	PPP2R1A	P30153	Serine/threonine-protein phosphatase 2A 65 kDa regulatory subunit A alpha isoform	Response to inhibition	0.00106818	0.678929	v1.0:ADPriboDB00001435	PARP1	unspecified	unspecified	HEK 293 and HeLa	unspecified	9.85842	0.00911902	-0.113889	0.191554	-0.37849	-0.0506334	0.00574099	-0.00167711	-0.100822	-0.120298	-0.147903	-0.00189206	-0.00615334	0.054615	-0.0744301	-0.107067	-0.132813	9.80779	10.0557	9.47825	9.71054	9.87041	9.3894	9.74073	10.0028	9.47061	9.7576	9.92967	9.33203	9.7221	9.90376	9.32875	9.85653	10.0438	9.53454	9.85873	9.98088
P62306	SNRPF	P62306	Small nuclear ribonucleoprotein F	Response to inhibition	0.0010686	0.346112	v2.0	PARP1;PARP2;PARP3	77;80;81;82;84;87;79	Mass Spectrometry	unspecified	unspecified	4.72533	0.0430286	0.248686	0.173509	0.0486797	-0.0286628	-0.0573165	-0.0173939	0.126569	0.249442	0.240961	0.0946391	-0.0165589	0.0252931	0.304827	0.321806	0.248512	4.69667	4.84152	4.75662	4.82465	5.00488	4.90557	4.74024	5.16364	4.86675	4.8519	5.14828	5.01497	4.84015	5.06333	4.8549	4.81997	4.88228	4.7993	4.72407	5.05917
P52597	HNRNPF	P52597	Heterogeneous nuclear ribonucleoprotein F;Heterogeneous nuclear ribonucleoprotein F, N-terminally processed	Response to inhibition	0.00109335	0.0576898	v1.0:ADPriboDB00001066;v1.0:ADPriboDB00002566;v1.0:ADPriboDB00002710	PARP1;PARP1 K903A;PARP2 K469A	unspecified	unspecified	HEK 293 and HeLa;HEK 293T	unspecified	9.25104	0.0694417	0.196654	0.0489771	-0.38419	0.0951793	-0.0275884	0.120173	0.140177	0.0959693	0.145491	-0.102947	0.0119391	-0.0967562	0.260899	0.312988	0.224401	9.34622	9.27243	8.98702	9.20137	9.38342	8.83067	9.21063	9.37931	8.81648	9.39122	9.39598	9.01234	9.19186	9.32649	8.79461	9.14809	9.31195	8.77009	9.38829	9.44991
Q07866	KLC1	Q07866;Q6P597	Kinesin light chain 1	Response to inhibition	0.00109656	0.0148752							9.41186	0.0568143	-0.119956	0.530086	0.38738	-0.0247036	-7.59291e-05	-0.0538739	-0.203693	-0.149987	-0.176631	0.036377	0.0212364	0.0210401	-0.0478927	-0.111086	-0.0304473	9.38716	9.94187	9.74537	9.31131	9.87232	9.71858	9.26614	9.81505	9.70937	9.20817	9.79196	9.62261	9.25521	9.88046	9.69383	9.44824	9.96319	9.82028	9.42329	9.94109
Q9BZE4	GTPBP4	Q9BZE4	Nucleolar GTP-binding protein 1	Response to inhibition	0.00109686	0.033327	v1.0:ADPriboDB00001684;v1.0:ADPriboDB00002765	PARP1;PARP2 K469A	unspecified	unspecified	HEK 293 and HeLa;HEK 293T	unspecified	8.49001	0.0500376	0.123879	-0.149906	-0.283875	-0.0209816	0.0037297	0.0210178	0.0976504	0.0598288	0.0640456	-0.0264856	-0.0156152	0.0383349	0.197575	0.199815	0.12436	8.46903	8.34383	8.22715	8.56798	8.41351	8.35194	8.53667	8.37505	8.29769	8.58766	8.39993	8.27018	8.57091	8.46086	8.36512	8.46352	8.32449	8.24447	8.56081	8.33542
O15347	HMGB3	O15347	High mobility group protein B3	Response to inhibition	0.00110226	0.76772	v2.0;v1.0:ADPriboDB00006042;v1.0:ADPriboDB00007087;v1.0:ADPriboDB00007276;v1.0:ADPriboDB00007567;v1.0:ADPriboDB00008836;v1.0:ADPriboDB00008841;v1.0:ADPriboDB00008860;v1.0:ADPriboDB00008865;v1.0:ADPriboDB00008866;v1.0:ADPriboDB00008871;v1.0:ADPriboDB00008905;v1.0:ADPriboDB00008915;v1.0:ADPriboDB00008923;v1.0:ADPriboDB00009872;v1.0:ADPriboDB00009940;v1.0:ADPriboDB00010048;v1.0:ADPriboDB00010304;v1.…	PARP1;PARP3;unspecified	34;187;201;41;62;63;139;183;185;186;191;193;194;unspecified;K161 ;K163 ;S162	Mass Spectrometry;unspecified	unspecified;MCF10A Cells;SUM159 Cells;MCF7 Cells;T-47D Cells;HeLa cells;shPARG HCT116;shPARG HEK293T	unspecified;1 mM H2O2	7.80177	0.0109237	0.18233	0.183577	-0.181967	-0.0513127	-0.0149372	-0.0585194	0.133298	0.186155	0.194767	0.10568	0.0604122	-0.0413227	0.176996	0.133031	0.269735	7.75046	7.97041	7.56129	7.96966	8.07523	7.66644	7.94248	8.14081	7.80765	7.93507	8.17151	7.81457	7.95194	8.14723	7.80074	7.90745	8.04576	7.57848	7.89228	8.08123
Q52LW3	ARHGAP29	Q52LW3	Rho GTPase-activating protein 29	Both	0.00112351	2.61586e-05							6.73641	0.177662	0.162689	0.686715	0.134375	-0.0433679	-0.0275271	0.0310138	-0.0390893	0.000122149	-0.00595173	0.0870407	-0.0360477	-0.0111119	0.320794	0.388831	0.311428	6.69304	7.3956	6.9018	6.76562	7.42991	6.89666	6.83458	7.45027	6.90751	6.69732	7.42325	6.86483	6.70634	7.4481	6.79261	6.82345	7.38708	6.85967	6.75603	7.38438
P61160	ACTR2	P61160	Actin-related protein 2	Response to inhibition	0.00112351	0.424925							9.58335	-0.0198951	-0.133717	-0.0579772	0.0501331	-0.0515922	-0.0277092	-0.0263833	-0.0794366	-0.134033	-0.127997	-0.0169408	0.0480864	0.0745392	-0.119465	-0.153779	-0.187594	9.53176	9.49767	9.6071	9.53763	9.4891	9.57237	9.43653	9.3808	9.52313	9.50392	9.39134	9.50549	9.48188	9.41969	9.5669	9.56641	9.57346	9.70802	9.6341	9.57495
P52306	RAP1GDS1	P52306	Rap1 GTPase-GDP dissociation stimulator 1	Response to inhibition	0.00112433	0.92007							7.71095	0.00341506	-0.155616	0.0525752	0.0537259	-0.0839394	-0.0178634	-0.040823	-0.17231	-0.167192	-0.137593	0.0731883	0.0394502	0.0299873	-0.128171	-0.165628	-0.162804	7.62701	7.74566	7.72385	7.62107	7.6539	7.66622	7.60115	7.70565	7.61674	7.53864	7.59633	7.62708	7.51308	7.71281	7.62652	7.78414	7.80298	7.79466	7.67759	7.79553
Q9Y570	PPME1	Q9Y570	Protein phosphatase methylesterase 1	Response to inhibition	0.00113842	0.346454	v2.0	unspecified	R16;R12	Autoradiography;Mass Spectrometry	HeLa cells	unspecified	5.26633	-0.048784	-0.279624	-0.533047	-0.958627	-0.0382575	-0.0180831	-0.016692	-0.245842	-0.235123	-0.211555	-0.0342182	0.132721	-0.0254701	-0.24093	-0.438763	-0.305531	5.22807	4.7152	4.29101	5.12697	4.37919	4.23573	4.9059	4.54176	4.03423	5.02048	4.49816	4.09614	4.9276	4.5056	3.83042	5.23211	4.866	4.28223	5.19801	4.74022
P60174	TPI1	P60174	Triosephosphate isomerase	Response to inhibition	0.00116472	0.0330951	v2.0;v1.0:ADPriboDB00001875	PARP11;PARP1	unspecified	Mass Spectrometry;unspecified	HEK 293T;HEK 293 and HeLa	unspecified	11.2355	-0.0515839	0.126439	-0.0766033	0.501525	-0.0660628	-0.0375548	-0.0514749	0.182541	0.164079	0.187448	0.0538511	0.0591172	0.0421242	0.0825479	0.0672365	0.0747804	11.1694	11.1213	11.6855	11.3893	11.3008	11.882	11.5395	11.4094	11.9658	11.418	11.323	11.9245	11.3355	11.2825	11.8714	11.2894	11.218	11.7791	11.3728	11.2926
P35580	MYH10	P35580	Myosin-10	Response to inhibition	0.00122108	0.47772	v1.0:ADPriboDB00000975;v1.0:ADPriboDB00003812;v1.0:ADPriboDB00003897	PARP1;unspecified	unspecified	unspecified	HEK 293 and HeLa;shPARG HCT116	unspecified	5.57563	0.0300224	-0.222809	0.944218	0.712075	-0.0513614	0.0177658	-0.0203532	-0.239194	-0.262461	-0.256838	-0.0792799	0.035616	0.0976127	-0.0757819	-0.236538	-0.266039	5.52427	6.53762	6.26735	5.3391	6.41688	6.06737	5.40248	6.46936	6.15277	5.33644	6.25739	6.03087	5.34096	6.41015	6.07628	5.49635	6.55547	6.38532	5.39956	6.34208
Q15424	SAFB	Q15424	Scaffold attachment factor B1	Both	0.00124503	0.0018728	v2.0;v1.0:ADPriboDB00002973	PARP3;unspecified	639;K570;unspecified	Mass Spectrometry;Autoradiography;unspecified	unspecified;HeLa cells;U2OS	unspecified	7.11444	0.144798	0.21666	-0.438308	-0.141816	0.00672101	0.0317951	-0.00882498	0.131997	0.111131	-0.0275428	-0.115965	-0.0455596	0.131834	0.410567	0.335953	0.337854	7.12116	6.70792	6.96379	7.32857	6.77364	7.03608	7.25557	6.77148	7.15438	7.24643	6.78726	6.94508	7.14017	6.77208	7.11892	6.99847	6.63057	7.10445	7.1159	6.79303
Q15014	MORF4L2	Q15014;Q9UBU8	Mortality factor 4-like protein 2	Response to inhibition	0.00126357	0.0496517	v2.0	unspecified	E65	Autoradiography	HeLa cells	unspecified	5.01082	-0.0965349	-0.257617	0.661759	1.01755	-0.0175848	-0.0551552	-0.0431475	-0.226801	-0.137308	-0.119139	-0.00525372	-0.0125612	0.133702	-0.265595	-0.310211	-0.486651	4.99323	5.61742	5.98522	5.18818	5.58423	6.01512	5.02291	5.67558	5.98372	4.78402	5.53527	5.90923	5.0691	5.72895	5.87164	5.00557	5.66002	6.16207	5.16896	5.65744
Q16698	DECR1	Q16698	2,4-dienoyl-CoA reductase, mitochondrial	Response to inhibition	0.00128697	0.964262	v1.0:ADPriboDB00001644	PARP1	unspecified	unspecified	HEK 293 and HeLa	unspecified	5.60134	0.00414862	-0.430272	0.357959	0.470969	-0.118833	-0.274844	-0.196611	-0.51235	-0.324118	-0.466793	0.236638	0.15438	0.19927	-0.465997	-0.415962	-0.39641	5.48251	5.68446	5.8757	5.1534	5.46577	5.73715	5.22475	5.74862	5.95924	5.08899	5.63518	5.60552	5.24505	5.44797	5.64229	5.83798	6.11368	6.27158	5.46628	5.51803
P51148	RAB5C	P51148	Ras-related protein Rab-5C	Both	0.00129717	8.50456e-05	v1.0:ADPriboDB00002794;v1.0:ADPriboDB00011742	PARP2 K469A;unspecified	unspecified	unspecified	HEK 293T;SK-N-SH	unspecified	7.23288	0.166677	-0.169871	0.303187	-0.865382	0.0272282	0.0738366	0.0507358	-0.309165	-0.34232	-0.358158	-0.0616599	-0.0266595	-0.0634812	0.00385543	-0.0445983	0.0311623	7.26011	7.60991	6.41824	6.95294	7.28831	6.15606	6.95614	7.35644	6.30731	6.92372	7.19375	6.00934	6.97042	7.38709	6.10559	7.17122	7.50941	6.30402	7.09233	7.44299
Q9BZF9	UACA	Q9BZF9	Uveal autoantigen with coiled-coil domains and ankyrin repeats	Both	0.00132255	0.000203355							7.75972	-0.126267	-0.141515	0.231541	-0.650296	-0.0635795	0.00930942	-0.00773648	0.0156802	0.00183047	-0.063254	0.0434269	-0.0192894	0.037869	-0.278557	-0.27488	-0.249908	7.69614	8.00057	7.10168	7.64901	7.89557	6.99065	7.74417	7.98612	7.06086	7.7754	7.99309	7.04617	7.79219	8.02605	7.05052	7.80314	7.97197	7.14729	7.65591	7.8911
P15927	RPA2	P15927	Replication protein A 32 kDa subunit	Response to inhibition	0.0013535	0.156837	v1.0:ADPriboDB00001461;v1.0:ADPriboDB00002262;v1.0:ADPriboDB00003130;v1.0:ADPriboDB00012077	PARP1;unspecified	unspecified	unspecified	HEK 293 and HeLa;HeLa;U2OS;unspecified	unspecified	6.94784	-0.041149	0.154665	0.206581	-0.144636	0.0163626	0.0329292	-0.0337625	0.189994	0.237747	0.159699	0.0191166	-0.0363787	0.00173278	0.0838559	0.0750313	0.181659	6.96421	7.18735	6.76944	7.04771	7.24602	6.92835	7.05119	7.26245	6.89168	7.13784	7.39217	6.96291	7.00452	7.36174	7.02044	6.96696	7.11805	6.80494	6.94727	7.24869
O75083	WDR1	O75083	WD repeat-containing protein 1	Both	0.00136648	0.00384127							11.0305	-0.0931897	-0.152448	0.0773542	-0.017617	0.0687477	0.0603924	0.0687607	-0.0792044	-0.0746239	-0.0239476	-0.076631	-0.050369	-0.0709007	-0.217809	-0.240296	-0.278809	11.0993	11.1683	11.0817	10.7918	10.8802	10.7758	10.9497	10.943	10.8791	10.9513	11.0333	10.989	10.8895	10.9882	10.8776	10.9539	11.0575	10.942	10.8912	10.9553
P30260	CDC27	P30260	Cell division cycle protein 27 homolog	Response to inhibition	0.00139763	0.0507231	v1.0:ADPriboDB00001608	PARP1	unspecified	unspecified	HEK 293 and HeLa	unspecified	7.65364	0.06935	0.183748	-1.07197	0.374274	-0.0127428	0.0825996	0.0336731	0.163164	0.0726694	0.107362	-0.0751727	-0.0804523	0.0520951	0.292248	0.29268	0.174367	7.6409	6.66427	8.06159	7.61736	6.44782	7.99636	7.70974	6.57968	8.1534	7.8168	6.65434	8.13527	7.7653	6.71703	8.02063	7.57847	6.50122	8.08001	7.52345	6.60448
P08243	ASNS	P08243	Asparagine synthetase [glutamine-hydrolyzing]	Both	0.00143869	2.52511e-09							7.92488	-0.495315	0.181983	0.489782	0.812344	-0.0701276	-0.0833063	-0.0303201	0.61037	0.750747	0.670777	0.0988485	0.0074584	0.0774472	-0.275125	-0.310934	-0.353938	7.85475	8.33135	8.7069	7.81993	8.39335	8.6986	7.89318	8.41052	8.74181	8.53525	9.16541	9.408	8.00414	8.36635	8.73892	8.02373	8.42212	8.81467	7.94187	8.3747
Q14566	MCM6	Q14566	DNA replication licensing factor MCM6	Response to inhibition	0.00147874	0.682853							7.87701	0.00930899	-0.112605	0.894513	0.784054	0.00671301	0.00952505	-0.0138204	-0.150605	-0.094202	-0.120934	0.00893242	-0.0407665	0.0294164	-0.0902498	-0.0997658	-0.119871	7.88372	8.78105	8.64724	7.80316	8.80575	8.66655	7.75993	8.73238	8.64289	7.72641	8.67732	8.54013	7.72798	8.6982	8.58492	7.88594	8.73076	8.69048	7.92959	8.83198
Q99497	PARK7	Q99497	Protein deglycase DJ-1	Response to inhibition	0.00153082	0.0106037							9.39732	-0.0752376	-0.143168	0.00589436	0.400832	0.0284745	0.090108	0.0105699	-0.0547	-0.0537821	-0.0953087	-0.0344341	-0.0465976	-0.0481208	-0.225676	-0.276064	-0.153476	9.42579	9.49332	9.80872	9.30834	9.29585	9.66005	9.30293	9.22177	9.63482	9.34262	9.34943	9.70284	9.27517	9.31449	9.67636	9.36289	9.35662	9.75003	9.51169	9.50819
P49454	CENPF	P49454	Centromere protein F	Response to inhibition	0.00154332	0.785793	v2.0;v1.0:ADPriboDB00001612	unspecified;PARP1	E3173;unspecified	Autoradiography;unspecified	HeLa cells;HEK 293 and HeLa	unspecified	4.72412	-0.0108102	0.187132	1.24342	2.2308	0.00124532	0.0370121	0.00945353	0.202118	0.222256	0.169453	-0.0773704	-0.0201796	0.049839	0.248272	0.135176	0.145518	4.72536	6.00455	6.96437	4.69287	6.12989	7.02652	4.89403	6.15074	7.21845	4.92624	6.18979	7.12437	4.84519	6.01738	7.11593	4.64675	5.94736	7.00475	4.73712	6.13607
Q8WVJ2	NUDCD2	Q8WVJ2	NudC domain-containing protein 2	Response to inhibition	0.00155502	0.033327							7.23797	0.0639978	0.15147	0.166768	0.297042	-0.0247224	-0.0059145	-0.056457	0.0408568	0.0862725	0.135288	0.00955989	0.0234043	0.0541297	0.277246	0.199178	0.16998	7.21325	7.39883	7.47856	7.25963	7.45991	7.60341	7.34076	7.43111	7.62809	7.27883	7.49101	7.6703	7.36014	7.40646	7.60958	7.24753	7.42815	7.58915	7.22598	7.43451
P10301	RRAS	P10301;P62070	Ras-related protein R-Ras	Response to inhibition	0.0015564	0.262591							6.884	0.0363034	0.169218	0.057976	0.454723	0.0611649	-0.0225524	0.06682	0.134435	0.1333	0.13101	-0.104282	0.00324677	-0.00439763	0.247118	0.224443	0.145004	6.94517	6.91943	7.40555	7.08902	7.06292	7.53952	7.00903	7.08262	7.46536	7.01844	7.07528	7.46974	6.92894	7.11192	7.44318	6.77972	6.94522	7.33433	6.98997	7.12891
O60716	CTNND1	O60716	Catenin delta-1	Response to inhibition	0.00156942	0.960864	v2.0;v1.0:ADPriboDB00002651;v1.0:ADPriboDB00011103	PARP10;PARP2 K469A;unspecified	unspecified	Mass Spectrometry;unspecified	HEK 293T;HEK 293T cells;shPARG HCT116	unspecified	5.71745	-0.00246761	-0.230469	0.945816	-0.433197	-0.115709	-0.0603583	0.0413552	-0.252733	-0.159689	-0.271582	0.0584979	-0.00353867	0.0797528	-0.150994	-0.237352	-0.310464	5.60175	6.60291	5.32561	5.5642	6.50593	5.12429	5.52036	6.52668	5.07811	5.46472	6.50358	5.01268	5.55063	6.55012	5.09895	5.77595	6.65973	5.36401	5.57507	6.51524
Q14690	PDCD11	Q14690	Protein RRP5 homolog	Both	0.00157657	0.00120139	v1.0:ADPriboDB00001425	PARP1	unspecified	unspecified	HEK 293 and HeLa	unspecified	6.57809	-0.210176	-0.286891	-1.26104	-0.547102	-0.084582	0.073769	-0.00402616	-0.0181899	-0.131905	-0.0800502	-0.14778	0.10508	0.0575389	-0.323229	-0.620726	-0.547244	6.49351	5.39082	6.02697	6.44037	5.24087	5.93785	6.3886	5.12532	5.91898	6.5599	5.18514	5.95094	6.43246	5.19784	5.92682	6.43031	5.42213	6.08853	6.44061	5.17023
O14920	IKBKB	O14920	Inhibitor of nuclear factor kappa-B kinase subunit beta	Both	0.00159745	1.43893e-05	v1.0:ADPriboDB00002094	PARP14	unspecified	unspecified	U2OS and HeLa	unspecified	5.09837	0.407856	0.334708	0.586761	-0.315728	-0.0694764	0.122672	-0.064068	0.0608173	-0.0703997	-0.209862	0.0186116	0.0239721	-0.0317116	0.659463	0.593171	0.975057	5.02889	5.8078	4.71857	5.05392	5.50604	4.55349	5.01247	5.603	4.6263	5.15918	5.61473	4.57278	4.92292	5.73394	4.81261	5.11698	5.7091	4.75093	4.91919	5.66719
Q9NX46	ADPRHL2	Q9NX46	Poly(ADP-ribose) glycohydrolase ARH3	Response to inhibition	0.00159745	0.076316	v2.0	PARP1	unspecified	SDS-PAGE, Western Blot	KO U2OS Cells;unspecified	2 mM H2O2/ 10 min;2 mM H2O2/10 min	5.62595	0.0698246	0.202566	0.154737	-0.105637	-0.0224621	-0.0201388	-0.021758	0.108385	0.221175	0.0686641	-0.00269112	-0.0152438	0.0822938	0.3219	0.219339	0.275932	5.60348	5.76054	5.49855	5.71125	5.86192	5.77872	5.76318	5.89827	5.70969	5.73433	6.00186	5.58897	5.75383	6.06071	5.704	5.62326	5.76544	5.6026	5.84532	5.9409
Q7LBC6	KDM3B	Q7LBC6	Lysine-specific demethylase 3B	Response to inhibition	0.0016194	0.642252	v2.0	PARP1	unspecified	Mass Spectrometry	MCF10A Cells	unspecified	3.98937	-0.0268525	-0.284301	1.35573	0.877348	-0.0700859	-0.0761299	-0.058462	-0.171094	-0.266091	-0.335159	0.0823547	0.0632229	0.0591002	-0.409776	-0.289603	-0.234081	3.91928	5.26897	4.80825	3.89945	5.18368	4.64025	3.95156	5.19386	4.74348	3.81827	5.07901	4.53155	3.73775	5.29448	4.64475	4.07172	5.40832	4.92581	4.03137	5.27214
P52298	NCBP2	P52298;A6PVI3	Nuclear cap-binding protein subunit 2	Response to inhibition	0.00165613	0.452499							4.2524	0.0393241	0.266042	0.469689	2.27276	-0.0381934	-0.127601	-0.048316	0.11375	0.342671	0.223733	0.136405	0.045472	0.0322342	0.320123	0.271542	0.324433	4.2142	4.59448	6.47684	4.47658	5.05654	6.7369	4.47466	5.00892	6.63312	4.36615	5.06476	6.74889	4.13233	4.99725	6.65263	4.3888	4.76756	6.55739	4.45245	5.16283
P63241;Q9GZV4;Q6IS14	EIF5A;EIF5A2;EIF5AL1	P63241;Q9GZV4;Q6IS14	Eukaryotic translation initiation factor 5A-1;Eukaryotic translation initiation factor 5A-2;Eukaryotic translation initiation factor 5A-1-like	Response to inhibition	0.00165929	0.0323159	v2.0	PARP11;PARP3	unspecified;43	Mass Spectrometry	HEK 293T;unspecified	unspecified	10.6188	0.0516687	-0.120224	-0.792762	-1.57013	-0.0473935	-0.0196698	-0.0461411	-0.140153	-0.165809	-0.209716	0.0204218	0.0425505	0.0502321	-0.0733238	-0.0975199	-0.0348233	10.5714	9.80639	9.00255	10.385	9.61939	8.82538	10.3504	9.55696	8.87755	10.4787	9.66025	8.83897	10.2742	9.62569	8.88234	10.6392	9.86861	9.09892	10.5676	9.81399
P46779	RPL28	P46779	60S ribosomal protein L28	Response to inhibition	0.00165929	0.766785	v2.0;v1.0:ADPriboDB00001463;v1.0:ADPriboDB00011811	PARP1;unspecified	unspecified	Mass Spectrometry;unspecified	MDA-MB-468 Cells;HEK 293 and HeLa;HeLa	unspecified	11.1355	0.00779938	0.12278	-0.187451	0.274105	0.0226311	0.0460171	0.0468652	0.0754096	0.14102	0.128513	-0.0321717	-0.0686987	-0.014643	0.179692	0.127222	0.0848256	11.1582	10.9941	11.4565	11.0559	10.9	11.3682	11.0527	10.784	11.2529	11.2109	11.0891	11.5382	11.2592	11.0927	11.556	11.1034	10.8794	11.395	10.7561	10.5555
O00442	RTCA	O00442	RNA 3-terminal phosphate cyclase	Response to inhibition	0.00170102	0.0377425	v2.0	PARP3	186	Mass Spectrometry	unspecified	unspecified	1.17673	-0.230118	-0.552976	1.83869	2.7769	0.340204	-0.0473705	-0.0431682	-0.360916	-0.355337	-0.252319	-0.0994725	-0.104088	-0.0461047	-0.985766	-0.599156	-0.76436	1.51693	2.96804	3.91046	0.916198	2.95444	3.67452	1.04814	2.89291	3.71398	0.815813	2.66008	3.70131	0.931601	2.33308	3.14472	1.07726	2.91133	3.90752	0.767085	2.41321
P19404	NDUFV2	P19404	NADH dehydrogenase [ubiquinone] flavoprotein 2, mitochondrial	Response to inhibition	0.00171304	0.339801	v1.0:ADPriboDB00001408;v1.0:ADPriboDB00011698	PARP1;unspecified	unspecified	unspecified	HEK 293 and HeLa;SK-N-SH	unspecified	4.2885	0.0547828	0.293333	0.0348932	0.120178	0.0753672	0.0244583	-0.118686	0.121706	0.264261	0.329684	-0.00844577	0.0575159	-0.0302096	0.398039	0.240431	0.405879	4.36386	4.34785	4.28999	4.76447	4.46605	4.62102	4.38307	4.50641	4.45691	4.4102	4.58765	4.73836	4.56407	4.60119	4.72277	4.28005	4.38091	4.37847	4.41462	4.70292
Q7Z6Z7	HUWE1	Q7Z6Z7	E3 ubiquitin-protein ligase HUWE1	Both	0.00176454	0.000251243	v2.0	PARP10	unspecified	Mass Spectrometry	HEK 293T cells	unspecified	7.6579	-0.13207	-0.146375	-0.232878	0.121839	-0.0176129	-0.0470422	0.0679053	-0.0229515	-0.0173759	-0.00258687	0.00776522	-0.00896189	-0.00205351	-0.25995	-0.219369	-0.356014	7.64029	7.37798	7.84765	7.56868	7.30191	7.63893	7.55647	7.45255	7.78373	7.63495	7.40765	7.77716	7.49952	7.29302	7.63684	7.66567	7.41606	7.77769	7.42351	7.2039
Q13347	EIF3I	Q13347	Eukaryotic translation initiation factor 3 subunit I	Both	0.00183748	0.00181513							8.29352	0.103733	0.146431	0.338575	0.258797	-0.049015	-0.0301424	-0.0841203	0.00325016	0.0597548	0.0650891	0.0645823	0.0507937	0.0479016	0.274045	0.212456	0.263992	8.24451	8.60196	8.4682	8.43102	8.76351	8.6647	8.61241	8.82333	8.80572	8.29677	8.69185	8.61741	8.32822	8.74185	8.61404	8.35811	8.68289	8.60022	8.45382	8.8015
O94826	TOMM70A	O94826	Mitochondrial import receptor subunit TOM70	Response to inhibition	0.00183748	0.292843	v1.0:ADPriboDB00001536;v1.0:ADPriboDB00012051	PARP1;unspecified	unspecified	unspecified	HEK 293 and HeLa;unspecified	unspecified	9.01509	-0.0224201	0.108523	0.270635	-0.0430421	-0.0486048	0.00549733	-0.0406425	0.137945	0.117037	0.137847	0.0380446	0.0023923	0.0433131	0.0896615	0.0921191	0.0765281	8.96648	9.29122	8.9314	9.00121	9.26081	9.06592	9.0316	9.27367	9.05763	9.15303	9.40276	9.10989	9.05571	9.29446	9.02126	9.05313	9.28811	9.01536	9.05647	9.33985
P30086	PEBP1	P30086	Phosphatidylethanolamine-binding protein 1;Hippocampal cholinergic neurostimulating peptide	Response to inhibition	0.00185644	0.288295							8.60025	0.0291968	-0.139748	0.324602	0.342852	0.0354993	0.082919	-0.0126371	-0.152002	-0.240275	-0.114558	-0.0554383	-0.021786	-0.0285569	-0.107556	-0.100354	-0.123744	8.63575	9.00777	8.93046	8.49762	8.87473	8.9264	8.49445	8.84542	8.87822	8.44825	8.68458	8.82854	8.46892	8.82458	8.85431	8.54481	8.90307	8.91454	8.69736	9.00646
Q12906	ILF3	Q12906	Interleukin enhancer-binding factor 3	Both	0.00185993	0.00806939	v2.0;v1.0:ADPriboDB00000967;v1.0:ADPriboDB00002726;v1.0:ADPriboDB00005202;v1.0:ADPriboDB00005294;v1.0:ADPriboDB00007073;v1.0:ADPriboDB00007076;v1.0:ADPriboDB00007249;v1.0:ADPriboDB00007251;v1.0:ADPriboDB00007303;v1.0:ADPriboDB00007711;v1.0:ADPriboDB00007785;v1.0:ADPriboDB00007786;v1.0:ADPriboDB00009661;v1.0:ADPriboDB00009730;v1.0:ADPriboDB00009756;v1.0:ADPriboDB00009887;v1.0:ADPriboDB00009920;v1.…	PARP1;PARP2 K469A;unspecified	unspecified	Mass Spectrometry;unspecified	MCF10A Cells;MDA-MB-468 Cells;MCF7 Cells;T-47D Cells;HEK 293 and HeLa;HEK 293T;shPARG HCT116;shPARG HEK293T;SK-N-SH;HeLa	unspecified	10.2074	0.0585772	0.103355	0.323893	0.0664621	-0.0505557	-0.00596147	-0.0351143	0.0430387	0.0340862	0.057208	0.048499	0.000552868	0.0425797	0.165728	0.178032	0.142036	10.1568	10.5253	10.2387	10.2233	10.4812	10.2867	10.1547	10.539	10.2944	10.2504	10.5653	10.331	10.2463	10.5121	10.3178	10.2559	10.5318	10.3164	10.1964	10.5175
P51610	HCFC1	P51610;Q9Y5Z7	Host cell factor 1;HCF N-terminal chain 1;HCF N-terminal chain 2;HCF N-terminal chain 3;HCF N-terminal chain 4;HCF N-terminal chain 5;HCF N-terminal chain 6;HCF C-terminal chain 1;HCF C-terminal chain 2;HCF C-terminal chain 3;HCF C-terminal chain 4;HCF C-terminal chain 5;HCF C-terminal chain 6	Response to inhibition	0.00186942	0.269876	v2.0	unspecified	R10	Autoradiography	HeLa cells	unspecified	6.99762	-0.0313113	0.144171	0.12432	0.481141	0.0480436	0.0271664	-0.068293	0.199598	0.148553	0.178295	-0.0297344	0.00593119	0.0168861	0.0704342	0.106692	0.161453	7.04566	7.14911	7.41047	7.17585	7.32642	7.70437	7.14841	7.24127	7.70138	7.19722	7.27049	7.65706	7.08829	7.23833	7.65483	6.96788	7.12787	7.49565	7.12665	7.2746
Q9Y6G9	DYNC1LI1	Q9Y6G9	Cytoplasmic dynein 1 light intermediate chain 1	Response to inhibition	0.00187171	0.513319							7.92548	0.0166036	-0.125441	0.204242	0.312095	0.00852663	-0.0567307	0.00536749	-0.137705	-0.109803	-0.178626	-0.00676944	0.0526387	-0.00303275	-0.114934	-0.136987	-0.0745908	7.934	8.07299	8.24294	7.97104	8.15076	8.23872	7.94918	8.18416	8.22636	7.78777	8.01991	8.05894	7.87018	8.10513	8.19473	7.91871	8.18236	8.23454	8.01038	8.26625
Q14103	HNRNPD	Q14103	Heterogeneous nuclear ribonucleoprotein D0	Response to inhibition	0.00187171	0.533161	v2.0;v1.0:ADPriboDB00001311;v1.0:ADPriboDB00003083;v1.0:ADPriboDB00005460;v1.0:ADPriboDB00005558;v1.0:ADPriboDB00005563;v1.0:ADPriboDB00005589;v1.0:ADPriboDB00005610;v1.0:ADPriboDB00005629;v1.0:ADPriboDB00006953;v1.0:ADPriboDB00007145;v1.0:ADPriboDB00007610;v1.0:ADPriboDB00008031;v1.0:ADPriboDB00008032;v1.0:ADPriboDB00008033;v1.0:ADPriboDB00008034;v1.0:ADPriboDB00008918;v1.0:ADPriboDB00008919;v1.…	PARP2;PARP3;unspecified;PARP1;PARP10	197;E261;unspecified	Mass Spectrometry;Autoradiography;unspecified	unspecified;HeLa cells;MCF10A Cells;MDA-MB-231 Cells;MDA-MB-468 Cells;SUM159 Cells;T-47D Cells;HEK 293T cells;HEK 293 and HeLa;U2OS;shPARG HCT116;shPARG HEK293T	unspecified	10.6612	-0.0185205	-0.146505	-0.187353	0.400134	-0.0955331	-0.0110122	-0.0480889	-0.102329	-0.118889	-0.162737	0.0178519	0.0659997	0.0707827	-0.113	-0.22911	-0.152967	10.5656	10.4628	11.0132	10.6207	10.4724	11.0709	10.5216	10.2984	10.9612	10.5588	10.3549	10.8986	10.6257	10.4348	10.9407	10.679	10.5398	11.1321	10.7303	10.5193
P53814	SMTN	P53814	Smoothelin	Response to inhibition	0.0018754	0.0298537							4.6759	0.135585	0.304836	0.350621	0.417974	0.175492	-0.0024253	0.054417	0.015181	0.310842	0.181729	-0.10387	-0.102451	-0.0211626	0.522869	0.403706	0.394689	4.8514	5.0241	5.14829	4.60572	5.01557	5.05902	4.7875	5.14179	5.35219	4.69108	5.33737	5.2756	4.73508	5.16241	5.16486	4.57203	4.92407	5.07271	4.76913	5.0252
P14868	DARS	P14868	Aspartate--tRNA ligase, cytoplasmic	Both	0.00189291	0.00040605	v1.0:ADPriboDB00001048;v1.0:ADPriboDB00011578;v1.0:ADPriboDB00011991	PARP1;unspecified	unspecified	unspecified	HEK 293 and HeLa;SK-N-SH;unspecified	unspecified	9.21535	0.118089	0.1369	0.421026	0.342301	-0.0482776	-0.0804968	-0.0440585	0.0040401	0.0270467	0.0253466	0.039893	0.0804265	0.0525133	0.278145	0.246824	0.239999	9.16707	9.55588	9.51359	9.32851	9.72752	9.63494	9.26111	9.64942	9.55532	9.21939	9.66342	9.58299	9.22065	9.71915	9.60149	9.25524	9.7168	9.61016	9.38382	9.84094
Q16836	HADH	Q16836	Hydroxyacyl-coenzyme A dehydrogenase, mitochondrial	Response to inhibition	0.00189291	0.869455							6.59834	0.00803003	0.215336	0.687459	0.660155	0.0804888	0.074126	0.0784165	0.210539	0.138013	0.273366	-0.132269	-0.0493845	-0.0513773	0.271914	0.267917	0.130267	6.67883	7.35992	7.33691	6.76456	7.49035	7.42083	6.76266	7.46366	7.47168	6.80888	7.42381	7.53186	6.81718	7.40044	7.43746	6.46607	7.23641	7.20712	6.849	7.48137
Q8N163	CCAR2	Q8N163	Cell cycle and apoptosis regulator protein 2	Response to inhibition	0.00189291	0.933361	v1.0:ADPriboDB00001704;v1.0:ADPriboDB00011594	PARP1;unspecified	unspecified	unspecified	HEK 293 and HeLa;SK-N-SH	unspecified	8.79246	-0.00214826	-0.109544	-0.0440435	-0.556854	-0.0504309	0.00783318	-0.012382	-0.10761	-0.109504	-0.105073	0.0161128	0.00439427	0.0344727	-0.0771602	-0.121811	-0.136105	8.74203	8.75625	8.22323	8.66615	8.62744	8.0536	8.57369	8.54351	8.1236	8.68485	8.63892	8.13054	8.62194	8.62341	8.13172	8.80858	8.75281	8.27008	8.63866	8.59543
P68366	TUBA4A	P68366	Tubulin alpha-4A chain	Both	0.00191243	0.00118489	v2.0;v1.0:ADPriboDB00000860;v1.0:ADPriboDB00011782;v1.0:ADPriboDB00012093	PARP1;unspecified	unspecified	Mass Spectrometry;unspecified	SK-BR-3 Cells;unspecified;SK-N-SH	unspecified	7.9835	0.112227	0.148563	-0.243426	-1.17327	-0.000845481	-0.0631234	-0.0389313	-0.0139067	0.110847	0.0120692	0.0414952	-0.000943471	0.0623484	0.270383	0.250346	0.261639	7.98266	7.67695	6.7713	7.98339	7.7688	6.83226	7.98849	7.78489	6.82828	7.96959	7.85092	6.82231	7.94156	7.69603	6.75101	8.025	7.73913	6.87258	8.12783	7.79729
O75717	WDHD1	O75717	WD repeat and HMG-box DNA-binding protein 1	Both	0.00192223	0.00874049	v2.0	unspecified	S900	Mass Spectrometry	HeLa cells	1 mM H2O2	7.29016	0.0765763	0.1361	0.213458	0.0206781	-0.0151701	-0.0107916	0.00997708	0.129063	0.00770492	0.0418015	-0.0242444	0.0276792	0.0125498	0.18255	0.247607	0.207871	7.27499	7.49283	7.32082	7.36178	7.48329	7.36036	7.29716	7.52912	7.28841	7.41922	7.51132	7.35264	7.41033	7.52669	7.3287	7.26592	7.5313	7.32339	7.39588	7.59926
Q5SRE5	NUP188	Q5SRE5	Nucleoporin NUP188 homolog	Response to inhibition	0.00195006	0.950107	v1.0:ADPriboDB00001752	PARP1	unspecified	unspecified	HEK 293 and HeLa	unspecified	4.302	0.00397666	-0.266841	0.169189	0.974314	-0.0433467	-0.060898	-0.0977495	-0.348487	-0.258886	-0.205078	0.113632	0.0212755	0.0670868	-0.255479	-0.235172	-0.29794	4.25865	4.41029	5.17856	4.23874	4.04402	5.00564	3.95476	4.11057	5.0595	3.95351	4.2123	5.07123	3.87514	4.16958	5.02411	4.41563	4.49246	5.3434	4.14781	4.36252
Q09028	RBBP4	Q09028	Histone-binding protein RBBP4	Response to inhibition	0.00200608	0.648634	v1.0:ADPriboDB00003048	unspecified	unspecified	unspecified	U2OS	unspecified	8.73371	-0.0167474	0.175539	0.0990182	0.263812	-0.0599426	-0.0845783	-0.0830176	0.225611	0.136986	0.214262	0.0273979	0.109873	0.0902673	0.158011	0.188797	0.129566	8.67377	8.74815	8.91451	9.01932	9.01106	9.22311	9.00835	9.03713	9.20939	8.95932	8.96972	9.21179	8.93561	8.97125	9.13497	8.76111	8.9426	9.08779	9.04374	9.10213
P61619	SEC61A1	P61619;Q9H9S3	Protein transport protein Sec61 subunit alpha isoform 1	Response to inhibition	0.00202042	0.0131017	v2.0	PARP10	unspecified	Mass Spectrometry	HEK 293T cells	unspecified	7.90822	0.0582301	-0.110475	0.301257	0.477499	-0.0140217	-0.0273483	0.0173613	-0.183832	-0.158288	-0.163996	-0.00241716	0.00793331	0.0184926	-0.0206794	-0.0432477	-0.0928079	7.8942	8.18213	8.40308	7.72955	7.95631	8.20121	7.76281	7.99497	8.17224	7.72439	8.05119	8.22172	7.76236	8.02031	8.13152	7.9058	8.21741	8.40421	7.80519	8.128
Q9NTJ3	SMC4	Q9NTJ3	Structural maintenance of chromosomes protein 4	Response to inhibition	0.00204194	0.102175	v2.0;v1.0:ADPriboDB00003605;v1.0:ADPriboDB00003725;v1.0:ADPriboDB00004699;v1.0:ADPriboDB00011771	PARP1;unspecified	unspecified	Mass Spectrometry;unspecified	T-47D Cells;ZR-75-1 Cells;shPARG HCT116;SK-N-SH	unspecified	8.92484	0.0316684	-0.0967137	0.384031	0.485164	-0.0308217	-0.000695722	-0.0175744	-0.11053	-0.151111	-0.123505	-0.000979563	0.033746	0.0163254	-0.0510958	-0.0753672	-0.0686728	8.89401	9.30817	9.39243	8.82519	9.27725	9.33691	8.80001	9.2249	9.34472	8.81431	9.15776	9.2865	8.87175	9.303	9.38554	8.92386	9.34261	9.42633	8.88365	9.28118
P23246	SFPQ	P23246	Splicing factor, proline- and glutamine-rich	Both	0.00206999	0.00386956	v2.0;v1.0:ADPriboDB00001153;v1.0:ADPriboDB00002998;v1.0:ADPriboDB00005716;v1.0:ADPriboDB00006083;v1.0:ADPriboDB00007134;v1.0:ADPriboDB00008616;v1.0:ADPriboDB00008757;v1.0:ADPriboDB00010400;v1.0:ADPriboDB00011768	PARP1;PARP10;unspecified	unspecified	Mass Spectrometry;unspecified	MCF10A Cells;T-47D Cells;HEK 293T cells;HEK 293 and HeLa;U2OS;shPARG HCT116;shPARG HEK293T;SK-N-SH	unspecified	9.30374	0.0690436	0.106774	-0.0456298	0.367761	-0.0175195	-0.00672083	0.0215259	0.0368721	0.0813466	-0.00502832	-0.0177064	0.0114425	0.00897832	0.211901	0.127479	0.188072	9.28622	9.25139	9.69302	9.25319	9.24202	9.66182	9.19686	9.28889	9.65922	9.34061	9.33945	9.66647	9.36379	9.3117	9.70924	9.28603	9.26955	9.68048	9.28827	9.31601
P06733	ENO1	P06733;P13929	Alpha-enolase	Response to inhibition	0.00210779	0.336761	v2.0;v1.0:ADPriboDB00001268;v1.0:ADPriboDB00002560;v1.0:ADPriboDB00002680	PARP1;unspecified;PARP1 K903A;PARP2 K469A	unspecified;E67	IP/Western Blotting;In Vitro Assay;unspecified	Human peripheral blood mononuclear cells;HeLa cells;HEK 293 and HeLa;HEK 293T	unspecified	13.6827	0.015635	0.0807113	-0.448567	-0.1232	-0.00577502	0.0311627	-0.0435737	0.0611808	0.0659482	0.0680998	0.017042	-0.0179304	0.0190744	0.0889749	0.0822421	0.117822	13.6769	13.2653	13.5159	13.6638	13.2343	13.553	13.6439	13.2064	13.5481	13.7439	13.3001	13.6276	13.7196	13.2647	13.5479	13.6998	13.2162	13.5786	13.732	13.3192
P55209	NAP1L1	P55209	Nucleosome assembly protein 1-like 1	Response to inhibition	0.00223957	0.0233429	v2.0;v1.0:ADPriboDB00001391	PARP10;PARP1	unspecified	Mass Spectrometry;unspecified	HEK 293T;HEK 293T cells;HEK 293 and HeLa	unspecified	7.52518	0.0900379	0.188361	-0.305323	-0.0744306	-0.125818	-0.0500012	0.0123267	0.0537959	0.131184	0.10999	0.149987	-0.00875961	0.0222653	0.298758	0.304299	0.232141	7.39936	7.16986	7.46308	7.59785	7.22218	7.4946	7.64742	7.35364	7.54648	7.57898	7.35104	7.56074	7.55126	7.26825	7.4826	7.67517	7.2111	7.47302	7.57225	7.28099
Q68CZ2	TNS3	Q68CZ2;Q63HR2	Tensin-3	Response to inhibition	0.00225549	0.0642944							4.78796	-0.105681	-0.279006	1.16221	0.563488	0.0953211	0.0529454	0.102935	-0.196404	-0.13797	-0.185601	-0.166522	-0.119164	0.0344843	-0.290406	-0.353823	-0.50983	4.88329	6.00312	5.45439	4.77469	5.94485	5.28386	4.84846	5.79686	5.39112	4.59156	5.8122	5.16585	4.65573	5.81478	5.26512	4.62144	5.83101	5.38594	4.61735	5.74521
Q9H2P0	ADNP	Q9H2P0	Activity-dependent neuroprotector homeobox protein	Both	0.00227483	0.00915211	v2.0	unspecified	K311;K616;R286	Autoradiography;Mass Spectrometry	HeLa cells	unspecified	3.68574	0.175229	0.307265	0.296936	0.00475842	0.0766196	-0.0187859	0.13716	0.174416	0.173982	0.0477107	-0.0630855	-0.0249853	-0.106923	0.426581	0.48432	0.536583	3.76236	3.96389	3.82766	3.92397	4.03151	3.95839	3.7815	3.85343	3.30597	3.86015	4.15665	3.73821	4.01402	4.21117	3.79434	3.62265	3.95769	3.58357	3.89112	3.71067
Q8WUM9	SLC20A1	Q8WUM9	Sodium-dependent phosphate transporter 1	Response to inhibition	0.00227483	0.0213477							3.83675	0.157507	0.323021	1.67116	0.855861	-0.0265405	-0.00709542	-0.134929	0.351117	0.107267	0.0381585	-0.0324345	0.018611	0.182388	0.3539	0.52726	0.560424	3.81021	5.50081	4.55768	3.75973	5.30803	4.83468	3.99622	5.36202	4.80537	4.18786	5.61517	4.73077	4.11464	5.65735	4.69912	3.80431	5.52652	4.875	3.70124	5.38862
P07900	HSP90AA1	P07900;Q14568;Q58FG0	Heat shock protein HSP 90-alpha	Response to inhibition	0.00227595	0.309617	v1.0:ADPriboDB00001317;v1.0:ADPriboDB00003287;v1.0:ADPriboDB00007762;v2.0;v1.0:ADPriboDB00001318	PARP1;unspecified;PARP3	unspecified;288	unspecified;Mass Spectrometry	HEK 293 and HeLa;shPARG HCT116;unspecified	unspecified	11.3494	-0.0199607	0.0967443	0.0540486	0.0650615	0.00522562	-0.0567337	0.0174834	0.13251	0.0919263	0.125679	-0.0156673	0.0491271	0.000564809	0.0714206	0.109169	0.0497612	11.3546	11.3467	11.4319	11.4287	11.5252	11.4873	11.5142	11.5972	11.5949	11.4819	11.4954	11.5401	11.3857	11.4327	11.5197	11.3337	11.4526	11.415	11.4128	11.5011
Q06203	PPAT	Q06203	Amidophosphoribosyltransferase	Both	0.00229036	0.00165613							6.31126	0.134769	0.182197	-0.391122	0.190486	-0.0012595	-0.0234923	-0.0912564	-0.034663	0.0736519	0.103297	0.0913876	0.0227151	0.00190551	0.30893	0.29152	0.350449	6.31	5.89665	6.41049	6.16804	5.92474	6.48882	6.25046	5.96671	6.49209	6.2766	5.99379	6.60504	6.26612	6.01662	6.45879	6.40265	5.94285	6.50365	6.46025	5.91669
Q9BQ48	MRPL34	Q9BQ48	39S ribosomal protein L34, mitochondrial	Response to inhibition	0.00232261	0.207659							5.29147	0.0588237	0.230617	0.206662	0.39654	0.095767	0.0686493	0.0386973	0.122956	0.116937	0.275486	-0.101828	-0.0139054	-0.0873798	0.344339	0.289553	0.23443	5.38724	5.56679	5.72671	5.36213	5.51315	5.79514	5.44885	5.59238	5.841	5.41443	5.61507	5.9635	5.60285	5.91512	6.07915	5.18965	5.48423	5.60064	4.9301	5.15835
Q8TC12	RDH11	Q8TC12;Q96NR8	Retinol dehydrogenase 11	Both	0.00234294	5.90567e-06							7.83956	0.201953	0.143575	-0.630515	0.0862797	-0.0369027	0.0512746	-0.0573488	-0.041443	-0.101906	-0.0317829	-0.0155436	0.0584555	6.50402e-05	0.38104	0.279326	0.376217	7.80266	7.26032	7.86849	7.87016	7.21074	7.8816	7.80359	7.10959	7.90346	7.79812	7.10714	7.89406	7.76911	7.2401	7.88557	7.82402	7.2675	7.92591	7.8502	7.24088
P55795	HNRNPH2	P55795	Heterogeneous nuclear ribonucleoprotein H2	Both	0.00237761	0.0077396							6.19218	0.12037	-0.203926	-1.33784	-0.40313	-0.00393834	0.0265816	0.05005	-0.231685	-0.331343	-0.409859	-0.0638377	-0.0536328	0.0447772	-0.10839	-0.0494574	-0.092819	6.18825	4.88093	5.8391	6.15021	4.60057	5.62911	6.10882	4.82269	5.7912	5.9605	4.523	5.37919	6.17023	4.93111	5.64704	6.12835	4.80071	5.83383	6.07904	4.73983
P61513;A6NKH3	RPL37A;RPL37AP8	P61513;A6NKH3	60S ribosomal protein L37a;Putative 60S ribosomal protein L37a-like protein	Response to inhibition	0.00241565	0.943669	v2.0;v1.0:ADPriboDB00001468	PARP10;PARP1	unspecified	Mass Spectrometry;unspecified	HEK 293T cells;HEK 293 and HeLa	unspecified	6.08917	-0.00492161	-0.287885	-0.15691	-0.630767	0.0593648	0.152408	-0.0506974	-0.307152	-0.449935	-0.0918017	-0.0723211	0.0402546	-0.129009	-0.255661	-0.318497	-0.304261	6.14853	6.08467	5.4077	5.76769	5.63237	5.08408	5.68949	5.60648	4.88978	5.78202	5.48232	5.3666	5.69096	5.46141	5.25014	6.01685	5.97251	5.32939	5.8619	5.80518
Q9H299	SH3BGRL3	Q9H299	SH3 domain-binding glutamic acid-rich-like protein 3	Both	0.00243457	0.00919794							7.05901	-0.255223	-0.443662	0.0942909	0.18093	0.155981	0.186942	0.329856	-0.161893	-0.193118	-0.210306	-0.334565	-0.130843	-0.207371	-0.546847	-0.750304	-0.799503	7.21499	7.34024	7.5698	7.10558	7.03928	7.15035	7.15654	7.01979	7.16504	6.89712	6.96018	7.02964	7.03945	7.12927	7.20214	6.72445	7.02246	7.03257	7.19803	7.16856
Q9Y3L5	RAP2C	Q9Y3L5	Ras-related protein Rap-2c	Response to inhibition	0.00243747	0.116158							4.18965	0.108414	0.337422	-1.52997	0.443442	-0.110884	0.148866	-0.141375	0.270484	0.111942	0.3046	0.00312472	0.0903692	0.00989885	0.51212	0.323667	0.501721	4.07876	2.80854	4.49171	3.99246	2.87581	4.58296	4.337	2.81068	4.44853	4.46013	2.77161	4.93769	4.24767	3.02381	4.87726	4.19277	2.75004	4.64299	4.1162	2.78901
P25490;O15391	YY1;YY2	P25490;O15391	Transcriptional repressor protein YY1;Transcription factor YY2	Response to inhibition	0.00243747	0.471463	v2.0;v1.0:ADPriboDB00000404;v1.0:ADPriboDB00000482;v1.0:ADPriboDB00002027;v1.0:ADPriboDB00002040;v1.0:ADPriboDB00002945;v1.0:ADPriboDB00003162;v1.0:ADPriboDB00003163;v1.0:ADPriboDB00003164;v1.0:ADPriboDB00003166;v1.0:ADPriboDB00003167;v1.0:ADPriboDB00003168;v1.0:ADPriboDB00003169;v1.0:ADPriboDB00003170;v1.0:ADPriboDB00003171;v1.0:ADPriboDB00003172;v1.0:ADPriboDB00003174;v1.0:ADPriboDB00003175;v1.…	unspecified;PARP1;PARP10;PARP14	D199;K183;unspecified;K183 ;S184	Autoradiography;Mass Spectrometry;unspecified	HeLa cells;MCF10A Cells;MDA-MB-231 Cells;MCF7 Cells;T-47D Cells;ZR-75-1 Cells;HeLa;U2OS and HeLa;U2OS;shPARG HCT116;shPARG HEK293T	unspecified;250 uM H2O2;62.5 uM H2O2;1 mM H2O2	4.24995	-0.0414525	-0.276007	0.211918	0.758919	0.0337816	0.0929814	-0.0344661	-0.196706	-0.268766	-0.238192	-0.15086	0.0503059	0.00825708	-0.23823	-0.426536	-0.287614	4.28374	4.55485	4.97441	3.93331	4.16946	4.85197	4.08376	4.053	4.82292	4.05325	4.19311	4.77068	4.16191	4.17814	4.86045	4.09909	4.51218	5.01713	4.20626	4.23581
O14933	UBE2L6	O14933	Ubiquitin/ISG15-conjugating enzyme E2 L6	Response to inhibition	0.00244653	0.22086							3.10066	-0.0709177	0.284072	1.77327	1.8904	-0.0684437	0.0858037	-0.0405865	0.458855	0.177243	0.428871	-0.0335857	0.0442589	0.0125532	0.211318	0.260839	0.167306	3.03221	4.95973	4.95047	3.35489	4.99392	5.17182	3.38317	5.02671	5.31345	3.55951	5.05117	5.41993	3.55363	4.93961	5.30866	3.06707	4.91818	5.00361	3.24775	4.80021
P21127;Q9UQ88	CDK11B;CDK11A	P21127;Q9UQ88;Q13882	Cyclin-dependent kinase 11B;Cyclin-dependent kinase 11A	Both	0.00248508	0.00593528							6.5977	0.0978254	0.157785	-0.543824	-0.149389	-0.0439221	-0.059867	-0.020035	0.105028	0.0455699	0.0292807	0.0167184	0.0704047	0.0367011	0.237746	0.259462	0.269623	6.55378	5.99401	6.42828	6.66789	6.06397	6.54174	6.65322	6.19233	6.54153	6.70273	6.09945	6.47759	6.74276	6.27745	6.49548	6.61442	6.12428	6.48502	6.59378	6.02001
Q08752	PPID	Q08752	Peptidyl-prolyl cis-trans isomerase D	Both	0.00248895	0.00602192	v1.0:ADPriboDB00002120	PARP14	unspecified	unspecified	U2OS and HeLa	unspecified	6.18785	0.127432	0.206036	0.42586	-0.0513267	-0.0858173	-0.0667095	-0.0318168	0.07454	0.120057	0.0412148	0.00550469	0.0306824	0.148157	0.417844	0.328042	0.254517	6.10204	6.547	6.10471	6.18296	6.62724	6.11031	6.17387	6.52033	6.08475	6.26239	6.73377	6.17774	6.25225	6.62746	6.15034	6.19336	6.64439	6.28468	6.22355	6.68284
Q13564	NAE1	Q13564	NEDD8-activating enzyme E1 regulatory subunit	Response to inhibition	0.00249594	0.0231297							5.79712	0.101962	-0.20948	-0.317582	-0.162827	-0.0686587	-0.0474257	-0.022818	-0.23245	-0.298588	-0.40329	-0.0171844	0.0651248	0.090962	-0.100668	-0.138072	-0.0838149	5.72846	5.43211	5.61147	5.70146	5.2865	5.54477	5.54748	5.2913	5.58931	5.56467	5.18095	5.231	5.66973	5.39707	5.54255	5.77993	5.54466	5.72525	5.66897	5.35275
Q31612;P10321;Q95604	HLA-B;HLA-C	Q31612;P10321;Q95604	HLA class I histocompatibility antigen, B-73 alpha chain;HLA class I histocompatibility antigen, Cw-7 alpha chain;HLA class I histocompatibility antigen, Cw-17 alpha chain	Response to inhibition	0.00252577	0.0127061							4.40371	0.157738	0.288483	0.133888	0.125004	-0.118207	0.0522152	0.0626273	0.129473	0.160853	0.101911	0.0257198	-0.133102	0.110747	0.539981	0.497001	0.301681	4.2855	4.58981	4.59134	4.62244	4.40948	4.29447	4.64006	4.70733	4.76962	4.53318	4.69845	4.63063	4.57625	4.77071	4.63698	4.42943	4.4045	4.63946	4.57414	4.52456
Q9BU76	MMTAG2	Q9BU76	Multiple myeloma tumor-associated protein 2	Response to inhibition	0.00256065	0.317599	v2.0;v1.0:ADPriboDB00002755	PARP1;PARP2;PARP3;PARP2 K469A	155;unspecified	Mass Spectrometry;unspecified	unspecified;HEK 293T	unspecified	2.7375	0.0893014	0.432102	0.295503	0.541677	0.124464	0.244773	-0.131432	0.210597	0.360346	0.457458	0.0384129	-0.217223	-0.0589953	0.49073	0.476308	0.597172	2.86196	3.27777	3.14774	2.87616	3.45476	3.19177	3.22117	3.21213	3.629	2.94809	3.39335	3.73663	3.02277	3.38358	3.67371	2.77591	2.81578	3.22018	2.87799	3.12387
P32455	GBP1	P32455;Q9H0R5	Interferon-induced guanylate-binding protein 1	Response to inhibition	0.00258527	0.986832							5.86701	0.000774728	-0.210084	0.631772	0.605979	-0.0279664	-0.0879857	-0.0653068	-0.164644	-0.275133	-0.192799	0.0873926	0.0520998	0.0417666	-0.31495	-0.109149	-0.203829	5.83904	6.41079	6.40768	5.75643	6.2881	6.42738	5.54925	6.2736	6.29533	5.70236	6.22365	6.28019	5.80868	6.2434	6.32921	5.9544	6.55088	6.51475	5.87731	6.44261
P08754;P63096	GNAI3;GNAI1	P08754;P63096;P19087	Guanine nucleotide-binding protein G(k) subunit alpha;Guanine nucleotide-binding protein G(i) subunit alpha-1	Both	0.00259241	0.00657282	v1.0:ADPriboDB00001281;v1.0:ADPriboDB00000140;v1.0:ADPriboDB00000291	PARP1;Pertussis toxin;unspecified	unspecified	unspecified	HEK 293 and HeLa;S49 lymphoma;HL-60	unspecified	7.09866	0.120917	-0.196728	0.350152	0.0912889	-0.0170497	-0.0927841	-0.107584	-0.320292	-0.316628	-0.316017	0.0535025	0.0145741	0.149341	-0.109618	0.00138116	-0.119197	7.08161	7.35603	7.08237	6.96685	7.33081	7.10551	7.3255	7.53837	7.42198	6.77837	7.13219	6.87394	6.92929	7.27759	7.07624	7.15217	7.46339	7.33929	7.02763	7.45868
P49720	PSMB3	P49720	Proteasome subunit beta type-3	Response to inhibition	0.00259241	0.19934							3.23463	0.0788987	0.298305	0.89967	0.335511	-0.0581576	-0.0775673	-0.0938517	0.20335	0.239541	0.215329	0.0874485	0.0941323	0.0479958	0.36397	0.340504	0.427138	3.17647	4.05673	3.47629	3.16212	4.13315	3.78956	3.45645	4.40749	3.84676	3.43798	4.37384	3.78547	3.18999	4.0988	3.82969	3.32208	4.22843	3.61814	3.23705	4.09645
Q9H0H0	INTS2	Q9H0H0;REV__O95568	Integrator complex subunit 2	Response to inhibition	0.00259262	0.901094							8.6861	0.00398923	0.13393	-1.04211	0.353951	-0.0410238	-0.0627199	-0.0524451	0.147271	0.101918	0.140635	0.0228895	0.0622132	0.071086	0.138724	0.16645	0.108585	8.64508	7.58127	8.98761	8.63041	7.58512	9.05671	8.58631	7.55246	9.03561	8.83337	7.74591	9.18069	8.88785	7.82617	9.23735	8.70899	7.7062	9.11114	8.26573	7.20685
O75131	CPNE3	O75131;Q96FN4;Q8IYJ1;Q96A23;O95741;Q9UBL6	Copine-3	Response to inhibition	0.00268095	0.90642	v2.0;v1.0:ADPriboDB00002550	PARP3;PARP1 K903A	481;unspecified	Mass Spectrometry;unspecified	unspecified;HEK 293T	unspecified	8.74022	-0.00463471	0.16339	-0.611478	-0.223513	0.0702963	-0.105839	0.0231387	0.196554	0.13756	0.169961	-0.0947238	0.0971191	0.0100086	0.154654	0.19794	0.123672	8.81051	8.0229	8.53984	8.81259	8.18965	8.5802	8.75462	8.0464	8.4795	8.93677	8.2663	8.68667	8.7364	8.24356	8.56553	8.64549	8.22586	8.52671	8.78933	8.28484
Q6PI48	DARS2	Q6PI48	Aspartate--tRNA ligase, mitochondrial	Response to inhibition	0.00277252	0.829323							5.01686	0.0125144	-0.247881	0.602399	-0.501189	0.0435773	-0.138573	-0.0729031	-0.301245	-0.194657	-0.285284	-0.0334426	0.0843904	0.116951	-0.204651	-0.246923	-0.254526	5.06044	5.48068	4.44277	4.78769	5.1904	4.18679	4.61935	5.11235	4.28077	4.71561	5.4246	4.23038	4.75295	5.3048	4.21125	4.98342	5.70365	4.63262	4.87525	5.33055
Q99439	CNN2	Q99439	Calponin-2	Both	0.00278228	0.00249708	v1.0:ADPriboDB00011996	unspecified	unspecified	unspecified	unspecified	unspecified	6.73898	0.102426	0.142696	0.285079	0.540103	-0.0653427	-0.0183819	-0.0448415	0.039599	0.064549	0.0166599	0.0651276	-0.00242845	0.065867	0.246007	0.241652	0.247706	6.67364	7.00568	7.23424	6.75151	6.98991	7.19692	6.7598	7.07387	7.20149	6.77858	7.08861	7.29574	6.66216	7.10337	7.18664	6.80411	7.02163	7.34495	6.71309	7.04924
O94925	GLS	O94925	Glutaminase kidney isoform, mitochondrial	Both	0.00285031	0.000733865							5.33304	0.149498	0.17643	-0.122165	0.728893	0.019647	0.0671217	0.00619412	0.0706942	-0.0226739	0.0327739	-0.0363159	-0.0503441	-0.00630276	0.298834	0.358755	0.320194	5.35269	5.278	6.06813	5.19665	5.09	6.09109	5.3886	5.26287	6.22791	5.40373	5.1882	6.09471	5.34435	4.99579	5.98949	5.29672	5.16053	6.05563	5.42942	5.3061
Q9H3H3	C11orf68	Q9H3H3	UPF0696 protein C11orf68	Response to inhibition	0.00285732	0.0942564							5.66144	0.0574363	0.163121	0.0487265	0.348766	0.0133913	-0.0174859	-0.037513	0.111302	0.123878	0.0818748	-0.0452499	0.0421262	0.0447312	0.246799	0.177724	0.23715	5.67483	5.69268	5.9727	5.58945	5.82956	6.12264	5.60289	5.60464	6.04072	5.77274	5.83405	6.09208	5.70639	5.74675	6.12303	5.61619	5.7523	6.05494	5.63466	5.74541
P63267;P68133;P68032;P62736	ACTG2;ACTA1;ACTC1;ACTA2	P63267;P68133;P68032;P62736	Actin, gamma-enteric smooth muscle;Actin, alpha skeletal muscle;Actin, alpha cardiac muscle 1;Actin, aortic smooth muscle	Response to inhibition	0.0028586	0.208931	v1.0:ADPriboDB00000142;v1.0:ADPriboDB00000154;v1.0:ADPriboDB00001180;v2.0;v1.0:ADPriboDB00005646;v1.0:ADPriboDB00005823;v1.0:ADPriboDB00006541	Botulinum toxin C2;PARP1;unspecified	unspecified	unspecified;Mass Spectrometry	unspecified;HEK 293 and HeLa;MDA-MB-231 Cells;shPARG HCT116	unspecified	8.83495	-0.0587762	-0.224133	0.684143	0.508676	-0.0986502	-0.168778	-0.0600767	-0.168314	-0.0883595	-0.239398	0.0909448	0.138718	0.0978416	-0.272248	-0.329848	-0.246634	8.7363	9.35032	9.28355	8.66577	9.49564	9.22558	8.65583	9.28723	9.19833	8.66664	9.43074	9.10423	8.66043	9.178	9.18013	8.9259	9.65781	9.44147	8.92375	9.73762
Q9Y3I0	RTCB	Q9Y3I0	tRNA-splicing ligase RtcB homolog	Both	0.00289405	0.00139767	v2.0	PARP3	470;471	Mass Spectrometry	unspecified	unspecified	8.32263	0.0864641	0.110439	-0.024989	-0.46994	-0.00416738	0.00426935	-0.0102327	0.0736717	-0.0281982	0.0264517	-0.0301493	0.0297122	0.0105678	0.181523	0.215095	0.194091	8.31846	8.30191	7.84246	8.29879	8.28286	7.82815	8.39569	8.3024	7.85672	8.3963	8.26944	7.87914	8.25303	8.21265	7.93369	8.29248	8.32735	7.86326	8.41176	8.28844
O95218	ZRANB2	O95218	Zinc finger Ran-binding domain-containing protein 2	Response to inhibition	0.00293632	0.521226	v2.0	PARP3;unspecified	109;D68;R61	Mass Spectrometry;Autoradiography	unspecified;HeLa cells	unspecified	4.33364	0.0381665	0.275441	0.0131364	0.946109	-0.0600308	-0.124476	-0.0432903	0.236197	0.205409	0.270217	-0.0410462	0.195718	0.0731256	0.415762	0.274231	0.25083	4.27361	4.2223	5.23646	4.28018	4.38942	5.29733	4.42421	4.54116	5.58519	4.56984	4.55219	5.54997	4.77374	4.46106	5.63341	4.29259	4.5425	5.35288	4.06917	4.38143
P29992;O95837	GNA11;GNA14	P29992;O95837	Guanine nucleotide-binding protein subunit alpha-11;Guanine nucleotide-binding protein subunit alpha-14	Response to inhibition	0.00295451	0.167719							4.95661	0.0526537	-0.182104	1.65628	1.0278	-0.00232702	0.0211612	0.103594	-0.196643	-0.265449	-0.242182	-0.011068	-0.0264825	-0.0848777	-0.154171	-0.0934383	-0.140743	4.95429	6.63406	6.08801	4.95788	6.59195	5.9423	4.74326	6.49195	5.74564	4.75997	6.34745	5.74224	4.66931	6.56586	5.80697	4.94555	6.58642	5.89954	4.90871	6.57075
P53618	COPB1	P53618	Coatomer subunit beta	Response to inhibition	0.00299355	0.0199235	v1.0:ADPriboDB00002649;v1.0:ADPriboDB00011596	PARP2 K469A;unspecified	unspecified	unspecified	HEK 293T;SK-N-SH	unspecified	10.5197	0.0578986	-0.112497	0.1977	0.027234	-0.0460635	-0.0503248	-0.0411636	-0.144769	-0.181727	-0.184693	0.0414023	0.0265326	0.0696169	-0.0755651	-0.0194759	-0.0687556	10.4736	10.667	10.5057	10.4098	10.6472	10.4542	10.3762	10.5766	10.4742	10.3749	10.5356	10.3622	10.3366	10.5645	10.4425	10.5611	10.7439	10.6165	10.4411	10.6872
O15226	NKRF	O15226	NF-kappa-B-repressing factor	Response to inhibition	0.0030544	0.0119595							6.36538	0.0934353	0.164591	-0.590084	-0.483748	0.000553312	-0.00567357	0.0487074	0.044028	0.134664	0.0347747	-0.0282321	0.0109916	-0.0263468	0.312833	0.1892	0.272046	6.36594	5.76962	5.93034	6.34308	5.78747	5.90015	6.50988	5.85105	5.98818	6.40941	5.90996	5.91641	6.51917	6.08226	6.02834	6.33715	5.78629	5.85529	6.32168	5.82647
P23381	WARS	P23381	Tryptophan--tRNA ligase, cytoplasmic;T1-TrpRS;T2-TrpRS	Both	0.00306017	2.78906e-06							9.2396	-0.181687	0.115204	0.26984	0.0341928	-0.0459432	0.000944429	0.010905	0.36691	0.256676	0.267089	0.0150132	-0.012648	0.0317285	-0.105572	-0.0145637	-0.0793142	9.19366	9.51039	9.2847	9.38235	9.71234	9.45762	9.39189	9.67893	9.46494	9.60651	9.76612	9.54089	9.47273	9.68356	9.42953	9.25462	9.4968	9.30553	9.59629	9.85127
P17301	ITGA2	P17301	Integrin alpha-2	Both	0.00306385	0.000104388							8.62129	0.104456	0.0967008	0.28167	0.223417	0.00685328	-0.0102907	0.0329553	-0.00479458	-0.016978	-0.00149433	-0.0161224	-0.0156391	0.00224354	0.207465	0.236309	0.159697	8.62814	8.89267	8.87766	8.62307	8.96218	8.98234	8.67887	9.02126	8.93996	8.6165	8.88598	8.84321	8.65949	8.98843	8.85755	8.60517	8.88732	8.84695	8.5979	8.91564
Q8IW35	CEP97	Q8IW35	Centrosomal protein of 97 kDa	Response to inhibition	0.00309931	0.044933							4.91887	-0.0765183	-0.175804	0.160863	1.13663	0.0190314	0.00565198	0.0186602	-0.0685287	-0.114678	-0.11465	-0.0267885	0.0161945	-0.0327496	-0.275322	-0.258776	-0.222869	4.9379	5.08539	6.07417	4.94221	4.81754	5.84676	4.94131	4.99386	5.79697	4.85034	4.96506	5.94086	4.94079	5.12785	5.9606	4.89208	5.09593	6.02276	4.97494	5.13454
P46087	NOP2	P46087	Probable 28S rRNA (cytosine(4447)-C(5))-methyltransferase	Both	0.00315123	0.00117175	v1.0:ADPriboDB00001104;v1.0:ADPriboDB00011717	PARP1;unspecified	unspecified	unspecified	HEK 293 and HeLa;SK-N-SH	unspecified	4.56805	0.151872	0.187373	1.06841	2.18479	-0.0856219	-0.0637443	-0.0124177	0.0525205	0.0174	0.0365825	0.108232	0.0404213	0.0131311	0.299615	0.380668	0.337449	4.48243	5.57272	6.74042	4.43106	5.44234	6.76219	4.48733	5.56527	6.73255	4.62057	5.65386	6.78942	4.4499	5.59523	6.79129	4.67628	5.67688	6.76597	4.46756	5.59303
P35754	GLRX	P35754	Glutaredoxin-1	Both	0.00315123	0.00704022							4.60205	-0.129076	0.206861	0.862185	0.225352	-0.00956491	0.0545816	-0.00115084	0.335097	0.282122	0.390592	-0.0502531	-0.0277235	0.0341107	0.138444	0.104742	-0.00982965	4.59249	5.51882	4.82625	4.88515	5.75599	5.08109	4.82376	5.8342	4.90069	4.93715	5.74636	5.218	4.81257	5.81702	5.1488	4.5518	5.43651	4.86151	4.77789	5.69685
P13984	GTF2F2	P13984	General transcription factor IIF subunit 2	Response to inhibition	0.00322886	0.585908	v2.0;v1.0:ADPriboDB00000376	PARP3;PARP1	123;135;unspecified	Mass Spectrometry;unspecified	unspecified	unspecified	6.91549	0.0199502	0.165584	0.665675	0.377868	0.133428	0.0264304	-0.0173006	0.0987898	0.186896	0.151215	-0.031089	-0.0646541	-0.0468146	0.130039	0.182495	0.244068	7.04892	7.6076	7.27606	7.27993	7.83807	7.44191	7.17089	7.79892	7.45974	7.01428	7.76806	7.44458	7.24824	7.75168	7.48257	6.8844	7.51651	7.24655	7.15512	7.74172
Q15070	OXA1L	Q15070	Mitochondrial inner membrane protein OXA1L	Both	0.00329392	0.00525442	v1.0:ADPriboDB00001418	PARP1	unspecified	unspecified	HEK 293 and HeLa	unspecified	5.02392	0.180638	0.274729	-0.991748	-0.812344	0.059777	-0.0845027	-0.0566231	0.136835	0.107002	0.0384362	0.0605258	0.059638	-0.038815	0.29232	0.46732	0.606459	5.0837	3.94767	4.15496	4.91527	4.26686	4.49384	4.80955	3.97161	4.20066	5.16076	4.13918	4.25002	4.92495	4.20463	4.27559	5.08445	4.09181	4.17276	4.89411	4.15211
P27816	MAP4	P27816	Microtubule-associated protein 4	Response to inhibition	0.00331141	0.515024							11.0634	-0.0106099	-0.0742802	0.469969	0.160272	0.0173799	-0.00742838	0.0128553	-0.0624726	-0.0416054	-0.0869331	-0.0208991	-0.010035	0.00812725	-0.0825687	-0.0894917	-0.0826099	11.0808	11.5259	11.2365	11.0511	11.5391	11.2178	11.0289	11.5428	11.2272	11.0009	11.4918	11.1367	11.0085	11.4578	11.1832	11.0425	11.5233	11.2318	11.037	11.5195
P26368	U2AF2	P26368	Splicing factor U2AF 65 kDa subunit	Response to inhibition	0.00338546	0.227488	v2.0;v1.0:ADPriboDB00001546;v1.0:ADPriboDB00002911	PARP1;PARP2;PARP3;PARP2 K469A	73;426;unspecified	Mass Spectrometry;unspecified	unspecified;HEK 293 and HeLa;HEK 293T	unspecified	7.56972	0.0432721	0.168095	-0.465356	-0.150846	0.0155288	0.10789	-0.0268958	0.19226	0.113308	0.0689021	-0.103673	-0.0501043	0.057254	0.232075	0.165097	0.23693	7.58525	7.21226	7.39198	7.51621	7.27792	7.45994	7.74442	7.11566	7.55122	7.76198	7.21767	7.48778	7.70986	7.2978	7.58818	7.46605	7.05426	7.47613	7.66931	7.19092
P00505	GOT2	P00505	Aspartate aminotransferase, mitochondrial	Response to inhibition	0.00344794	0.0146869	v1.0:ADPriboDB00001679	PARP1	unspecified	unspecified	HEK 293 and HeLa	unspecified	8.706	0.0637801	0.114678	-0.0456333	-0.0577711	-0.0702088	0.0146564	0.0203014	0.0621892	0.0797789	0.0107264	0.0585751	-0.0427239	0.0193998	0.178801	0.177645	0.178929	8.63579	8.67502	8.66853	8.62978	8.67247	8.664	8.7184	8.63996	8.60969	8.76819	8.74015	8.65896	8.6974	8.73219	8.66475	8.76458	8.61764	8.66763	8.72601	8.76499
P60983	GMFB	P60983	Glia maturation factor beta	Response to inhibition	0.00348425	0.655555							9.3184	-0.0227773	-0.226318	-0.107772	0.0189903	-0.17245	-0.0807365	-0.0738446	-0.253632	-0.189041	-0.167948	0.225343	0.0705768	0.0311112	-0.251896	-0.253435	-0.241953	9.14595	9.1299	9.26355	9.3283	9.16698	9.30166	9.15937	8.99333	9.16322	9.06477	9.02159	9.16945	9.15223	9.06325	9.20946	9.54375	9.28121	9.36851	9.47228	9.32919
Q9UMS4	PRPF19	Q9UMS4	Pre-mRNA-processing factor 19	Response to inhibition	0.0034912	0.07632	v2.0;v1.0:ADPriboDB00001110;v1.0:ADPriboDB00011714;v1.0:ADPriboDB00012066	PARP1;unspecified	197;unspecified	Mass Spectrometry;unspecified	unspecified;HEK 293 and HeLa;SK-N-SH	unspecified	8.54338	0.0441537	0.114787	0.335103	0.368462	-0.0510412	-0.0139719	-0.0563898	0.0623018	0.0914802	0.0581176	0.0455649	0.00277966	0.0730585	0.172748	0.149286	0.154787	8.49233	8.86451	8.85545	8.54598	8.866	8.90125	8.58177	8.872	8.85074	8.60568	8.96996	8.96996	8.57701	8.94616	8.86717	8.58894	8.88126	8.9849	8.69866	9.00024
Q9NZE8	MRPL35	Q9NZE8	39S ribosomal protein L35, mitochondrial	Both	0.00349572	0.00696784							7.09619	0.153089	-0.241356	0.16997	0.169431	-0.124141	-0.126882	-0.139786	-0.405765	-0.390586	-0.386986	0.152645	0.142707	0.0954582	-0.105451	-0.107951	-0.0513979	6.97205	7.13928	7.12584	6.79797	6.98174	6.96492	6.53573	6.75814	6.58369	6.69043	6.87558	6.87864	6.78552	6.94451	6.99812	7.24884	7.40887	7.36108	6.59736	6.81465
Q99700	ATXN2	Q99700	Ataxin-2	Both	0.00356182	0.000217092							6.60378	0.183103	0.180498	0.771492	1.25372	0.00684759	-0.0402514	0.00886393	-0.141277	0.0928215	0.040642	0.0225577	-0.00106271	0.00304494	0.472868	0.309489	0.308446	6.61063	7.33502	7.86636	6.57656	7.35977	7.76201	6.68192	7.40794	7.83831	6.4625	7.46809	7.89814	6.51625	7.33414	7.93402	6.62634	7.37421	7.86054	6.55699	7.30955
P45973	CBX5	P45973	Chromobox protein homolog 5	Response to inhibition	0.00365318	0.0205569	v2.0	unspecified	unspecified;K104 ;S103	Mass Spectrometry	HeLa cells	1 mM H2O2	6.54843	0.0890741	0.16949	0.0498726	0.413206	-0.04563	-0.00179683	0.00569546	0.0862755	-0.0235926	0.178564	0.0277348	0.0425411	-0.0285445	0.270599	0.321828	0.183264	6.5028	6.5965	6.96733	6.76021	6.59863	7.05367	6.71314	6.75214	6.98773	6.6347	6.57471	7.1402	6.66539	6.50642	7.04586	6.57616	6.64084	6.93309	6.75847	6.77067
Q53GA4	PHLDA2	Q53GA4	Pleckstrin homology-like domain family A member 2	Both	0.00365418	0.00730927							3.24082	-0.299786	-0.473447	0.974522	2.52983	-0.160671	0.00121585	0.304787	-0.244101	-0.317806	0.0409227	-0.0123939	0.135239	-0.268177	-0.529729	-0.765543	-1.02443	3.08015	4.21656	6.07544	2.99389	4.12092	5.30036	3.09141	4.09058	5.38457	2.99672	3.89753	5.81157	3.14445	3.9935	5.52434	3.22842	4.35058	5.50247	3.259	4.32431
Q9NY33	DPP3	Q9NY33	Dipeptidyl peptidase 3	Both	0.00368719	0.00599367							9.4303	0.0788366	0.120415	-0.261107	-0.470717	-0.0369484	-0.0664962	-0.044909	0.0401315	0.0523564	0.0322487	0.0770554	0.0234863	0.0478118	0.160592	0.231484	0.205679	9.39335	9.1027	8.91467	9.37591	9.17641	8.99748	9.35769	9.15407	8.97317	9.47043	9.22155	8.99183	9.35679	9.09462	8.9706	9.50735	9.19268	9.00739	9.41833	9.12451
Q9UHQ9	CYB5R1	Q9UHQ9	NADH-cytochrome b5 reductase 1	Response to inhibition	0.00374425	0.990114	v1.0:ADPriboDB00001241	PARP1	unspecified	unspecified	HEK 293 and HeLa	unspecified	6.4642	0.000649783	0.219542	-0.108191	0.895918	-0.0115539	-0.168348	-0.0832878	0.253829	0.203176	0.199672	0.09191	0.115444	0.0558353	0.104899	0.288812	0.266865	6.45265	6.18766	7.27683	6.59757	6.55724	7.46119	6.57129	6.52987	7.32794	6.71803	6.55919	7.55979	6.44574	6.33936	7.44878	6.55611	6.47145	7.41595	6.64023	6.45214
Q9H3K6	BOLA2	Q9H3K6	BolA-like protein 2	Response to inhibition	0.00375812	0.542444							5.5656	0.033081	0.241824	0.229247	-0.164636	-0.0526154	0.153855	6.162e-05	0.307529	0.0556087	0.263092	-0.100471	-0.0338571	0.0330271	0.329207	0.308042	0.187468	5.51299	5.94871	5.40103	5.73168	5.8515	5.67149	5.78983	6.03205	5.60821	5.87313	5.85046	5.66406	5.67957	6.22827	5.6273	5.46513	5.76099	5.434	5.83377	5.99966
Q9UIQ6	LNPEP	Q9UIQ6	Leucyl-cystinyl aminopeptidase;Leucyl-cystinyl aminopeptidase, pregnancy serum form	Response to inhibition	0.00376469	0.0774849							5.47172	0.118395	-0.30568	0.586912	-1.82035	-0.059121	0.0108812	0.0813936	-0.335255	-0.339397	-0.597575	-0.10547	-0.129195	0.20151	-0.111516	-0.15365	-0.29669	5.4126	6.06951	3.73276	5.23757	5.91851	3.26209	5.14179	5.86565	3.35811	5.13646	5.71923	3.05379	5.2423	5.84537	3.61544	5.36625	5.92943	3.85288	5.31899	5.77363
Q9UM54	MYO6	Q9UM54;Q5TIE3	Unconventional myosin-VI	Response to inhibition	0.00377144	0.0437665							8.26705	-0.0488286	-0.108329	0.461032	0.47418	0.0271214	-0.0378445	0.000305817	-0.019998	-0.0562123	-0.10229	-0.012787	0.0066124	0.0165919	-0.210994	-0.129213	-0.131265	8.29417	8.69024	8.74154	8.27535	8.66646	8.62268	8.21292	8.68671	8.73935	8.24705	8.67187	8.63894	8.13551	8.67911	8.73457	8.25427	8.7347	8.75782	8.17774	8.64271
P35606	COPB2	P35606	Coatomer subunit beta	Response to inhibition	0.00382264	0.475824	v1.0:ADPriboDB00001625;v1.0:ADPriboDB00002650	PARP1;PARP2 K469A	unspecified	unspecified	HEK 293 and HeLa;HEK 293T	unspecified	7.96963	0.0180837	-0.113913	0.490776	0.779576	-0.0110915	-0.026892	0.00916332	-0.0831746	-0.157311	-0.155505	0.00313853	-0.012357	0.0380387	-0.136699	-0.0312663	-0.119523	7.95853	8.43351	8.75837	7.86522	8.41193	8.59807	7.87271	8.2609	8.52637	7.88645	8.30309	8.5937	7.84502	8.39033	8.5937	7.97276	8.44804	8.78724	7.9386	8.44476
Q9UBQ5	EIF3K	Q9UBQ5	Eukaryotic translation initiation factor 3 subunit K	Response to inhibition	0.00386885	0.548047							6.2856	-0.0420333	-0.30916	-0.813163	0.338811	0.0638104	0.22481	-0.0183893	-0.331478	-0.119176	-0.350726	-0.0146665	-0.214228	-0.0413366	-0.335986	-0.509726	-0.207868	6.34941	5.69725	6.60603	6.10242	5.13267	6.42101	6.07305	5.37649	6.41626	5.95413	5.35326	6.27369	5.9744	5.30643	6.36626	6.27094	5.25821	6.58308	6.09001	5.30576
P52815	MRPL12	P52815	39S ribosomal protein L12, mitochondrial	Response to inhibition	0.00386885	0.807237	v2.0;v1.0:ADPriboDB00001086	PARP3;PARP1	199;unspecified	Mass Spectrometry;unspecified	unspecified;HEK 293 and HeLa	unspecified	3.95629	0.0248984	0.417145	-1.45891	0.265162	0.205807	-0.137051	0.097941	0.376966	0.613547	0.186227	0.0149425	-0.191113	0.00947325	0.236574	0.548907	0.540649	4.1621	2.36034	4.3194	4.16641	2.65582	4.55114	4.19085	3.05536	4.5426	4.33326	3.11093	4.40768	4.36049	2.49587	4.65983	3.97124	2.30627	4.23093	4.16034	2.92534
Q29RF7	PDS5A	Q29RF7	Sister chromatid cohesion protein PDS5 homolog A	Response to inhibition	0.00388038	0.0567356	v2.0;v1.0:ADPriboDB00009942	PARP3;unspecified	1305;E1163;E1277;unspecified	Mass Spectrometry;Autoradiography;unspecified	unspecified;HeLa cells;shPARG HEK293T	unspecified	7.76737	0.05648	-0.133266	0.307518	0.139913	-0.018675	-0.059156	-0.0801758	-0.185459	-0.174908	-0.208872	0.0379885	0.0439958	0.0760225	-0.100387	-0.0764652	-0.053507	7.7487	8.01574	7.82711	7.64575	7.83725	7.75161	7.65355	7.88779	7.72361	7.58192	7.89998	7.69842	7.67686	7.91588	7.68816	7.80536	8.11889	7.98331	7.66146	7.96485
P82930	MRPS34	P82930	28S ribosomal protein S34, mitochondrial	Response to inhibition	0.00389346	0.104203							4.13551	0.0863821	0.241969	0.643268	0.554515	-0.152706	-0.0144644	0.044931	0.213734	0.108748	0.144279	0.106942	-0.00653179	0.0218286	0.315968	0.396187	0.272899	3.98281	4.76431	4.73496	4.32335	4.89189	4.75228	4.35291	4.79682	4.87956	4.34925	4.88753	4.83431	4.4018	5.01813	4.85998	4.24245	4.77225	4.71185	4.34636	5.05462
P84090	ERH	P84090	Enhancer of rudimentary homolog	Response to inhibition	0.00389365	0.086019	v1.0:ADPriboDB00002940;v1.0:ADPriboDB00006058	unspecified	unspecified	unspecified	U2OS;shPARG HCT116	unspecified	5.25081	-0.149457	0.395169	-3.7451	0.265153	-0.208148	0.0682555	-0.0840345	0.502171	0.616446	0.515261	0.0217775	0.182046	0.0201039	0.474539	-0.0764092	0.339008	5.04266	1.57396	5.43193	5.71747	1.71856	5.97634	5.7358	2.03699	6.02933	5.75298	2.12215	6.03122	5.51176	1.93595	5.81779	5.27258	1.68775	5.53606	5.59685	2.10727
Q9P0K7	RAI14	Q9P0K7	Ankycorbin	Response to inhibition	0.00389365	0.207659	v1.0:ADPriboDB00003116	unspecified	unspecified	unspecified	U2OS	unspecified	6.36679	-0.0618835	-0.224952	-1.60613	-0.348359	-0.092671	0.0402134	-0.0929315	-0.169515	-0.122273	-0.197419	0.0157983	0.0751132	0.0544777	-0.203517	-0.442959	-0.214032	6.27412	4.80088	5.9255	6.29031	4.75776	5.91266	6.23586	4.53352	5.93854	6.19728	4.63839	5.82102	6.1853	4.64712	5.94132	6.38259	4.83578	6.07291	6.24163	4.57221
P53992	SEC24C	P53992;Q14CM0	Protein transport protein Sec24C	Both	0.00389891	0.00179475	v1.0:ADPriboDB00011733	unspecified	unspecified	unspecified	SK-N-SH	unspecified	7.07461	0.12771	0.161396	0.892718	0.0798482	0.0482776	-0.0272519	-0.0923967	0.0231777	0.0636398	0.0142403	0.0671705	-0.0120361	0.0162365	0.184166	0.29844	0.384712	7.12289	7.94008	7.06206	7.10055	7.90538	7.08249	7.01742	8.01052	7.13414	7.09779	8.03097	7.1687	7.11695	7.97673	7.1786	7.14178	7.95529	7.1707	7.13613	7.95115
Q9Y5J1	UTP18	Q9Y5J1	U3 small nucleolar RNA-associated protein 18 homolog	Response to inhibition	0.00395445	0.0100365							3.3671	-0.160016	-0.263088	0.507582	2.82953	-0.0205331	0.0717745	-0.0656144	-0.123838	-0.0819191	-0.103461	0.0128831	0.0631555	-0.0616657	-0.394689	-0.579187	-0.295436	3.34656	3.94646	6.13102	3.35675	3.97075	6.09783	3.52863	3.75518	5.91594	3.24326	3.79276	6.09317	3.11686	3.58572	5.97125	3.37998	3.93784	6.13497	3.50527	4.00165
O95425	SVIL	O95425	Supervillin	Response to inhibition	0.00403899	0.941352							4.52501	-0.00433712	-0.224275	0.6832	1.17101	0.00184367	-0.011584	-0.134036	-0.263965	-0.210435	-0.185414	0.0932731	0.0551258	-0.00462271	-0.279702	-0.281657	-0.124477	4.52685	5.19662	5.56198	4.43959	5.15747	5.56853	4.26525	5.23588	5.36084	4.26104	4.99777	5.51061	4.20511	5.06202	5.5181	4.61828	5.26333	5.6914	4.25939	5.0846
P46940	IQGAP1	P46940	Ras GTPase-activating-like protein IQGAP1	Response to inhibition	0.0040812	0.0227944	v1.0:ADPriboDB00001700;v1.0:ADPriboDB00002731;v1.0:ADPriboDB00011739;v1.0:ADPriboDB00011883	PARP1;PARP2 K469A;unspecified	unspecified	unspecified	HEK 293 and HeLa;HEK 293T;SK-N-SH;HeLa	unspecified	11.5847	0.0383369	-0.0730998	0.550538	0.285285	-0.00195526	-0.0127428	-0.0216699	-0.122709	-0.0850121	-0.126588	0.000161411	0.0070043	0.0292022	-0.0216962	-0.055449	-0.0271435	11.5828	12.1225	11.8483	11.6291	12.1408	11.878	11.571	12.1482	11.8533	11.462	12.0503	11.7434	11.5059	12.0864	11.7901	11.5849	12.1423	11.8992	11.507	12.0746
P61981	YWHAG	P61981	14-3-3 protein gamma;14-3-3 protein gamma, N-terminally processed	Response to inhibition	0.00415324	0.0823081	v1.0:ADPriboDB00005278;v1.0:ADPriboDB00005345	unspecified	unspecified	unspecified	shPARG HCT116	unspecified	7.73597	0.0504567	0.130476	0.660505	0.992089	-0.00695585	-0.0569205	0.0936142	0.123804	0.0530493	0.0632054	-0.0396741	0.0498712	-0.0399349	0.183779	0.214953	0.144068	7.72901	8.33955	8.82167	7.71791	8.43848	8.94456	7.77208	8.55643	8.8197	7.85977	8.44952	8.79126	7.75271	8.54294	8.80257	7.69629	8.44634	8.68812	7.70528	8.60305
P49755	TMED10	P49755	Transmembrane emp24 domain-containing protein 10	Response to inhibition	0.00422555	0.834273	v2.0;v1.0:ADPriboDB00011960	unspecified	unspecified	Mass Spectrometry;unspecified	HeLa cells;HeLa	62.5 uM H2O2;unspecified	6.79814	0.0105049	0.203881	-0.0856875	-0.0666216	0.0146654	-0.172772	-0.0485673	0.147727	0.183112	0.249289	0.0143369	0.108808	0.0835289	0.231032	0.288614	0.123511	6.8128	6.53968	6.68295	6.84708	6.59509	6.74443	6.6596	6.69385	6.73009	6.94586	6.89556	6.9808	6.82308	6.80523	6.76275	6.81247	6.82126	6.81504	6.84515	6.74362
O95865	DDAH2	O95865	N(G),N(G)-dimethylarginine dimethylaminohydrolase 2	Both	0.00423076	0.00786602							7.22524	-0.0762666	-0.119095	-0.0100995	-0.0298584	-0.0228313	-0.0179006	0.0198322	-0.0538112	-0.0580946	-0.0165795	-0.0125099	0.0388521	-0.00544261	-0.149038	-0.201047	-0.236	7.20241	7.19724	7.21521	7.15456	7.14435	7.09891	7.11235	7.18292	7.09973	7.17143	7.15704	7.1788	7.15624	7.20886	7.17466	7.21273	7.25399	7.18994	7.15347	7.20339
P21912	SDHB	P21912	Succinate dehydrogenase [ubiquinone] iron-sulfur subunit, mitochondrial	Response to inhibition	0.00423076	0.997087	v2.0;v1.0:ADPriboDB00001150;v1.0:ADPriboDB00002664	PARP10;PARP1;PARP2 K469A	unspecified	Mass Spectrometry;unspecified	HEK 293T cells;HEK 293 and HeLa;HEK 293T	unspecified	6.5224	-0.000160463	0.216303	0.420487	1.01	0.111016	-0.103097	-0.087708	0.282399	0.163642	0.203351	-0.0423316	0.127958	-0.0058364	0.0815238	0.244104	0.3228	6.63341	6.83979	7.44469	6.54167	7.05137	7.77546	6.55932	7.08459	7.68774	6.8048	7.10653	7.73574	6.57893	7.28597	7.80416	6.48007	7.07084	7.52656	6.49695	6.99345
Q8TAT6	NPLOC4	Q8TAT6	Nuclear protein localization protein 4 homolog	Both	0.00427364	0.00498609							3.94544	0.200053	0.289962	1.52422	-1.04051	0.0376909	-0.0249146	0.205871	0.160766	0.130565	-0.021605	-0.147535	0.00770579	-0.0788176	0.529002	0.466567	0.474476	3.98313	5.44475	3.1108	3.87922	5.5017	2.92497	3.88696	5.50263	3.00065	4.10621	5.60023	2.88333	3.91187	5.64799	2.72964	3.79791	5.47737	2.82612	3.94493	5.48014
P39748	FEN1	P39748;REV__Q6DKJ4;CON__P01030;CON__ENSEMBL:ENSBTAP00000007350	Flap endonuclease 1	Response to inhibition	0.00442327	0.0305421	v2.0;v1.0:ADPriboDB00002689;v1.0:ADPriboDB00003397;v1.0:ADPriboDB00003521;v1.0:ADPriboDB00003581;v1.0:ADPriboDB00004350;v1.0:ADPriboDB00004876;v1.0:ADPriboDB00004975;v1.0:ADPriboDB00005455;v1.0:ADPriboDB00005534;v1.0:ADPriboDB00005682;v1.0:ADPriboDB00005945;v1.0:ADPriboDB00006041;v1.0:ADPriboDB00006532;v1.0:ADPriboDB00006707;v1.0:ADPriboDB00006720;v1.0:ADPriboDB00006773;v1.0:ADPriboDB00006799;v1.…	PARP1;PARP3;unspecified;PARP2 K469A	unspecified;121;125;R322;R339	In Vitro Assay, SDS-Page ;Mass Spectrometry;unspecified	unspecified;HeLa cells;MCF10A Cells;T-47D Cells;ZR-75-1 Cells;HEK 293T;shPARG HCT116;shPARG HEK293T	unspecified	7.57013	0.066683	0.133408	0.381041	0.0513632	-0.0698257	-0.00681996	0.0229165	0.00519143	0.097274	0.0977107	0.0851572	-0.00403381	-0.0273942	0.246294	0.180396	0.173584	7.50031	7.94435	7.64441	7.60793	8.01667	7.73783	7.53593	7.96473	7.71952	7.57532	8.04845	7.71921	7.62735	7.97468	7.65605	7.65529	7.94714	7.5941	7.67949	8.06787
Q9C0E8	LNP	Q9C0E8	Protein lunapark	Response to inhibition	0.00442327	0.454473							3.97188	0.0421253	0.248799	0.973481	1.31527	-0.0889481	-0.0652633	0.0460815	0.264899	0.160812	0.194311	-0.0533683	0.191497	-0.0299984	0.375016	0.210553	0.287205	3.88294	4.8801	5.33324	4.11321	5.21502	5.48022	4.17538	4.96243	5.46352	4.23678	5.10618	5.48147	3.73849	5.04661	5.46843	3.91851	5.13686	5.25716	3.96459	4.96791
P09874	PARP1	P09874	Poly [ADP-ribose] polymerase 1	Response to inhibition	0.00446924	0.047433	v2.0;v1.0:ADPriboDB00000016;v1.0:ADPriboDB00000029;v1.0:ADPriboDB00000051;v1.0:ADPriboDB00000066;v1.0:ADPriboDB00000078;v1.0:ADPriboDB00000144;v1.0:ADPriboDB00000151;v1.0:ADPriboDB00000155;v1.0:ADPriboDB00000269;v1.0:ADPriboDB00000271;v1.0:ADPriboDB00000296;v1.0:ADPriboDB00000300;v1.0:ADPriboDB00000316;v1.0:ADPriboDB00000354;v1.0:ADPriboDB00000364;v1.0:ADPriboDB00000385;v1.0:ADPriboDB00000386;v1.…	PARP1;PARP10;PARP2;PARP3;unspecified;PARP1 E988Q;PARP1 K903A;PARP2 K469A	unspecified;E3;E26;D45;D72;E76;D112;E116;D145;E147;D155;E168;E169;E175;E190;D191;E212;D217;E218;E276;D285;E296;E360;D387;D406;E456;D457;D461;E471;E484;E488;E491;D536;E540;E576;D577;E578;E580;E608;D609;E612;E642;D644;D648;E649;E650;E680;E715;D756;E763;E795;D805;D807;E809;E810;E812;D835;E883;D899;D914;K192;R452;S499;Residues 494-524;Residues 374-525;S507;S519;148;169;170;191;192;212;213;218;219;449…	Western blotting;SDS-PAGE;Mass Spectrometry;Immunoblotting;Co-immunoprecipitation;Phosphorimaging (A) and colloidal Coomassie brilliant blue R-250 staining (B);Gel-mobility shift assay;Phosphorimaging;Phosphorimaging and colloidal Coomassie brilliant blue R-250 staining; Gel-mobility shift assay;PAGE, Audioradiography;In Vitro Assay;Western Blot ;In Vitro Assay, SDS-Page ;Western Blot, In Vitro;W…	unspecified;HEK293;MCF7;BT549;HeLa cell extracts;TK6 cells;HEK 293T;expressed-in/purified from SF9 insect cells;HeLa cells;U2OS cells;Recombinant protein;MCF10A Cells;MDA-MB-231 Cells;MDA-MB-468 Cells;SUM159 Cells;HCC1937 Cells;MCF7 Cells;T-47D Cells;ZR-75-1 Cells;SK-BR-3 Cells;HEK 293T cells;MCF-10A-Tr cells;HeLa;HCT-15;Human placenta;Hela;H4IIE;HL-60;A-172;Human osteosarcoma and PARP −/− immort…	unspecified;Confluent cultures of the indicated cell types were treated for 7 hr with 3 or 14 mM glucose as indicated by L (low) or H (high) in combination with XAV939 (4 μM) or DMSO;6–24 h treatment of MCF7 cells with 5 μM TPT, PJ34 and TPT + PJ34 ;Cells treated with TPT and TPT + PJ34 for 24 h;WT cells were treated with 10 Gy IR and recovered for 4 h;1 mM H2O2;250 uM H2O2;62.5 uM H2O2	9.63107	0.0451291	0.09968	0.185669	0.247568	-0.0626366	0.0125337	-0.00214185	0.0739248	0.0560052	0.0337225	0.0526257	0.0206173	-0.0209982	0.135446	0.110204	0.188777	9.56844	9.82928	9.8765	9.62789	9.81216	9.84293	9.60649	9.82187	9.84346	9.705	9.87275	9.91236	9.62576	9.81461	9.85905	9.6837	9.83736	9.85764	9.62832	9.85434
P19525	EIF2AK2	P19525	Interferon-induced, double-stranded RNA-activated protein kinase	Response to inhibition	0.00446924	0.93813	v2.0	PARP3	74	Mass Spectrometry	unspecified	unspecified	7.98389	0.00275691	-0.13424	-0.0810392	0.295236	-0.0523538	-0.0648475	-0.0652501	-0.155454	-0.125817	-0.129721	0.0580874	0.0795605	0.0448035	-0.11876	-0.157377	-0.118313	7.93153	7.838	8.21387	7.88942	7.84467	8.19384	7.87137	7.78317	8.22382	7.82843	7.77703	8.1494	7.87513	7.79695	8.10203	8.04197	7.98241	8.32393	8.05269	7.91586
P14625	HSP90B1	P14625;Q58FF3;REV__Q8TCB0	Endoplasmin	Response to inhibition	0.00456752	0.0443938	v1.0:ADPriboDB00001073	PARP1	unspecified	unspecified	HEK 293 and HeLa	unspecified	12.1838	-0.0721855	0.156134	0.158111	0.428778	0.0742192	0.0989581	0.0931787	0.202485	0.235354	0.247119	-0.0896279	-0.0932401	-0.0834879	0.125191	0.0711952	0.0554577	12.258	12.4408	12.7057	12.381	12.5497	12.7754	12.3694	12.5634	12.8449	12.3862	12.5772	12.8597	12.3305	12.5368	12.7684	12.0941	12.2486	12.529	12.2954	12.4336
Q7Z417	NUFIP2	Q7Z417	Nuclear fragile X mental retardation-interacting protein 2	Response to inhibition	0.00459737	0.0470377	v1.0:ADPriboDB00001106;v1.0:ADPriboDB00011961	PARP1;unspecified	unspecified	unspecified	HEK 293 and HeLa;HeLa	unspecified	5.40698	0.0840427	0.184407	0.157056	0.155325	-0.0257248	-0.0202112	-0.0417362	0.132311	0.150591	0.0181903	0.0638674	-0.0101443	0.033949	0.19836	0.248578	0.358411	5.38126	5.54383	5.52057	5.62045	5.86576	5.70921	5.6204	5.59486	5.69417	5.53929	5.71463	5.5805	5.42588	5.69208	5.69965	5.47085	5.55389	5.59626	5.48605	5.65916
Q9H9B4	SFXN1	Q9H9B4	Sideroflexin-1	Response to inhibition	0.0046177	0.149612	v2.0;v1.0:ADPriboDB00001154;v1.0:ADPriboDB00002865;v1.0:ADPriboDB00011859	PARP10;PARP1;PARP2 K469A;unspecified	unspecified	Mass Spectrometry;unspecified	HEK 293T;HEK 293T cells;HEK 293 and HeLa;HeLa	unspecified	4.64877	0.0838589	0.259736	-0.599965	-0.263119	-0.145444	0.0152383	0.0377629	0.216004	0.0557492	0.255878	0.0396175	0.0477511	0.00507397	0.409294	0.400733	0.220757	4.50333	4.06405	4.42342	4.72367	3.95746	4.35371	4.68696	4.06401	4.18044	4.86478	4.10456	4.64153	4.74085	4.02992	4.33506	4.68839	4.09656	4.39073	4.58307	4.16631
P61026	RAB10	P61026	Ras-related protein Rab-10	Response to inhibition	0.00470508	0.0162072	v1.0:ADPriboDB00001446	PARP1	unspecified	unspecified	HEK 293 and HeLa	unspecified	8.0306	0.0820558	0.143418	0.137332	0.2507	-0.0993514	-0.0225378	-0.0381667	0.135414	0.0375902	0.0110811	0.0215637	0.0812088	0.0572833	0.229209	0.190574	0.256638	7.93125	8.1454	8.24314	8.07447	8.19716	8.18811	8.02562	8.28077	8.24247	8.16602	8.20552	8.29238	8.03891	8.25876	8.30944	8.05217	8.24914	8.33859	8.04626	8.29352
P27708	CAD	P27708;P31327	CAD protein;Glutamine-dependent carbamoyl-phosphate synthase;Aspartate carbamoyltransferase;Dihydroorotase	Both	0.00471429	0.00898707	v1.0:ADPriboDB00001599;v1.0:ADPriboDB00011590;v1.0:ADPriboDB00001626	PARP1;unspecified	unspecified	unspecified	HEK 293 and HeLa;SK-N-SH	unspecified	10.6999	0.0543446	-0.0853785	-0.0403741	0.148679	-0.0389448	-0.0400075	-0.0174745	-0.146389	-0.135769	-0.137011	0.0270712	0.0409817	0.028374	-0.0124944	-0.0359618	-0.0446454	10.6609	10.6195	10.8311	10.5714	10.5249	10.7292	10.5564	10.5205	10.6728	10.5535	10.5237	10.7115	10.576	10.4951	10.6737	10.7269	10.7005	10.8769	10.6104	10.5704
P26358	DNMT1	P26358	DNA (cytosine-5)-methyltransferase 1	Response to inhibition	0.00471429	0.623586	v2.0;v1.0:ADPriboDB00001648;v1.0:ADPriboDB00002271	PARP3;unspecified;PARP1	222;1203;R163;unspecified;K142	Mass Spectrometry;unspecified	unspecified;HeLa cells;HEK 293 and HeLa;16HBE	unspecified;250 uM H2O2;1 mM H2O2	6.83484	-0.016419	-0.141425	0.836395	1.21513	-0.0769367	0.00332866	-0.0113658	-0.0832817	-0.185613	-0.106123	-0.016993	0.0363484	0.0656184	-0.105638	-0.136914	-0.230979	6.7579	7.67456	8.03861	6.73649	7.58436	7.93522	6.70563	7.53944	7.9696	6.75156	7.48562	7.94385	6.73688	7.58323	7.98133	6.81785	7.70758	8.11559	6.84587	7.65698
Q8NI27	THOC2	Q8NI27	THO complex subunit 2	Response to inhibition	0.00472058	0.378044	v1.0:ADPriboDB00001868;v1.0:ADPriboDB00006078	PARP1;unspecified	unspecified	unspecified	HEK 293 and HeLa;shPARG HCT116	unspecified	6.81334	0.0236	-0.117643	0.973993	0.827991	-0.00430252	-0.00581636	-0.00740381	-0.192838	-0.103053	-0.12784	0.00315629	0.0176565	-0.00329013	-0.0413029	-0.144074	-0.0967531	6.80904	7.78152	7.63393	6.71543	7.66191	7.62335	6.62781	7.66252	7.51269	6.6205	7.68428	7.51349	6.67243	7.62621	7.45419	6.8165	7.80499	7.63804	6.71889	7.71947
P26038	MSN	P26038	Moesin	Response to inhibition	0.00472798	0.17748	v1.0:ADPriboDB00001728	PARP1	unspecified	unspecified	HEK 293 and HeLa	unspecified	12.3738	0.0190781	0.0629179	-0.142576	0.0785413	-0.00708238	0.00253847	0.0101815	0.03303	0.0488115	0.0496777	0.0120275	-0.0127442	-0.00492087	0.0878606	0.08723	0.0708975	12.3667	12.2338	12.4625	12.5316	12.3918	12.612	12.4851	12.3599	12.5629	12.4069	12.2801	12.502	12.5081	12.3453	12.5547	12.3859	12.2185	12.4474	12.5668	12.4365
Q04446	GBE1	Q04446	1,4-alpha-glucan-branching enzyme	Both	0.00474603	0.00375429							7.60994	0.0917891	0.125086	0.137613	-0.275265	-0.0284581	-0.0276603	-0.0514372	0.0627827	-0.0195675	0.0566757	0.048304	0.0460372	0.0132145	0.167544	0.251363	0.231719	7.58148	7.71989	7.28323	7.66794	7.70321	7.24144	7.64219	7.69933	7.24164	7.67272	7.72798	7.39135	7.66242	7.76795	7.3098	7.65824	7.79359	7.34789	7.79562	7.7795
P00750	PLAT	P00750	Tissue-type plasminogen activator;Tissue-type plasminogen activator chain A;Tissue-type plasminogen activator chain B	Response to inhibition	0.00475506	0.123057							3.70646	-0.0940522	0.27027	0.279917	1.54883	-0.0964307	-0.111194	0.0275618	0.415601	0.455089	0.222278	0.130738	0.011228	0.0380967	0.0906321	0.185418	0.252605	3.61003	3.87518	5.28285	3.77974	4.1441	5.25573	3.64729	3.94778	5.18717	4.12206	4.44146	5.47757	3.81547	4.08207	5.24086	3.8372	3.9976	5.29338	3.75231	3.86734
Q7Z4H8	KDELC2	Q7Z4H8	KDEL motif-containing protein 2	Response to inhibition	0.00478647	0.0168684							5.6878	0.11013	0.193327	-0.18765	0.56227	-0.0745956	-0.0957006	0.0260184	0.131917	0.101979	0.0156952	0.0170477	0.1384	-0.0111698	0.312284	0.241975	0.356109	5.6132	5.40445	6.27609	5.73843	5.48359	6.27095	5.36209	5.45861	6.22382	5.81971	5.60213	6.26576	5.59064	5.63815	6.33205	5.70484	5.63855	6.2389	5.53292	5.59629
Q12904	AIMP1	Q12904	Aminoacyl tRNA synthase complex-interacting multifunctional protein 1;Endothelial monocyte-activating polypeptide 2	Both	0.00479519	0.000853257	v1.0:ADPriboDB00001030	PARP1	unspecified	unspecified	HEK 293 and HeLa	unspecified	6.99634	0.0956012	0.106438	0.894426	0.815863	0.0189939	0.0307656	0.0355305	0.0259081	0.0151837	-0.00858225	-0.0204218	-0.037912	-0.0269561	0.188395	0.204838	0.212883	7.01534	7.92153	7.84774	7.02089	7.8987	7.82524	6.99858	7.92296	7.6543	7.02225	7.90595	7.80362	6.99546	7.89883	7.83389	6.97592	7.85286	7.78525	7.01397	7.93026
Q9UJZ1	STOML2	Q9UJZ1	Stomatin-like protein 2, mitochondrial	Response to inhibition	0.00485576	0.745809	v1.0:ADPriboDB00001018	PARP1	unspecified	unspecified	HEK 293 and HeLa	unspecified	2.64518	0.0304836	0.378646	1.33235	0.229571	0.187921	0.0909961	0.0472291	0.353902	0.312422	0.378164	-0.276443	0.0747468	-0.12445	0.491912	0.279128	0.45635	2.8331	4.06853	2.92198	3.08288	4.23427	3.26455	3.14884	4.22691	3.0637	2.99908	4.28996	3.25292	2.62506	4.28368	3.07694	2.36874	4.05228	2.7503	3.0162	4.22429
Q9NSD9	FARSB	Q9NSD9;REV__Q6ZSS7;REV__Q9BYB0	Phenylalanine--tRNA ligase beta subunit	Both	0.0049272	0.00843756							8.49756	0.0718749	0.110798	0.199286	0.065124	0.0137438	-0.0310902	-0.0221498	0.0727358	0.0651492	-0.0211156	-0.0292713	-0.00931855	0.0780862	0.164388	0.196856	0.186775	8.51131	8.66576	8.54054	8.58804	8.69633	8.5883	8.33571	8.67954	8.56437	8.5703	8.762	8.54157	8.49078	8.73467	8.62784	8.46829	8.68753	8.64077	8.57904	8.80455
Q9HD45	TM9SF3	Q9HD45	Transmembrane 9 superfamily member 3	Both	0.00494731	1.51053e-05	v2.0	PARP10	unspecified	Mass Spectrometry	HEK 293T cells	unspecified	6.30298	0.229161	0.160529	-0.397462	-0.102817	-0.0949444	-0.0133248	0.0335198	-0.0988202	-0.0302713	-0.0768054	0.112257	-0.023269	-0.0142391	0.402565	0.387923	0.378583	6.20804	5.8922	6.23368	6.27981	6.00933	6.18252	6.2471	5.9592	6.19825	6.20416	5.87525	6.12336	6.29156	5.83625	6.14109	6.41524	5.88225	6.18593	6.28625	5.91612
Q9P013	CWC15	Q9P013	Spliceosome-associated protein CWC15 homolog	Response to inhibition	0.00502012	0.117984	v2.0	PARP3	53	Mass Spectrometry	unspecified	unspecified	5.57851	0.0773716	0.217415	-0.674915	-1.60369	-0.00950643	0.0941833	-0.127122	0.1897	0.0842963	0.146134	0.00408631	0.0148283	0.023531	0.25055	0.241522	0.392288	5.569	4.99778	3.8477	5.97881	4.98916	4.17389	5.79582	4.86504	4.17262	5.76821	4.98789	4.12096	5.65465	5.19973	3.90064	5.5826	4.91842	3.99835	5.78286	5.03452
Q14692	BMS1	Q14692	Ribosome biogenesis protein BMS1 homolog	Response to inhibition	0.00505866	0.0162031							5.31975	0.114295	0.197288	0.730951	-0.472654	0.120024	-0.012451	0.0829487	0.0721859	0.077718	0.0990778	-0.0490091	-0.0228757	-0.118637	0.251376	0.352186	0.331187	5.43978	6.03825	4.93005	5.19224	5.95214	4.70756	5.4831	6.14585	4.7266	5.39194	6.12842	4.94618	5.48267	6.28751	4.98225	5.27074	6.02783	4.72846	5.15113	5.7688
P45974	USP5	P45974;REV__Q9UPY3	Ubiquitin carboxyl-terminal hydrolase 5	Both	0.00512307	0.00368719							9.56568	0.0797126	0.107043	0.161782	-0.0400762	-0.0326177	-0.0284771	-0.0687746	0.0366125	0.0458109	-0.000433098	0.0360641	0.0391521	0.0546533	0.174026	0.1576	0.22864	9.53306	9.69899	9.45683	9.6582	9.75515	9.53161	9.64797	9.8606	9.56621	9.60229	9.77327	9.52517	9.50925	9.75776	9.48477	9.60175	9.76662	9.58026	9.63038	9.87291
Q6PIU2	NCEH1	Q6PIU2	Neutral cholesterol ester hydrolase 1	Both	0.00512354	0.00616997							7.21466	0.0751235	0.109465	0.619237	0.892897	0.0110856	-0.0214769	-0.00912076	0.0556129	-0.000908859	0.0483199	-0.0503353	0.0387011	0.0311463	0.202566	0.202614	0.148584	7.22574	7.81242	8.09843	7.20922	7.8611	8.10057	7.23486	7.91232	8.14089	7.27027	7.83299	8.15587	7.19595	7.85169	8.14701	7.16432	7.8726	8.1387	7.23207	7.86572
P53611	RABGGTB	P53611	Geranylgeranyl transferase type-2 subunit beta	Both	0.0051398	0.00170629							5.27196	0.147328	0.177375	1.26512	1.30273	-0.0443982	-0.105646	-0.0759587	-0.00482678	0.0782904	0.0166773	0.101844	0.0608221	0.0633365	0.302131	0.321284	0.350696	5.22756	6.43143	6.49873	5.24296	6.4492	6.5753	5.28588	6.23395	6.72247	5.26713	6.61537	6.59136	5.17444	6.47316	6.41951	5.3738	6.5979	6.63802	5.24016	6.45136
Q15287	RNPS1	Q15287	RNA-binding protein with serine-rich domain 1	Response to inhibition	0.00522197	0.0749516	v2.0	PARP3	212	Mass Spectrometry	unspecified	unspecified	3.42717	-0.15154	0.368085	1.29764	-0.0690978	-0.318962	0.14762	-0.0684878	0.543808	0.450254	0.564814	0.171249	-0.0802334	0.148814	0.340076	0.21853	0.0910308	3.10821	4.87243	3.28958	3.48189	5.03677	3.65653	3.94954	4.99805	3.74615	3.97098	5.17506	3.92288	4.04179	5.04185	3.75053	3.59842	4.64458	3.50688	3.43462	4.84491
P42167	TMPO	P42167	Lamina-associated polypeptide 2, isoforms beta/gamma;Thymopoietin;Thymopentin	Response to inhibition	0.00522197	0.250656	v1.0:ADPriboDB00002574;v1.0:ADPriboDB00002739;v1.0:ADPriboDB00012042	PARP1 K903A;PARP2 K469A;unspecified	unspecified	unspecified	HEK 293T;unspecified	unspecified	9.27665	-0.031404	0.119689	-0.789469	-0.0134876	-0.0416916	-0.0458156	0.0369046	0.174849	0.187776	0.0906539	0.0511807	0.0384585	-0.0390365	0.0550401	0.0589589	0.150856	9.23496	8.44136	9.30006	9.46364	8.61516	9.53907	9.5572	8.62988	9.43767	9.4515	8.67496	9.35381	9.4746	8.65715	9.39789	9.32783	8.52564	9.22412	9.48948	8.6447
Q15008	PSMD6	Q15008	26S proteasome non-ATPase regulatory subunit 6	Response to inhibition	0.00525442	0.0174174	v2.0	PARP10	unspecified	Mass Spectrometry	HEK 293T cells	unspecified	8.50899	0.0856014	-0.148915	-0.536198	0.0370317	0.00590114	-0.0578598	0.00404992	-0.177577	-0.251452	-0.274521	0.0508824	0.0540934	-0.0570671	-0.177037	-0.042612	0.0297077	8.51489	7.91494	8.55007	8.39259	7.8586	8.3299	8.31757	7.72236	8.22544	8.33142	7.72134	8.2715	8.33353	7.8351	8.33552	8.55988	8.02689	8.48896	8.46551	7.88509
Q15418	RPS6KA1	Q15418	Ribosomal protein S6 kinase alpha-1	Response to inhibition	0.00525442	0.993469							4.76735	0.000339279	0.180668	1.65569	0.334699	-0.102811	0.0304807	-0.0246669	0.198379	0.151391	0.191215	0.0577052	0.0690816	-0.0297896	0.208062	0.110382	0.224577	4.66454	6.45352	5.07738	4.98956	6.61878	5.32538	4.94942	6.96401	5.2876	4.96573	6.57443	5.29326	4.91059	6.5676	5.40119	4.82506	6.49212	5.07226	4.94218	6.56124
Q6PL18	ATAD2	Q6PL18;Q9ULI0	ATPase family AAA domain-containing protein 2	Both	0.00535879	0.00124908	v1.0:ADPriboDB00001589	PARP1	unspecified	unspecified	HEK 293 and HeLa	unspecified	4.91609	-0.208794	-0.239338	0.330989	0.58211	0.00353465	-0.0894767	0.0177703	-0.0793033	-0.00422065	-0.00811002	-0.0650144	-0.00177574	0.134962	-0.337894	-0.383204	-0.623299	4.91962	5.1576	5.51597	4.86293	5.22548	5.44343	4.77454	5.12806	5.37763	4.83678	5.24286	5.49009	4.91154	5.15361	5.46751	4.85107	5.2453	5.63316	4.81961	5.13278
P30876	POLR2B	P30876	DNA-directed RNA polymerase II subunit RPB2	Response to inhibition	0.00535879	0.195089	v1.0:ADPriboDB00001776;v1.0:ADPriboDB00011622	PARP1;unspecified	unspecified	unspecified	HEK 293 and HeLa;SK-N-SH	unspecified	8.17284	-0.0292704	-0.0984199	0.502819	-0.0025705	-0.040578	-0.0293977	-0.00125869	-0.0446017	-0.0900558	-0.072791	0.00371274	0.0340388	0.0334829	-0.115373	-0.111425	-0.156273	8.13226	8.64626	8.16901	8.17392	8.57084	8.08684	8.03916	8.54137	7.95036	8.12823	8.5856	8.09747	8.03656	8.56615	8.14238	8.17655	8.70969	8.20375	8.07419	8.60706
P27348	YWHAQ	P27348;REV__P06881	14-3-3 protein theta	Response to inhibition	0.00559704	0.252682	v1.0:ADPriboDB00011520	unspecified	unspecified	unspecified	SK-N-SH	unspecified	10.8703	0.02492	0.0943887	-0.221642	-0.138496	-0.0550822	0.00870687	0.0316727	0.0779023	0.0760156	0.0544882	0.016572	0.0402442	-0.0421137	0.149385	0.0638107	0.14473	10.8153	10.6574	10.7635	10.9243	10.6702	10.688	10.8601	10.6541	10.7307	10.9483	10.7247	10.7863	10.9011	10.6537	10.665	10.8869	10.689	10.6897	10.8487	10.6148
Q15459	SF3A1	Q15459	Splicing factor 3A subunit 1	Response to inhibition	0.00566281	0.0583744	v1.0:ADPriboDB00001151	PARP1	unspecified	unspecified	HEK 293 and HeLa	unspecified	7.74941	-0.0773345	-0.173481	-0.0129726	0.388588	0.0889432	0.112685	0.0330863	-0.111738	-0.0846413	-0.0920595	-0.035206	-0.0679056	-0.131603	-0.288961	-0.307099	-0.156385	7.83835	7.84912	8.17108	7.79392	7.64013	8.04043	7.6432	7.62887	7.96428	7.63767	7.65179	8.04593	7.78522	7.76854	8.08153	7.7142	7.66853	8.00639	7.73069	7.62321
P05161	ISG15	P05161	Ubiquitin-like protein ISG15	Both	0.00566316	0.000821871							7.79007	-0.100974	0.108884	-0.188306	0.167519	0.0404205	0.0246733	-0.0647767	0.215953	0.208537	0.205085	-0.0127027	-0.0151446	0.0275301	-0.0259022	-0.000296894	0.0499306	7.83049	7.62644	7.89282	7.83936	7.67008	8.0507	8.08447	7.78434	8.27294	8.00603	7.8103	8.16268	7.91616	7.73098	8.09487	7.77737	7.58662	7.98512	7.71296	7.52569
Q9Y3F4	STRAP	Q9Y3F4	Serine-threonine kinase receptor-associated protein	Both	0.00569848	8.36849e-05							8.94836	0.113662	0.0933412	0.114058	0.253638	-0.0494643	-0.0129122	-0.0239629	2.59282e-05	-0.0546339	-0.00635445	0.0381599	0.0229586	0.0252208	0.197961	0.23127	0.191779	8.8989	9.04951	9.17804	8.94741	9.14652	9.2282	8.92565	9.1798	9.34582	8.94839	9.00779	9.19565	8.83072	9.04723	9.17626	8.98652	9.08538	9.22722	9.05912	9.20107
P20073	ANXA7	P20073	Annexin A7	Response to inhibition	0.00578746	0.674883							8.33624	-0.0120584	-0.116664	0.311219	0.344055	-0.0834044	-0.00561715	0.00539548	-0.0643707	-0.162381	-0.0870657	0.0576503	0.0177388	0.00823702	-0.143203	-0.0830693	-0.159895	8.25284	8.64185	8.68569	8.21162	8.48682	8.51729	8.177	8.53295	8.48951	8.27187	8.48508	8.59323	8.21627	8.59193	8.50162	8.39389	8.6652	8.68854	8.28639	8.56734
Q9Y2Z0	SUGT1	Q9Y2Z0	Suppressor of G2 allele of SKP1 homolog	Response to inhibition	0.00589078	0.574767							6.94138	-0.0203585	0.149829	0.623857	0.315536	-0.0314734	-0.094151	-0.0254539	0.21241	0.143549	0.154604	-0.0239043	0.0734907	0.101492	0.142626	0.176769	0.0690169	6.90991	7.47109	7.23146	6.92677	7.50241	7.26663	6.98155	7.73149	7.37814	7.15379	7.70879	7.41152	6.93452	7.53074	7.23376	6.91748	7.63873	7.35841	7.00796	7.6005
P20674	COX5A	P20674	Cytochrome c oxidase subunit 5A, mitochondrial	Response to inhibition	0.00593367	0.135613	v1.0:ADPriboDB00001234	PARP1	unspecified	unspecified	HEK 293 and HeLa	unspecified	5.09056	0.0891731	0.255702	-0.303167	-0.169295	-0.0469095	-0.0954737	-0.101976	0.284831	0.116153	0.0986039	0.0965001	0.0513468	0.0965121	0.176983	0.439378	0.418264	5.04365	4.69192	4.81929	5.34128	5.00288	4.87327	5.12045	4.9737	4.98711	5.37539	4.90355	5.01987	5.28793	4.88577	5.05899	5.18706	4.83874	5.01778	5.22104	4.83979
P53007	SLC25A1	P53007	Tricarboxylate transport protein, mitochondrial	Response to inhibition	0.00598883	0.262542	v1.0:ADPriboDB00001156;v1.0:ADPriboDB00003137;v1.0:ADPriboDB00011779;v1.0:ADPriboDB00012092	PARP1;unspecified	unspecified	unspecified	HEK 293 and HeLa;U2OS;SK-N-SH;unspecified	unspecified	6.06678	0.0432567	-0.165217	0.0882678	0.392895	0.0139171	0.00528366	0.0122392	-0.0981739	-0.283846	-0.2434	-0.0668368	0.0581396	-0.0227428	-0.17934	-0.11001	-0.0765298	6.0807	6.16033	6.47192	5.90549	5.93488	6.27118	6.03618	5.85948	6.05779	5.96861	5.8712	6.21628	5.69233	5.85567	6.19296	5.99994	6.21319	6.43693	5.98101	6.10115
P36507	MAP2K2	P36507	Dual specificity mitogen-activated protein kinase kinase 2	Response to inhibition	0.00599379	0.808262							7.83043	-0.00712794	-0.112328	-0.150166	0.157878	0.0364814	0.0477052	-0.0353801	-0.146945	-0.0985137	-0.070142	-0.0346354	-0.0322536	0.0180826	-0.0795573	-0.141594	-0.137217	7.86691	7.72797	7.95293	7.85222	7.66764	7.98969	7.76332	7.61338	7.96816	7.68349	7.58175	7.91817	7.7244	7.65523	7.99101	7.79579	7.64801	8.00639	7.85434	7.68292
Q6DKI1	RPL7L1	Q6DKI1	60S ribosomal protein L7-like 1	Both	0.00602192	0.00125316	v2.0	PARP1	unspecified	Mass Spectrometry	MDA-MB-468 Cells	unspecified	4.32986	0.202455	0.227905	1.47582	1.71108	-0.0464832	-0.0339302	-0.116683	-0.119459	0.120528	0.0752808	0.0901729	-0.00574885	0.112672	0.53158	0.374962	0.38454	4.28338	5.77176	5.92426	4.49545	5.90511	6.08099	4.73769	5.76393	6.10472	4.21041	5.92622	6.11622	4.63756	6.1417	6.12687	4.42004	5.79994	6.15361	4.30188	5.56071
P06737	PYGL	P06737	Glycogen phosphorylase, liver form	Response to inhibition	0.00626434	0.760002							9.17667	0.00785357	-0.0986742	0.00785434	0.103395	-0.00933253	-0.0651924	-0.00394219	-0.14979	-0.0933792	-0.0764145	0.0303041	0.0549011	-0.0067381	-0.0685304	-0.0936779	-0.110254	9.16734	9.11933	9.27612	9.14495	9.11977	9.20775	9.01802	9.01056	9.06604	9.02688	9.09115	9.20365	9.0209	9.06748	9.15354	9.20698	9.23943	9.27333	9.16722	9.12058
P46060	RANGAP1	P46060	Ran GTPase-activating protein 1	Response to inhibition	0.00628617	0.488795	v2.0;v1.0:ADPriboDB00001802	PARP10;PARP1	unspecified	Mass Spectrometry;unspecified	HEK 293T cells;HEK 293 and HeLa	unspecified	10.7204	0.0142806	-0.0854217	-0.24914	-0.0113341	-0.020615	-0.0381624	-0.0265458	-0.10787	-0.116592	-0.074645	0.0118911	0.0684343	0.00499779	-0.0542494	-0.0845237	-0.0746504	10.6998	10.4331	10.6825	10.7235	10.5196	10.7284	10.7566	10.4749	10.7473	10.6125	10.3547	10.6344	10.7113	10.434	10.6807	10.7323	10.5397	10.7141	10.8081	10.5498
P40925	MDH1	P40925	Malate dehydrogenase, cytoplasmic	Both	0.00630072	0.00259241	v2.0	PARP3	330	Mass Spectrometry	unspecified	unspecified	10.4848	0.0554484	0.068567	0.22978	-0.350379	-0.00651621	-0.00760294	-0.0103571	0.0165279	0.0278844	-0.00505648	0.0131334	-0.00818932	0.0195323	0.113989	0.125042	0.133015	10.4783	10.707	10.1241	10.518	10.7811	10.2171	10.4853	10.8041	10.2297	10.5014	10.7425	10.1294	10.4497	10.808	10.2123	10.498	10.7064	10.154	10.6447	10.8656
Q9Y5S2	CDC42BPB	Q9Y5S2;Q09013	Serine/threonine-protein kinase MRCK beta	Response to inhibition	0.00643469	0.0486184							7.10548	-0.0576973	-0.120883	0.162993	0.0487773	-0.00867277	-0.024283	-0.0126849	-0.0122638	-0.0877264	-0.0895662	-0.00322852	-0.00941375	0.0582829	-0.2176	-0.120342	-0.197797	7.09681	7.24419	7.14157	7.07026	7.15284	7.0472	7.03433	7.26958	7.1012	7.09322	7.18075	7.06469	6.96711	7.1417	6.99067	7.10225	7.25906	7.21254	7.01494	7.10959
P82979	SARNP	P82979	SAP domain-containing ribonucleoprotein	Response to inhibition	0.00651096	0.356584	v2.0;v1.0:ADPriboDB00001822	PARP1;PARP3;unspecified	195;196;198;E179;unspecified	Mass Spectrometry;Autoradiography;unspecified	unspecified;HeLa cells;HEK 293 and HeLa	unspecified	7.08622	0.0341149	0.154817	-0.205071	-0.10463	-0.0742228	-0.0391047	-0.00317342	0.206967	0.0698463	0.0852918	0.0654775	0.00141931	0.0496041	0.111411	0.277473	0.177911	7.012	6.84205	6.97842	7.20558	6.93612	6.95651	7.13749	6.98756	7.01637	7.29319	6.951	7.06689	7.18191	6.9609	6.9196	7.1517	6.88257	7.0312	7.10093	6.9715
Q9Y5A9	YTHDF2	Q9Y5A9	YTH domain-containing family protein 2	Both	0.00659397	0.00860402							7.60553	-0.0847226	-0.125148	-0.24665	-0.253404	0.0360595	0.0507019	-0.0479601	-0.0861367	-0.0253033	-0.0098362	0.0443372	-0.0479445	-0.035194	-0.244556	-0.22775	-0.157306	7.64159	7.40958	7.30416	7.49591	7.32513	7.23103	7.4241	7.60039	7.52717	7.51939	7.33357	7.34229	7.58426	7.27498	7.26168	7.64986	7.31093	7.31693	7.64155	7.28859
P26373	RPL13	P26373	60S ribosomal protein L13	Response to inhibition	0.00659397	0.0567849	v2.0;v1.0:ADPriboDB00000991;v1.0:ADPriboDB00001812;v1.0:ADPriboDB00002804;v1.0:ADPriboDB00011813	unspecified;PARP1;PARP2 K469A	R49;E108;R56;unspecified	Autoradiography;Mass Spectrometry;unspecified	HeLa cells;MDA-MB-468 Cells;HEK 293 and HeLa;HEK 293T;HeLa	unspecified	11.5403	-0.0556517	0.120936	-0.218846	-0.117867	-0.00740643	-0.0953858	-0.0743064	0.184705	0.147578	0.197479	0.0252199	0.103833	0.048046	0.0393528	0.0858466	0.070652	11.5329	11.2261	11.3481	11.4106	11.2122	11.3398	11.5561	11.3065	11.4195	11.725	11.4691	11.6199	11.9357	11.7296	11.8742	11.5655	11.4253	11.4705	11.0162	10.7976
P58335	ANTXR2	P58335	Anthrax toxin receptor 2	Both	0.00667563	9.58935e-05							5.86939	0.202919	0.165152	1.29182	1.00094	-0.059885	-0.0385312	-0.0806224	-0.0233789	-0.0514826	-0.0384388	0.120159	0.0670609	-0.00818171	0.293409	0.353257	0.457548	5.8095	7.12267	6.7897	6.12812	7.20892	7.02355	5.79893	7.19739	6.93512	5.84601	7.10972	6.83188	6.20221	7.17401	6.95513	5.98954	7.22826	6.86214	5.75788	7.14033
Q16881	TXNRD1	Q16881	Thioredoxin reductase 1, cytoplasmic	Both	0.00668992	0.00461643							9.20931	-0.0792241	0.105585	0.422815	0.719989	-0.0488848	-0.0028393	-0.0588917	0.240062	0.127306	0.187059	0.0045591	0.0517071	0.0543496	0.0154334	0.0349965	0.0286524	9.16043	9.62929	9.87041	9.36275	9.72159	10.0127	9.2758	9.76151	10.0854	9.44937	9.75943	10.1164	9.30528	9.74976	10.0019	9.21387	9.68383	9.98365	9.29444	9.7433
Q96EK5	KIAA1279	Q96EK5	KIF1-binding protein	Response to inhibition	0.00671648	0.193101							6.85013	0.046371	-0.149789	-0.245963	0.237669	-0.035568	-0.08318	-0.0108893	-0.193471	-0.113099	-0.281911	0.0245827	0.012769	0.0922857	-0.0951224	-0.116069	-0.0990634	6.81456	6.52099	7.07691	6.69192	6.44837	6.95798	6.60274	6.46729	6.86126	6.65666	6.49107	6.80589	6.66812	6.4784	6.91904	6.87471	6.61694	7.18009	6.62991	6.46632
Q9UM00	TMCO1	Q9UM00	Transmembrane and coiled-coil domain-containing protein 1	Response to inhibition	0.00671648	0.706815							5.39155	-0.0214668	-0.224068	0.648406	-1.47328	0.10519	-0.069557	0.0762552	-0.186565	-0.181381	-0.239858	0.0246186	-0.0647484	-0.0717585	-0.39138	-0.13245	-0.212775	5.49674	5.9704	3.99452	5.58985	5.9218	3.86845	5.23859	5.73514	3.73352	5.20499	5.85858	3.67841	5.42428	5.9309	3.55909	5.41617	5.97521	3.84651	5.49793	6.04549
Q16576	RBBP7	Q16576	Histone-binding protein RBBP7	Both	0.00676392	0.00676392	v2.0	PARP2	9	Mass Spectrometry	unspecified	unspecified	5.16205	0.12222	0.172839	1.53265	0.965212	-0.0402752	-0.0695758	-0.0752733	0.0486583	0.118228	-0.0150293	0.0120153	0.0512091	0.1219	0.32528	0.245817	0.314081	5.12178	6.62513	6.05199	5.20266	6.74949	6.2289	5.00019	6.73105	6.14877	5.21071	6.81293	6.11223	5.2423	6.71033	5.98841	5.17407	6.74591	6.24916	5.25751	6.83963
P50454	SERPINH1	P50454	Serpin H1	Both	0.00681352	0.00520361	v1.0:ADPriboDB00001487	PARP1	unspecified	unspecified	HEK 293 and HeLa	unspecified	6.74872	0.117569	0.159235	-0.16131	0.974348	-0.0456033	-0.0202106	-0.0259182	0.162244	-0.0719553	0.0347114	-0.0273278	0.0831148	0.0359451	0.229158	0.327522	0.273732	6.70312	6.5672	7.69715	6.81705	6.52883	7.65401	6.94273	6.72064	7.74982	6.91097	6.51546	7.75778	6.84502	6.69643	7.83592	6.72139	6.67053	7.75902	6.81125	6.50335
Q14240	EIF4A2	Q14240	Eukaryotic initiation factor 4A-II;Eukaryotic initiation factor 4A-II, N-terminally processed	Response to inhibition	0.00682845	0.396473							7.04947	0.0353362	-0.172034	-0.0427774	0.158889	-0.0843025	-0.0261365	-0.0698968	-0.28302	-0.202662	-0.136429	0.176129	-0.00292953	0.00713654	-0.152875	-0.11234	-0.144879	6.96517	6.98056	7.13847	6.9312	6.91005	7.13616	6.98327	7.10521	7.27444	6.76645	6.80403	7.07193	6.97606	6.93414	7.13574	7.2256	7.00377	7.2155	7.04924	7.07373
P57740	NUP107	P57740	Nuclear pore complex protein Nup107	Response to inhibition	0.00690034	0.369932	v1.0:ADPriboDB00001748	PARP1	unspecified	unspecified	HEK 293 and HeLa	unspecified	6.8367	0.032875	-0.151671	-0.393191	0.342247	0.0251979	0.104399	-0.0494051	-0.128663	-0.257299	-0.167676	-0.0348881	-0.00404245	-0.0412615	-0.164989	-0.1464	-0.0449996	6.8619	6.54791	7.12954	6.74504	6.31234	7.04978	6.70776	6.29326	7.00692	6.70804	6.18621	7.01127	6.68318	6.37134	6.99202	6.80181	6.43946	7.13768	6.80915	6.38865
Q5SW79	CEP170	Q5SW79;Q9Y4F5;Q96L14	Centrosomal protein of 170 kDa	Both	0.00694147	0.000177484							7.21935	0.133422	0.115492	-0.971715	0.209104	-0.0220979	-0.0549544	0.019546	0.00883235	-0.0446672	-0.0179526	0.0023846	0.0633706	-0.00824879	0.241866	0.267236	0.23764	7.19725	6.19268	7.448	7.25888	6.2002	7.40386	7.42923	6.2597	7.42701	7.22818	6.20296	7.4105	7.08029	6.23225	7.34902	7.22173	6.311	7.4202	7.24775	6.27278
P05187;P10696	ALPP;ALPPL2	P05187;P10696	Alkaline phosphatase, placental type;Alkaline phosphatase, placental-like	Response to inhibition	0.00695674	0.0200939							3.77067	-0.136645	-0.233524	0.0274971	1.35187	0.0654742	0.00324739	0.0193372	-0.0208533	-0.121851	-0.147933	-0.0331024	-0.0142982	-0.0406582	-0.478567	-0.334146	-0.297794	3.83615	3.80142	5.14188	3.64917	3.93227	5.12188	3.8851	3.69807	5.09327	3.74982	3.67632	4.97461	3.72862	3.74805	5.06716	3.73757	3.78387	5.08189	3.79646	3.73387
Q5T4S7	UBR4	Q5T4S7	E3 ubiquitin-protein ligase UBR4	Response to inhibition	0.0069751	0.517701							7.44452	-0.0183125	-0.114834	-0.138597	0.264775	7.18988e-05	-0.0452351	-0.0394468	-0.151475	-0.0594946	-0.0785946	0.068094	0.00987976	0.00663625	-0.146359	-0.134818	-0.118262	7.44459	7.26069	7.66985	7.28647	7.20414	7.63005	7.36236	7.14004	7.59585	7.29305	7.24643	7.6307	7.27358	7.17502	7.58861	7.51262	7.3158	7.71593	7.2138	7.07339
P25685	DNAJB1	P25685;Q9UDY4	DnaJ homolog subfamily B member 1	Both	0.00704022	0.000900719							8.3014	0.109197	0.114994	-0.146454	-0.182872	-0.0117935	0.0540136	-0.0472922	-0.00677672	-0.0580429	0.0822114	0.0288692	0.0223747	-0.0461718	0.21969	0.211643	0.241241	8.28961	8.20896	8.07124	8.35475	8.18652	8.24142	8.23577	8.16629	8.07256	8.29463	8.09691	8.20074	8.30764	8.09415	8.10005	8.33027	8.17732	8.07236	8.37048	8.28152
Q9BZQ8	FAM129A	Q9BZQ8	Protein Niban	Response to inhibition	0.00704022	0.37302							8.32043	-0.0258298	0.119575	-0.202772	-0.195369	-0.102653	0.0134792	-0.0285871	0.159298	0.110001	0.166916	0.0361146	0.0410598	0.0405863	0.146391	0.0746101	0.0602358	8.21778	8.13114	8.09647	8.16196	8.02187	8.10578	8.2933	8.05909	8.1267	8.47973	8.22766	8.29197	8.23858	8.04859	8.08244	8.35654	8.15872	8.16565	8.3822	8.07884
P16220;P18846	CREB1;ATF1	P16220;P18846	Cyclic AMP-responsive element-binding protein 1;Cyclic AMP-dependent transcription factor ATF-1	Response to inhibition	0.00710913	0.819467	v2.0	PARP3	281;259	Mass Spectrometry	unspecified	unspecified	5.46813	0.00951674	-0.155171	0.572505	0.2237	0.000393544	-0.0464136	-0.00806728	-0.151315	-0.1572	-0.18555	-0.0390418	0.0934858	-0.000356671	-0.12038	-0.200215	-0.116369	5.46852	5.99422	5.68376	5.44569	5.93274	5.64661	5.32155	5.76938	5.57163	5.31681	5.88343	5.50628	5.34715	6.05073	5.5247	5.42909	6.13412	5.69147	5.41117	5.92086
P00403	MT-CO2	P00403	Cytochrome c oxidase subunit 2	Response to inhibition	0.00717624	0.554302	v1.0:ADPriboDB00001092	PARP1	unspecified	unspecified	HEK 293 and HeLa	unspecified	5.28373	0.0241574	0.163682	0.0882782	0.35115	-0.0207201	-0.0889394	0.0380363	0.140324	0.179043	0.0992074	0.0376458	-0.00916025	0.0431377	0.170115	0.246421	0.146983	5.26301	5.28307	5.67292	5.26316	5.40464	5.5898	5.32815	5.37966	5.77406	5.42405	5.55105	5.73409	5.52737	5.55971	5.74848	5.32138	5.36285	5.67802	5.43363	5.5921
P26639	TARS	P26639;A2RTX5	Threonine--tRNA ligase, cytoplasmic	Both	0.00718667	0.000676597							10.32	0.0726122	0.073527	0.260805	0.000940417	0.0200353	-0.00533035	0.0195258	0.0277501	-0.0185733	-0.0064325	-0.0413513	0.0143213	-0.00720074	0.14062	0.156636	0.141161	10.3401	10.5755	10.3405	10.2546	10.5367	10.2874	10.3139	10.5582	10.2842	10.3478	10.5623	10.3145	10.2552	10.4983	10.2379	10.2787	10.5952	10.3138	10.3481	10.6322
Q5T8D3	ACBD5	Q5T8D3	Acyl-CoA-binding domain-containing protein 5	Response to inhibition	0.00723679	0.750395							4.88145	0.0199915	0.236433	-1.24533	-0.672807	0.00830493	-0.11466	-0.042113	0.211172	0.154035	0.284118	0.0602809	0.144345	-0.0561572	0.193109	0.289147	0.287018	4.88975	3.52146	4.16653	4.97833	3.84949	4.35662	4.88976	3.75507	4.43659	5.09262	3.79016	4.49276	4.88955	3.89272	4.43205	4.94173	3.78047	4.15248	4.90113	3.6201
P61586	RHOA	P61586;P62745	Transforming protein RhoA	Response to inhibition	0.00724138	0.148373	v2.0	PARP1;PARP2	unspecified	IP/Western Blot	HEK293T cells	olaparib (10 μM), PJ-34 (100 μM) or Tiq-A (10 μM)	6.98888	-0.0898616	0.258045	-2.54619	-0.908312	-0.0223316	0.249228	0.0151749	0.32793	0.438031	0.277758	-0.00497043	-0.201055	-0.0360465	0.215461	0.0298846	0.259203	6.96655	4.69192	6.09574	7.16959	4.73379	6.31012	6.83621	4.43245	6.15245	7.31681	4.88072	6.35833	7.12425	4.47201	6.13084	6.98391	4.24164	6.04452	7.13288	4.57069
Q13751	LAMB3	Q13751;REV__Q9UGJ1;Q9P1Z9	Laminin subunit beta-3	Response to inhibition	0.00724821	0.68855							5.38864	0.0369728	0.359104	-2.7281	-0.417101	0.0760259	-0.0417781	0.129179	0.278337	0.396124	0.291933	0.133783	-0.318997	0.0217883	0.230063	0.682859	0.275308	5.46466	2.61876	5.10071	5.66048	2.89722	5.16728	5.70436	2.96023	5.42755	5.66697	3.05666	5.26347	5.80525	2.99633	5.37664	5.52242	2.34154	4.99332	5.55434	2.84239
Q16186	ADRM1	Q16186	Proteasomal ubiquitin receptor ADRM1	Response to inhibition	0.00735801	0.0721481							7.44297	0.056908	0.129422	-0.0909964	0.0893864	0.0636072	-0.0160214	-0.0202641	0.124546	0.0890744	0.0039206	-0.0721186	-0.0203082	0.0651052	0.142809	0.206099	0.210082	7.50658	7.33595	7.51209	7.23369	7.36821	7.535	7.59118	7.43411	7.54998	7.56752	7.44105	7.53628	7.40726	7.44723	7.63231	7.37085	7.33166	7.59746	7.45891	7.36303
Q9NSE4	IARS2	Q9NSE4	Isoleucine--tRNA ligase, mitochondrial	Response to inhibition	0.0073898	0.0668589							8.03503	0.0520693	0.115866	0.312959	0.769789	-0.0523029	-0.064158	0.0341667	0.0451268	0.12434	0.0219249	0.0501528	0.046821	-0.0146795	0.188756	0.12473	0.190321	7.98272	8.28383	8.83898	8.03838	8.43507	8.79173	8.08176	8.44793	8.84378	8.08015	8.47233	8.82674	8.02605	8.40423	8.77113	8.08518	8.39481	8.79014	8.07378	8.45112
Q9NZL9	MAT2B	Q9NZL9	Methionine adenosyltransferase 2 subunit beta	Response to inhibition	0.00741273	0.418618							6.2572	-0.035533	-0.178887	0.261165	0.0908387	0.0678051	-0.109422	0.101761	-0.197593	-0.116453	-0.116015	0.0325055	0.0373153	-0.129965	-0.260491	-0.169214	-0.213554	6.325	6.40894	6.4498	6.13582	6.25984	6.0906	6.09421	6.23924	6.32028	6.0596	6.40191	6.23202	6.17023	6.36195	6.22085	6.2897	6.55568	6.21807	6.06715	6.29632
Q15637	SF1	Q15637	Splicing factor 1	Both	0.00742652	0.00241565							4.49882	0.133063	0.158389	1.38635	1.07508	0.00724682	0.011008	0.0158713	0.0621827	0.0158322	-0.00203812	0.00502444	-0.0657272	0.0265766	0.242324	0.355665	0.276368	4.50606	5.89617	5.58977	4.41015	5.81379	5.42481	4.51603	5.91891	5.44451	4.561	5.901	5.57186	4.62819	6.03346	5.57982	4.50384	5.81944	5.60048	4.40641	5.90304
P41091;Q2VIR3	EIF2S3;EIF2S3L	P41091;Q2VIR3	Eukaryotic translation initiation factor 2 subunit 3;Putative eukaryotic translation initiation factor 2 subunit 3-like protein	Response to inhibition	0.00757034	0.964405	v1.0:ADPriboDB00011643	unspecified	unspecified	unspecified	SK-N-SH	unspecified	8.89133	-0.00110237	-0.0893688	0.257188	0.192318	-0.00987203	-0.0319566	0.0206189	-0.0646815	-0.0809536	-0.119164	-0.0018271	-0.0185573	0.0415941	-0.102357	-0.0472699	-0.121787	8.88146	9.11656	9.10427	8.82557	9.07742	8.98225	8.99422	9.20511	9.1293	8.82665	9.06757	8.96449	8.82811	9.04421	8.99829	8.8895	9.12996	9.12524	8.95335	9.13463
Q9P2T1	GMPR2	Q9P2T1;P36959	GMP reductase 2	Response to inhibition	0.00765173	0.0653594							6.66661	0.0618912	0.136212	-0.0823335	0.102964	-0.016333	4.70222e-05	-0.0144881	0.0522292	0.113963	0.0567692	-0.0442637	0.0508817	0.0241561	0.280791	0.107532	0.205986	6.65028	6.58433	6.75509	6.84662	6.63496	6.85034	6.68744	6.58463	6.89434	6.71884	6.69824	6.82635	6.74513	6.72967	6.96733	6.62235	6.63516	6.79373	6.8484	6.79316
P05388;Q8NHW5	RPLP0;RPLP0P6	P05388;Q8NHW5	60S acidic ribosomal protein P0;60S acidic ribosomal protein P0-like	Both	0.00766167	0.000822483	v2.0;v1.0:ADPriboDB00001133;v1.0:ADPriboDB00002831;v1.0:ADPriboDB00011544;v1.0:ADPriboDB00011833;v1.0:ADPriboDB00011976	PARP11;PARP1;PARP2 K469A;unspecified	unspecified	Mass Spectrometry;unspecified	HEK 293T;HEK 293 and HeLa;SK-N-SH;HeLa;unspecified	unspecified	10.2135	0.0819413	0.0842065	0.00294066	-0.0845243	0.001048	-0.0516925	0.000849733	0.0265016	-0.0181312	-0.00157468	0.0207149	0.0285549	0.000524957	0.120148	0.209682	0.168613	10.2145	10.1647	10.1298	10.2316	10.245	10.1762	10.1315	10.104	10.0271	10.24	10.1983	10.1274	10.1853	10.2618	10.1562	10.2342	10.245	10.1295	10.3329	10.3479
O00116	AGPS	O00116	Alkyldihydroxyacetonephosphate synthase, peroxisomal	Response to inhibition	0.00783286	0.289709	v1.0:ADPriboDB00002618	PARP2 K469A	unspecified	unspecified	HEK 293T	unspecified	5.8291	0.0366135	0.141465	1.45995	1.71721	-0.0386869	0.0428269	0.0200338	0.125283	0.115888	0.073384	-0.0820114	0.0250564	0.0327812	0.278346	0.0991589	0.156731	5.79041	7.33188	7.56634	5.87621	7.39693	7.65664	5.86932	7.36759	7.60801	5.95438	7.40494	7.61969	5.83105	7.31896	7.5256	5.74709	7.31411	7.57908	5.89588	7.46558
P42166	TMPO	P42166	Lamina-associated polypeptide 2, isoform alpha;Thymopoietin;Thymopentin	Response to inhibition	0.00794072	0.0289161	v2.0;v1.0:ADPriboDB00001022;v1.0:ADPriboDB00002573;v1.0:ADPriboDB00002738;v1.0:ADPriboDB00011899	PARP1;PARP2;PARP3;unspecified;PARP1 K903A;PARP2 K469A	69;71;73;171;422;65;70;D64;unspecified	Mass Spectrometry;Autoradiography;unspecified	unspecified;HeLa cells;HEK 293 and HeLa;HEK 293T;HeLa	unspecified	9.47504	0.0406991	-0.0731921	0.0571233	-0.0483704	-0.0123974	-0.0171451	-0.0123443	-0.117762	-0.115309	-0.108602	0.00559985	0.033547	0.00273991	-0.0218245	-0.0474772	-0.0281773	9.46264	9.51502	9.41432	9.47189	9.52359	9.42446	9.46746	9.51461	9.41461	9.35727	9.41685	9.31806	9.44224	9.53505	9.40873	9.48064	9.56571	9.42941	9.54351	9.56878
O43795	MYO1B	O43795	Unconventional myosin-Ib	Response to inhibition	0.00801116	0.0201313	v1.0:ADPriboDB00001390;v1.0:ADPriboDB00011790	PARP1;unspecified	unspecified	unspecified	HEK 293 and HeLa;SK-N-SH	unspecified	7.4571	0.0671427	-0.112222	-0.0480479	0.414504	-0.062958	-0.03582	0.0167637	-0.189473	-0.153836	-0.194785	0.0233718	0.011749	0.0468935	0.004615	-0.0465373	-0.0933159	7.39415	7.37324	7.88837	7.4378	7.27671	7.84187	7.29342	7.28295	7.83895	7.26763	7.25522	7.67682	7.50944	7.24328	7.77842	7.48047	7.4208	7.9185	7.42713	7.3357
Q9Y285	FARSA	Q9Y285	Phenylalanine--tRNA ligase alpha subunit	Response to inhibition	0.00802624	0.300058							4.54666	0.0448336	-0.1761	0.824476	0.403616	0.0246703	-0.05899	-0.00942672	-0.21563	-0.20494	-0.242231	-0.0357604	0.00687548	0.0726313	-0.12548	-0.0951456	-0.173174	4.57133	5.31214	4.94084	4.5605	5.25441	4.95867	4.47903	5.41415	4.87303	4.33103	5.16619	4.70804	4.55714	5.29677	5.09776	4.51089	5.37801	5.0229	4.78419	5.3974
O15511	ARPC5	O15511;Q9BPX5	Actin-related protein 2/3 complex subunit 5	Response to inhibition	0.00808339	0.198886							7.3674	-0.069688	0.221042	0.438111	-0.214721	0.167336	0.142494	0.110351	0.30763	0.283502	0.281058	-0.146558	-0.133978	-0.139645	0.113677	0.150065	0.19032	7.53474	7.94801	7.26303	7.75975	8.12639	7.46369	7.70288	8.17073	7.38724	7.67503	8.08901	7.43374	7.79283	8.12564	7.39853	7.22084	7.67154	7.01304	7.72546	8.05686
Q86TX2;P49753	ACOT1;ACOT2	Q86TX2;P49753	Acyl-coenzyme A thioesterase 1;Acyl-coenzyme A thioesterase 2, mitochondrial	Response to inhibition	0.0081359	0.0530467							7.17335	0.0606659	0.125061	-0.210781	-0.876506	-0.065875	0.000599906	0.00371775	0.0628693	0.0337687	0.0965474	0.044613	-0.0162731	0.0332174	0.208515	0.232026	0.116639	7.10747	6.96316	6.30056	7.31294	7.06947	6.54234	7.36459	7.16206	6.42498	7.23622	6.99633	6.39339	7.26298	7.12866	6.45207	7.21796	6.94629	6.33006	7.34138	7.19819
Q9H7D0	DOCK5	Q9H7D0	Dedicator of cytokinesis protein 5	Response to inhibition	0.0081359	0.551637							5.11485	0.0338085	-0.222901	0.357012	0.447759	-0.0861736	-0.0985613	0.0831324	-0.219283	-0.165727	-0.385118	0.141556	-0.0505765	0.0106234	-0.281901	-0.130937	-0.154439	5.02868	5.3733	5.64574	5.03792	5.21597	5.54141	5.06226	5.22622	5.54237	4.89557	5.30614	5.17749	4.95996	5.36513	5.47942	5.25641	5.42129	5.57323	4.90788	5.33297
P46459	NSF	P46459	Vesicle-fusing ATPase	Response to inhibition	0.00845987	0.203272	v2.0	PARP10	unspecified	Mass Spectrometry	HEK 293T;HEK 293T cells	unspecified	8.40994	0.0360623	-0.114776	0.361254	0.560031	-0.0647261	-0.0286376	-0.0592596	-0.172319	-0.179116	-0.10108	0.0493165	0.0772545	0.0260522	-0.0418234	-0.0990532	-0.0952648	8.34521	8.74255	8.91071	8.27783	8.71462	8.83338	8.16271	8.6519	8.77142	8.23762	8.59207	8.86889	8.23528	8.65715	8.84384	8.45925	8.84845	8.99602	8.37412	8.78628
P32321	DCTD	P32321	Deoxycytidylate deaminase	Response to inhibition	0.00858346	0.0218545							5.12227	0.109715	0.184409	-0.157493	0.0672666	-0.0903712	-0.0612748	0.0274713	0.129947	0.0570398	0.0370967	0.103976	0.010089	0.0101102	0.225267	0.362964	0.29414	5.0319	4.9035	5.21701	5.11009	5.02643	5.17774	5.06435	4.98979	5.21192	5.25221	5.02182	5.22663	5.15414	4.98413	5.14394	5.22624	4.97486	5.19965	5.31106	5.21673
O95810	SDPR	O95810	Serum deprivation-response protein	Response to inhibition	0.00860402	0.305849							5.39985	0.033922	0.133162	1.39655	1.73239	-0.069698	-0.0244718	0.031567	0.100553	0.0992806	0.0978852	0.0408943	-0.023494	0.0452025	0.194574	0.215008	0.0916683	5.33015	6.77193	7.16381	5.77336	7.173	7.43326	5.60145	7.06237	7.30197	5.5004	6.89568	7.23013	5.41058	7.03006	7.34391	5.44074	6.77291	7.17745	5.70313	7.02225
Q86TB9	PATL1	Q86TB9	Protein PAT1 homolog 1	Response to inhibition	0.00860402	0.559485							4.5941	0.0340216	0.226594	-0.182196	0.0758679	-0.074591	0.106713	0.0249041	0.138882	0.113103	0.325731	0.0749901	-0.0566479	-0.0753686	0.313906	0.290019	0.177921	4.51951	4.51861	4.69487	4.631	4.64942	4.87071	4.82596	4.63424	4.82382	4.73298	4.525	4.9957	4.64317	4.60383	5.04856	4.66909	4.35525	4.5946	4.50405	4.44399
Q6UN15	FIP1L1	Q6UN15	Pre-mRNA 3-end-processing factor FIP1	Response to inhibition	0.0086187	0.0470294	v2.0;v1.0:ADPriboDB00002943;v1.0:ADPriboDB00003418;v1.0:ADPriboDB00003484;v1.0:ADPriboDB00003574;v1.0:ADPriboDB00003584;v1.0:ADPriboDB00004320;v1.0:ADPriboDB00004456;v1.0:ADPriboDB00004578;v1.0:ADPriboDB00005853;v1.0:ADPriboDB00006180;v1.0:ADPriboDB00006667;v1.0:ADPriboDB00006848;v1.0:ADPriboDB00007389;v1.0:ADPriboDB00008599;v1.0:ADPriboDB00008600;v1.0:ADPriboDB00009475;v1.0:ADPriboDB00009485;v1.…	PARP3;PARP1;unspecified	595;unspecified	Mass Spectrometry;unspecified	unspecified;T-47D Cells;SK-BR-3 Cells;U2OS;shPARG HCT116	unspecified	4.05865	0.118342	0.234476	0.499114	0.882818	0.0096666	0.0370305	-0.0636706	0.193328	-0.032131	0.187203	0.00310252	-0.0421175	0.0559885	0.262855	0.506169	0.289431	4.06832	4.5948	4.8778	4.14745	4.49587	5.00172	3.89797	4.74104	5.15129	4.25198	4.52563	5.12867	4.08155	4.88611	5.02663	4.06175	4.51565	4.99746	4.0833	4.40995
P62888	RPL30	P62888	60S ribosomal protein L30	Response to inhibition	0.00869197	0.577755	v1.0:ADPriboDB00001000;v1.0:ADPriboDB00011558;v1.0:ADPriboDB00011927;v1.0:ADPriboDB00011985	PARP1;unspecified	unspecified	unspecified	HEK 293 and HeLa;SK-N-SH;HeLa;unspecified	unspecified	9.04178	-0.0140141	0.0974659	0.00531817	-0.0680442	-0.034562	-0.0569066	0.0512973	0.125058	0.135781	0.0736008	0.00773489	-0.00177802	0.0342145	0.0967009	0.117835	0.0358193	9.00722	8.99019	9.02503	8.98108	8.99736	8.8641	9.02995	9.03823	8.94164	9.16684	9.18288	9.04734	9.03674	9.02862	9.00382	9.04952	9.04532	9.00795	8.95122	9.04481
P04080	CSTB	P04080	Cystatin-B	Response to inhibition	0.00874713	0.0867529							6.83502	0.0600317	0.139863	-0.19266	0.104689	-0.0999475	-0.00679093	-0.000389691	0.0564228	0.0362603	0.146811	0.0731215	0.0536066	-0.0196	0.250129	0.19665	0.152905	6.73507	6.63557	6.93932	6.89521	6.65037	6.91192	6.7829	6.53916	6.86326	6.89144	6.67862	7.08652	6.69403	6.5573	6.91612	6.90814	6.69597	6.92011	6.88626	6.77902
Q13263	TRIM28	Q13263	Transcription intermediary factor 1-beta	Both	0.00878691	0.000312607	v2.0;v1.0:ADPriboDB00001539;v1.0:ADPriboDB00011776	PARP10;unspecified;PARP1	unspecified;E447;R193	Mass Spectrometry;Autoradiography;unspecified	HEK 293T;HeLa cells;HEK 293T cells;HEK 293 and HeLa;SK-N-SH	unspecified	8.36334	-0.10346	0.0921427	0.277393	-0.270048	0.0244327	0.0108053	0.0149803	0.179827	0.193522	0.21346	-0.0560161	0.000835275	0.00496254	0.0360421	-0.020877	-0.0491174	8.38778	8.65154	8.10828	8.24697	8.57656	8.05949	8.27479	8.61673	8.05021	8.54317	8.83426	8.30676	8.39913	8.65721	8.12372	8.30733	8.64157	8.09826	8.32021	8.55063
Q08380	LGALS3BP	Q08380	Galectin-3-binding protein	Both	0.00878691	0.00127635							5.79452	-0.321634	-0.34136	-0.615416	-0.300177	-0.164163	0.122984	-0.143539	-0.140269	0.0359345	0.0451562	-0.0480803	0.0588626	0.173936	-0.330208	-0.900502	-0.758274	5.63036	5.30209	5.3508	5.7189	5.17302	5.40672	5.80193	5.20525	5.53406	5.65425	5.21504	5.5395	5.65022	5.00239	5.43344	5.74644	5.23797	5.66828	5.70459	5.2617
O15231	ZNF185	O15231	Zinc finger protein 185	Response to inhibition	0.00880175	0.0653546							7.54256	-0.0534991	0.114977	0.13803	-0.386666	0.00899671	0.0788268	-0.000577352	0.170822	0.147396	0.18721	0.0105049	-0.026306	-0.071445	0.0396308	0.0300373	0.114766	7.55156	7.75942	7.15532	7.65513	7.82257	7.35996	7.59032	7.76889	7.36297	7.71338	7.82799	7.34311	7.72103	7.8223	7.22147	7.55307	7.65429	7.08445	7.65144	7.86804
P12955	PEPD	P12955	Xaa-Pro dipeptidase	Response to inhibition	0.00896614	0.0255384							9.01968	0.0478669	0.0823061	-0.390563	-0.137472	-0.0323615	-0.0189198	-0.0299422	0.0299302	0.0282021	0.0451853	0.0459444	0.016873	0.0184062	0.121099	0.138457	0.130963	8.98732	8.6102	8.85226	8.97761	8.63247	8.80155	8.91237	8.60915	8.74127	9.04961	8.65732	8.92739	8.98076	8.59699	8.86973	9.06562	8.64599	8.90061	9.00275	8.65452
Q9Y6D5	ARFGEF2	Q9Y6D5	Brefeldin A-inhibited guanine nucleotide-exchange protein 2	Response to inhibition	0.00919794	0.43401							5.32839	-0.0423297	-0.212169	2.58333	-0.629968	0.0577006	-0.115593	0.0598172	-0.183697	0.0125877	-0.338409	-0.0532813	-0.0230627	0.0744196	-0.24506	-0.298269	-0.220166	5.38609	7.79612	4.75824	5.24701	7.8032	4.50447	5.18435	7.75908	4.56505	5.14469	7.9243	4.36001	5.15161	7.89267	4.57982	5.27511	7.88865	4.77284	5.13962	7.71519
Q96MU7	YTHDC1	Q96MU7	YTH domain-containing protein 1	Response to inhibition	0.00919794	0.806881	v2.0;v1.0:ADPriboDB00007442;v1.0:ADPriboDB00007530;v1.0:ADPriboDB00010085;v1.0:ADPriboDB00010121	unspecified;PARP1	R656;unspecified	Mass Spectrometry;unspecified	HeLa cells;MCF10A Cells;MDA-MB-231 Cells;MCF7 Cells;shPARG HCT116;shPARG HEK293T	unspecified	5.32637	-0.0134443	0.19526	0.148969	0.183866	-0.049021	0.0050928	-0.179173	0.243327	0.183464	0.199321	0.0218444	0.0607628	0.140494	0.17437	0.1412	0.229877	5.27735	5.48043	5.33106	5.60316	5.78292	5.57016	5.65818	5.72553	5.66744	5.5697	5.6588	5.70956	5.64663	5.8485	5.80467	5.34821	5.5361	5.65073	5.49009	5.71485
Q92539;Q14693	LPIN2;LPIN1	Q92539;Q14693	Phosphatidate phosphatase LPIN2;Phosphatidate phosphatase LPIN1	Both	0.00924031	0.000332503							4.37074	0.268146	0.23864	0.102232	-0.764191	0.000553701	0.0127463	-0.152137	-0.0857237	-0.0186446	0.0158493	0.0313383	0.104658	0.00284143	0.531112	0.378521	0.610727	4.3713	4.48572	3.45441	4.32584	4.39545	3.57898	4.30585	4.36207	3.55624	4.28502	4.45433	3.6224	4.26356	4.45755	3.62924	4.40208	4.57763	3.60939	4.47369	4.41432
Q9NVI7	ATAD3A	Q9NVI7	ATPase family AAA domain-containing protein 3A	Response to inhibition	0.0094038	0.0291001	v2.0;v1.0:ADPriboDB00001033	PARP10;PARP1	unspecified	Mass Spectrometry;unspecified	HEK 293T;HEK 293T cells;HEK 293 and HeLa	unspecified	5.96539	0.0945538	0.165403	0.637552	0.204745	0.0477822	-0.0458381	-0.104238	0.0222036	0.015975	0.174371	0.0472845	0.00836174	0.0466475	0.213537	0.352308	0.214027	6.01318	6.55711	6.0659	6.00751	6.67183	6.13942	5.9531	6.67402	6.26843	5.9876	6.61892	6.34451	5.92202	6.61399	6.25211	6.01268	6.61131	6.21679	5.99925	6.64065
O43447	PPIH	O43447	Peptidyl-prolyl cis-trans isomerase H	Response to inhibition	0.00947293	0.559461	v1.0:ADPriboDB00001781	PARP1	unspecified	unspecified	HEK 293 and HeLa	unspecified	7.3791	0.0209517	0.137109	-0.278583	0.169219	0.0957477	0.0020707	-0.0960033	0.084649	0.146498	0.117326	-0.0240262	-0.0638562	0.0860673	0.117848	0.189506	0.166829	7.47485	7.10259	7.45232	7.37978	7.14119	7.49007	7.38221	7.08793	7.69488	7.46375	7.24702	7.66565	7.42999	7.07254	7.45806	7.35508	7.03667	7.63439	7.51892	7.17262
P56559;P49703	ARL4C;ARL4D	P56559;P49703	ADP-ribosylation factor-like protein 4C;ADP-ribosylation factor-like protein 4D	Response to inhibition	0.00948084	0.0528716							2.24989	-0.223506	-0.448375	-0.796374	0.244369	-0.106726	0.0357057	-0.0610411	-0.297513	-0.0936809	-0.283415	0.132997	-0.169194	0.168258	-0.625509	-0.669582	-0.720552	2.14316	1.48922	2.43322	2.31846	1.42907	2.33827	2.65727	0.876929	2.5205	1.95237	1.35983	2.21084	2.44364	1.40833	2.48874	2.38289	1.28432	2.66251	2.56627	1.46247
Q14498	RBM39	Q14498;Q86U06	RNA-binding protein 39	Both	0.00959367	3.56681e-06	v2.0;v1.0:ADPriboDB00000843;v1.0:ADPriboDB00001451;v1.0:ADPriboDB00002796;v1.0:ADPriboDB00012079	PARP1;PARP2;PARP3;unspecified;PARP2 K469A	287;344;346;272;172;232;278;285;R96;unspecified	Mass Spectrometry;Autoradiography;unspecified	unspecified;HeLa cells;HEK 293 and HeLa;HEK 293T	unspecified	8.64405	-0.185169	0.100534	-0.0971357	0.176729	0.034571	0.0323003	-0.000294867	0.325908	0.21743	0.313772	-0.0274992	-0.0154173	-0.0236599	-0.131912	-0.0332446	-0.0887493	8.67862	8.57921	8.82048	8.79751	8.7274	8.99696	9.05769	8.91946	9.20729	8.96995	8.76434	9.13455	9.13335	8.96879	9.36429	8.61655	8.53149	8.79711	8.63637	8.44273
P13010	XRCC5	P13010	X-ray repair cross-complementing protein 5	Both	0.00960164	0.00554088	v2.0;v1.0:ADPriboDB00000529;v1.0:ADPriboDB00000884;v1.0:ADPriboDB00001027;v1.0:ADPriboDB00002255;v1.0:ADPriboDB00002293;v1.0:ADPriboDB00002606;v1.0:ADPriboDB00002920;v1.0:ADPriboDB00003001;v1.0:ADPriboDB00011889;v1.0:ADPriboDB00012104	unspecified;PARP1;PARP3;PARP1 K903A;PARP2 K469A	D148;K155;unspecified	Autoradiography;In Vitro Assay;unspecified	HeLa cells;293T;MCF7;HEK 293 and HeLa;MDA-MB231 and MRC5;unspecified;HEK 293T;U2OS;HeLa	unspecified	10.4316	0.0566646	0.0731813	0.260377	0.438789	-0.00959722	0.00023671	-0.0205407	-0.0119176	0.0129264	0.0485412	0.00372628	-0.00204526	0.0282202	0.164151	0.135245	0.0901418	10.422	10.6922	10.8499	10.4781	10.7136	10.8959	10.4846	10.7195	10.9561	10.4197	10.7049	10.9189	10.4451	10.7298	10.8815	10.4353	10.6899	10.8986	10.5447	10.7768
P43686	PSMC4	P43686	26S protease regulatory subunit 6B	Both	0.00961862	0.00175004							6.50306	0.107541	0.117206	0.345758	0.378023	-0.0230766	-0.0205955	-0.0281687	-0.0110279	-0.00301826	0.0430406	-0.0040694	0.0742938	0.0016164	0.272585	0.183731	0.217923	6.47998	6.82822	6.85291	6.38926	6.76893	6.85107	6.48841	6.91105	6.89321	6.49203	6.8458	6.92412	6.53391	6.88848	6.76664	6.49899	6.92311	6.8827	6.47693	6.78148
Q14151	SAFB2	Q14151	Scaffold attachment factor B2	Both	0.00962518	0.000277429	v2.0;v1.0:ADPriboDB00001482;v1.0:ADPriboDB00003987;v1.0:ADPriboDB00008091;v1.0:ADPriboDB00011142;v1.0:ADPriboDB00011170;v1.0:ADPriboDB00011297	PARP3;PARP1;unspecified	67;71;unspecified	Mass Spectrometry;unspecified	unspecified;SK-BR-3 Cells;HEK 293 and HeLa;shPARG HCT116	unspecified	8.14133	0.100435	0.0867993	0.472353	0.529428	-0.034736	-0.0158903	-0.00115352	0.0181674	-0.0157878	-0.043288	0.0313252	0.0226456	-0.00219093	0.158842	0.182631	0.220231	8.1066	8.59779	8.66961	8.21938	8.64915	8.70316	8.16553	8.67832	8.65901	8.1595	8.5979	8.62747	8.20907	8.71128	8.69581	8.17266	8.63633	8.66857	8.23428	8.65527
L0R6Q1	SLC35A4	L0R6Q1		Response to inhibition	0.00970837	0.709479							3.80326	0.029542	0.292127	0.654995	-0.144176	-0.191115	-0.177116	0.0169576	0.211945	0.295705	0.280104	0.107139	0.138865	0.105269	0.456284	0.3268	0.181922	3.61214	4.28114	3.67604	3.927	4.17785	3.80941	3.70242	4.15466	3.71605	4.01521	4.75396	3.93919	3.9804	4.63411	3.60845	3.9104	4.59712	3.76435	3.87128	4.44702
Q16666	IFI16	Q16666;Q6K0P9	Gamma-interferon-inducible protein 16	Response to inhibition	0.00975896	0.119566	v2.0;v1.0:ADPriboDB00001695	PARP1	unspecified	Mass Spectrometry;unspecified	MCF10A Cells;HEK 293 and HeLa	unspecified	6.63121	-0.0631974	-0.159906	1.22086	-0.206099	-0.000702925	-0.00271625	0.0691814	-0.0699766	-0.167325	-0.0528227	0.00253659	-0.0701533	0.00185455	-0.251668	-0.0796164	-0.338024	6.63051	7.84936	6.4943	6.60844	7.6506	6.27995	6.65749	7.77117	6.33444	6.56124	7.68475	6.37229	6.4882	7.69888	6.2249	6.63375	7.78192	6.42697	6.6116	7.75088
Q14331	FRG1	Q14331	Protein FRG1	Both	0.00983753	0.00133465	v2.0	unspecified	K212	Autoradiography	HeLa cells	unspecified	4.05364	-0.251202	0.262859	0.309546	-0.129466	0.190526	-0.0577257	0.110006	0.426992	0.621114	0.494076	-0.0242333	-0.0663262	-0.152246	-0.0675664	0.0286557	0.0738822	4.24417	4.30546	4.03418	4.31892	4.83	3.86997	4.3369	4.6311	4.04998	4.48063	4.9843	4.41825	4.31701	4.52764	4.36649	4.02941	4.29686	3.77193	4.32813	4.36762
Q08209;P16298	PPP3CA;PPP3CB	Q08209;P16298;P48454	Serine/threonine-protein phosphatase 2B catalytic subunit alpha isoform;Serine/threonine-protein phosphatase 2B catalytic subunit beta isoform	Both	0.00983753	0.00521353							8.16692	0.0710596	-0.0905332	-0.321952	0.4936	-0.0344773	-0.0181709	-0.0301022	-0.177267	-0.13306	-0.174451	0.0473691	-0.000397783	0.0357791	-0.0166913	-0.0294373	-0.0122921	8.13244	7.8268	8.63042	8.06976	7.74114	8.56653	8.04759	7.81857	8.54089	7.98965	7.71191	8.48607	8.00994	7.79625	8.57794	8.21429	7.84457	8.6963	8.12501	7.84603
O43847	NRD1	O43847	Nardilysin	Both	0.00983753	0.00607824							8.05935	0.0747008	-0.0975294	0.23964	0.478223	-0.0468824	-0.0151025	-0.0413242	-0.205989	-0.167579	-0.143122	0.0607812	0.00853414	0.0339937	-0.00296826	-0.0209113	-0.0446062	8.01247	8.28389	8.49625	7.98119	8.19454	8.48503	7.97789	8.12505	8.46805	7.85336	8.13141	8.39445	7.86439	8.13327	8.38068	8.12013	8.30752	8.57157	8.00284	8.26873
Q9Y2W1	THRAP3	Q9Y2W1	Thyroid hormone receptor-associated protein 3	Response to inhibition	0.00983753	0.263766	v2.0;v1.0:ADPriboDB00000856;v1.0:ADPriboDB00001165;v1.0:ADPriboDB00002207;v1.0:ADPriboDB00002957;v1.0:ADPriboDB00003670;v1.0:ADPriboDB00003738;v1.0:ADPriboDB00004621;v1.0:ADPriboDB00004623;v1.0:ADPriboDB00004920;v1.0:ADPriboDB00005912;v1.0:ADPriboDB00005993;v1.0:ADPriboDB00006010;v1.0:ADPriboDB00006061;v1.0:ADPriboDB00006108;v1.0:ADPriboDB00006111;v1.0:ADPriboDB00006149;v1.0:ADPriboDB00006186;v1.…	PARP1;PARP2;PARP3;unspecified	242;492;493;494;867;869;unspecified	Mass Spectrometry;unspecified	unspecified;MDA-MB-231 Cells;MCF7 Cells;ZR-75-1 Cells;SK-BR-3 Cells;HeLa cells;HEK 293 and HeLa;HeLa;U2OS;shPARG HCT116;shPARG HEK293T	unspecified;1 mM H2O2	8.16704	0.0235074	0.0829062	1.00057	0.509949	0.0445865	0.0104998	-0.00440231	0.0331971	0.0503219	0.0946775	-0.0295953	-0.00706947	-0.0140192	0.117624	0.11206	0.0895565	8.21162	9.17811	8.67258	8.27467	9.26755	8.77753	8.38957	9.3093	8.85074	8.20023	9.21793	8.77166	8.46174	9.4092	8.99374	8.13744	9.16054	8.66297	8.20823	9.1436
O14980	XPO1	O14980	Exportin-1	Response to inhibition	0.00993979	0.114085							9.95417	0.0372929	-0.0924782	0.265925	0.188574	-0.0691296	0.0158694	0.00328152	-0.10419	-0.09749	-0.187633	0.0115699	-0.00112564	0.0395344	-0.0232066	-0.10221	-0.0401392	9.88504	10.236	10.146	9.86337	10.1303	10.0584	9.89377	9.99476	10.0971	9.84998	10.1226	9.95511	9.84257	10.0905	9.97312	9.96574	10.219	10.1823	9.99267	10.2354
Q6P2Q9	PRPF8	Q6P2Q9	Pre-mRNA-processing-splicing factor 8	Neither	0.010093	0.490307	v1.0:ADPriboDB00001788;v1.0:ADPriboDB00002788	PARP1;PARP2 K469A	unspecified	unspecified	HEK 293 and HeLa;HEK 293T	unspecified	9.11877	0.0151932	-0.0842567	0.139428	0.286539	-0.00164682	-0.0354102	-0.0435651	-0.129209	-0.105114	-0.0640262	0.0157888	0.0470179	0.0178154	-0.0534462	-0.0750066	-0.0787375	9.11713	9.22279	9.36175	8.96293	9.13435	9.2548	8.98823	9.12258	9.29319	8.98956	9.15309	9.34129	9.01646	9.20769	9.32624	9.13456	9.30522	9.42313	8.9272	9.08117
Q6PKG0	LARP1	Q6PKG0;Q659C4	La-related protein 1	Neither	0.0102836	0.211545	v1.0:ADPriboDB00000770;v1.0:ADPriboDB00001080;v1.0:ADPriboDB00002740;v1.0:ADPriboDB00011944	PARP1;PARP2 K469A;unspecified	unspecified	unspecified	unspecified;HEK 293 and HeLa;HEK 293T;HeLa	unspecified	6.66461	0.0494607	-0.155029	-0.477839	0.4466	0.0411844	-0.0155098	0.0463392	-0.142502	-0.31429	-0.156677	-0.0580266	0.0776626	-0.0916498	-0.150714	-0.0579206	-0.10807	6.7058	6.17126	7.15755	6.77515	5.96724	7.01551	6.44953	6.03457	7.06031	6.52211	5.87248	6.95454	6.6017	5.94007	6.95225	6.60659	6.26444	7.01956	6.60037	6.00127
P26196	DDX6	P26196	Probable ATP-dependent RNA helicase DDX6	Neither	0.0104625	0.640512	v2.0;v1.0:ADPriboDB00011721;v1.0:ADPriboDB00012068	PARP3;unspecified	482;unspecified	Mass Spectrometry;unspecified	unspecified;SK-N-SH	unspecified	5.67345	-0.0185558	0.146936	0.369646	0.200151	-0.0543434	0.0867536	-0.00476588	0.148852	0.204036	0.143586	0.00509597	-0.0504915	0.0177513	0.194267	0.0535732	0.1373	5.61911	6.12985	5.86883	5.76292	6.07503	5.80224	5.6918	6.076	5.90795	5.8223	6.24713	6.01719	5.83907	6.10724	6.00061	5.67855	5.9926	5.89135	5.8228	6.13244
P60903	S100A10	P60903	Protein S100-A10	Inhibitor preference	0.0104688	0.00578746							8.30089	0.123673	-0.158506	0.261496	0.954825	0.110722	0.0619125	0.103002	-0.236624	-0.318271	-0.291642	-0.154434	-0.0702383	-0.0509639	-0.0366757	0.00958528	-0.0774077	8.41161	8.6243	9.35872	8.13998	8.5	9.0881	8.05306	8.39852	9.00065	8.06427	8.24412	8.96408	8.1141	8.35861	9.07527	8.14646	8.49215	9.20475	8.32359	8.58741
P09651;Q32P51	HNRNPA1;HNRNPA1L2	P09651;Q32P51	Heterogeneous nuclear ribonucleoprotein A1;Heterogeneous nuclear ribonucleoprotein A1, N-terminally processed;Heterogeneous nuclear ribonucleoprotein A1-like 2	Neither	0.0105461	0.224024	v2.0;v1.0:ADPriboDB00000955;v1.0:ADPriboDB00002978	PARP3;unspecified;PARP1	25;K350;R231;R247;unspecified	Mass Spectrometry;Autoradiography;unspecified	unspecified;HeLa cells;HEK 293 and HeLa;U2OS	unspecified	9.07593	-0.0484824	0.155535	0.998048	1.35604	0.128464	-0.0678886	-0.0190457	0.278871	0.213585	0.119596	-0.0836179	-0.0151151	0.0572033	-0.0126473	0.180489	0.153316	9.2044	10.0061	10.4129	9.12461	10.2135	10.5536	9.18387	10.6209	10.6663	9.3548	10.2876	10.5516	9.11448	10.1016	10.4662	8.99231	10.0589	10.4892	9.17798	10.2383
Q99959	PKP2	Q99959	Plakophilin-2	Neither	0.0106318	0.0330276	v1.0:ADPriboDB00012057	unspecified	unspecified	unspecified	unspecified	unspecified	5.97603	0.157798	-0.277393	-0.546855	-0.525041	-0.193086	-0.12016	0.119895	-0.369478	-0.525954	-0.41014	0.0308452	0.050578	0.111928	-0.0230673	0.0407492	-0.376469	5.78295	5.30902	5.57089	5.74651	5.24328	5.28375	5.7321	4.66474	5.09839	5.60655	4.90322	5.04085	5.65729	4.96851	5.29608	6.00688	5.47976	5.56292	5.8067	5.13714
Q9UDY2	TJP2	Q9UDY2	Tight junction protein ZO-2	Neither	0.0106456	0.075749	v2.0;v1.0:ADPriboDB00002609	PARP1;PARP3;PARP1 K903A	1027;unspecified	Mass Spectrometry;unspecified	unspecified;HEK 293T	unspecified	2.53102	0.116784	0.25292	2.06147	2.98424	-0.0104818	-0.0653074	0.15355	0.222054	0.130726	0.0556302	-0.0457417	-0.0961995	0.0641803	0.34001	0.536621	0.23248	2.52054	4.52719	5.66881	2.91214	4.76235	5.60896	3.08515	4.97548	5.82121	2.75308	4.72322	5.57089	3.10941	4.73297	5.79188	2.48528	4.4963	5.57944	2.72405	4.73977
Q8WVM8	SCFD1	Q8WVM8	Sec1 family domain-containing protein 1	Neither	0.0108028	0.405							5.42949	0.0304759	-0.139763	0.61097	-0.0397023	0.0129893	0.00310085	-0.0654114	-0.192465	-0.193398	-0.124852	-0.00902406	0.0403246	0.0180208	-0.0910255	-0.129552	-0.107282	5.44248	6.04356	5.32437	5.33549	5.86163	5.18685	5.2248	5.76275	5.15816	5.23702	5.84706	5.26493	5.13881	5.85714	5.2505	5.42046	6.08078	5.4078	5.2941	5.87899
Q5T9A4	ATAD3B	Q5T9A4;Q5T2N8	ATPase family AAA domain-containing protein 3B	Neither	0.0108303	0.0343348	v2.0;v1.0:ADPriboDB00001196;v1.0:ADPriboDB00001197	PARP10;PARP1	unspecified	Mass Spectrometry;unspecified	HEK 293T cells;HEK 293 and HeLa	unspecified	4.3737	0.10269	0.181677	0.180966	0.868079	0.0499433	0.0318713	-0.0506879	0.0485197	0.106867	0.0815762	-0.031424	0.0384301	-0.0381329	0.296316	0.186186	0.370599	4.42364	4.58654	5.19109	4.39835	4.5857	5.14918	4.38289	4.7625	5.31011	4.42222	4.66153	5.32335	4.60265	4.44873	5.15348	4.34227	4.59309	5.20364	4.36545	4.56303
P30536	TSPO	P30536	Translocator protein	Neither	0.0108391	0.978148							6.07175	0.00148405	-0.183163	-0.0808848	0.774157	-0.00283949	0.123649	0.00524776	-0.242503	-0.0681549	-0.243282	-0.00660667	-0.141113	0.0216625	-0.114376	-0.280706	-0.149954	6.06891	6.11451	6.85115	5.90879	5.71562	6.83185	5.84216	5.59902	6.74462	5.82924	5.92271	6.60262	5.81003	5.56047	6.59048	6.06514	5.84975	6.86757	5.74479	5.73045
P62820	RAB1A	P62820;P59190	Ras-related protein Rab-1A	Neither	0.0108405	0.766427	v1.0:ADPriboDB00001447;v1.0:ADPriboDB00002791	PARP1;PARP2 K469A	unspecified	unspecified	HEK 293 and HeLa;HEK 293T	unspecified	9.6989	0.00819168	0.0964582	0.200153	0.432919	0.0361312	0.0366805	0.0471133	0.0945637	0.125448	0.0447879	-0.0735728	-0.025053	-0.0212991	0.135794	0.0558409	0.122314	9.73503	9.93573	10.1789	9.7281	9.91009	10.1317	9.66434	9.94634	10.141	9.79346	10.0245	10.1766	9.71277	9.89848	10.0577	9.62533	9.874	10.1105	9.71065	9.93002
O95602	POLR1A	O95602	DNA-directed RNA polymerase I subunit RPA1	Neither	0.0110267	0.807043	v1.0:ADPriboDB00001774;v1.0:ADPriboDB00004016;v1.0:ADPriboDB00004023;v1.0:ADPriboDB00004437;v1.0:ADPriboDB00004613;v1.0:ADPriboDB00004664;v1.0:ADPriboDB00005115	PARP1;unspecified	unspecified	unspecified	HEK 293 and HeLa;shPARG HCT116	unspecified	4.58954	0.0193038	-0.271996	-0.415395	-0.161476	-0.119343	0.0330932	-0.0866032	-0.264225	-0.467879	-0.141795	0.144	0.141663	-0.11281	-0.304424	-0.250869	-0.202783	4.47019	4.20723	4.34146	4.52563	3.98117	4.42455	4.51531	4.15656	4.30595	4.32531	3.70626	4.28627	4.38986	3.98377	4.54249	4.73354	4.3158	4.31525	4.62242	4.23716
O43390	HNRNPR	O43390	Heterogeneous nuclear ribonucleoprotein R	Neither	0.0111315	0.0435493	v2.0;v1.0:ADPriboDB00000960;v1.0:ADPriboDB00002714;v1.0:ADPriboDB00002991;v1.0:ADPriboDB00004445;v1.0:ADPriboDB00004649;v1.0:ADPriboDB00004947;v1.0:ADPriboDB00005334;v1.0:ADPriboDB00005385;v1.0:ADPriboDB00005392;v1.0:ADPriboDB00005435;v1.0:ADPriboDB00005438;v1.0:ADPriboDB00005488;v1.0:ADPriboDB00005555;v1.0:ADPriboDB00005617;v1.0:ADPriboDB00005632;v1.0:ADPriboDB00005640;v1.0:ADPriboDB00005750;v1.…	PARP3;unspecified;PARP1;PARP2 K469A	36;433;E432;unspecified	Mass Spectrometry;Autoradiography;unspecified	unspecified;HeLa cells;MCF10A Cells;MDA-MB-231 Cells;MDA-MB-468 Cells;SUM159 Cells;MCF7 Cells;T-47D Cells;ZR-75-1 Cells;SK-BR-3 Cells;HEK 293 and HeLa;HEK 293T;U2OS;shPARG HCT116;shPARG HEK293T;SK-N-SH	unspecified	8.85611	0.0498986	-0.0927172	0.0238413	0.0197351	-0.0343911	-0.0303057	-0.0524197	-0.166509	-0.125611	-0.135727	0.0243334	0.0314074	0.0613755	-0.00886766	-0.0609246	-0.0586636	8.82172	8.84965	8.82343	8.7054	8.75398	8.69828	8.71727	8.74414	8.7774	8.6896	8.75434	8.74012	8.71551	8.74905	8.75448	8.88044	8.91136	8.93722	8.84828	8.8732
P61626	LYZ	P61626	Lysozyme C	Inhibitor preference	0.0111385	5.71497e-05							2.37988	-0.698679	0.491629	0.476987	0.681854	0.122555	-0.330409	-0.319782	1.23365	1.3895	0.94777	0.0724856	0.123969	0.331181	-0.445436	-0.199804	0.0240878	2.50243	2.52646	2.74195	3.06011	3.88418	3.84898	1.57395	2.66302	2.95104	3.61353	4.24637	4.0095	3.59643	4.48643	4.53803	2.45236	2.98083	3.39291	5.87827	6.89476
O43760	SYNGR2	O43760	Synaptogyrin-2	Inhibitor preference	0.0113131	0.00541387							3.79083	0.185066	0.231604	-0.281083	1.28375	-0.060195	-0.0827611	0.0423962	0.105603	0.145748	-0.111736	0.0296108	0.0489883	0.0219608	0.388189	0.351234	0.510588	3.73063	3.42698	5.11698	3.66195	3.26934	4.84392	3.57975	3.37531	4.80273	3.89643	3.65549	4.96285	3.60861	3.42122	5.16006	3.82044	3.55873	5.09654	3.65171	3.37624
P31947	SFN	P31947	14-3-3 protein sigma	Inhibitor preference	0.0113671	0.00502975	v1.0:ADPriboDB00003125;v1.0:ADPriboDB00011519	unspecified	unspecified	unspecified	U2OS;SK-N-SH	unspecified	10.3292	0.0864129	0.106758	0.233894	-0.0322291	-0.0193521	-0.0295155	-0.0384714	0.0225838	0.0563764	-0.017926	0.0655804	0.0438005	-0.0220419	0.144703	0.142854	0.291955	10.3098	10.5336	10.2585	10.3485	10.5973	10.0815	10.2826	10.5527	10.2858	10.3518	10.6194	10.279	10.2872	10.5845	10.1405	10.3948	10.6069	10.2749	10.3578	10.7106
P37108	SRP14	P37108	Signal recognition particle 14 kDa protein	Neither	0.0114136	0.252682	v2.0;v1.0:ADPriboDB00001506;v1.0:ADPriboDB00011755	PARP1;PARP2;PARP3;unspecified	48;51;unspecified	Mass Spectrometry;unspecified	unspecified;MCF10A Cells;HEK 293 and HeLa;SK-N-SH	unspecified	5.04829	0.0621513	-0.209044	-1.17631	-0.0640796	-0.0314853	-0.0202684	-0.0176087	-0.205923	-0.263552	-0.34411	0.0695018	0.0496641	-0.0498035	-0.250181	-0.183931	-0.00656509	5.0168	3.8517	4.9666	5.0388	3.66406	4.74663	4.84162	3.70355	4.52089	4.84236	3.60842	4.6401	4.96544	3.64347	4.59785	5.11779	3.92164	4.9344	4.89495	3.60797
P17931	LGALS3	P17931	Galectin-3	Inhibitor preference	0.01155	2.67514e-05							8.48267	-0.147198	0.0951549	0.138464	-0.000886788	0.0716845	-0.00184228	0.0177104	0.193733	0.247964	0.285362	-0.0403408	-0.0103005	-0.0369114	-0.0347673	-0.0455115	-0.0758514	8.55436	8.6193	8.4995	8.70277	8.72892	8.68634	8.54918	8.73836	8.57492	8.67641	8.8691	8.76715	8.66037	8.76618	8.64163	8.44233	8.61084	8.44488	8.64757	8.78145
O60524	NEMF	O60524	Nuclear export mediator factor NEMF	Neither	0.0116203	0.949287							7.03162	0.0023329	-0.116292	-0.444752	0.599412	-0.0234996	0.0986619	-0.0368259	-0.105441	-0.159117	-0.0913163	-0.0241272	-0.0227521	0.00854278	-0.0795163	-0.149376	-0.112984	7.00812	6.68553	7.59421	6.90669	6.53067	7.48429	6.92427	6.42864	7.48257	6.92618	6.42775	7.53972	6.91932	6.54619	7.49818	7.0075	6.56412	7.63958	6.97221	6.49492
O60701	UGDH	O60701	UDP-glucose 6-dehydrogenase	Inhibitor preference	0.0117033	0.00252522							6.16994	0.102851	0.114143	0.363951	0.987248	-0.0259814	-0.0241705	0.0141002	0.000973395	0.0731862	-0.0402827	0.0394416	-0.00477518	0.00138523	0.213853	0.184046	0.253084	6.14396	6.50972	7.17129	6.22762	6.61853	7.09248	6.17675	6.4826	7.17028	6.17091	6.60708	7.1169	6.12776	6.52976	7.18024	6.20938	6.52911	7.15857	6.34567	6.63254
Q9BR76	CORO1B	Q9BR76;A9Z1Z3	Coronin-1B	Neither	0.0117244	0.761909							8.46366	0.0115816	-0.132523	0.774185	0.802063	-0.0778425	-0.0888089	-0.0624161	-0.17205	-0.154623	-0.105641	0.105168	0.0500068	0.0738927	-0.120321	-0.0716212	-0.170882	8.38582	9.14904	9.20331	8.41117	9.20944	9.20943	8.35216	9.05317	9.21089	8.29161	9.08323	9.16009	8.43821	9.16703	9.20049	8.56883	9.28785	9.33962	8.45741	9.22682
P05091	ALDH2	P05091;P00352;O94788	Aldehyde dehydrogenase, mitochondrial	Neither	0.0117372	0.833699	v1.0:ADPriboDB00002622	PARP2 K469A	unspecified	unspecified	HEK 293T	unspecified	8.19577	-0.00736298	0.119445	0.549684	0.382548	-0.0821902	-0.026104	-0.0505065	0.123859	0.110227	0.146338	0.00851372	0.0910939	0.0591931	0.188707	0.0636732	0.0838649	8.11358	8.71935	8.52781	8.20467	8.80213	8.59179	8.13547	8.7999	8.65383	8.31963	8.85568	8.72466	8.32394	8.87222	8.73975	8.20429	8.83655	8.63751	8.2572	8.7447
P04049	RAF1	P04049;P15056	RAF proto-oncogene serine/threonine-protein kinase	Neither	0.0118331	0.613471							5.81508	-0.0349594	-0.25213	-2.4264	-0.123826	-0.132136	0.0852444	-0.0463054	-0.251365	-0.239618	-0.160529	-0.0137885	0.152655	-0.0456696	-0.10697	-0.502543	-0.251756	5.68294	3.47392	5.64495	5.57202	3.42922	5.52407	5.65428	3.12073	5.72999	5.56371	3.14906	5.53072	5.51134	2.9529	5.47225	5.80129	3.54133	5.64558	5.60664	3.21692
Q14974	KPNB1	Q14974	Importin subunit beta-1	Neither	0.0118604	0.899017	v1.0:ADPriboDB00000834;v1.0:ADPriboDB00001330;v1.0:ADPriboDB00001907;v1.0:ADPriboDB00011672;v1.0:ADPriboDB00012310	PARP1;PARP16;unspecified	unspecified	unspecified	unspecified;HEK 293 and HeLa;HEK293;SK-N-SH;HeLa, HEK293	unspecified	10.7977	0.00338306	-0.0861797	0.044062	0.182476	0.00188179	-0.0416812	-0.0679649	-0.0681695	-0.11219	-0.0883286	0.0163172	0.0550162	0.036431	-0.122389	-0.0735043	-0.0524968	10.7996	10.8001	10.9122	10.7568	10.8551	10.9493	10.7337	10.8009	10.955	10.7295	10.7296	10.8919	10.6953	10.7749	10.8642	10.814	10.8968	11.0166	10.8617	10.922
P09972	ALDOC	P09972	Fructose-bisphosphate aldolase C	Neither	0.0118859	0.0169174	v1.0:ADPriboDB00004196;v1.0:ADPriboDB00004293;v1.0:ADPriboDB00004880	unspecified	unspecified	unspecified	shPARG HCT116	unspecified	5.19298	0.114338	-0.172618	0.688204	0.768066	-0.0570152	-0.0315287	-0.0259791	-0.316203	-0.251711	-0.292953	-0.0307332	0.11193	0.0333267	0.058716	-0.173925	-0.0596302	5.13596	5.84965	5.93507	4.86919	5.67088	5.67024	5.0594	5.73503	5.80579	4.87678	5.62947	5.66809	4.83168	5.63017	5.46145	5.16225	5.99311	5.99437	4.83411	5.70516
A6NHR9	SMCHD1	A6NHR9	Structural maintenance of chromosomes flexible hinge domain-containing protein 1	Neither	0.0120446	0.384791	v2.0;v1.0:ADPriboDB00001837;v1.0:ADPriboDB00004597;v1.0:ADPriboDB00010070	unspecified;PARP1	R1423;unspecified	Autoradiography;unspecified	HeLa cells;HEK 293 and HeLa;shPARG HCT116;shPARG HEK293T	unspecified	7.8488	-0.0247742	-0.106985	-0.214641	0.126702	-0.00122138	-0.018501	-0.0657911	-0.1076	-0.104777	-0.0342554	-0.00226566	0.0163607	0.0714185	-0.102883	-0.107052	-0.185342	7.84758	7.61566	7.90972	7.7862	7.49104	7.92291	7.68398	7.55987	7.83258	7.7412	7.52939	7.94125	7.74433	7.49565	7.79264	7.84654	7.65052	8.04693	7.80581	7.51629
O75400	PRPF40A	O75400	Pre-mRNA-processing factor 40 homolog A	Neither	0.0120592	0.0450469	v1.0:ADPriboDB00004999	unspecified	unspecified	unspecified	shPARG HCT116	unspecified	7.00024	0.0596817	0.110231	0.0989775	0.261805	0.0233299	0.0299031	0.062745	0.0661579	0.0413968	0.0440926	-0.00371538	-0.063654	-0.0486085	0.134689	0.212816	0.162233	7.02357	7.12912	7.32479	7.04757	7.23903	7.17733	7.18182	7.19072	7.32452	7.0664	7.14062	7.30614	7.13861	7.27312	7.42511	6.99653	7.03557	7.21344	7.0288	7.08847
Q9NUQ6	SPATS2L	Q9NUQ6	SPATS2-like protein	Neither	0.0121176	0.442403	v1.0:ADPriboDB00001503	PARP1	unspecified	unspecified	HEK 293 and HeLa	unspecified	6.26814	-0.0269028	-0.13063	0.504726	0.347331	-0.000667034	-0.0260463	-0.0165092	-0.110433	-0.109515	-0.0912336	0.00540999	0.0994876	-0.0616751	-0.15557	-0.225187	-0.0918422	6.26747	6.74682	6.59896	6.23144	6.69805	6.49631	6.32263	6.85567	6.50915	6.1577	6.66335	6.52423	6.23526	6.66886	6.45241	6.27355	6.87235	6.55379	6.29189	6.85306
Q8N7H5	PAF1	Q8N7H5	RNA polymerase II-associated factor 1 homolog	Neither	0.0123191	0.755906	v2.0	PARP3	141	Mass Spectrometry	unspecified	unspecified	5.78985	0.0143711	0.158407	-0.0316478	0.271167	-0.0227382	0.0863639	-0.00116057	0.208206	0.105412	0.118489	0.0383811	-0.120162	0.0193157	0.0929651	0.2452	0.180169	5.76711	5.84457	6.05986	5.81833	5.85444	6.08606	5.80801	5.94704	6.13925	5.99806	5.86361	6.17951	5.85956	5.78222	6.22534	5.82823	5.63804	6.08033	5.68433	5.65121
Q8IY17	PNPLA6	Q8IY17	Neuropathy target esterase	Neither	0.0123806	0.552595							5.42899	-0.0286992	0.176349	0.174278	-0.747897	0.0498527	0.0176339	-0.131376	0.272253	0.13382	0.209071	-0.0452855	0.0302089	0.0789665	0.0758778	0.171034	0.196037	5.47884	5.6209	4.54971	5.54934	5.48595	4.76288	5.34131	5.3798	4.78463	5.70124	5.73709	4.89016	5.44495	5.58084	4.6909	5.3837	5.63347	4.76006	5.39084	5.54209
Q9NQG5	RPRD1B	Q9NQG5	Regulation of nuclear pre-mRNA domain-containing protein 1B	Neither	0.012411	0.0288109							4.64153	0.105155	-0.174882	1.3248	1.17213	-0.0938169	0.102872	-0.0320038	-0.287546	-0.342639	-0.209928	0.0742433	-0.0758536	0.0245586	-0.0426453	-0.0341441	-0.132391	4.54771	6.0692	5.78165	4.67958	5.76594	5.92629	4.58792	5.91782	5.77768	4.35398	5.62369	5.60373	4.51752	5.81134	5.53639	4.71577	5.89048	5.83822	4.83339	5.90264
Q9UBI6	GNG12	Q9UBI6;P56962	Guanine nucleotide-binding protein G(I)/G(S)/G(O) subunit gamma-12	Neither	0.0125323	0.0875086							7.53865	0.0562017	-0.123214	-0.387358	0.0535459	0.00599977	0.0945053	0.0349015	-0.185603	-0.160183	-0.192463	-0.0716663	-0.0443161	-0.0194243	0.00484031	-0.136435	-0.069443	7.54465	7.2458	7.6271	7.31933	6.91542	7.38841	7.43794	7.04138	7.4506	7.35305	6.99111	7.39973	7.41353	6.87152	7.43873	7.46699	7.10698	7.57277	7.3897	7.11534
O15031	PLXNB2	O15031	Plexin-B2	Inhibitor preference	0.0125537	0.000778058							6.15813	0.115916	-0.108564	1.16481	1.03706	0.0251884	-0.00617344	-0.0219683	-0.229566	-0.183075	-0.260802	0.0058679	0.00469338	-0.00760798	-0.0186195	-0.0325741	0.0732494	6.18332	7.31676	7.17322	6.10502	7.18659	7.0819	6.01051	7.27074	7.0666	5.92857	7.13986	6.93439	5.96327	7.17757	7.02241	6.164	7.32763	7.18758	6.10029	7.25676
P62263	RPS14	P62263	40S ribosomal protein S14	Neither	0.0127285	0.970929	v1.0:ADPriboDB00000847;v1.0:ADPriboDB00001005;v1.0:ADPriboDB00002841	PARP1;PARP2 K469A	unspecified	unspecified	unspecified;HEK 293 and HeLa;HEK 293T	unspecified	8.14912	-0.00127848	-0.115831	-0.0870144	-0.165395	-0.0499193	-0.0742005	0.0366054	-0.0373006	-0.113491	-0.192866	-0.00166586	0.0422587	0.0469216	-0.142777	-0.0862295	-0.122323	8.0992	7.9879	8.02033	8.13199	7.93052	7.91544	8.37647	8.13423	8.00386	8.11182	7.94861	7.79085	8.14475	8.01136	7.88164	8.14745	8.10436	8.03064	8.23911	7.96755
O00410	IPO5	O00410	Importin-5	Inhibitor preference	0.0127825	0.00338546	v1.0:ADPriboDB00001325	PARP1	unspecified	unspecified	HEK 293 and HeLa	unspecified	9.69432	0.0741341	-0.0843613	0.237967	0.230168	0.0110961	-0.0577852	-0.0413362	-0.189754	-0.128334	-0.157398	0.050962	0.0248377	0.0122256	-0.0410265	-0.00744111	0.017786	9.70542	9.8745	9.88315	9.56156	9.85486	9.84374	9.5662	9.7997	9.80532	9.50457	9.80395	9.76709	9.57007	9.74938	9.72467	9.74528	9.95713	9.93671	9.66943	9.85713
Q16637	SMN1	Q16637	Survival motor neuron protein	Neither	0.0129298	0.111301							5.0358	0.0699025	-0.16416	0.148498	0.323137	0.00889886	0.00956067	-0.0225916	-0.28541	-0.184025	-0.232752	0.099176	-0.0701998	-0.0248442	-0.150984	-0.0836552	-0.0481313	5.0447	5.19386	5.33634	4.8906	5.04917	5.26425	4.99242	5.12954	5.32381	4.75039	5.00027	5.12618	4.73526	5.00432	5.23754	5.13497	5.1141	5.33409	5.0287	5.14628
O43237	DYNC1LI2	O43237	Cytoplasmic dynein 1 light intermediate chain 2	Neither	0.0130017	0.419092							5.66438	0.0363224	0.166295	0.688938	0.342044	0.0646981	0.0154976	0.000444275	0.151549	0.121872	0.116499	-0.171362	0.000991819	0.0897306	0.287707	0.19423	0.125917	5.72907	6.36881	6.00686	5.96998	6.55417	6.22528	5.93862	6.56067	6.3613	5.81592	6.47519	6.12292	5.76085	6.38837	6.19624	5.49301	6.35431	6.09615	5.9152	6.57468
Q9BXS5	AP1M1	Q9BXS5;Q9Y6Q5	AP-1 complex subunit mu-1	Neither	0.0130333	0.168814							5.96355	0.0570394	-0.155682	1.38115	1.35729	-3.254e-05	-0.0766838	0.0609193	-0.128103	-0.312419	-0.197641	-0.00276121	0.0512829	-0.0327247	-0.180466	0.0264562	-0.141917	5.96352	7.26802	7.38176	5.75269	6.93439	7.01517	5.71926	7.21856	7.08728	5.83544	7.03228	7.12319	5.60523	7.01024	7.10557	5.96079	7.39598	7.28811	5.88105	7.00202
P36405	ARL3	P36405	ADP-ribosylation factor-like protein 3	Neither	0.0130769	0.0457807							6.06837	-0.0861992	0.157579	0.242954	0.333749	-0.00548008	-0.0218054	-0.0802788	0.301131	0.272853	0.15735	0.0521336	-0.0468852	0.102316	-0.032627	0.110995	0.135771	6.06289	6.28952	6.32184	6.26769	6.4017	6.5514	6.23744	6.34501	6.60849	6.3695	6.58417	6.55947	6.06549	6.3506	6.6093	6.1205	6.26444	6.50443	6.18763	6.35435
O75312	ZPR1	O75312	Zinc finger protein ZPR1	Neither	0.0131252	0.131492							5.35899	-0.0611623	-0.151502	1.63958	1.71131	-0.148273	0.0769919	0.0394922	-0.0125628	-0.111372	-0.147085	0.0278766	-0.0314927	0.0354049	-0.170046	-0.237132	-0.230817	5.21072	7.07556	7.10979	5.36847	6.83335	6.83906	5.21207	6.80962	6.79842	5.34643	6.8872	6.92321	5.13368	6.78165	6.86905	5.38687	6.96708	7.1057	5.26011	7.00565
Q9NPJ3	ACOT13	Q9NPJ3	Acyl-coenzyme A thioesterase 13;Acyl-coenzyme A thioesterase 13, N-terminally processed	Neither	0.0132074	0.643034							5.20217	-0.019295	0.147648	0.567726	0.112791	0.0927567	-0.0364857	0.0151074	0.155052	0.161916	0.183861	-0.0503105	-0.029825	0.0087571	0.0977981	0.199691	0.0875707	5.29493	5.73341	5.33007	5.27661	5.62739	5.27506	5.24407	5.66568	5.3044	5.35723	5.93182	5.49883	5.01593	5.79757	5.30225	5.15186	5.74008	5.32372	5.24433	5.85147
P11021	HSPA5	P11021;REV__Q9NXD2	78 kDa glucose-regulated protein	Inhibitor preference	0.013209	0.000532008	v2.0;v1.0:ADPriboDB00000691;v1.0:ADPriboDB00000698;v1.0:ADPriboDB00000890;v1.0:ADPriboDB00001321;v1.0:ADPriboDB00002276	PARP3;unspecified;PARP11;Pertussis toxin;PARP1;Arginine-specific ADP-ribosyltransferase	72;74;90;348;D78;K81;unspecified	Mass Spectrometry;Autoradiography;unspecified	unspecified;HeLa cells;HEK 293T;A375;HL-60;MCF7;HEK 293 and HeLa;HeLa	unspecified	12.1364	-0.110444	-0.0978409	0.255645	0.131849	0.0756404	0.0250251	0.0669541	0.0113645	-0.000632899	0.0270791	-0.0949085	-0.0183171	-0.054394	-0.187778	-0.201757	-0.235321	12.2121	12.4171	12.3352	11.9305	12.2216	12.1096	11.9336	12.201	12.0903	12.1478	12.3914	12.2953	11.9457	12.2365	12.0908	12.0415	12.3737	12.2139	11.9793	12.2703
P06744	GPI	P06744;CON__Q3ZBD7;Q8N196	Glucose-6-phosphate isomerase	Inhibitor preference	0.0132163	0.00128579	v1.0:ADPriboDB00001681;v2.0	PARP1;unspecified	unspecified;D184	unspecified;In Vitro Assay	HEK 293 and HeLa;HeLa cells	unspecified	8.87465	0.121764	0.120349	0.590104	0.558284	0.037903	-0.0775753	-0.0584201	0.0632665	-0.0372508	-0.0302587	-0.00374927	0.0528877	0.0489539	0.143279	0.302637	0.280424	8.91256	9.38718	9.37452	8.72511	9.37338	9.38597	8.81232	9.43753	9.39869	8.93792	9.42751	9.40268	8.80455	9.46782	9.3683	8.8709	9.51765	9.48189	8.8679	9.50555
P09496	CLTA	P09496	Clathrin light chain A	Neither	0.0132354	0.659856							8.59222	-0.0124833	0.100551	-0.0974786	-0.131989	0.060036	-0.00133707	0.0482619	0.093566	0.126644	0.118893	-0.0729137	-0.0402573	0.00621008	0.120414	0.116052	0.0277373	8.65225	8.4934	8.50849	8.84768	8.8107	8.68639	8.95689	8.7498	8.69244	8.68578	8.62138	8.57912	8.82921	8.73195	8.62279	8.5193	8.45448	8.46644	8.85026	8.70055
Q08945	SSRP1	Q08945	FACT complex subunit SSRP1	Inhibitor preference	0.0133271	0.000241497	v2.0;v1.0:ADPriboDB00001016;v1.0:ADPriboDB00002600;v1.0:ADPriboDB00002883;v1.0:ADPriboDB00003032;v1.0:ADPriboDB00009197;v1.0:ADPriboDB00010195;v1.0:ADPriboDB00010383;v1.0:ADPriboDB00011904;v1.0:ADPriboDB00012015	PARP1;PARP3;unspecified;PARP1 K903A;PARP2 K469A	unspecified;292;48;R645;R654	In Vitro Assay, SDS-Page ;Mass Spectrometry;unspecified	unspecified;HeLa cells;MCF10A Cells;MCF7 Cells;ZR-75-1 Cells;HEK 293 and HeLa;HEK 293T;U2OS;shPARG HCT116;shPARG HEK293T;HeLa	unspecified	5.91623	0.203375	0.1633	-0.269361	0.08014	-0.11394	-0.0359628	-0.0445192	-0.0239522	-0.0987636	0.00248899	0.0201363	0.0911147	0.0831715	0.444356	0.370211	0.285458	5.80229	5.61091	5.95185	6.13204	5.6677	6.11824	6.50853	6.1208	6.74645	5.89228	5.54811	5.99886	6.13209	5.77537	6.11774	5.93637	5.73798	6.07954	6.0917	5.62354
Q9HAV7	GRPEL1	Q9HAV7	GrpE protein homolog 1, mitochondrial	Neither	0.0133717	0.682086	v1.0:ADPriboDB00012019	unspecified	unspecified	unspecified	unspecified	unspecified	3.17374	0.0259977	-0.222742	1.59458	2.71039	-0.0925987	-0.00359865	-0.0594628	-0.263014	-0.288389	-0.194816	0.191677	0.053629	-0.0896453	-0.281548	-0.207125	-0.10156	3.08115	4.76473	5.82467	2.91362	4.59603	5.79029	3.14789	4.69922	5.75786	2.91073	4.47994	5.68932	3.09369	4.52395	5.71214	3.36542	4.82196	5.79449	3.30574	4.79746
Q8NHV4	NEDD1	Q8NHV4	Protein NEDD1	Neither	0.0134177	0.140528							4.99562	0.0814238	0.205684	-1.03287	-0.750724	0.0282468	-0.0480629	0.0324233	0.142633	0.151626	0.0785228	0.0639049	-0.111781	0.0352691	0.176584	0.419587	0.265154	5.02387	3.91469	4.27732	5.10256	3.79039	4.34971	5.18722	3.8985	4.24817	5.13825	4.11438	4.32342	5.23765	4.22569	4.33019	5.05952	3.85097	4.28016	4.98618	3.97202
Q6IN85	SMEK1	Q6IN85;Q5MIZ7	Serine/threonine-protein phosphatase 4 regulatory subunit 3A	Neither	0.0136487	0.531875							6.08953	0.0290792	-0.167828	0.450982	-0.0546156	0.00584201	0.0706463	0.0569571	-0.24059	-0.273629	-0.0765039	0.000321046	-0.0716571	-0.0621093	-0.101229	-0.0610174	-0.254001	6.09537	6.61116	6.09187	6.0678	6.31714	6.00547	5.96315	6.36853	6.03204	5.84894	6.26688	5.95841	5.93068	6.33869	6.09748	6.08985	6.46885	5.9728	6.09164	6.34232
Q16658	FSCN1	Q16658	Fascin	Inhibitor preference	0.0137462	0.000294183							7.89865	-0.111957	-0.0915031	0.247108	0.524307	0.0137604	-0.0216747	0.00263604	0.0795343	-0.0118481	-0.0063249	-0.048454	0.0375872	0.0161451	-0.227847	-0.187071	-0.195462	7.91241	8.12409	8.4256	7.95695	8.19376	8.43409	8.04174	8.20504	8.56755	7.97819	8.13391	8.41663	7.90888	8.12509	8.47817	7.8502	8.18335	8.4391	7.98823	8.24874
Q9ULH1	ASAP1	Q9ULH1	Arf-GAP with SH3 domain, ANK repeat and PH domain-containing protein 1	Neither	0.013796	0.0741938							6.21609	0.0778497	-0.160025	0.253879	-1.42813	0.0114026	-0.0617373	-0.0727151	-0.282361	-0.247457	-0.183807	-0.0397819	0.0580521	0.104779	-0.00930989	-0.0689089	-0.168308	6.22749	6.40823	4.71524	6.18108	6.34887	4.61572	6.00282	6.34956	4.72142	5.93373	6.22251	4.60415	5.97017	6.23492	4.56756	6.17631	6.52802	4.89274	6.12696	6.41044
P50552	VASP	P50552	Vasodilator-stimulated phosphoprotein	Neither	0.0141041	0.485822							7.62268	-0.0252722	0.130896	-0.160157	0.218098	0.105602	0.0376896	0.0526275	0.157744	0.205192	0.105569	-0.116868	-0.0429779	-0.0360731	0.115314	0.0618889	0.139669	7.72828	7.50021	7.8934	7.78794	7.65945	8.07724	7.62014	7.56472	7.9553	7.78042	7.66771	7.94634	7.64772	7.63271	7.99155	7.50581	7.41954	7.8047	7.73264	7.60544
P08865	RPSA	P08865;REV__Q2TAZ0	40S ribosomal protein SA	Inhibitor preference	0.0142214	0.00140125	v2.0;v1.0:ADPriboDB00001815;v1.0:ADPriboDB00002854	PARP3;PARP1;PARP2 K469A	70;unspecified	Mass Spectrometry;unspecified	unspecified;HEK 293 and HeLa;HEK 293T	unspecified	7.5226	0.124738	-0.123112	0.0588725	-0.0607082	-0.0101605	-0.0763993	-0.0722838	-0.222969	-0.280424	-0.240156	0.0241997	0.0395133	0.0951306	-0.0372934	0.0710864	-0.0289138	7.51244	7.50508	7.38961	7.42946	7.36507	7.34877	7.36893	7.4441	7.32492	7.29963	7.30105	7.22174	7.33995	7.38854	7.29511	7.5468	7.62099	7.55702	7.57436	7.61909
O14777	NDC80	O14777	Kinetochore protein NDC80 homolog	Inhibitor preference	0.0142214	0.00554088							5.1969	-0.158186	-0.190605	1.01362	0.919922	0.00578742	-0.0707005	0.107868	0.0525957	-0.115557	-0.0342975	-0.0078434	-0.030693	-0.00441839	-0.431751	-0.16426	-0.450363	5.20269	6.13982	6.22469	5.21233	6.11305	5.99807	5.11612	6.07588	6.00565	5.2495	6.09496	6.08253	5.25079	5.97609	6.0775	5.18906	6.17982	6.1124	5.16815	6.21612
O43660	PLRG1	O43660	Pleiotropic regulator 1	Neither	0.0142388	0.0174224							6.06351	0.120296	0.1769	-0.195668	0.321196	-0.0780939	-0.0590744	-0.0281387	-0.0437584	0.0361056	0.177466	0.0571055	0.0916954	0.0165061	0.418547	0.285074	0.187967	5.98542	5.80877	6.35657	6.09985	5.93654	6.47826	6.14137	5.91591	6.35865	6.01976	5.90395	6.56218	6.07485	5.88938	6.28289	6.12062	5.95954	6.40122	6.08799	5.92555
Q6P2E9	EDC4	Q6P2E9	Enhancer of mRNA-decapping protein 4	Neither	0.0143436	0.732356							6.68904	0.0135377	-0.133534	-0.0700564	0.220396	-0.0938003	0.0188751	-0.024324	-0.147204	-0.101988	-0.192024	0.0157143	0.0291396	0.0543953	-0.0417787	-0.213095	-0.105116	6.59524	6.63785	6.88511	6.58281	6.46401	6.79488	6.52152	6.57498	6.782	6.54183	6.51699	6.71741	6.57662	6.55021	6.73489	6.70475	6.64812	6.96383	6.66092	6.60306
P12956	XRCC6	P12956;P51449	X-ray repair cross-complementing protein 6	Inhibitor preference	0.0145403	0.00138583	v2.0;v1.0:ADPriboDB00000835;v1.0:ADPriboDB00000885;v1.0:ADPriboDB00001028;v1.0:ADPriboDB00002256;v1.0:ADPriboDB00002607;v1.0:ADPriboDB00002921;v1.0:ADPriboDB00003000;v1.0:ADPriboDB00006269;v1.0:ADPriboDB00011891;v1.0:ADPriboDB00012105	PARP1;PARP3;unspecified;PARP1 K903A;PARP2 K469A	unspecified;458;D315	Western blotting;Mass Spectrometry;Autoradiography;unspecified	BT549;unspecified;HeLa cells;MCF7;HEK 293 and HeLa;MDA-MB231 and MRC5;HEK 293T;U2OS;shPARG HCT116;HeLa	WT cells were treated with 10 Gy IR and recovered for 4 h;unspecified	10.8188	0.0832077	0.081648	-0.0121961	-0.225815	-0.0413103	0.0153506	-0.0652265	0.021071	-0.0320886	0.00633839	0.0526935	0.0154335	0.0230593	0.130842	0.1646	0.199125	10.7775	10.8219	10.5277	10.7648	10.7601	10.5405	10.7607	10.71	10.519	10.8398	10.7745	10.5993	10.7508	10.7805	10.5694	10.8715	10.822	10.616	10.7592	10.7652
Q9Y5X3	SNX5	Q9Y5X3	Sorting nexin-5	Neither	0.0145695	0.623915							1.75641	-0.0362811	0.258545	4.65209	4.9779	-0.0602074	0.0659007	-0.0890052	0.566227	0.153348	0.164902	-0.0904351	0.0558453	0.117902	0.101505	0.241995	0.323291	1.6962	6.47441	6.64531	1.94987	6.55598	6.81157	2.26316	6.52596	6.76703	2.32264	6.56185	6.89921	2.21129	6.51458	6.79397	1.66598	6.46435	6.85221	1.92358	6.5842
Q14444	CAPRIN1	Q14444	Caprin-1	Inhibitor preference	0.0146959	1.9243e-05	v1.0:ADPriboDB00000941;v1.0:ADPriboDB00011592;v1.0:ADPriboDB00011947;v1.0:ADPriboDB00011997	PARP1;unspecified	unspecified	unspecified	HEK 293 and HeLa;SK-N-SH;HeLa;unspecified	unspecified	9.11626	0.159548	-0.0953899	-0.748027	-0.308095	0.000866605	-0.076714	0.0142065	-0.24117	-0.280819	-0.242826	-0.0229737	0.0959229	-0.0113082	0.0724972	0.0708303	0.0491475	9.11713	8.29152	8.82237	8.91985	8.22655	8.71863	8.91061	8.19787	8.60639	8.87509	8.08741	8.56534	8.86413	8.10522	8.67078	9.09329	8.46416	8.79686	9.04279	8.30491
O76003	GLRX3	O76003;O15169	Glutaredoxin-3	Inhibitor preference	0.0146959	0.00446924	v2.0	PARP5;TNKS1;TNKS2	unspecified	Scanning;IP/Western Blotting;IP, Western blotting	unspecified;HEK293T;HeLa, KTI 293;U2OS, HeLa, Flp-in T-REx 293, MEF;Human foreskin fibroblasts (HFFs)	unspecified;Wnt-3a, 16h;92 nM G007-LK, 24 h; 20 μM XAV939 for 24 h, 30 min of 559 nm laser light;siTNKS1, G007-LK, PJ34	7.84646	0.0754537	0.0872428	-0.121685	1.18242	-0.00683037	-0.00640044	-0.0466545	-0.0161462	0.00765312	0.0438603	0.0119579	-0.00619785	0.0541252	0.185504	0.179431	0.123155	7.83963	7.71837	8.98223	7.93104	7.7052	9.05998	7.89665	7.73411	9.02516	7.83031	7.73243	9.07274	7.85161	7.64909	9.01114	7.85842	7.71858	9.08301	7.9541	7.77697
O00571;O15523	DDX3X;DDX3Y	O00571;O15523;Q9NQI0	ATP-dependent RNA helicase DDX3X;ATP-dependent RNA helicase DDX3Y	Inhibitor preference	0.014757	2.37549e-05	v2.0;v1.0:ADPriboDB00001051;v1.0:ADPriboDB00002552;v1.0:ADPriboDB00002659;v1.0:ADPriboDB00011817;v1.0:ADPriboDB00001246;v1.0:ADPriboDB00011587	PARP1;PARP3;unspecified;PARP1 K903A;PARP2 K469A	548;333;414;D87;unspecified	Mass Spectrometry;Autoradiography;unspecified	unspecified;HeLa cells;HEK 293 and HeLa;HEK 293T;HeLa;SK-N-SH	unspecified	9.91246	-0.146969	-0.0897357	-0.0774161	0.0612643	-0.055605	-0.0398063	-0.030566	0.106336	0.0197282	0.0456362	0.0356588	0.0416627	0.0486558	-0.265861	-0.201056	-0.243197	9.85685	9.79523	9.94316	10.0878	9.99287	10.1002	10.1308	10.0313	10.1489	10.0188	9.85477	10.0194	10.0917	9.92703	10.0553	9.94812	9.8767	10.0224	10.1115	9.99382
O95786	DDX58	O95786	Probable ATP-dependent RNA helicase DDX58	Neither	0.014757	0.118666							6.04473	0.0511644	-0.11996	1.0356	0.176732	-0.0575376	0.0117048	-0.0358536	-0.167222	-0.149525	-0.196627	-0.00389313	0.0194397	0.0661398	-0.0112678	-0.12154	-0.0735792	5.98719	7.09203	6.1856	5.89613	6.93172	6.13274	5.96838	6.98005	6.0706	5.8775	6.93081	6.02483	5.86041	6.9764	6.10867	6.04083	7.09977	6.2876	5.89175	6.90907
P48643	CCT5	P48643	T-complex protein 1 subunit epsilon	Inhibitor preference	0.0153451	0.00735822	v1.0:ADPriboDB00001604	PARP1	unspecified	unspecified	HEK 293 and HeLa	unspecified	10.4895	0.0499975	0.0621991	0.507305	0.325113	-0.0208595	-0.00534927	-0.00253873	0.0332259	0.00341812	-3.91369e-05	-0.0108509	0.000833575	0.0387649	0.122883	0.125496	0.0882111	10.4686	10.9914	10.812	10.5433	11.0456	10.8399	10.5012	10.9929	10.7881	10.5227	11.0002	10.8145	10.5013	10.9462	10.8135	10.4786	10.9976	10.8534	10.6616	11.1735
O15270	SPTLC2	O15270	Serine palmitoyltransferase 2	Neither	0.0153451	0.277122							3.82293	-0.0650672	-0.217959	2.48074	1.55911	0.142989	-0.0283877	0.0191836	-0.0964284	-0.131091	-0.231157	-0.00143537	-0.0340647	-0.0982847	-0.481043	-0.242375	-0.12566	3.96592	6.27528	5.40122	3.74833	6.14668	5.25758	3.56542	6.0834	5.32244	3.7265	6.17258	5.15088	3.68838	6.08234	5.26633	3.82149	6.26961	5.28375	3.76501	6.26349
Q15437	SEC23B	Q15437	Protein transport protein Sec23B	Neither	0.0155274	0.0173364							4.58715	0.110596	0.159883	1.11543	0.0170821	-0.0265925	0.0401962	-0.021499	0.0307705	0.0207389	0.096353	-0.0531544	0.0270444	0.0340054	0.368742	0.231787	0.210907	4.56055	5.74277	4.58273	4.55217	5.65795	4.40937	4.56831	5.65571	4.48422	4.61792	5.72331	4.70058	4.84931	5.6756	4.68381	4.53399	5.72962	4.63823	4.50996	5.56036
Q99426	TBCB	Q99426	Tubulin-folding cofactor B	Neither	0.0155481	0.31556							7.38728	0.0337495	0.12135	0.373338	0.252234	-0.0595029	-0.0451854	-0.0602096	0.120788	0.0590417	0.082971	0.0767158	0.0922424	-0.00406029	0.104699	0.136601	0.223998	7.32777	7.71543	7.5793	7.46937	7.83189	7.72464	7.43497	7.83324	7.77913	7.50806	7.81966	7.72248	7.39716	7.80341	7.67646	7.46399	7.85286	7.63545	7.49269	7.83799
Q9HAV0	GNB4	Q9HAV0	Guanine nucleotide-binding protein subunit beta-4	Neither	0.0157519	0.551247							3.48421	0.0389454	0.228132	0.871632	1.1335	-0.0910552	0.163838	-0.020512	0.184791	0.211536	0.171232	-0.0108622	-0.0061445	-0.0352645	0.37339	0.0870333	0.340808	3.39315	4.51968	4.59719	3.61141	4.31904	4.65302	3.45304	4.4931	4.7988	3.669	4.56738	4.78894	3.37832	4.53243	4.76894	3.47335	4.3497	4.58244	3.60373	4.35484
Q9H0D6	XRN2	Q9H0D6	5-3 exoribonuclease 2	Inhibitor preference	0.0157789	0.00129717	v2.0;v1.0:ADPriboDB00002922	unspecified;PARP2 K469A	D428;K937;unspecified	Autoradiography;unspecified	HeLa cells;HEK 293T	unspecified	8.14309	0.102781	0.0985434	0.00573109	-0.316886	-0.0316269	-0.0859828	0.0132981	-0.0436123	0.0267075	0.0041929	0.0473922	0.0507358	0.00618366	0.224934	0.205626	0.173412	8.11147	8.06284	7.8395	8.18155	8.16319	7.82455	8.19755	8.08831	7.83619	8.09948	8.17553	7.8304	8.2061	8.06724	7.67966	8.19048	8.19956	7.83239	8.21762	8.20558
O14776	TCERG1	O14776	Transcription elongation regulator 1	Neither	0.0157805	0.0966632	v2.0	PARP3	661;673;683;750;1067	Mass Spectrometry	unspecified	unspecified	5.79817	0.0644366	-0.139534	-0.663652	0.012295	-0.0577615	-0.0362989	-0.0196117	-0.189949	-0.218645	-0.203316	0.0116409	0.0972797	0.00475148	-0.0429975	-0.121403	-0.0608907	5.7404	5.09821	5.79085	5.6047	5.05217	5.8983	5.62502	5.17389	5.5663	5.60822	4.91587	5.60714	5.66076	5.06864	5.69786	5.80981	5.23179	5.81521	5.82669	5.07448
P21283	ATP6V1C1	P21283;Q8NEY4	V-type proton ATPase subunit C 1	Neither	0.0158445	0.013209							7.78456	-0.0658984	-0.0901265	-0.111456	0.684059	-0.0170695	-0.0408804	0.000366124	0.0172945	-0.0320663	-0.0579126	0.0141328	0.0487178	-0.00526683	-0.194611	-0.156024	-0.11744	7.76749	7.63222	8.46899	7.80943	7.68347	8.50356	7.77208	7.70899	8.48033	7.80186	7.64104	8.41071	7.68691	7.64524	8.45899	7.79869	7.72182	8.46335	7.8399	7.74369
P61970	NUTF2	P61970	Nuclear transport factor 2	Neither	0.0159633	0.0818473							6.64101	0.0660939	0.135867	-0.271913	-0.0869117	-0.0111078	-0.000194942	-0.128017	0.00207005	0.111818	0.0954322	0.0461298	0.0115713	0.081619	0.234642	0.148541	0.2227	6.6299	6.3689	6.42608	6.62707	6.38514	6.65947	6.78417	6.54869	6.76655	6.64308	6.48091	6.64953	6.58109	6.38997	6.64477	6.68714	6.38067	6.63572	6.71032	6.48276
O00264	PGRMC1	O00264	Membrane-associated progesterone receptor component 1	Neither	0.0159666	0.95855	v1.0:ADPriboDB00001770	PARP1	unspecified	unspecified	HEK 293 and HeLa	unspecified	3.74294	0.00538392	-0.321292	-1.92903	0.659419	0.0147093	-0.00440426	-0.0863557	-0.367352	-0.461543	-0.151133	-0.126207	0.249218	-0.0469599	-0.163734	-0.425855	-0.358135	3.75765	1.8095	4.316	3.30777	1.94116	4.17194	3.50531	0.949225	4.17928	3.37559	1.35236	4.25123	3.69393	1.66358	4.2681	3.61673	2.06312	4.3554	3.51718	1.07547
[truncated: 1,586 more rows]
[truncated: 10 more columns]

## Sheet: Full Output
Majority protein IDs	coefficient	coefficient.value	coefficient.stderr	t_mod	p_mod	t_ord	p_ord	df_0	df_r	s2_0	s2	s2_post	significant_mod	q_value	Protein IDs	Gene names	Protein names	Score	Potential contaminant	Reverse	Only identified by site	Intensity	Peptide counts (all)	Peptide counts (unique)	Peptide counts (razor+unique)	Peptides	Unique peptides	Razor + unique peptides	Number of proteins	Mol. weight [kDa]	Oxidation (M) site positions	Q-value	Sequence length	Sequence lengths	Sequence coverage [%]	Unique + razor sequence coverage [%]	Unique sequence coverage [%]	ADPriboDB Entry	ADPriboDB PARP	ADPriboDB Site	ADPriboDB Method	ADPriboDB Origin	ADPriboDB Drug sensitivity
[truncated: 4,668 more rows]
