# Supplementary material for: An Integrated Chemical Proteomics Approach for Quantitative Profiling of Intracellular ADP-Ribosylation
Source: Sci Rep. 2019 Apr 30;9:6655. doi: 10.1038/s41598-019-43154-1 (PMC6491589; doi:10.1038/s41598-019-43154-1)
Supplement: Supplementary file 5 — Supplementary Dataset File 4 [file 41598_2019_43154_MOESM5_ESM.xlsx]

## Sheet: Result
Cluster	ID	Description	GeneRatio	BgRatio	pvalue	p.adjust	qvalue	geneID	Count	Gene names	Majority protein IDs	Protein IDs	Protein names
Down upon inhibition, higher intensity when treated with Olaparib	R-HSA-72163	mRNA Splicing - Major Pathway	6/38	183/10513	4.45268e-05	0.005147	0.00428669	4670/3192/6431/9879/10250/84950	6	HNRNPM/HNRNPU/SRSF6/DDX46/SRRM1/PRPF38A	P52272/Q00839/Q13247/Q7L014/Q8IYB3/Q8NAV1	P52272/Q00839/Q13247/Q7L014/Q8IYB3/Q8NAV1	Heterogeneous nuclear ribonucleoprotein M/Heterogeneous nuclear ribonucleoprotein U/Serine/arginine-rich splicing factor 6/Probable ATP-dependent RNA helicase DDX46/Serine/arginine repetitive matrix protein 1/Pre-mRNA-splicing factor 38A
Down upon inhibition, higher intensity when treated with Olaparib	R-HSA-72172	mRNA Splicing	6/38	191/10513	5.65605e-05	0.005147	0.00428669	4670/3192/6431/9879/10250/84950	6	HNRNPM/HNRNPU/SRSF6/DDX46/SRRM1/PRPF38A	P52272/Q00839/Q13247/Q7L014/Q8IYB3/Q8NAV1	P52272/Q00839/Q13247/Q7L014/Q8IYB3/Q8NAV1	Heterogeneous nuclear ribonucleoprotein M/Heterogeneous nuclear ribonucleoprotein U/Serine/arginine-rich splicing factor 6/Probable ATP-dependent RNA helicase DDX46/Serine/arginine repetitive matrix protein 1/Pre-mRNA-splicing factor 38A
Down upon inhibition, higher intensity when treated with Olaparib	R-HSA-72203	Processing of Capped Intron-Containing Pre-mRNA	6/38	243/10513	0.000212834	0.0129119	0.0107537	4670/3192/6431/9879/10250/84950	6	HNRNPM/HNRNPU/SRSF6/DDX46/SRRM1/PRPF38A	P52272/Q00839/Q13247/Q7L014/Q8IYB3/Q8NAV1	P52272/Q00839/Q13247/Q7L014/Q8IYB3/Q8NAV1	Heterogeneous nuclear ribonucleoprotein M/Heterogeneous nuclear ribonucleoprotein U/Serine/arginine-rich splicing factor 6/Probable ATP-dependent RNA helicase DDX46/Serine/arginine repetitive matrix protein 1/Pre-mRNA-splicing factor 38A
Down upon inhibition, higher intensity when treated with Olaparib	R-HSA-196780	Biotin transport and metabolism	2/38	11/10513	0.000685502	0.0213389	0.0177722	5091/31	2	PC/ACACA	P11498/Q13085	P11498/Q13085;P29074	Pyruvate carboxylase, mitochondrial/Acetyl-CoA carboxylase 1;Biotin carboxylase
Down upon inhibition, higher intensity when treated with Olaparib	R-HSA-446107	Type I hemidesmosome assembly	2/38	11/10513	0.000685502	0.0213389	0.0177722	3655/5339	2	ITGA6/PLEC	P23229/Q15149	P23229/Q15149;P58107;REV__P21953;REV__Q15911	Integrin alpha-6;Integrin alpha-6 heavy chain;Integrin alpha-6 light chain;Processed integrin alpha-6/Plectin
Down upon inhibition, higher intensity when treated with Olaparib	R-HSA-203615	eNOS activation	2/38	12/10513	0.000820728	0.0213389	0.0177722	23564/857	2	DDAH2/CAV1	O95865/Q03135	O95865/Q03135;P56539	N(G),N(G)-dimethylarginine dimethylaminohydrolase 2/Caveolin-1
Down upon inhibition, higher intensity when treated with Olaparib	R-HSA-264870	Caspase-mediated cleavage of cytoskeletal proteins	2/38	12/10513	0.000820728	0.0213389	0.0177722	6709/5339	2	SPTAN1/PLEC	Q13813/Q15149	Q13813;REV__Q04637;P02549/Q15149;P58107;REV__P21953;REV__Q15911	Spectrin alpha chain, non-erythrocytic 1/Plectin
Down upon inhibition, higher intensity when treated with Olaparib	R-HSA-114608	Platelet degranulation	4/38	129/10513	0.00115626	0.0233821	0.0194738	9948/2316/3959/7094	4	WDR1/FLNA/LGALS3BP/TLN1	O75083/P21333/Q08380/Q9Y490	O75083/P21333/Q08380/Q9Y490;REV__P13051;Q9H427;Q9UPV0	WD repeat-containing protein 1/Filamin-A/Galectin-3-binding protein/Talin-1
Down upon inhibition, higher intensity when treated with Olaparib	R-HSA-1500931	Cell-Cell communication	4/38	129/10513	0.00115626	0.0233821	0.0194738	2316/3655/6709/5339	4	FLNA/ITGA6/SPTAN1/PLEC	P21333/P23229/Q13813/Q15149	P21333/P23229/Q13813;REV__Q04637;P02549/Q15149;P58107;REV__P21953;REV__Q15911	Filamin-A/Integrin alpha-6;Integrin alpha-6 heavy chain;Integrin alpha-6 light chain;Processed integrin alpha-6/Spectrin alpha chain, non-erythrocytic 1/Plectin
Down upon inhibition, higher intensity when treated with Olaparib	R-HSA-76005	Response to elevated platelet cytosolic Ca2+	4/38	134/10513	0.00133131	0.0242299	0.0201799	9948/2316/3959/7094	4	WDR1/FLNA/LGALS3BP/TLN1	O75083/P21333/Q08380/Q9Y490	O75083/P21333/Q08380/Q9Y490;REV__P13051;Q9H427;Q9UPV0	WD repeat-containing protein 1/Filamin-A/Galectin-3-binding protein/Talin-1
Down upon inhibition, higher intensity when treated with Olaparib	R-HSA-202131	Metabolism of nitric oxide	2/38	22/10513	0.00280783	0.0393096	0.0327391	23564/857	2	DDAH2/CAV1	O95865/Q03135	O95865/Q03135;P56539	N(G),N(G)-dimethylarginine dimethylaminohydrolase 2/Caveolin-1
Down upon inhibition, higher intensity when treated with Olaparib	R-HSA-203765	eNOS activation and regulation	2/38	22/10513	0.00280783	0.0393096	0.0327391	23564/857	2	DDAH2/CAV1	O95865/Q03135	O95865/Q03135;P56539	N(G),N(G)-dimethylarginine dimethylaminohydrolase 2/Caveolin-1
Down upon inhibition, higher intensity when treated with Olaparib	R-HSA-3296482	Defects in vitamin and cofactor metabolism	2/38	22/10513	0.00280783	0.0393096	0.0327391	5091/31	2	PC/ACACA	P11498/Q13085	P11498/Q13085;P29074	Pyruvate carboxylase, mitochondrial/Acetyl-CoA carboxylase 1;Biotin carboxylase
Down upon inhibition, higher intensity when treated with Olaparib	R-HSA-210991	Basigin interactions	2/38	25/10513	0.00362172	0.0470824	0.0392126	3655/857	2	ITGA6/CAV1	P23229/Q03135	P23229/Q03135;P56539	Integrin alpha-6;Integrin alpha-6 heavy chain;Integrin alpha-6 light chain;Processed integrin alpha-6/Caveolin-1
Down upon inhibition, higher intensity when treated with Olaparib	R-HSA-1474290	Collagen formation	3/38	90/10513	0.00412188	0.0483647	0.0402806	3655/5479/5339	3	ITGA6/PPIB/PLEC	P23229/P23284/Q15149	P23229/P23284/Q15149;P58107;REV__P21953;REV__Q15911	Integrin alpha-6;Integrin alpha-6 heavy chain;Integrin alpha-6 light chain;Processed integrin alpha-6/Peptidyl-prolyl cis-trans isomerase B/Plectin
Down upon inhibition, higher intensity when treated with Olaparib	R-HSA-446728	Cell junction organization	3/38	91/10513	0.00425184	0.0483647	0.0402806	2316/3655/5339	3	FLNA/ITGA6/PLEC	P21333/P23229/Q15149	P21333/P23229/Q15149;P58107;REV__P21953;REV__Q15911	Filamin-A/Integrin alpha-6;Integrin alpha-6 heavy chain;Integrin alpha-6 light chain;Processed integrin alpha-6/Plectin
Down upon inhibition, similar response to both inhibitors	R-HSA-5663205	Infectious disease	23/138	384/10513	8.75892e-10	5.40425e-07	3.22697e-07	5688/7514/1500/160/6129/5610/5430/5694/5431/5605/5905/6125/6144/57122/6189/6191/9349/6135/163/5708/9861/23511/5695	23	PSMA7/XPO1/CTNND1/AP2A1/RPL7/EIF2AK2/POLR2A/PSMB6/POLR2B/MAP2K2/RANGAP1/RPL5/RPL21/NUP107/RPS3A/RPS4X/RPL23/RPL11/AP2B1/PSMD2/PSMD6/NUP188/PSMB7	O14818/O14980/O60716/O95782/P18124/P19525/P24928/P28072/P30876/P36507/P46060/P46777/P46778/P57740/P61247/P62701/P62829/P62913/P63010/Q13200/Q15008/Q5SRE5/Q99436	O14818;Q8TAA3/O14980/O60716/O95782/P18124;Q9Y4A5/P19525/P24928/P28072/P30876/P36507/P46060/P46777/P46778/P57740/P61247/P62701;Q8TD47;P22090/P62829/P62913/P63010/Q13200/Q15008/Q5SRE5/Q99436	Proteasome subunit alpha type-7/Exportin-1/Catenin delta-1/AP-2 complex subunit alpha-1/60S ribosomal protein L7/Interferon-induced, double-stranded RNA-activated protein kinase/DNA-directed RNA polymerase II subunit RPB1/Proteasome subunit beta type-6/DNA-directed RNA polymerase II subunit RPB2/Dual specificity mitogen-activated protein kinase kinase 2/Ran GTPase-activating protein 1/60S ribosom…
Down upon inhibition, similar response to both inhibitors	R-HSA-68882	Mitotic Anaphase	16/138	202/10513	8.13616e-09	1.79647e-06	1.0727e-06	5688/7514/4001/5694/5518/7112/5905/5347/57122/5708/4085/9793/9861/23244/5695/51143	16	PSMA7/XPO1/LMNB1/PSMB6/PPP2R1A/TMPO/TMPO/RANGAP1/PLK1/NUP107/PSMD2/MAD2L1/CKAP5/PSMD6/PDS5A/PSMB7/DYNC1LI1	O14818/O14980/P20700/P28072/P30153/P42166/P42167/P46060/P53350/P57740/Q13200/Q13257/Q14008/Q15008/Q29RF7/Q99436/Q9Y6G9	O14818;Q8TAA3/O14980/P20700/P28072/P30153/P42166/P42167/P46060/P53350/P57740/Q13200/Q13257/Q14008/Q15008/Q29RF7/Q99436/Q9Y6G9	Proteasome subunit alpha type-7/Exportin-1/Lamin-B1/Proteasome subunit beta type-6/Serine/threonine-protein phosphatase 2A 65 kDa regulatory subunit A alpha isoform/Lamina-associated polypeptide 2, isoform alpha;Thymopoietin;Thymopentin/Lamina-associated polypeptide 2, isoforms beta/gamma;Thymopoietin;Thymopentin/Ran GTPase-activating protein 1/Serine/threonine-protein kinase PLK1/Nuclear pore co…
Down upon inhibition, similar response to both inhibitors	R-HSA-2555396	Mitotic Metaphase and Anaphase	16/138	203/10513	8.73485e-09	1.79647e-06	1.0727e-06	5688/7514/4001/5694/5518/7112/5905/5347/57122/5708/4085/9793/9861/23244/5695/51143	16	PSMA7/XPO1/LMNB1/PSMB6/PPP2R1A/TMPO/TMPO/RANGAP1/PLK1/NUP107/PSMD2/MAD2L1/CKAP5/PSMD6/PDS5A/PSMB7/DYNC1LI1	O14818/O14980/P20700/P28072/P30153/P42166/P42167/P46060/P53350/P57740/Q13200/Q13257/Q14008/Q15008/Q29RF7/Q99436/Q9Y6G9	O14818;Q8TAA3/O14980/P20700/P28072/P30153/P42166/P42167/P46060/P53350/P57740/Q13200/Q13257/Q14008/Q15008/Q29RF7/Q99436/Q9Y6G9	Proteasome subunit alpha type-7/Exportin-1/Lamin-B1/Proteasome subunit beta type-6/Serine/threonine-protein phosphatase 2A 65 kDa regulatory subunit A alpha isoform/Lamina-associated polypeptide 2, isoform alpha;Thymopoietin;Thymopentin/Lamina-associated polypeptide 2, isoforms beta/gamma;Thymopoietin;Thymopentin/Ran GTPase-activating protein 1/Serine/threonine-protein kinase PLK1/Nuclear pore co…
Down upon inhibition, similar response to both inhibitors	R-HSA-72203	Processing of Capped Intron-Containing Pre-mRNA	17/138	243/10513	1.74822e-08	2.69663e-06	1.6102e-06	10212/23020/5430/5431/9775/220988/57122/6633/9295/10946/3184/23450/10291/23511/57187/23524/25804	17	DDX39A/SNRNP200/POLR2A/POLR2B/EIF4A3/HNRNPA3/NUP107/SNRPD2/SRSF11/SF3A3/HNRNPD/SF3B3/SF3A1/NUP188/THOC2/SRRM2/LSM4	O00148/O75643/P24928/P30876/P38919/P51991/P57740/P62316/Q05519/Q12874/Q14103/Q15393/Q15459/Q5SRE5/Q8NI27/Q9UQ35/Q9Y4Z0	O00148/O75643;Q86VH2;REV__Q9Y617/P24928/P30876/P38919/P51991/P57740/P62316/Q05519/Q12874/Q14103/Q15393/Q15459/Q5SRE5/Q8NI27/Q9UQ35/Q9Y4Z0	ATP-dependent RNA helicase DDX39A/U5 small nuclear ribonucleoprotein 200 kDa helicase/DNA-directed RNA polymerase II subunit RPB1/DNA-directed RNA polymerase II subunit RPB2/Eukaryotic initiation factor 4A-III;Eukaryotic initiation factor 4A-III, N-terminally processed/Heterogeneous nuclear ribonucleoprotein A3/Nuclear pore complex protein Nup107/Small nuclear ribonucleoprotein Sm D2/Serine/argin…
Down upon inhibition, similar response to both inhibitors	R-HSA-9010553	Regulation of expression of SLITs and ROBOs	14/138	172/10513	5.24706e-08	6.47488e-06	3.86626e-06	5688/6129/5694/9775/6125/6144/6189/6191/9349/6135/1981/5708/9861/5695	14	PSMA7/RPL7/PSMB6/EIF4A3/RPL5/RPL21/RPS3A/RPS4X/RPL23/RPL11/EIF4G1/PSMD2/PSMD6/PSMB7	O14818/P18124/P28072/P38919/P46777/P46778/P61247/P62701/P62829/P62913/Q04637/Q13200/Q15008/Q99436	O14818;Q8TAA3/P18124;Q9Y4A5/P28072/P38919/P46777/P46778/P61247/P62701;Q8TD47;P22090/P62829/P62913/Q04637;REV__Q8NEG2/Q13200/Q15008/Q99436	Proteasome subunit alpha type-7/60S ribosomal protein L7/Proteasome subunit beta type-6/Eukaryotic initiation factor 4A-III;Eukaryotic initiation factor 4A-III, N-terminally processed/60S ribosomal protein L5/60S ribosomal protein L21/40S ribosomal protein S3a/40S ribosomal protein S4, X isoform/60S ribosomal protein L23/60S ribosomal protein L11/Eukaryotic translation initiation factor 4 gamma 1…
Down upon inhibition, similar response to both inhibitors	R-HSA-168254	Influenza Infection	13/138	155/10513	1.13368e-07	1.1658e-05	6.9612e-06	7514/6129/5610/5430/5431/6125/6144/57122/6189/6191/9349/6135/23511	13	XPO1/RPL7/EIF2AK2/POLR2A/POLR2B/RPL5/RPL21/NUP107/RPS3A/RPS4X/RPL23/RPL11/NUP188	O14980/P18124/P19525/P24928/P30876/P46777/P46778/P57740/P61247/P62701/P62829/P62913/Q5SRE5	O14980/P18124;Q9Y4A5/P19525/P24928/P30876/P46777/P46778/P57740/P61247/P62701;Q8TD47;P22090/P62829/P62913/Q5SRE5	Exportin-1/60S ribosomal protein L7/Interferon-induced, double-stranded RNA-activated protein kinase/DNA-directed RNA polymerase II subunit RPB1/DNA-directed RNA polymerase II subunit RPB2/60S ribosomal protein L5/60S ribosomal protein L21/Nuclear pore complex protein Nup107/40S ribosomal protein S3a/40S ribosomal protein S4, X isoform/60S ribosomal protein L23/60S ribosomal protein L11/Nucleopor…
Down upon inhibition, similar response to both inhibitors	R-HSA-195258	RHO GTPase Effectors	18/138	318/10513	1.67186e-07	1.37249e-05	8.19537e-06	7514/10095/9475/752/5518/4627/4628/5905/8826/5347/57122/10097/3831/4085/9793/79784/128239/51143	18	XPO1/ARPC1B/ROCK2/FMNL1/PPP2R1A/MYH9/MYH10/RANGAP1/IQGAP1/PLK1/NUP107/ACTR2/KLC1/MAD2L1/CKAP5/MYH14/IQGAP3/DYNC1LI1	O14980/O15143/O75116/O95466/P30153/P35579/P35580/P46060/P46940/P53350/P57740/P61160/Q07866/Q13257/Q14008/Q7Z406/Q86VI3/Q9Y6G9	O14980/O15143/O75116/O95466/P30153/P35579;A7E2Y1;REV__Q08AF3;REV__P00519;REV__Q9UKV3;P12883;P13535;Q9UKX3;Q9Y623;P13533;P12882;P11055;Q9UKX2/P35580/P46060/P46940/P53350/P57740/P61160/Q07866;Q6P597/Q13257/Q14008/Q7Z406/Q86VI3/Q9Y6G9	Exportin-1/Actin-related protein 2/3 complex subunit 1B/Rho-associated protein kinase 2/Formin-like protein 1/Serine/threonine-protein phosphatase 2A 65 kDa regulatory subunit A alpha isoform/Myosin-9/Myosin-10/Ran GTPase-activating protein 1/Ras GTPase-activating-like protein IQGAP1/Serine/threonine-protein kinase PLK1/Nuclear pore complex protein Nup107/Actin-related protein 2/Kinesin light cha…
Down upon inhibition, similar response to both inhibitors	R-HSA-2467813	Separation of Sister Chromatids	14/138	191/10513	1.9457e-07	1.37249e-05	8.19537e-06	5688/7514/5694/5518/5905/5347/57122/5708/4085/9793/9861/23244/5695/51143	14	PSMA7/XPO1/PSMB6/PPP2R1A/RANGAP1/PLK1/NUP107/PSMD2/MAD2L1/CKAP5/PSMD6/PDS5A/PSMB7/DYNC1LI1	O14818/O14980/P28072/P30153/P46060/P53350/P57740/Q13200/Q13257/Q14008/Q15008/Q29RF7/Q99436/Q9Y6G9	O14818;Q8TAA3/O14980/P28072/P30153/P46060/P53350/P57740/Q13200/Q13257/Q14008/Q15008/Q29RF7/Q99436/Q9Y6G9	Proteasome subunit alpha type-7/Exportin-1/Proteasome subunit beta type-6/Serine/threonine-protein phosphatase 2A 65 kDa regulatory subunit A alpha isoform/Ran GTPase-activating protein 1/Serine/threonine-protein kinase PLK1/Nuclear pore complex protein Nup107/26S proteasome non-ATPase regulatory subunit 2/Mitotic spindle assembly checkpoint protein MAD2A/Cytoskeleton-associated protein 5/26S pro…
Down upon inhibition, similar response to both inhibitors	R-HSA-68886	M Phase	20/138	395/10513	2.00201e-07	1.37249e-05	8.19537e-06	5688/7514/10592/4001/5694/5518/7112/5905/5347/57122/5708/4085/9793/9861/23244/23511/5695/64151/10051/51143	20	PSMA7/XPO1/SMC2/LMNB1/PSMB6/PPP2R1A/TMPO/TMPO/RANGAP1/PLK1/NUP107/PSMD2/MAD2L1/CKAP5/PSMD6/PDS5A/NUP188/PSMB7/NCAPG/SMC4/DYNC1LI1	O14818/O14980/O95347/P20700/P28072/P30153/P42166/P42167/P46060/P53350/P57740/Q13200/Q13257/Q14008/Q15008/Q29RF7/Q5SRE5/Q99436/Q9BPX3/Q9NTJ3/Q9Y6G9	O14818;Q8TAA3/O14980/O95347/P20700/P28072/P30153/P42166/P42167/P46060/P53350/P57740/Q13200/Q13257/Q14008/Q15008/Q29RF7/Q5SRE5/Q99436/Q9BPX3/Q9NTJ3/Q9Y6G9	Proteasome subunit alpha type-7/Exportin-1/Structural maintenance of chromosomes protein 2/Lamin-B1/Proteasome subunit beta type-6/Serine/threonine-protein phosphatase 2A 65 kDa regulatory subunit A alpha isoform/Lamina-associated polypeptide 2, isoform alpha;Thymopoietin;Thymopentin/Lamina-associated polypeptide 2, isoforms beta/gamma;Thymopoietin;Thymopentin/Ran GTPase-activating protein 1/Seri…
Down upon inhibition, similar response to both inhibitors	R-HSA-168255	Influenza Life Cycle	12/138	144/10513	3.82898e-07	2.36248e-05	1.41068e-05	7514/6129/5430/5431/6125/6144/57122/6189/6191/9349/6135/23511	12	XPO1/RPL7/POLR2A/POLR2B/RPL5/RPL21/NUP107/RPS3A/RPS4X/RPL23/RPL11/NUP188	O14980/P18124/P24928/P30876/P46777/P46778/P57740/P61247/P62701/P62829/P62913/Q5SRE5	O14980/P18124;Q9Y4A5/P24928/P30876/P46777/P46778/P57740/P61247/P62701;Q8TD47;P22090/P62829/P62913/Q5SRE5	Exportin-1/60S ribosomal protein L7/DNA-directed RNA polymerase II subunit RPB1/DNA-directed RNA polymerase II subunit RPB2/60S ribosomal protein L5/60S ribosomal protein L21/Nuclear pore complex protein Nup107/40S ribosomal protein S3a/40S ribosomal protein S4, X isoform/60S ribosomal protein L23/60S ribosomal protein L11/Nucleoporin NUP188 homolog
Down upon inhibition, similar response to both inhibitors	R-HSA-72163	mRNA Splicing - Major Pathway	13/138	183/10513	7.79046e-07	4.36974e-05	2.60925e-05	23020/5430/5431/9775/220988/6633/9295/10946/3184/23450/10291/23524/25804	13	SNRNP200/POLR2A/POLR2B/EIF4A3/HNRNPA3/SNRPD2/SRSF11/SF3A3/HNRNPD/SF3B3/SF3A1/SRRM2/LSM4	O75643/P24928/P30876/P38919/P51991/P62316/Q05519/Q12874/Q14103/Q15393/Q15459/Q9UQ35/Q9Y4Z0	O75643;Q86VH2;REV__Q9Y617/P24928/P30876/P38919/P51991/P62316/Q05519/Q12874/Q14103/Q15393/Q15459/Q9UQ35/Q9Y4Z0	U5 small nuclear ribonucleoprotein 200 kDa helicase/DNA-directed RNA polymerase II subunit RPB1/DNA-directed RNA polymerase II subunit RPB2/Eukaryotic initiation factor 4A-III;Eukaryotic initiation factor 4A-III, N-terminally processed/Heterogeneous nuclear ribonucleoprotein A3/Small nuclear ribonucleoprotein Sm D2/Serine/arginine-rich splicing factor 11/Splicing factor 3A subunit 3/Heterogeneous…
Down upon inhibition, similar response to both inhibitors	R-HSA-162909	Host Interactions of HIV factors	11/138	128/10513	8.78984e-07	4.51944e-05	2.69863e-05	5688/7514/160/5694/5905/57122/163/5708/9861/23511/5695	11	PSMA7/XPO1/AP2A1/PSMB6/RANGAP1/NUP107/AP2B1/PSMD2/PSMD6/NUP188/PSMB7	O14818/O14980/O95782/P28072/P46060/P57740/P63010/Q13200/Q15008/Q5SRE5/Q99436	O14818;Q8TAA3/O14980/O95782/P28072/P46060/P57740/P63010/Q13200/Q15008/Q5SRE5/Q99436	Proteasome subunit alpha type-7/Exportin-1/AP-2 complex subunit alpha-1/Proteasome subunit beta type-6/Ran GTPase-activating protein 1/Nuclear pore complex protein Nup107/AP-2 complex subunit beta/26S proteasome non-ATPase regulatory subunit 2/26S proteasome non-ATPase regulatory subunit 6/Nucleoporin NUP188 homolog/Proteasome subunit beta type-7
Down upon inhibition, similar response to both inhibitors	R-HSA-376176	Signaling by ROBO receptors	14/138	219/10513	1.03015e-06	4.88925e-05	2.91945e-05	5688/6129/5694/9775/6125/6144/6189/6191/9349/6135/1981/5708/9861/5695	14	PSMA7/RPL7/PSMB6/EIF4A3/RPL5/RPL21/RPS3A/RPS4X/RPL23/RPL11/EIF4G1/PSMD2/PSMD6/PSMB7	O14818/P18124/P28072/P38919/P46777/P46778/P61247/P62701/P62829/P62913/Q04637/Q13200/Q15008/Q99436	O14818;Q8TAA3/P18124;Q9Y4A5/P28072/P38919/P46777/P46778/P61247/P62701;Q8TD47;P22090/P62829/P62913/Q04637;REV__Q8NEG2/Q13200/Q15008/Q99436	Proteasome subunit alpha type-7/60S ribosomal protein L7/Proteasome subunit beta type-6/Eukaryotic initiation factor 4A-III;Eukaryotic initiation factor 4A-III, N-terminally processed/60S ribosomal protein L5/60S ribosomal protein L21/40S ribosomal protein S3a/40S ribosomal protein S4, X isoform/60S ribosomal protein L23/60S ribosomal protein L11/Eukaryotic translation initiation factor 4 gamma 1…
Down upon inhibition, similar response to both inhibitors	R-HSA-72172	mRNA Splicing	13/138	191/10513	1.26612e-06	5.35515e-05	3.19765e-05	23020/5430/5431/9775/220988/6633/9295/10946/3184/23450/10291/23524/25804	13	SNRNP200/POLR2A/POLR2B/EIF4A3/HNRNPA3/SNRPD2/SRSF11/SF3A3/HNRNPD/SF3B3/SF3A1/SRRM2/LSM4	O75643/P24928/P30876/P38919/P51991/P62316/Q05519/Q12874/Q14103/Q15393/Q15459/Q9UQ35/Q9Y4Z0	O75643;Q86VH2;REV__Q9Y617/P24928/P30876/P38919/P51991/P62316/Q05519/Q12874/Q14103/Q15393/Q15459/Q9UQ35/Q9Y4Z0	U5 small nuclear ribonucleoprotein 200 kDa helicase/DNA-directed RNA polymerase II subunit RPB1/DNA-directed RNA polymerase II subunit RPB2/Eukaryotic initiation factor 4A-III;Eukaryotic initiation factor 4A-III, N-terminally processed/Heterogeneous nuclear ribonucleoprotein A3/Small nuclear ribonucleoprotein Sm D2/Serine/arginine-rich splicing factor 11/Splicing factor 3A subunit 3/Heterogeneous…
Down upon inhibition, similar response to both inhibitors	R-HSA-69620	Cell Cycle Checkpoints	16/138	293/10513	1.37787e-06	5.35515e-05	3.19765e-05	5688/7514/5694/5518/4173/4174/5905/5347/57122/5708/4085/9793/4175/9861/5695/51143	16	PSMA7/XPO1/PSMB6/PPP2R1A/MCM4/MCM5/RANGAP1/PLK1/NUP107/PSMD2/MAD2L1/CKAP5/MCM6/PSMD6/PSMB7/DYNC1LI1	O14818/O14980/P28072/P30153/P33991/P33992/P46060/P53350/P57740/Q13200/Q13257/Q14008/Q14566/Q15008/Q99436/Q9Y6G9	O14818;Q8TAA3/O14980/P28072/P30153/P33991/P33992/P46060/P53350/P57740/Q13200/Q13257/Q14008/Q14566/Q15008/Q99436/Q9Y6G9	Proteasome subunit alpha type-7/Exportin-1/Proteasome subunit beta type-6/Serine/threonine-protein phosphatase 2A 65 kDa regulatory subunit A alpha isoform/DNA replication licensing factor MCM4/DNA replication licensing factor MCM5/Ran GTPase-activating protein 1/Serine/threonine-protein kinase PLK1/Nuclear pore complex protein Nup107/26S proteasome non-ATPase regulatory subunit 2/Mitotic spindle…
Down upon inhibition, similar response to both inhibitors	R-HSA-168273	Influenza Viral RNA Transcription and Replication	11/138	134/10513	1.38869e-06	5.35515e-05	3.19765e-05	6129/5430/5431/6125/6144/57122/6189/6191/9349/6135/23511	11	RPL7/POLR2A/POLR2B/RPL5/RPL21/NUP107/RPS3A/RPS4X/RPL23/RPL11/NUP188	P18124/P24928/P30876/P46777/P46778/P57740/P61247/P62701/P62829/P62913/Q5SRE5	P18124;Q9Y4A5/P24928/P30876/P46777/P46778/P57740/P61247/P62701;Q8TD47;P22090/P62829/P62913/Q5SRE5	60S ribosomal protein L7/DNA-directed RNA polymerase II subunit RPB1/DNA-directed RNA polymerase II subunit RPB2/60S ribosomal protein L5/60S ribosomal protein L21/Nuclear pore complex protein Nup107/40S ribosomal protein S3a/40S ribosomal protein S4, X isoform/60S ribosomal protein L23/60S ribosomal protein L11/Nucleoporin NUP188 homolog
Down upon inhibition, similar response to both inhibitors	R-HSA-450531	Regulation of mRNA stability by proteins that bind AU-rich elements	9/138	88/10513	2.11458e-06	7.38555e-05	4.41003e-05	5688/7514/5694/8125/1981/5708/3184/9861/5695	9	PSMA7/XPO1/PSMB6/ANP32A/EIF4G1/PSMD2/HNRNPD/PSMD6/PSMB7	O14818/O14980/P28072/P39687/Q04637/Q13200/Q14103/Q15008/Q99436	O14818;Q8TAA3/O14980/P28072/P39687;O95626;O43423/Q04637;REV__Q8NEG2/Q13200/Q14103/Q15008/Q99436	Proteasome subunit alpha type-7/Exportin-1/Proteasome subunit beta type-6/Acidic leucine-rich nuclear phosphoprotein 32 family member A/Eukaryotic translation initiation factor 4 gamma 1/26S proteasome non-ATPase regulatory subunit 2/Heterogeneous nuclear ribonucleoprotein D0/26S proteasome non-ATPase regulatory subunit 6/Proteasome subunit beta type-7
Down upon inhibition, similar response to both inhibitors	R-HSA-156827	L13a-mediated translational silencing of Ceruloplasmin expression	10/138	113/10513	2.15462e-06	7.38555e-05	4.41003e-05	6129/6125/6144/6189/6191/9349/6135/1981/1974/27335	10	RPL7/RPL5/RPL21/RPS3A/RPS4X/RPL23/RPL11/EIF4G1/EIF4A2/EIF3K	P18124/P46777/P46778/P61247/P62701/P62829/P62913/Q04637/Q14240/Q9UBQ5	P18124;Q9Y4A5/P46777/P46778/P61247/P62701;Q8TD47;P22090/P62829/P62913/Q04637;REV__Q8NEG2/Q14240/Q9UBQ5	60S ribosomal protein L7/60S ribosomal protein L5/60S ribosomal protein L21/40S ribosomal protein S3a/40S ribosomal protein S4, X isoform/60S ribosomal protein L23/60S ribosomal protein L11/Eukaryotic translation initiation factor 4 gamma 1/Eukaryotic initiation factor 4A-II;Eukaryotic initiation factor 4A-II, N-terminally processed/Eukaryotic translation initiation factor 3 subunit K
Down upon inhibition, similar response to both inhibitors	R-HSA-72706	GTP hydrolysis and joining of the 60S ribosomal subunit	10/138	114/10513	2.33567e-06	7.58477e-05	4.52899e-05	6129/6125/6144/6189/6191/9349/6135/1981/1974/27335	10	RPL7/RPL5/RPL21/RPS3A/RPS4X/RPL23/RPL11/EIF4G1/EIF4A2/EIF3K	P18124/P46777/P46778/P61247/P62701/P62829/P62913/Q04637/Q14240/Q9UBQ5	P18124;Q9Y4A5/P46777/P46778/P61247/P62701;Q8TD47;P22090/P62829/P62913/Q04637;REV__Q8NEG2/Q14240/Q9UBQ5	60S ribosomal protein L7/60S ribosomal protein L5/60S ribosomal protein L21/40S ribosomal protein S3a/40S ribosomal protein S4, X isoform/60S ribosomal protein L23/60S ribosomal protein L11/Eukaryotic translation initiation factor 4 gamma 1/Eukaryotic initiation factor 4A-II;Eukaryotic initiation factor 4A-II, N-terminally processed/Eukaryotic translation initiation factor 3 subunit K
Down upon inhibition, similar response to both inhibitors	R-HSA-927802	Nonsense-Mediated Decay (NMD)	10/138	116/10513	2.73786e-06	7.68293e-05	4.5876e-05	6129/5518/9775/6125/6144/6189/6191/9349/6135/1981	10	RPL7/PPP2R1A/EIF4A3/RPL5/RPL21/RPS3A/RPS4X/RPL23/RPL11/EIF4G1	P18124/P30153/P38919/P46777/P46778/P61247/P62701/P62829/P62913/Q04637	P18124;Q9Y4A5/P30153/P38919/P46777/P46778/P61247/P62701;Q8TD47;P22090/P62829/P62913/Q04637;REV__Q8NEG2	60S ribosomal protein L7/Serine/threonine-protein phosphatase 2A 65 kDa regulatory subunit A alpha isoform/Eukaryotic initiation factor 4A-III;Eukaryotic initiation factor 4A-III, N-terminally processed/60S ribosomal protein L5/60S ribosomal protein L21/40S ribosomal protein S3a/40S ribosomal protein S4, X isoform/60S ribosomal protein L23/60S ribosomal protein L11/Eukaryotic translation initiati…
Down upon inhibition, similar response to both inhibitors	R-HSA-975957	Nonsense Mediated Decay (NMD) enhanced by the Exon Junction Complex (EJC)	10/138	116/10513	2.73786e-06	7.68293e-05	4.5876e-05	6129/5518/9775/6125/6144/6189/6191/9349/6135/1981	10	RPL7/PPP2R1A/EIF4A3/RPL5/RPL21/RPS3A/RPS4X/RPL23/RPL11/EIF4G1	P18124/P30153/P38919/P46777/P46778/P61247/P62701/P62829/P62913/Q04637	P18124;Q9Y4A5/P30153/P38919/P46777/P46778/P61247/P62701;Q8TD47;P22090/P62829/P62913/Q04637;REV__Q8NEG2	60S ribosomal protein L7/Serine/threonine-protein phosphatase 2A 65 kDa regulatory subunit A alpha isoform/Eukaryotic initiation factor 4A-III;Eukaryotic initiation factor 4A-III, N-terminally processed/60S ribosomal protein L5/60S ribosomal protein L21/40S ribosomal protein S3a/40S ribosomal protein S4, X isoform/60S ribosomal protein L23/60S ribosomal protein L11/Eukaryotic translation initiati…
Down upon inhibition, similar response to both inhibitors	R-HSA-68867	Assembly of the pre-replicative complex	8/138	68/10513	2.73945e-06	7.68293e-05	4.5876e-05	5688/5694/4173/4174/5708/4175/9861/5695	8	PSMA7/PSMB6/MCM4/MCM5/PSMD2/MCM6/PSMD6/PSMB7	O14818/P28072/P33991/P33992/Q13200/Q14566/Q15008/Q99436	O14818;Q8TAA3/P28072/P33991/P33992/Q13200/Q14566/Q15008/Q99436	Proteasome subunit alpha type-7/Proteasome subunit beta type-6/DNA replication licensing factor MCM4/DNA replication licensing factor MCM5/26S proteasome non-ATPase regulatory subunit 2/DNA replication licensing factor MCM6/26S proteasome non-ATPase regulatory subunit 6/Proteasome subunit beta type-7
Down upon inhibition, similar response to both inhibitors	R-HSA-2682334	EPH-Ephrin signaling	9/138	92/10513	3.07587e-06	8.25135e-05	4.92702e-05	10095/9475/160/1072/4627/4628/10097/163/79784	9	ARPC1B/ROCK2/AP2A1/CFL1/MYH9/MYH10/ACTR2/AP2B1/MYH14	O15143/O75116/O95782/P23528/P35579/P35580/P61160/P63010/Q7Z406	O15143/O75116/O95782/P23528/P35579;A7E2Y1;REV__Q08AF3;REV__P00519;REV__Q9UKV3;P12883;P13535;Q9UKX3;Q9Y623;P13533;P12882;P11055;Q9UKX2/P35580/P61160/P63010/Q7Z406	Actin-related protein 2/3 complex subunit 1B/Rho-associated protein kinase 2/AP-2 complex subunit alpha-1/Cofilin-1/Myosin-9/Myosin-10/Actin-related protein 2/AP-2 complex subunit beta/Myosin-14
Down upon inhibition, similar response to both inhibitors	R-HSA-1169408	ISG15 antiviral mechanism	8/138	71/10513	3.81462e-06	8.54635e-05	5.10317e-05	5610/9775/6772/57122/1982/1981/1974/23511	8	EIF2AK2/EIF4A3/STAT1/NUP107/EIF4G2/EIF4G1/EIF4A2/NUP188	P19525/P38919/P42224/P57740/P78344/Q04637/Q14240/Q5SRE5	P19525/P38919/P42224/P57740/P78344/Q04637;REV__Q8NEG2/Q14240/Q5SRE5	Interferon-induced, double-stranded RNA-activated protein kinase/Eukaryotic initiation factor 4A-III;Eukaryotic initiation factor 4A-III, N-terminally processed/Signal transducer and activator of transcription 1-alpha/beta/Nuclear pore complex protein Nup107/Eukaryotic translation initiation factor 4 gamma 2/Eukaryotic translation initiation factor 4 gamma 1/Eukaryotic initiation factor 4A-II;Euk…
Down upon inhibition, similar response to both inhibitors	R-HSA-1169410	Antiviral mechanism by IFN-stimulated genes	8/138	71/10513	3.81462e-06	8.54635e-05	5.10317e-05	5610/9775/6772/57122/1982/1981/1974/23511	8	EIF2AK2/EIF4A3/STAT1/NUP107/EIF4G2/EIF4G1/EIF4A2/NUP188	P19525/P38919/P42224/P57740/P78344/Q04637/Q14240/Q5SRE5	P19525/P38919/P42224/P57740/P78344/Q04637;REV__Q8NEG2/Q14240/Q5SRE5	Interferon-induced, double-stranded RNA-activated protein kinase/Eukaryotic initiation factor 4A-III;Eukaryotic initiation factor 4A-III, N-terminally processed/Signal transducer and activator of transcription 1-alpha/beta/Nuclear pore complex protein Nup107/Eukaryotic translation initiation factor 4 gamma 2/Eukaryotic translation initiation factor 4 gamma 1/Eukaryotic initiation factor 4A-II;Euk…
Down upon inhibition, similar response to both inhibitors	R-HSA-68949	Orc1 removal from chromatin	8/138	71/10513	3.81462e-06	8.54635e-05	5.10317e-05	5688/5694/4173/4174/5708/4175/9861/5695	8	PSMA7/PSMB6/MCM4/MCM5/PSMD2/MCM6/PSMD6/PSMB7	O14818/P28072/P33991/P33992/Q13200/Q14566/Q15008/Q99436	O14818;Q8TAA3/P28072/P33991/P33992/Q13200/Q14566/Q15008/Q99436	Proteasome subunit alpha type-7/Proteasome subunit beta type-6/DNA replication licensing factor MCM4/DNA replication licensing factor MCM5/26S proteasome non-ATPase regulatory subunit 2/DNA replication licensing factor MCM6/26S proteasome non-ATPase regulatory subunit 6/Proteasome subunit beta type-7
Down upon inhibition, similar response to both inhibitors	R-HSA-69052	Switching of origins to a post-replicative state	8/138	71/10513	3.81462e-06	8.54635e-05	5.10317e-05	5688/5694/4173/4174/5708/4175/9861/5695	8	PSMA7/PSMB6/MCM4/MCM5/PSMD2/MCM6/PSMD6/PSMB7	O14818/P28072/P33991/P33992/Q13200/Q14566/Q15008/Q99436	O14818;Q8TAA3/P28072/P33991/P33992/Q13200/Q14566/Q15008/Q99436	Proteasome subunit alpha type-7/Proteasome subunit beta type-6/DNA replication licensing factor MCM4/DNA replication licensing factor MCM5/26S proteasome non-ATPase regulatory subunit 2/DNA replication licensing factor MCM6/26S proteasome non-ATPase regulatory subunit 6/Proteasome subunit beta type-7
Down upon inhibition, similar response to both inhibitors	R-HSA-72613	Eukaryotic Translation Initiation	10/138	121/10513	4.01692e-06	8.54635e-05	5.10317e-05	6129/6125/6144/6189/6191/9349/6135/1981/1974/27335	10	RPL7/RPL5/RPL21/RPS3A/RPS4X/RPL23/RPL11/EIF4G1/EIF4A2/EIF3K	P18124/P46777/P46778/P61247/P62701/P62829/P62913/Q04637/Q14240/Q9UBQ5	P18124;Q9Y4A5/P46777/P46778/P61247/P62701;Q8TD47;P22090/P62829/P62913/Q04637;REV__Q8NEG2/Q14240/Q9UBQ5	60S ribosomal protein L7/60S ribosomal protein L5/60S ribosomal protein L21/40S ribosomal protein S3a/40S ribosomal protein S4, X isoform/60S ribosomal protein L23/60S ribosomal protein L11/Eukaryotic translation initiation factor 4 gamma 1/Eukaryotic initiation factor 4A-II;Eukaryotic initiation factor 4A-II, N-terminally processed/Eukaryotic translation initiation factor 3 subunit K
Down upon inhibition, similar response to both inhibitors	R-HSA-72737	Cap-dependent Translation Initiation	10/138	121/10513	4.01692e-06	8.54635e-05	5.10317e-05	6129/6125/6144/6189/6191/9349/6135/1981/1974/27335	10	RPL7/RPL5/RPL21/RPS3A/RPS4X/RPL23/RPL11/EIF4G1/EIF4A2/EIF3K	P18124/P46777/P46778/P61247/P62701/P62829/P62913/Q04637/Q14240/Q9UBQ5	P18124;Q9Y4A5/P46777/P46778/P61247/P62701;Q8TD47;P22090/P62829/P62913/Q04637;REV__Q8NEG2/Q14240/Q9UBQ5	60S ribosomal protein L7/60S ribosomal protein L5/60S ribosomal protein L21/40S ribosomal protein S3a/40S ribosomal protein S4, X isoform/60S ribosomal protein L23/60S ribosomal protein L11/Eukaryotic translation initiation factor 4 gamma 1/Eukaryotic initiation factor 4A-II;Eukaryotic initiation factor 4A-II, N-terminally processed/Eukaryotic translation initiation factor 3 subunit K
Down upon inhibition, similar response to both inhibitors	R-HSA-69300	Removal of licensing factors from origins	8/138	73/10513	4.7146e-06	9.69637e-05	5.78986e-05	5688/5694/4173/4174/5708/4175/9861/5695	8	PSMA7/PSMB6/MCM4/MCM5/PSMD2/MCM6/PSMD6/PSMB7	O14818/P28072/P33991/P33992/Q13200/Q14566/Q15008/Q99436	O14818;Q8TAA3/P28072/P33991/P33992/Q13200/Q14566/Q15008/Q99436	Proteasome subunit alpha type-7/Proteasome subunit beta type-6/DNA replication licensing factor MCM4/DNA replication licensing factor MCM5/26S proteasome non-ATPase regulatory subunit 2/DNA replication licensing factor MCM6/26S proteasome non-ATPase regulatory subunit 6/Proteasome subunit beta type-7
Down upon inhibition, similar response to both inhibitors	R-HSA-69239	Synthesis of DNA	9/138	100/10513	6.1637e-06	0.000122678	7.32528e-05	5688/5111/5694/4173/4174/5708/4175/9861/5695	9	PSMA7/PCNA/PSMB6/MCM4/MCM5/PSMD2/MCM6/PSMD6/PSMB7	O14818/P12004/P28072/P33991/P33992/Q13200/Q14566/Q15008/Q99436	O14818;Q8TAA3/P12004;Q8N7P1/P28072/P33991/P33992/Q13200/Q14566/Q15008/Q99436	Proteasome subunit alpha type-7/Proliferating cell nuclear antigen/Proteasome subunit beta type-6/DNA replication licensing factor MCM4/DNA replication licensing factor MCM5/26S proteasome non-ATPase regulatory subunit 2/DNA replication licensing factor MCM6/26S proteasome non-ATPase regulatory subunit 6/Proteasome subunit beta type-7
Down upon inhibition, similar response to both inhibitors	R-HSA-69304	Regulation of DNA replication	8/138	76/10513	6.39843e-06	0.00012337	7.36662e-05	5688/5694/4173/4174/5708/4175/9861/5695	8	PSMA7/PSMB6/MCM4/MCM5/PSMD2/MCM6/PSMD6/PSMB7	O14818/P28072/P33991/P33992/Q13200/Q14566/Q15008/Q99436	O14818;Q8TAA3/P28072/P33991/P33992/Q13200/Q14566/Q15008/Q99436	Proteasome subunit alpha type-7/Proteasome subunit beta type-6/DNA replication licensing factor MCM4/DNA replication licensing factor MCM5/26S proteasome non-ATPase regulatory subunit 2/DNA replication licensing factor MCM6/26S proteasome non-ATPase regulatory subunit 6/Proteasome subunit beta type-7
Down upon inhibition, similar response to both inhibitors	R-HSA-69206	G1/S Transition	10/138	129/10513	7.14267e-06	0.000133546	7.97427e-05	5688/5111/5694/5518/4173/4174/5708/4175/9861/5695	10	PSMA7/PCNA/PSMB6/PPP2R1A/MCM4/MCM5/PSMD2/MCM6/PSMD6/PSMB7	O14818/P12004/P28072/P30153/P33991/P33992/Q13200/Q14566/Q15008/Q99436	O14818;Q8TAA3/P12004;Q8N7P1/P28072/P30153/P33991/P33992/Q13200/Q14566/Q15008/Q99436	Proteasome subunit alpha type-7/Proliferating cell nuclear antigen/Proteasome subunit beta type-6/Serine/threonine-protein phosphatase 2A 65 kDa regulatory subunit A alpha isoform/DNA replication licensing factor MCM4/DNA replication licensing factor MCM5/26S proteasome non-ATPase regulatory subunit 2/DNA replication licensing factor MCM6/26S proteasome non-ATPase regulatory subunit 6/Proteasome …
Down upon inhibition, similar response to both inhibitors	R-HSA-450408	AUF1 (hnRNP D0) binds and destabilizes mRNA	7/138	56/10513	7.82004e-06	0.000141911	8.47373e-05	5688/5694/1981/5708/3184/9861/5695	7	PSMA7/PSMB6/EIF4G1/PSMD2/HNRNPD/PSMD6/PSMB7	O14818/P28072/Q04637/Q13200/Q14103/Q15008/Q99436	O14818;Q8TAA3/P28072/Q04637;REV__Q8NEG2/Q13200/Q14103/Q15008/Q99436	Proteasome subunit alpha type-7/Proteasome subunit beta type-6/Eukaryotic translation initiation factor 4 gamma 1/26S proteasome non-ATPase regulatory subunit 2/Heterogeneous nuclear ribonucleoprotein D0/26S proteasome non-ATPase regulatory subunit 6/Proteasome subunit beta type-7
Down upon inhibition, similar response to both inhibitors	R-HSA-162906	HIV Infection	13/138	233/10513	1.13329e-05	0.0001988	0.000118707	5688/7514/160/5430/5694/5431/5905/57122/163/5708/9861/23511/5695	13	PSMA7/XPO1/AP2A1/POLR2A/PSMB6/POLR2B/RANGAP1/NUP107/AP2B1/PSMD2/PSMD6/NUP188/PSMB7	O14818/O14980/O95782/P24928/P28072/P30876/P46060/P57740/P63010/Q13200/Q15008/Q5SRE5/Q99436	O14818;Q8TAA3/O14980/O95782/P24928/P28072/P30876/P46060/P57740/P63010/Q13200/Q15008/Q5SRE5/Q99436	Proteasome subunit alpha type-7/Exportin-1/AP-2 complex subunit alpha-1/DNA-directed RNA polymerase II subunit RPB1/Proteasome subunit beta type-6/DNA-directed RNA polymerase II subunit RPB2/Ran GTPase-activating protein 1/Nuclear pore complex protein Nup107/AP-2 complex subunit beta/26S proteasome non-ATPase regulatory subunit 2/26S proteasome non-ATPase regulatory subunit 6/Nucleoporin NUP188 h…
Down upon inhibition, similar response to both inhibitors	R-HSA-69306	DNA Replication	9/138	108/10513	1.15993e-05	0.0001988	0.000118707	5688/5111/5694/4173/4174/5708/4175/9861/5695	9	PSMA7/PCNA/PSMB6/MCM4/MCM5/PSMD2/MCM6/PSMD6/PSMB7	O14818/P12004/P28072/P33991/P33992/Q13200/Q14566/Q15008/Q99436	O14818;Q8TAA3/P12004;Q8N7P1/P28072/P33991/P33992/Q13200/Q14566/Q15008/Q99436	Proteasome subunit alpha type-7/Proliferating cell nuclear antigen/Proteasome subunit beta type-6/DNA replication licensing factor MCM4/DNA replication licensing factor MCM5/26S proteasome non-ATPase regulatory subunit 2/DNA replication licensing factor MCM6/26S proteasome non-ATPase regulatory subunit 6/Proteasome subunit beta type-7
Down upon inhibition, similar response to both inhibitors	R-HSA-68877	Mitotic Prometaphase	12/138	200/10513	1.20819e-05	0.000201474	0.000120303	7514/10592/5518/5905/5347/57122/4085/9793/23244/64151/10051/51143	12	XPO1/SMC2/PPP2R1A/RANGAP1/PLK1/NUP107/MAD2L1/CKAP5/PDS5A/NCAPG/SMC4/DYNC1LI1	O14980/O95347/P30153/P46060/P53350/P57740/Q13257/Q14008/Q29RF7/Q9BPX3/Q9NTJ3/Q9Y6G9	O14980/O95347/P30153/P46060/P53350/P57740/Q13257/Q14008/Q29RF7/Q9BPX3/Q9NTJ3/Q9Y6G9	Exportin-1/Structural maintenance of chromosomes protein 2/Serine/threonine-protein phosphatase 2A 65 kDa regulatory subunit A alpha isoform/Ran GTPase-activating protein 1/Serine/threonine-protein kinase PLK1/Nuclear pore complex protein Nup107/Mitotic spindle assembly checkpoint protein MAD2A/Cytoskeleton-associated protein 5/Sister chromatid cohesion protein PDS5 homolog A/Condensin complex su…
Down upon inhibition, similar response to both inhibitors	R-HSA-69242	S Phase	10/138	139/10513	1.38446e-05	0.000224792	0.000134227	5688/5111/5694/4173/4174/5708/4175/9861/23244/5695	10	PSMA7/PCNA/PSMB6/MCM4/MCM5/PSMD2/MCM6/PSMD6/PDS5A/PSMB7	O14818/P12004/P28072/P33991/P33992/Q13200/Q14566/Q15008/Q29RF7/Q99436	O14818;Q8TAA3/P12004;Q8N7P1/P28072/P33991/P33992/Q13200/Q14566/Q15008/Q29RF7/Q99436	Proteasome subunit alpha type-7/Proliferating cell nuclear antigen/Proteasome subunit beta type-6/DNA replication licensing factor MCM4/DNA replication licensing factor MCM5/26S proteasome non-ATPase regulatory subunit 2/DNA replication licensing factor MCM6/26S proteasome non-ATPase regulatory subunit 6/Sister chromatid cohesion protein PDS5 homolog A/Proteasome subunit beta type-7
Down upon inhibition, similar response to both inhibitors	R-HSA-68874	M/G1 Transition	8/138	85/10513	1.47898e-05	0.000228132	0.000136222	5688/5694/4173/4174/5708/4175/9861/5695	8	PSMA7/PSMB6/MCM4/MCM5/PSMD2/MCM6/PSMD6/PSMB7	O14818/P28072/P33991/P33992/Q13200/Q14566/Q15008/Q99436	O14818;Q8TAA3/P28072/P33991/P33992/Q13200/Q14566/Q15008/Q99436	Proteasome subunit alpha type-7/Proteasome subunit beta type-6/DNA replication licensing factor MCM4/DNA replication licensing factor MCM5/26S proteasome non-ATPase regulatory subunit 2/DNA replication licensing factor MCM6/26S proteasome non-ATPase regulatory subunit 6/Proteasome subunit beta type-7
Down upon inhibition, similar response to both inhibitors	R-HSA-69002	DNA Replication Pre-Initiation	8/138	85/10513	1.47898e-05	0.000228132	0.000136222	5688/5694/4173/4174/5708/4175/9861/5695	8	PSMA7/PSMB6/MCM4/MCM5/PSMD2/MCM6/PSMD6/PSMB7	O14818/P28072/P33991/P33992/Q13200/Q14566/Q15008/Q99436	O14818;Q8TAA3/P28072/P33991/P33992/Q13200/Q14566/Q15008/Q99436	Proteasome subunit alpha type-7/Proteasome subunit beta type-6/DNA replication licensing factor MCM4/DNA replication licensing factor MCM5/26S proteasome non-ATPase regulatory subunit 2/DNA replication licensing factor MCM6/26S proteasome non-ATPase regulatory subunit 6/Proteasome subunit beta type-7
Down upon inhibition, similar response to both inhibitors	R-HSA-1799339	SRP-dependent cotranslational protein targeting to membrane	9/138	113/10513	1.6751e-05	0.000252082	0.000150522	6734/6129/6125/6144/6189/29927/6191/9349/6135	9	SRPR/RPL7/RPL5/RPL21/RPS3A/SEC61A1/RPS4X/RPL23/RPL11	P08240/P18124/P46777/P46778/P61247/P61619/P62701/P62829/P62913	P08240/P18124;Q9Y4A5/P46777/P46778/P61247/P61619;Q9H9S3/P62701;Q8TD47;P22090/P62829/P62913	Signal recognition particle receptor subunit alpha/60S ribosomal protein L7/60S ribosomal protein L5/60S ribosomal protein L21/40S ribosomal protein S3a/Protein transport protein Sec61 subunit alpha isoform 1/40S ribosomal protein S4, X isoform/60S ribosomal protein L23/60S ribosomal protein L11
Down upon inhibition, similar response to both inhibitors	R-HSA-194315	Signaling by Rho GTPases	18/138	446/10513	2.05288e-05	0.000301578	0.000180077	7514/10095/9475/752/5518/4627/4628/5905/8826/5347/57122/10097/3831/4085/9793/79784/128239/51143	18	XPO1/ARPC1B/ROCK2/FMNL1/PPP2R1A/MYH9/MYH10/RANGAP1/IQGAP1/PLK1/NUP107/ACTR2/KLC1/MAD2L1/CKAP5/MYH14/IQGAP3/DYNC1LI1	O14980/O15143/O75116/O95466/P30153/P35579/P35580/P46060/P46940/P53350/P57740/P61160/Q07866/Q13257/Q14008/Q7Z406/Q86VI3/Q9Y6G9	O14980/O15143/O75116/O95466/P30153/P35579;A7E2Y1;REV__Q08AF3;REV__P00519;REV__Q9UKV3;P12883;P13535;Q9UKX3;Q9Y623;P13533;P12882;P11055;Q9UKX2/P35580/P46060/P46940/P53350/P57740/P61160/Q07866;Q6P597/Q13257/Q14008/Q7Z406/Q86VI3/Q9Y6G9	Exportin-1/Actin-related protein 2/3 complex subunit 1B/Rho-associated protein kinase 2/Formin-like protein 1/Serine/threonine-protein phosphatase 2A 65 kDa regulatory subunit A alpha isoform/Myosin-9/Myosin-10/Ran GTPase-activating protein 1/Ras GTPase-activating-like protein IQGAP1/Serine/threonine-protein kinase PLK1/Nuclear pore complex protein Nup107/Actin-related protein 2/Kinesin light cha…
Down upon inhibition, similar response to both inhibitors	R-HSA-453279	Mitotic G1-G1/S phases	10/138	147/10513	2.25789e-05	0.000323982	0.000193455	5688/5111/5694/5518/4173/4174/5708/4175/9861/5695	10	PSMA7/PCNA/PSMB6/PPP2R1A/MCM4/MCM5/PSMD2/MCM6/PSMD6/PSMB7	O14818/P12004/P28072/P30153/P33991/P33992/Q13200/Q14566/Q15008/Q99436	O14818;Q8TAA3/P12004;Q8N7P1/P28072/P30153/P33991/P33992/Q13200/Q14566/Q15008/Q99436	Proteasome subunit alpha type-7/Proliferating cell nuclear antigen/Proteasome subunit beta type-6/Serine/threonine-protein phosphatase 2A 65 kDa regulatory subunit A alpha isoform/DNA replication licensing factor MCM4/DNA replication licensing factor MCM5/26S proteasome non-ATPase regulatory subunit 2/DNA replication licensing factor MCM6/26S proteasome non-ATPase regulatory subunit 6/Proteasome …
Down upon inhibition, similar response to both inhibitors	R-HSA-2408522	Selenoamino acid metabolism	9/138	119/10513	2.53953e-05	0.000356112	0.00021264	9060/6129/191/6125/6144/6189/6191/9349/6135	9	PAPSS2/RPL7/AHCY/RPL5/RPL21/RPS3A/RPS4X/RPL23/RPL11	O95340/P18124/P23526/P46777/P46778/P61247/P62701/P62829/P62913	O95340/P18124;Q9Y4A5/P23526/P46777/P46778/P61247/P62701;Q8TD47;P22090/P62829/P62913	Bifunctional 3-phosphoadenosine 5-phosphosulfate synthase 2;Sulfate adenylyltransferase;Adenylyl-sulfate kinase/60S ribosomal protein L7/Adenosylhomocysteinase/60S ribosomal protein L5/60S ribosomal protein L21/40S ribosomal protein S3a/40S ribosomal protein S4, X isoform/60S ribosomal protein L23/60S ribosomal protein L11
Down upon inhibition, similar response to both inhibitors	R-HSA-72766	Translation	14/138	292/10513	2.85065e-05	0.000390856	0.000233387	6734/6129/6125/6144/6189/29927/6191/9349/6135/1981/1974/55157/27335/2193	14	SRPR/RPL7/RPL5/RPL21/RPS3A/SEC61A1/RPS4X/RPL23/RPL11/EIF4G1/EIF4A2/DARS2/EIF3K/FARSA	P08240/P18124/P46777/P46778/P61247/P61619/P62701/P62829/P62913/Q04637/Q14240/Q6PI48/Q9UBQ5/Q9Y285	P08240/P18124;Q9Y4A5/P46777/P46778/P61247/P61619;Q9H9S3/P62701;Q8TD47;P22090/P62829/P62913/Q04637;REV__Q8NEG2/Q14240/Q6PI48/Q9UBQ5/Q9Y285	Signal recognition particle receptor subunit alpha/60S ribosomal protein L7/60S ribosomal protein L5/60S ribosomal protein L21/40S ribosomal protein S3a/Protein transport protein Sec61 subunit alpha isoform 1/40S ribosomal protein S4, X isoform/60S ribosomal protein L23/60S ribosomal protein L11/Eukaryotic translation initiation factor 4 gamma 1/Eukaryotic initiation factor 4A-II;Eukaryotic initi…
Down upon inhibition, similar response to both inhibitors	R-HSA-141424	Amplification of signal from the kinetochores	8/138	96/10513	3.61069e-05	0.000464124	0.000277136	7514/5518/5905/5347/57122/4085/9793/51143	8	XPO1/PPP2R1A/RANGAP1/PLK1/NUP107/MAD2L1/CKAP5/DYNC1LI1	O14980/P30153/P46060/P53350/P57740/Q13257/Q14008/Q9Y6G9	O14980/P30153/P46060/P53350/P57740/Q13257/Q14008/Q9Y6G9	Exportin-1/Serine/threonine-protein phosphatase 2A 65 kDa regulatory subunit A alpha isoform/Ran GTPase-activating protein 1/Serine/threonine-protein kinase PLK1/Nuclear pore complex protein Nup107/Mitotic spindle assembly checkpoint protein MAD2A/Cytoskeleton-associated protein 5/Cytoplasmic dynein 1 light intermediate chain 1
Down upon inhibition, similar response to both inhibitors	R-HSA-141444	Amplification of signal from unattached kinetochores via a MAD2 inhibitory signal	8/138	96/10513	3.61069e-05	0.000464124	0.000277136	7514/5518/5905/5347/57122/4085/9793/51143	8	XPO1/PPP2R1A/RANGAP1/PLK1/NUP107/MAD2L1/CKAP5/DYNC1LI1	O14980/P30153/P46060/P53350/P57740/Q13257/Q14008/Q9Y6G9	O14980/P30153/P46060/P53350/P57740/Q13257/Q14008/Q9Y6G9	Exportin-1/Serine/threonine-protein phosphatase 2A 65 kDa regulatory subunit A alpha isoform/Ran GTPase-activating protein 1/Serine/threonine-protein kinase PLK1/Nuclear pore complex protein Nup107/Mitotic spindle assembly checkpoint protein MAD2A/Cytoskeleton-associated protein 5/Cytoplasmic dynein 1 light intermediate chain 1
Down upon inhibition, similar response to both inhibitors	R-HSA-975956	Nonsense Mediated Decay (NMD) independent of the Exon Junction Complex (EJC)	8/138	96/10513	3.61069e-05	0.000464124	0.000277136	6129/6125/6144/6189/6191/9349/6135/1981	8	RPL7/RPL5/RPL21/RPS3A/RPS4X/RPL23/RPL11/EIF4G1	P18124/P46777/P46778/P61247/P62701/P62829/P62913/Q04637	P18124;Q9Y4A5/P46777/P46778/P61247/P62701;Q8TD47;P22090/P62829/P62913/Q04637;REV__Q8NEG2	60S ribosomal protein L7/60S ribosomal protein L5/60S ribosomal protein L21/40S ribosomal protein S3a/40S ribosomal protein S4, X isoform/60S ribosomal protein L23/60S ribosomal protein L11/Eukaryotic translation initiation factor 4 gamma 1
Down upon inhibition, similar response to both inhibitors	R-HSA-2500257	Resolution of Sister Chromatid Cohesion	9/138	127/10513	4.25898e-05	0.000536284	0.000320224	7514/5518/5905/5347/57122/4085/9793/23244/51143	9	XPO1/PPP2R1A/RANGAP1/PLK1/NUP107/MAD2L1/CKAP5/PDS5A/DYNC1LI1	O14980/P30153/P46060/P53350/P57740/Q13257/Q14008/Q29RF7/Q9Y6G9	O14980/P30153/P46060/P53350/P57740/Q13257/Q14008/Q29RF7/Q9Y6G9	Exportin-1/Serine/threonine-protein phosphatase 2A 65 kDa regulatory subunit A alpha isoform/Ran GTPase-activating protein 1/Serine/threonine-protein kinase PLK1/Nuclear pore complex protein Nup107/Mitotic spindle assembly checkpoint protein MAD2A/Cytoskeleton-associated protein 5/Sister chromatid cohesion protein PDS5 homolog A/Cytoplasmic dynein 1 light intermediate chain 1
Down upon inhibition, similar response to both inhibitors	R-HSA-176814	Activation of APC/C and APC/C:Cdc20 mediated degradation of mitotic proteins	7/138	76/10513	5.92722e-05	0.000725243	0.000433055	5688/5694/5347/5708/4085/9861/5695	7	PSMA7/PSMB6/PLK1/PSMD2/MAD2L1/PSMD6/PSMB7	O14818/P28072/P53350/Q13200/Q13257/Q15008/Q99436	O14818;Q8TAA3/P28072/P53350/Q13200/Q13257/Q15008/Q99436	Proteasome subunit alpha type-7/Proteasome subunit beta type-6/Serine/threonine-protein kinase PLK1/26S proteasome non-ATPase regulatory subunit 2/Mitotic spindle assembly checkpoint protein MAD2A/26S proteasome non-ATPase regulatory subunit 6/Proteasome subunit beta type-7
Down upon inhibition, similar response to both inhibitors	R-HSA-72689	Formation of a pool of free 40S subunits	8/138	103/10513	5.99471e-05	0.000725243	0.000433055	6129/6125/6144/6189/6191/9349/6135/27335	8	RPL7/RPL5/RPL21/RPS3A/RPS4X/RPL23/RPL11/EIF3K	P18124/P46777/P46778/P61247/P62701/P62829/P62913/Q9UBQ5	P18124;Q9Y4A5/P46777/P46778/P61247/P62701;Q8TD47;P22090/P62829/P62913/Q9UBQ5	60S ribosomal protein L7/60S ribosomal protein L5/60S ribosomal protein L21/40S ribosomal protein S3a/40S ribosomal protein S4, X isoform/60S ribosomal protein L23/60S ribosomal protein L11/Eukaryotic translation initiation factor 3 subunit K
Down upon inhibition, similar response to both inhibitors	R-HSA-176408	Regulation of APC/C activators between G1/S and early anaphase	7/138	80/10513	8.24568e-05	0.000978382	0.000584208	5688/5694/5347/5708/4085/9861/5695	7	PSMA7/PSMB6/PLK1/PSMD2/MAD2L1/PSMD6/PSMB7	O14818/P28072/P53350/Q13200/Q13257/Q15008/Q99436	O14818;Q8TAA3/P28072/P53350/Q13200/Q13257/Q15008/Q99436	Proteasome subunit alpha type-7/Proteasome subunit beta type-6/Serine/threonine-protein kinase PLK1/26S proteasome non-ATPase regulatory subunit 2/Mitotic spindle assembly checkpoint protein MAD2A/26S proteasome non-ATPase regulatory subunit 6/Proteasome subunit beta type-7
Down upon inhibition, similar response to both inhibitors	R-HSA-71291	Metabolism of amino acids and derivatives	15/138	365/10513	8.61337e-05	0.000992717	0.000592768	5688/9060/6129/191/5694/6125/6144/6189/6191/9349/6135/5708/9861/56922/5695	15	PSMA7/PAPSS2/RPL7/AHCY/PSMB6/RPL5/RPL21/RPS3A/RPS4X/RPL23/RPL11/PSMD2/PSMD6/MCCC1/PSMB7	O14818/O95340/P18124/P23526/P28072/P46777/P46778/P61247/P62701/P62829/P62913/Q13200/Q15008/Q96RQ3/Q99436	O14818;Q8TAA3/O95340/P18124;Q9Y4A5/P23526/P28072/P46777/P46778/P61247/P62701;Q8TD47;P22090/P62829/P62913/Q13200/Q15008/Q96RQ3/Q99436	Proteasome subunit alpha type-7/Bifunctional 3-phosphoadenosine 5-phosphosulfate synthase 2;Sulfate adenylyltransferase;Adenylyl-sulfate kinase/60S ribosomal protein L7/Adenosylhomocysteinase/Proteasome subunit beta type-6/60S ribosomal protein L5/60S ribosomal protein L21/40S ribosomal protein S3a/40S ribosomal protein S4, X isoform/60S ribosomal protein L23/60S ribosomal protein L11/26S proteas…
Down upon inhibition, similar response to both inhibitors	R-HSA-5362768	Hh mutants that don't undergo autocatalytic processing are degraded by ERAD	6/138	56/10513	8.68829e-05	0.000992717	0.000592768	5688/5694/7415/5708/9861/5695	6	PSMA7/PSMB6/VCP/PSMD2/PSMD6/PSMB7	O14818/P28072/P55072/Q13200/Q15008/Q99436	O14818;Q8TAA3/P28072/P55072/Q13200/Q15008/Q99436	Proteasome subunit alpha type-7/Proteasome subunit beta type-6/Transitional endoplasmic reticulum ATPase/26S proteasome non-ATPase regulatory subunit 2/26S proteasome non-ATPase regulatory subunit 6/Proteasome subunit beta type-7
Down upon inhibition, similar response to both inhibitors	R-HSA-5627117	RHO GTPases Activate ROCKs	4/138	19/10513	9.45303e-05	0.00106046	0.000633217	9475/4627/4628/79784	4	ROCK2/MYH9/MYH10/MYH14	O75116/P35579/P35580/Q7Z406	O75116/P35579;A7E2Y1;REV__Q08AF3;REV__P00519;REV__Q9UKV3;P12883;P13535;Q9UKX3;Q9Y623;P13533;P12882;P11055;Q9UKX2/P35580/Q7Z406	Rho-associated protein kinase 2/Myosin-9/Myosin-10/Myosin-14
Down upon inhibition, similar response to both inhibitors	R-HSA-5663220	RHO GTPases Activate Formins	9/138	141/10513	9.62917e-05	0.00106093	0.000633498	7514/752/5518/5905/5347/57122/4085/9793/51143	9	XPO1/FMNL1/PPP2R1A/RANGAP1/PLK1/NUP107/MAD2L1/CKAP5/DYNC1LI1	O14980/O95466/P30153/P46060/P53350/P57740/Q13257/Q14008/Q9Y6G9	O14980/O95466/P30153/P46060/P53350/P57740/Q13257/Q14008/Q9Y6G9	Exportin-1/Formin-like protein 1/Serine/threonine-protein phosphatase 2A 65 kDa regulatory subunit A alpha isoform/Ran GTPase-activating protein 1/Serine/threonine-protein kinase PLK1/Nuclear pore complex protein Nup107/Mitotic spindle assembly checkpoint protein MAD2A/Cytoskeleton-associated protein 5/Cytoplasmic dynein 1 light intermediate chain 1
Down upon inhibition, similar response to both inhibitors	R-HSA-69618	Mitotic Spindle Checkpoint	8/138	112/10513	0.000108601	0.00117555	0.000701943	7514/5518/5905/5347/57122/4085/9793/51143	8	XPO1/PPP2R1A/RANGAP1/PLK1/NUP107/MAD2L1/CKAP5/DYNC1LI1	O14980/P30153/P46060/P53350/P57740/Q13257/Q14008/Q9Y6G9	O14980/P30153/P46060/P53350/P57740/Q13257/Q14008/Q9Y6G9	Exportin-1/Serine/threonine-protein phosphatase 2A 65 kDa regulatory subunit A alpha isoform/Ran GTPase-activating protein 1/Serine/threonine-protein kinase PLK1/Nuclear pore complex protein Nup107/Mitotic spindle assembly checkpoint protein MAD2A/Cytoskeleton-associated protein 5/Cytoplasmic dynein 1 light intermediate chain 1
Down upon inhibition, similar response to both inhibitors	R-HSA-5387390	Hh mutants abrogate ligand secretion	6/138	59/10513	0.000116748	0.00124195	0.000741591	5688/5694/7415/5708/9861/5695	6	PSMA7/PSMB6/VCP/PSMD2/PSMD6/PSMB7	O14818/P28072/P55072/Q13200/Q15008/Q99436	O14818;Q8TAA3/P28072/P55072/Q13200/Q15008/Q99436	Proteasome subunit alpha type-7/Proteasome subunit beta type-6/Transitional endoplasmic reticulum ATPase/26S proteasome non-ATPase regulatory subunit 2/26S proteasome non-ATPase regulatory subunit 6/Proteasome subunit beta type-7
Down upon inhibition, similar response to both inhibitors	R-HSA-174143	APC/C-mediated degradation of cell cycle proteins	7/138	86/10513	0.000130655	0.00134357	0.000802267	5688/5694/5347/5708/4085/9861/5695	7	PSMA7/PSMB6/PLK1/PSMD2/MAD2L1/PSMD6/PSMB7	O14818/P28072/P53350/Q13200/Q13257/Q15008/Q99436	O14818;Q8TAA3/P28072/P53350/Q13200/Q13257/Q15008/Q99436	Proteasome subunit alpha type-7/Proteasome subunit beta type-6/Serine/threonine-protein kinase PLK1/26S proteasome non-ATPase regulatory subunit 2/Mitotic spindle assembly checkpoint protein MAD2A/26S proteasome non-ATPase regulatory subunit 6/Proteasome subunit beta type-7
Down upon inhibition, similar response to both inhibitors	R-HSA-453276	Regulation of mitotic cell cycle	7/138	86/10513	0.000130655	0.00134357	0.000802267	5688/5694/5347/5708/4085/9861/5695	7	PSMA7/PSMB6/PLK1/PSMD2/MAD2L1/PSMD6/PSMB7	O14818/P28072/P53350/Q13200/Q13257/Q15008/Q99436	O14818;Q8TAA3/P28072/P53350/Q13200/Q13257/Q15008/Q99436	Proteasome subunit alpha type-7/Proteasome subunit beta type-6/Serine/threonine-protein kinase PLK1/26S proteasome non-ATPase regulatory subunit 2/Mitotic spindle assembly checkpoint protein MAD2A/26S proteasome non-ATPase regulatory subunit 6/Proteasome subunit beta type-7
Down upon inhibition, similar response to both inhibitors	R-HSA-5678895	Defective CFTR causes cystic fibrosis	6/138	61/10513	0.000140815	0.00142431	0.000850478	5688/5694/7415/5708/9861/5695	6	PSMA7/PSMB6/VCP/PSMD2/PSMD6/PSMB7	O14818/P28072/P55072/Q13200/Q15008/Q99436	O14818;Q8TAA3/P28072/P55072/Q13200/Q15008/Q99436	Proteasome subunit alpha type-7/Proteasome subunit beta type-6/Transitional endoplasmic reticulum ATPase/26S proteasome non-ATPase regulatory subunit 2/26S proteasome non-ATPase regulatory subunit 6/Proteasome subunit beta type-7
Down upon inhibition, similar response to both inhibitors	R-HSA-6798695	Neutrophil degranulation	17/138	479/10513	0.000172446	0.0016769	0.0010013	5836/2950/5834/7414/1992/8826/1315/7415/10097/10576/3608/5708/9861/23352/201294/5695/51143	17	PYGL/GSTP1/PYGB/VCL/SERPINB1/IQGAP1/COPB1/VCP/ACTR2/CCT2/ILF2/PSMD2/PSMD6/UBR4/UNC13D/PSMB7/DYNC1LI1	P06737/P09211/P11216/P18206/P30740/P46940/P53618/P55072/P61160/P78371/Q12905/Q13200/Q15008/Q5T4S7/Q70J99/Q99436/Q9Y6G9	P06737/P09211/P11216;P11217/P18206/P30740/P46940/P53618/P55072/P61160/P78371/Q12905/Q13200/Q15008/Q5T4S7/Q70J99/Q99436/Q9Y6G9	Glycogen phosphorylase, liver form/Glutathione S-transferase P/Glycogen phosphorylase, brain form/Vinculin/Leukocyte elastase inhibitor/Ras GTPase-activating-like protein IQGAP1/Coatomer subunit beta/Transitional endoplasmic reticulum ATPase/Actin-related protein 2/T-complex protein 1 subunit beta/Interleukin enhancer-binding factor 2/26S proteasome non-ATPase regulatory subunit 2/26S proteasome …
Down upon inhibition, similar response to both inhibitors	R-HSA-156902	Peptide chain elongation	7/138	90/10513	0.000173941	0.0016769	0.0010013	6129/6125/6144/6189/6191/9349/6135	7	RPL7/RPL5/RPL21/RPS3A/RPS4X/RPL23/RPL11	P18124/P46777/P46778/P61247/P62701/P62829/P62913	P18124;Q9Y4A5/P46777/P46778/P61247/P62701;Q8TD47;P22090/P62829/P62913	60S ribosomal protein L7/60S ribosomal protein L5/60S ribosomal protein L21/40S ribosomal protein S3a/40S ribosomal protein S4, X isoform/60S ribosomal protein L23/60S ribosomal protein L11
Down upon inhibition, similar response to both inhibitors	R-HSA-192823	Viral mRNA Translation	7/138	90/10513	0.000173941	0.0016769	0.0010013	6129/6125/6144/6189/6191/9349/6135	7	RPL7/RPL5/RPL21/RPS3A/RPS4X/RPL23/RPL11	P18124/P46777/P46778/P61247/P62701/P62829/P62913	P18124;Q9Y4A5/P46777/P46778/P61247/P62701;Q8TD47;P22090/P62829/P62913	60S ribosomal protein L7/60S ribosomal protein L5/60S ribosomal protein L21/40S ribosomal protein S3a/40S ribosomal protein S4, X isoform/60S ribosomal protein L23/60S ribosomal protein L11
Down upon inhibition, similar response to both inhibitors	R-HSA-4086400	PCP/CE pathway	7/138	92/10513	0.000199568	0.00187601	0.0011202	5688/160/5694/163/5708/9861/5695	7	PSMA7/AP2A1/PSMB6/AP2B1/PSMD2/PSMD6/PSMB7	O14818/O95782/P28072/P63010/Q13200/Q15008/Q99436	O14818;Q8TAA3/O95782/P28072/P63010/Q13200/Q15008/Q99436	Proteasome subunit alpha type-7/AP-2 complex subunit alpha-1/Proteasome subunit beta type-6/AP-2 complex subunit beta/26S proteasome non-ATPase regulatory subunit 2/26S proteasome non-ATPase regulatory subunit 6/Proteasome subunit beta type-7
Down upon inhibition, similar response to both inhibitors	R-HSA-5358346	Hedgehog ligand biogenesis	6/138	65/10513	0.000200675	0.00187601	0.0011202	5688/5694/7415/5708/9861/5695	6	PSMA7/PSMB6/VCP/PSMD2/PSMD6/PSMB7	O14818/P28072/P55072/Q13200/Q15008/Q99436	O14818;Q8TAA3/P28072/P55072/Q13200/Q15008/Q99436	Proteasome subunit alpha type-7/Proteasome subunit beta type-6/Transitional endoplasmic reticulum ATPase/26S proteasome non-ATPase regulatory subunit 2/26S proteasome non-ATPase regulatory subunit 6/Proteasome subunit beta type-7
Down upon inhibition, similar response to both inhibitors	R-HSA-156842	Eukaryotic Translation Elongation	7/138	94/10513	0.000228162	0.00204023	0.00121826	6129/6125/6144/6189/6191/9349/6135	7	RPL7/RPL5/RPL21/RPS3A/RPS4X/RPL23/RPL11	P18124/P46777/P46778/P61247/P62701/P62829/P62913	P18124;Q9Y4A5/P46777/P46778/P61247/P62701;Q8TD47;P22090/P62829/P62913	60S ribosomal protein L7/60S ribosomal protein L5/60S ribosomal protein L21/40S ribosomal protein S3a/40S ribosomal protein S4, X isoform/60S ribosomal protein L23/60S ribosomal protein L11
Down upon inhibition, similar response to both inhibitors	R-HSA-2408557	Selenocysteine synthesis	7/138	94/10513	0.000228162	0.00204023	0.00121826	6129/6125/6144/6189/6191/9349/6135	7	RPL7/RPL5/RPL21/RPS3A/RPS4X/RPL23/RPL11	P18124/P46777/P46778/P61247/P62701/P62829/P62913	P18124;Q9Y4A5/P46777/P46778/P61247/P62701;Q8TD47;P22090/P62829/P62913	60S ribosomal protein L7/60S ribosomal protein L5/60S ribosomal protein L21/40S ribosomal protein S3a/40S ribosomal protein S4, X isoform/60S ribosomal protein L23/60S ribosomal protein L11
Down upon inhibition, similar response to both inhibitors	R-HSA-72764	Eukaryotic Translation Termination	7/138	94/10513	0.000228162	0.00204023	0.00121826	6129/6125/6144/6189/6191/9349/6135	7	RPL7/RPL5/RPL21/RPS3A/RPS4X/RPL23/RPL11	P18124/P46777/P46778/P61247/P62701/P62829/P62913	P18124;Q9Y4A5/P46777/P46778/P61247/P62701;Q8TD47;P22090/P62829/P62913	60S ribosomal protein L7/60S ribosomal protein L5/60S ribosomal protein L21/40S ribosomal protein S3a/40S ribosomal protein S4, X isoform/60S ribosomal protein L23/60S ribosomal protein L11
Down upon inhibition, similar response to both inhibitors	R-HSA-69275	G2/M Transition	10/138	196/10513	0.000252004	0.00222123	0.00132634	5688/7514/5694/5518/5347/5708/9793/9861/5695/51400	10	PSMA7/XPO1/PSMB6/PPP2R1A/PLK1/PSMD2/CKAP5/PSMD6/PSMB7/PPME1	O14818/O14980/P28072/P30153/P53350/Q13200/Q14008/Q15008/Q99436/Q9Y570	O14818;Q8TAA3/O14980/P28072/P30153/P53350/Q13200/Q14008/Q15008/Q99436/Q9Y570	Proteasome subunit alpha type-7/Exportin-1/Proteasome subunit beta type-6/Serine/threonine-protein phosphatase 2A 65 kDa regulatory subunit A alpha isoform/Serine/threonine-protein kinase PLK1/26S proteasome non-ATPase regulatory subunit 2/Cytoskeleton-associated protein 5/26S proteasome non-ATPase regulatory subunit 6/Proteasome subunit beta type-7/Protein phosphatase methylesterase 1
Down upon inhibition, similar response to both inhibitors	R-HSA-453274	Mitotic G2-G2/M phases	10/138	198/10513	0.000273469	0.00237648	0.00141904	5688/7514/5694/5518/5347/5708/9793/9861/5695/51400	10	PSMA7/XPO1/PSMB6/PPP2R1A/PLK1/PSMD2/CKAP5/PSMD6/PSMB7/PPME1	O14818/O14980/P28072/P30153/P53350/Q13200/Q14008/Q15008/Q99436/Q9Y570	O14818;Q8TAA3/O14980/P28072/P30153/P53350/Q13200/Q14008/Q15008/Q99436/Q9Y570	Proteasome subunit alpha type-7/Exportin-1/Proteasome subunit beta type-6/Serine/threonine-protein phosphatase 2A 65 kDa regulatory subunit A alpha isoform/Serine/threonine-protein kinase PLK1/26S proteasome non-ATPase regulatory subunit 2/Cytoskeleton-associated protein 5/26S proteasome non-ATPase regulatory subunit 6/Proteasome subunit beta type-7/Protein phosphatase methylesterase 1
Down upon inhibition, similar response to both inhibitors	R-HSA-416572	Sema4D induced cell migration and growth-cone collapse	4/138	25/10513	0.000290221	0.00245297	0.00146471	9475/4627/4628/79784	4	ROCK2/MYH9/MYH10/MYH14	O75116/P35579/P35580/Q7Z406	O75116/P35579;A7E2Y1;REV__Q08AF3;REV__P00519;REV__Q9UKV3;P12883;P13535;Q9UKX3;Q9Y623;P13533;P12882;P11055;Q9UKX2/P35580/Q7Z406	Rho-associated protein kinase 2/Myosin-9/Myosin-10/Myosin-14
Down upon inhibition, similar response to both inhibitors	R-HSA-69273	Cyclin A/B1/B2 associated events during G2/M transition	4/138	25/10513	0.000290221	0.00245297	0.00146471	7514/5518/5347/51400	4	XPO1/PPP2R1A/PLK1/PPME1	O14980/P30153/P53350/Q9Y570	O14980/P30153/P53350/Q9Y570	Exportin-1/Serine/threonine-protein phosphatase 2A 65 kDa regulatory subunit A alpha isoform/Serine/threonine-protein kinase PLK1/Protein phosphatase methylesterase 1
Down upon inhibition, similar response to both inhibitors	R-HSA-1236975	Antigen processing-Cross presentation	7/138	99/10513	0.000314295	0.00262054	0.00156477	5688/5694/29927/5708/9861/5695/4012	7	PSMA7/PSMB6/SEC61A1/PSMD2/PSMD6/PSMB7/LNPEP	O14818/P28072/P61619/Q13200/Q15008/Q99436/Q9UIQ6	O14818;Q8TAA3/P28072/P61619;Q9H9S3/Q13200/Q15008/Q99436/Q9UIQ6	Proteasome subunit alpha type-7/Proteasome subunit beta type-6/Protein transport protein Sec61 subunit alpha isoform 1/26S proteasome non-ATPase regulatory subunit 2/26S proteasome non-ATPase regulatory subunit 6/Proteasome subunit beta type-7/Leucyl-cystinyl aminopeptidase;Leucyl-cystinyl aminopeptidase, pregnancy serum form
Down upon inhibition, similar response to both inhibitors	R-HSA-2514853	Condensation of Prometaphase Chromosomes	3/138	11/10513	0.000338066	0.00278116	0.00166067	10592/64151/10051	3	SMC2/NCAPG/SMC4	O95347/Q9BPX3/Q9NTJ3	O95347/Q9BPX3/Q9NTJ3	Structural maintenance of chromosomes protein 2/Condensin complex subunit 3/Structural maintenance of chromosomes protein 4
Down upon inhibition, similar response to both inhibitors	R-HSA-5673001	RAF/MAP kinase cascade	11/138	243/10513	0.000348557	0.00278558	0.00166332	5688/7414/5694/5037/5518/5605/8826/6711/5708/9861/5695	11	PSMA7/VCL/PSMB6/PEBP1/PPP2R1A/MAP2K2/IQGAP1/SPTBN1/PSMD2/PSMD6/PSMB7	O14818/P18206/P28072/P30086/P30153/P36507/P46940/Q01082/Q13200/Q15008/Q99436	O14818;Q8TAA3/P18206/P28072/P30086/P30153/P36507/P46940/Q01082;P11277/Q13200/Q15008/Q99436	Proteasome subunit alpha type-7/Vinculin/Proteasome subunit beta type-6/Phosphatidylethanolamine-binding protein 1;Hippocampal cholinergic neurostimulating peptide/Serine/threonine-protein phosphatase 2A 65 kDa regulatory subunit A alpha isoform/Dual specificity mitogen-activated protein kinase kinase 2/Ras GTPase-activating-like protein IQGAP1/Spectrin beta chain, non-erythrocytic 1/26S proteaso…
Down upon inhibition, similar response to both inhibitors	R-HSA-174178	APC/C:Cdh1 mediated degradation of Cdc20 and other APC/C:Cdh1 targeted proteins in late mitosis/early G1	6/138	72/10513	0.000352148	0.00278558	0.00166332	5688/5694/5347/5708/9861/5695	6	PSMA7/PSMB6/PLK1/PSMD2/PSMD6/PSMB7	O14818/P28072/P53350/Q13200/Q15008/Q99436	O14818;Q8TAA3/P28072/P53350/Q13200/Q15008/Q99436	Proteasome subunit alpha type-7/Proteasome subunit beta type-6/Serine/threonine-protein kinase PLK1/26S proteasome non-ATPase regulatory subunit 2/26S proteasome non-ATPase regulatory subunit 6/Proteasome subunit beta type-7
Down upon inhibition, similar response to both inhibitors	R-HSA-174184	Cdc20:Phospho-APC/C mediated degradation of Cyclin A	6/138	72/10513	0.000352148	0.00278558	0.00166332	5688/5694/5708/4085/9861/5695	6	PSMA7/PSMB6/PSMD2/MAD2L1/PSMD6/PSMB7	O14818/P28072/Q13200/Q13257/Q15008/Q99436	O14818;Q8TAA3/P28072/Q13200/Q13257/Q15008/Q99436	Proteasome subunit alpha type-7/Proteasome subunit beta type-6/26S proteasome non-ATPase regulatory subunit 2/Mitotic spindle assembly checkpoint protein MAD2A/26S proteasome non-ATPase regulatory subunit 6/Proteasome subunit beta type-7
Down upon inhibition, similar response to both inhibitors	R-HSA-6807878	COPI-mediated anterograde transport	7/138	102/10513	0.00037738	0.00289149	0.00172656	9276/4905/372/1315/1314/6711/51143	7	COPB2/NSF/ARCN1/COPB1/COPA/SPTBN1/DYNC1LI1	P35606/P46459/P48444/P53618/P53621/Q01082/Q9Y6G9	P35606/P46459/P48444/P53618/P53621/Q01082;P11277/Q9Y6G9	Coatomer subunit beta/Vesicle-fusing ATPase/Coatomer subunit delta/Coatomer subunit beta/Coatomer subunit alpha;Xenin;Proxenin/Spectrin beta chain, non-erythrocytic 1/Cytoplasmic dynein 1 light intermediate chain 1
Down upon inhibition, similar response to both inhibitors	R-HSA-179419	APC:Cdc20 mediated degradation of cell cycle proteins prior to satisfation of the cell cycle checkpoint	6/138	73/10513	0.000379596	0.00289149	0.00172656	5688/5694/5708/4085/9861/5695	6	PSMA7/PSMB6/PSMD2/MAD2L1/PSMD6/PSMB7	O14818/P28072/Q13200/Q13257/Q15008/Q99436	O14818;Q8TAA3/P28072/Q13200/Q13257/Q15008/Q99436	Proteasome subunit alpha type-7/Proteasome subunit beta type-6/26S proteasome non-ATPase regulatory subunit 2/Mitotic spindle assembly checkpoint protein MAD2A/26S proteasome non-ATPase regulatory subunit 6/Proteasome subunit beta type-7
Down upon inhibition, similar response to both inhibitors	R-HSA-8939902	Regulation of RUNX2 expression and activity	6/138	73/10513	0.000379596	0.00289149	0.00172656	5688/5694/6772/5708/9861/5695	6	PSMA7/PSMB6/STAT1/PSMD2/PSMD6/PSMB7	O14818/P28072/P42224/Q13200/Q15008/Q99436	O14818;Q8TAA3/P28072/P42224/Q13200/Q15008/Q99436	Proteasome subunit alpha type-7/Proteasome subunit beta type-6/Signal transducer and activator of transcription 1-alpha/beta/26S proteasome non-ATPase regulatory subunit 2/26S proteasome non-ATPase regulatory subunit 6/Proteasome subunit beta type-7
Down upon inhibition, similar response to both inhibitors	R-HSA-5683057	MAPK family signaling cascades	12/138	288/10513	0.000399453	0.00298727	0.00178375	5688/7514/7414/5694/5037/5518/5605/8826/6711/5708/9861/5695	12	PSMA7/XPO1/VCL/PSMB6/PEBP1/PPP2R1A/MAP2K2/IQGAP1/SPTBN1/PSMD2/PSMD6/PSMB7	O14818/O14980/P18206/P28072/P30086/P30153/P36507/P46940/Q01082/Q13200/Q15008/Q99436	O14818;Q8TAA3/O14980/P18206/P28072/P30086/P30153/P36507/P46940/Q01082;P11277/Q13200/Q15008/Q99436	Proteasome subunit alpha type-7/Exportin-1/Vinculin/Proteasome subunit beta type-6/Phosphatidylethanolamine-binding protein 1;Hippocampal cholinergic neurostimulating peptide/Serine/threonine-protein phosphatase 2A 65 kDa regulatory subunit A alpha isoform/Dual specificity mitogen-activated protein kinase kinase 2/Ras GTPase-activating-like protein IQGAP1/Spectrin beta chain, non-erythrocytic 1/2…
Down upon inhibition, similar response to both inhibitors	R-HSA-5663202	Diseases of signal transduction	14/138	375/10513	0.000401853	0.00298727	0.00178375	5688/7414/5430/5694/5037/5518/5431/5605/6772/8826/7415/5708/9861/5695	14	PSMA7/VCL/POLR2A/PSMB6/PEBP1/PPP2R1A/POLR2B/MAP2K2/STAT1/IQGAP1/VCP/PSMD2/PSMD6/PSMB7	O14818/P18206/P24928/P28072/P30086/P30153/P30876/P36507/P42224/P46940/P55072/Q13200/Q15008/Q99436	O14818;Q8TAA3/P18206/P24928/P28072/P30086/P30153/P30876/P36507/P42224/P46940/P55072/Q13200/Q15008/Q99436	Proteasome subunit alpha type-7/Vinculin/DNA-directed RNA polymerase II subunit RPB1/Proteasome subunit beta type-6/Phosphatidylethanolamine-binding protein 1;Hippocampal cholinergic neurostimulating peptide/Serine/threonine-protein phosphatase 2A 65 kDa regulatory subunit A alpha isoform/DNA-directed RNA polymerase II subunit RPB2/Dual specificity mitogen-activated protein kinase kinase 2/Signal…
Down upon inhibition, similar response to both inhibitors	R-HSA-159236	Transport of Mature mRNA derived from an Intron-Containing Transcript	6/138	74/10513	0.00040869	0.00300193	0.0017925	10212/9775/57122/9295/23511/57187	6	DDX39A/EIF4A3/NUP107/SRSF11/NUP188/THOC2	O00148/P38919/P57740/Q05519/Q5SRE5/Q8NI27	O00148/P38919/P57740/Q05519/Q5SRE5/Q8NI27	ATP-dependent RNA helicase DDX39A/Eukaryotic initiation factor 4A-III;Eukaryotic initiation factor 4A-III, N-terminally processed/Nuclear pore complex protein Nup107/Serine/arginine-rich splicing factor 11/Nucleoporin NUP188 homolog/THO complex subunit 2
Down upon inhibition, similar response to both inhibitors	R-HSA-382556	ABC-family proteins mediated transport	7/138	104/10513	0.000424795	0.00307641	0.00183697	5688/5694/5824/7415/5708/9861/5695	7	PSMA7/PSMB6/PEX19/VCP/PSMD2/PSMD6/PSMB7	O14818/P28072/P40855/P55072/Q13200/Q15008/Q99436	O14818;Q8TAA3/P28072/P40855/P55072/Q13200/Q15008/Q99436	Proteasome subunit alpha type-7/Proteasome subunit beta type-6/Peroxisomal biogenesis factor 19/Transitional endoplasmic reticulum ATPase/26S proteasome non-ATPase regulatory subunit 2/26S proteasome non-ATPase regulatory subunit 6/Proteasome subunit beta type-7
Down upon inhibition, similar response to both inhibitors	R-HSA-5684996	MAPK1/MAPK3 signaling	11/138	249/10513	0.000428802	0.00307641	0.00183697	5688/7414/5694/5037/5518/5605/8826/6711/5708/9861/5695	11	PSMA7/VCL/PSMB6/PEBP1/PPP2R1A/MAP2K2/IQGAP1/SPTBN1/PSMD2/PSMD6/PSMB7	O14818/P18206/P28072/P30086/P30153/P36507/P46940/Q01082/Q13200/Q15008/Q99436	O14818;Q8TAA3/P18206/P28072/P30086/P30153/P36507/P46940/Q01082;P11277/Q13200/Q15008/Q99436	Proteasome subunit alpha type-7/Vinculin/Proteasome subunit beta type-6/Phosphatidylethanolamine-binding protein 1;Hippocampal cholinergic neurostimulating peptide/Serine/threonine-protein phosphatase 2A 65 kDa regulatory subunit A alpha isoform/Dual specificity mitogen-activated protein kinase kinase 2/Ras GTPase-activating-like protein IQGAP1/Spectrin beta chain, non-erythrocytic 1/26S proteaso…
Down upon inhibition, similar response to both inhibitors	R-HSA-176409	APC/C:Cdc20 mediated degradation of mitotic proteins	6/138	75/10513	0.000439498	0.0031169	0.00186115	5688/5694/5708/4085/9861/5695	6	PSMA7/PSMB6/PSMD2/MAD2L1/PSMD6/PSMB7	O14818/P28072/Q13200/Q13257/Q15008/Q99436	O14818;Q8TAA3/P28072/Q13200/Q13257/Q15008/Q99436	Proteasome subunit alpha type-7/Proteasome subunit beta type-6/26S proteasome non-ATPase regulatory subunit 2/Mitotic spindle assembly checkpoint protein MAD2A/26S proteasome non-ATPase regulatory subunit 6/Proteasome subunit beta type-7
Down upon inhibition, similar response to both inhibitors	R-HSA-176974	Unwinding of DNA	3/138	12/10513	0.000446432	0.0031301	0.00186903	4173/4174/4175	3	MCM4/MCM5/MCM6	P33991/P33992/Q14566	P33991/P33992/Q14566	DNA replication licensing factor MCM4/DNA replication licensing factor MCM5/DNA replication licensing factor MCM6
Down upon inhibition, similar response to both inhibitors	R-HSA-400685	Sema4D in semaphorin signaling	4/138	28/10513	0.000455629	0.00315868	0.0018861	9475/4627/4628/79784	4	ROCK2/MYH9/MYH10/MYH14	O75116/P35579/P35580/Q7Z406	O75116/P35579;A7E2Y1;REV__Q08AF3;REV__P00519;REV__Q9UKV3;P12883;P13535;Q9UKX3;Q9Y623;P13533;P12882;P11055;Q9UKX2/P35580/Q7Z406	Rho-associated protein kinase 2/Myosin-9/Myosin-10/Myosin-14
Down upon inhibition, similar response to both inhibitors	R-HSA-1236978	Cross-presentation of soluble exogenous antigens (endosomes)	5/138	50/10513	0.000477843	0.00323988	0.00193459	5688/5694/5708/9861/5695	5	PSMA7/PSMB6/PSMD2/PSMD6/PSMB7	O14818/P28072/Q13200/Q15008/Q99436	O14818;Q8TAA3/P28072/Q13200/Q15008/Q99436	Proteasome subunit alpha type-7/Proteasome subunit beta type-6/26S proteasome non-ATPase regulatory subunit 2/26S proteasome non-ATPase regulatory subunit 6/Proteasome subunit beta type-7
Down upon inhibition, similar response to both inhibitors	R-HSA-211733	Regulation of activated PAK-2p34 by proteasome mediated degradation	5/138	50/10513	0.000477843	0.00323988	0.00193459	5688/5694/5708/9861/5695	5	PSMA7/PSMB6/PSMD2/PSMD6/PSMB7	O14818/P28072/Q13200/Q15008/Q99436	O14818;Q8TAA3/P28072/Q13200/Q15008/Q99436	Proteasome subunit alpha type-7/Proteasome subunit beta type-6/26S proteasome non-ATPase regulatory subunit 2/26S proteasome non-ATPase regulatory subunit 6/Proteasome subunit beta type-7
Down upon inhibition, similar response to both inhibitors	R-HSA-2980766	Nuclear Envelope Breakdown	5/138	51/10513	0.000524255	0.00334591	0.0019979	4001/7112/5347/57122/23511	5	LMNB1/TMPO/TMPO/PLK1/NUP107/NUP188	P20700/P42166/P42167/P53350/P57740/Q5SRE5	P20700/P42166/P42167/P53350/P57740/Q5SRE5	Lamin-B1/Lamina-associated polypeptide 2, isoform alpha;Thymopoietin;Thymopentin/Lamina-associated polypeptide 2, isoforms beta/gamma;Thymopoietin;Thymopentin/Serine/threonine-protein kinase PLK1/Nuclear pore complex protein Nup107/Nucleoporin NUP188 homolog
Down upon inhibition, similar response to both inhibitors	R-HSA-350562	Regulation of ornithine decarboxylase (ODC)	5/138	51/10513	0.000524255	0.00334591	0.0019979	5688/5694/5708/9861/5695	5	PSMA7/PSMB6/PSMD2/PSMD6/PSMB7	O14818/P28072/Q13200/Q15008/Q99436	O14818;Q8TAA3/P28072/Q13200/Q15008/Q99436	Proteasome subunit alpha type-7/Proteasome subunit beta type-6/26S proteasome non-ATPase regulatory subunit 2/26S proteasome non-ATPase regulatory subunit 6/Proteasome subunit beta type-7
Down upon inhibition, similar response to both inhibitors	R-HSA-69017	CDK-mediated phosphorylation and removal of Cdc6	5/138	51/10513	0.000524255	0.00334591	0.0019979	5688/5694/5708/9861/5695	5	PSMA7/PSMB6/PSMD2/PSMD6/PSMB7	O14818/P28072/Q13200/Q15008/Q99436	O14818;Q8TAA3/P28072/Q13200/Q15008/Q99436	Proteasome subunit alpha type-7/Proteasome subunit beta type-6/26S proteasome non-ATPase regulatory subunit 2/26S proteasome non-ATPase regulatory subunit 6/Proteasome subunit beta type-7
Down upon inhibition, similar response to both inhibitors	R-HSA-69229	Ubiquitin-dependent degradation of Cyclin D1	5/138	51/10513	0.000524255	0.00334591	0.0019979	5688/5694/5708/9861/5695	5	PSMA7/PSMB6/PSMD2/PSMD6/PSMB7	O14818/P28072/Q13200/Q15008/Q99436	O14818;Q8TAA3/P28072/Q13200/Q15008/Q99436	Proteasome subunit alpha type-7/Proteasome subunit beta type-6/26S proteasome non-ATPase regulatory subunit 2/26S proteasome non-ATPase regulatory subunit 6/Proteasome subunit beta type-7
Down upon inhibition, similar response to both inhibitors	R-HSA-75815	Ubiquitin-dependent degradation of Cyclin D	5/138	51/10513	0.000524255	0.00334591	0.0019979	5688/5694/5708/9861/5695	5	PSMA7/PSMB6/PSMD2/PSMD6/PSMB7	O14818/P28072/Q13200/Q15008/Q99436	O14818;Q8TAA3/P28072/Q13200/Q15008/Q99436	Proteasome subunit alpha type-7/Proteasome subunit beta type-6/26S proteasome non-ATPase regulatory subunit 2/26S proteasome non-ATPase regulatory subunit 6/Proteasome subunit beta type-7
Down upon inhibition, similar response to both inhibitors	R-HSA-68875	Mitotic Prophase	8/138	141/10513	0.000526019	0.00334591	0.0019979	10592/4001/5518/7112/5347/57122/23511/10051	8	SMC2/LMNB1/PPP2R1A/TMPO/TMPO/PLK1/NUP107/NUP188/SMC4	O95347/P20700/P30153/P42166/P42167/P53350/P57740/Q5SRE5/Q9NTJ3	O95347/P20700/P30153/P42166/P42167/P53350/P57740/Q5SRE5/Q9NTJ3	Structural maintenance of chromosomes protein 2/Lamin-B1/Serine/threonine-protein phosphatase 2A 65 kDa regulatory subunit A alpha isoform/Lamina-associated polypeptide 2, isoform alpha;Thymopoietin;Thymopentin/Lamina-associated polypeptide 2, isoforms beta/gamma;Thymopoietin;Thymopentin/Serine/threonine-protein kinase PLK1/Nuclear pore complex protein Nup107/Nucleoporin NUP188 homolog/Structural…
Down upon inhibition, similar response to both inhibitors	R-HSA-8852276	The role of GTSE1 in G2/M progression after G2 checkpoint	6/138	78/10513	0.000542904	0.00341808	0.00204099	5688/5694/5347/5708/9861/5695	6	PSMA7/PSMB6/PLK1/PSMD2/PSMD6/PSMB7	O14818/P28072/P53350/Q13200/Q15008/Q99436	O14818;Q8TAA3/P28072/P53350/Q13200/Q15008/Q99436	Proteasome subunit alpha type-7/Proteasome subunit beta type-6/Serine/threonine-protein kinase PLK1/26S proteasome non-ATPase regulatory subunit 2/26S proteasome non-ATPase regulatory subunit 6/Proteasome subunit beta type-7
Down upon inhibition, similar response to both inhibitors	R-HSA-180534	Vpu mediated degradation of CD4	5/138	52/10513	0.000573977	0.00344322	0.002056	5688/5694/5708/9861/5695	5	PSMA7/PSMB6/PSMD2/PSMD6/PSMB7	O14818/P28072/Q13200/Q15008/Q99436	O14818;Q8TAA3/P28072/Q13200/Q15008/Q99436	Proteasome subunit alpha type-7/Proteasome subunit beta type-6/26S proteasome non-ATPase regulatory subunit 2/26S proteasome non-ATPase regulatory subunit 6/Proteasome subunit beta type-7
Down upon inhibition, similar response to both inhibitors	R-HSA-349425	Autodegradation of the E3 ubiquitin ligase COP1	5/138	52/10513	0.000573977	0.00344322	0.002056	5688/5694/5708/9861/5695	5	PSMA7/PSMB6/PSMD2/PSMD6/PSMB7	O14818/P28072/Q13200/Q15008/Q99436	O14818;Q8TAA3/P28072/Q13200/Q15008/Q99436	Proteasome subunit alpha type-7/Proteasome subunit beta type-6/26S proteasome non-ATPase regulatory subunit 2/26S proteasome non-ATPase regulatory subunit 6/Proteasome subunit beta type-7
Down upon inhibition, similar response to both inhibitors	R-HSA-72165	mRNA Splicing - Minor Pathway	5/138	52/10513	0.000573977	0.00344322	0.002056	23020/5430/5431/6633/23450	5	SNRNP200/POLR2A/POLR2B/SNRPD2/SF3B3	O75643/P24928/P30876/P62316/Q15393	O75643;Q86VH2;REV__Q9Y617/P24928/P30876/P62316/Q15393	U5 small nuclear ribonucleoprotein 200 kDa helicase/DNA-directed RNA polymerase II subunit RPB1/DNA-directed RNA polymerase II subunit RPB2/Small nuclear ribonucleoprotein Sm D2/Splicing factor 3B subunit 3
Down upon inhibition, similar response to both inhibitors	R-HSA-2995383	Initiation of Nuclear Envelope Reformation	3/138	13/10513	0.0005748	0.00344322	0.002056	4001/5518/7112	3	LMNB1/PPP2R1A/TMPO/TMPO	P20700/P30153/P42166/P42167	P20700/P30153/P42166/P42167	Lamin-B1/Serine/threonine-protein phosphatase 2A 65 kDa regulatory subunit A alpha isoform/Lamina-associated polypeptide 2, isoform alpha;Thymopoietin;Thymopentin/Lamina-associated polypeptide 2, isoforms beta/gamma;Thymopoietin;Thymopentin
Down upon inhibition, similar response to both inhibitors	R-HSA-2995410	Nuclear Envelope Reassembly	3/138	13/10513	0.0005748	0.00344322	0.002056	4001/5518/7112	3	LMNB1/PPP2R1A/TMPO/TMPO	P20700/P30153/P42166/P42167	P20700/P30153/P42166/P42167	Lamin-B1/Serine/threonine-protein phosphatase 2A 65 kDa regulatory subunit A alpha isoform/Lamina-associated polypeptide 2, isoform alpha;Thymopoietin;Thymopentin/Lamina-associated polypeptide 2, isoforms beta/gamma;Thymopoietin;Thymopentin
Down upon inhibition, similar response to both inhibitors	R-HSA-3928663	EPHA-mediated growth cone collapse	4/138	30/10513	0.000597573	0.00354521	0.00211691	9475/4627/4628/79784	4	ROCK2/MYH9/MYH10/MYH14	O75116/P35579/P35580/Q7Z406	O75116/P35579;A7E2Y1;REV__Q08AF3;REV__P00519;REV__Q9UKV3;P12883;P13535;Q9UKX3;Q9Y623;P13533;P12882;P11055;Q9UKX2/P35580/Q7Z406	Rho-associated protein kinase 2/Myosin-9/Myosin-10/Myosin-14
Down upon inhibition, similar response to both inhibitors	R-HSA-169911	Regulation of Apoptosis	5/138	53/10513	0.000627157	0.00358293	0.00213943	5688/5694/5708/9861/5695	5	PSMA7/PSMB6/PSMD2/PSMD6/PSMB7	O14818/P28072/Q13200/Q15008/Q99436	O14818;Q8TAA3/P28072/Q13200/Q15008/Q99436	Proteasome subunit alpha type-7/Proteasome subunit beta type-6/26S proteasome non-ATPase regulatory subunit 2/26S proteasome non-ATPase regulatory subunit 6/Proteasome subunit beta type-7
Down upon inhibition, similar response to both inhibitors	R-HSA-69601	Ubiquitin Mediated Degradation of Phosphorylated Cdc25A	5/138	53/10513	0.000627157	0.00358293	0.00213943	5688/5694/5708/9861/5695	5	PSMA7/PSMB6/PSMD2/PSMD6/PSMB7	O14818/P28072/Q13200/Q15008/Q99436	O14818;Q8TAA3/P28072/Q13200/Q15008/Q99436	Proteasome subunit alpha type-7/Proteasome subunit beta type-6/26S proteasome non-ATPase regulatory subunit 2/26S proteasome non-ATPase regulatory subunit 6/Proteasome subunit beta type-7
Down upon inhibition, similar response to both inhibitors	R-HSA-69610	p53-Independent DNA Damage Response	5/138	53/10513	0.000627157	0.00358293	0.00213943	5688/5694/5708/9861/5695	5	PSMA7/PSMB6/PSMD2/PSMD6/PSMB7	O14818/P28072/Q13200/Q15008/Q99436	O14818;Q8TAA3/P28072/Q13200/Q15008/Q99436	Proteasome subunit alpha type-7/Proteasome subunit beta type-6/26S proteasome non-ATPase regulatory subunit 2/26S proteasome non-ATPase regulatory subunit 6/Proteasome subunit beta type-7
Down upon inhibition, similar response to both inhibitors	R-HSA-69613	p53-Independent G1/S DNA damage checkpoint	5/138	53/10513	0.000627157	0.00358293	0.00213943	5688/5694/5708/9861/5695	5	PSMA7/PSMB6/PSMD2/PSMD6/PSMB7	O14818/P28072/Q13200/Q15008/Q99436	O14818;Q8TAA3/P28072/Q13200/Q15008/Q99436	Proteasome subunit alpha type-7/Proteasome subunit beta type-6/26S proteasome non-ATPase regulatory subunit 2/26S proteasome non-ATPase regulatory subunit 6/Proteasome subunit beta type-7
Down upon inhibition, similar response to both inhibitors	R-HSA-8854691	Interleukin-20 family signaling	11/138	261/10513	0.000636365	0.00360217	0.00215092	5688/7414/5694/5037/5518/5605/8826/6711/5708/9861/5695	11	PSMA7/VCL/PSMB6/PEBP1/PPP2R1A/MAP2K2/IQGAP1/SPTBN1/PSMD2/PSMD6/PSMB7	O14818/P18206/P28072/P30086/P30153/P36507/P46940/Q01082/Q13200/Q15008/Q99436	O14818;Q8TAA3/P18206/P28072/P30086/P30153/P36507/P46940/Q01082;P11277/Q13200/Q15008/Q99436	Proteasome subunit alpha type-7/Vinculin/Proteasome subunit beta type-6/Phosphatidylethanolamine-binding protein 1;Hippocampal cholinergic neurostimulating peptide/Serine/threonine-protein phosphatase 2A 65 kDa regulatory subunit A alpha isoform/Dual specificity mitogen-activated protein kinase kinase 2/Ras GTPase-activating-like protein IQGAP1/Spectrin beta chain, non-erythrocytic 1/26S proteaso…
Down upon inhibition, similar response to both inhibitors	R-HSA-5619084	ABC transporter disorders	6/138	81/10513	0.000664314	0.00370172	0.00221036	5688/5694/7415/5708/9861/5695	6	PSMA7/PSMB6/VCP/PSMD2/PSMD6/PSMB7	O14818/P28072/P55072/Q13200/Q15008/Q99436	O14818;Q8TAA3/P28072/P55072/Q13200/Q15008/Q99436	Proteasome subunit alpha type-7/Proteasome subunit beta type-6/Transitional endoplasmic reticulum ATPase/26S proteasome non-ATPase regulatory subunit 2/26S proteasome non-ATPase regulatory subunit 6/Proteasome subunit beta type-7
Down upon inhibition, similar response to both inhibitors	R-HSA-399719	Trafficking of AMPA receptors	4/138	31/10513	0.000679169	0.00370172	0.00221036	160/4905/163/4646	4	AP2A1/NSF/AP2B1/MYO6	O95782/P46459/P63010/Q9UM54	O95782/P46459/P63010/Q9UM54;Q5TIE3	AP-2 complex subunit alpha-1/Vesicle-fusing ATPase/AP-2 complex subunit beta/Unconventional myosin-VI
Down upon inhibition, similar response to both inhibitors	R-HSA-399721	Glutamate binding, activation of AMPA receptors and synaptic plasticity	4/138	31/10513	0.000679169	0.00370172	0.00221036	160/4905/163/4646	4	AP2A1/NSF/AP2B1/MYO6	O95782/P46459/P63010/Q9UM54	O95782/P46459/P63010/Q9UM54;Q5TIE3	AP-2 complex subunit alpha-1/Vesicle-fusing ATPase/AP-2 complex subunit beta/Unconventional myosin-VI
Down upon inhibition, similar response to both inhibitors	R-HSA-180585	Vif-mediated degradation of APOBEC3G	5/138	54/10513	0.000683948	0.00370172	0.00221036	5688/5694/5708/9861/5695	5	PSMA7/PSMB6/PSMD2/PSMD6/PSMB7	O14818/P28072/Q13200/Q15008/Q99436	O14818;Q8TAA3/P28072/Q13200/Q15008/Q99436	Proteasome subunit alpha type-7/Proteasome subunit beta type-6/26S proteasome non-ATPase regulatory subunit 2/26S proteasome non-ATPase regulatory subunit 6/Proteasome subunit beta type-7
Down upon inhibition, similar response to both inhibitors	R-HSA-8854050	FBXL7 down-regulates AURKA during mitotic entry and in early mitosis	5/138	54/10513	0.000683948	0.00370172	0.00221036	5688/5694/5708/9861/5695	5	PSMA7/PSMB6/PSMD2/PSMD6/PSMB7	O14818/P28072/Q13200/Q15008/Q99436	O14818;Q8TAA3/P28072/Q13200/Q15008/Q99436	Proteasome subunit alpha type-7/Proteasome subunit beta type-6/26S proteasome non-ATPase regulatory subunit 2/26S proteasome non-ATPase regulatory subunit 6/Proteasome subunit beta type-7
Down upon inhibition, similar response to both inhibitors	R-HSA-195253	Degradation of beta-catenin by the destruction complex	6/138	82/10513	0.000709137	0.00380467	0.00227183	5688/5694/5518/5708/9861/5695	6	PSMA7/PSMB6/PPP2R1A/PSMD2/PSMD6/PSMB7	O14818/P28072/P30153/Q13200/Q15008/Q99436	O14818;Q8TAA3/P28072/P30153/Q13200/Q15008/Q99436	Proteasome subunit alpha type-7/Proteasome subunit beta type-6/Serine/threonine-protein phosphatase 2A 65 kDa regulatory subunit A alpha isoform/26S proteasome non-ATPase regulatory subunit 2/26S proteasome non-ATPase regulatory subunit 6/Proteasome subunit beta type-7
Down upon inhibition, similar response to both inhibitors	R-HSA-174113	SCF-beta-TrCP mediated degradation of Emi1	5/138	55/10513	0.000744501	0.00388847	0.00232187	5688/5694/5708/9861/5695	5	PSMA7/PSMB6/PSMD2/PSMD6/PSMB7	O14818/P28072/Q13200/Q15008/Q99436	O14818;Q8TAA3/P28072/Q13200/Q15008/Q99436	Proteasome subunit alpha type-7/Proteasome subunit beta type-6/26S proteasome non-ATPase regulatory subunit 2/26S proteasome non-ATPase regulatory subunit 6/Proteasome subunit beta type-7
Down upon inhibition, similar response to both inhibitors	R-HSA-4641257	Degradation of AXIN	5/138	55/10513	0.000744501	0.00388847	0.00232187	5688/5694/5708/9861/5695	5	PSMA7/PSMB6/PSMD2/PSMD6/PSMB7	O14818/P28072/Q13200/Q15008/Q99436	O14818;Q8TAA3/P28072/Q13200/Q15008/Q99436	Proteasome subunit alpha type-7/Proteasome subunit beta type-6/26S proteasome non-ATPase regulatory subunit 2/26S proteasome non-ATPase regulatory subunit 6/Proteasome subunit beta type-7
Down upon inhibition, similar response to both inhibitors	R-HSA-8941858	Regulation of RUNX3 expression and activity	5/138	55/10513	0.000744501	0.00388847	0.00232187	5688/5694/5708/9861/5695	5	PSMA7/PSMB6/PSMD2/PSMD6/PSMB7	O14818/P28072/Q13200/Q15008/Q99436	O14818;Q8TAA3/P28072/Q13200/Q15008/Q99436	Proteasome subunit alpha type-7/Proteasome subunit beta type-6/26S proteasome non-ATPase regulatory subunit 2/26S proteasome non-ATPase regulatory subunit 6/Proteasome subunit beta type-7
Down upon inhibition, similar response to both inhibitors	R-HSA-1236974	ER-Phagosome pathway	6/138	83/10513	0.000756266	0.00388847	0.00232187	5688/5694/29927/5708/9861/5695	6	PSMA7/PSMB6/SEC61A1/PSMD2/PSMD6/PSMB7	O14818/P28072/P61619/Q13200/Q15008/Q99436	O14818;Q8TAA3/P28072/P61619;Q9H9S3/Q13200/Q15008/Q99436	Proteasome subunit alpha type-7/Proteasome subunit beta type-6/Protein transport protein Sec61 subunit alpha isoform 1/26S proteasome non-ATPase regulatory subunit 2/26S proteasome non-ATPase regulatory subunit 6/Proteasome subunit beta type-7
Down upon inhibition, similar response to both inhibitors	R-HSA-72202	Transport of Mature Transcript to Cytoplasm	6/138	83/10513	0.000756266	0.00388847	0.00232187	10212/9775/57122/9295/23511/57187	6	DDX39A/EIF4A3/NUP107/SRSF11/NUP188/THOC2	O00148/P38919/P57740/Q05519/Q5SRE5/Q8NI27	O00148/P38919/P57740/Q05519/Q5SRE5/Q8NI27	ATP-dependent RNA helicase DDX39A/Eukaryotic initiation factor 4A-III;Eukaryotic initiation factor 4A-III, N-terminally processed/Nuclear pore complex protein Nup107/Serine/arginine-rich splicing factor 11/Nucleoporin NUP188 homolog/THO complex subunit 2
Down upon inhibition, similar response to both inhibitors	R-HSA-69190	DNA strand elongation	4/138	32/10513	0.000768354	0.00391797	0.00233949	5111/4173/4174/4175	4	PCNA/MCM4/MCM5/MCM6	P12004/P33991/P33992/Q14566	P12004;Q8N7P1/P33991/P33992/Q14566	Proliferating cell nuclear antigen/DNA replication licensing factor MCM4/DNA replication licensing factor MCM5/DNA replication licensing factor MCM6
Down upon inhibition, similar response to both inhibitors	R-HSA-165054	Rev-mediated nuclear export of HIV RNA	4/138	33/10513	0.000865506	0.00436638	0.00260724	7514/5905/57122/23511	4	XPO1/RANGAP1/NUP107/NUP188	O14980/P46060/P57740/Q5SRE5	O14980/P46060/P57740/Q5SRE5	Exportin-1/Ran GTPase-activating protein 1/Nuclear pore complex protein Nup107/Nucleoporin NUP188 homolog
Down upon inhibition, similar response to both inhibitors	R-HSA-4641258	Degradation of DVL	5/138	57/10513	0.000877522	0.00436638	0.00260724	5688/5694/5708/9861/5695	5	PSMA7/PSMB6/PSMD2/PSMD6/PSMB7	O14818/P28072/Q13200/Q15008/Q99436	O14818;Q8TAA3/P28072/Q13200/Q15008/Q99436	Proteasome subunit alpha type-7/Proteasome subunit beta type-6/26S proteasome non-ATPase regulatory subunit 2/26S proteasome non-ATPase regulatory subunit 6/Proteasome subunit beta type-7
Down upon inhibition, similar response to both inhibitors	R-HSA-69541	Stabilization of p53	5/138	57/10513	0.000877522	0.00436638	0.00260724	5688/5694/5708/9861/5695	5	PSMA7/PSMB6/PSMD2/PSMD6/PSMB7	O14818/P28072/Q13200/Q15008/Q99436	O14818;Q8TAA3/P28072/Q13200/Q15008/Q99436	Proteasome subunit alpha type-7/Proteasome subunit beta type-6/26S proteasome non-ATPase regulatory subunit 2/26S proteasome non-ATPase regulatory subunit 6/Proteasome subunit beta type-7
Down upon inhibition, similar response to both inhibitors	R-HSA-5676590	NIK-->noncanonical NF-kB signaling	5/138	59/10513	0.00102749	0.00503143	0.00300435	5688/5694/5708/9861/5695	5	PSMA7/PSMB6/PSMD2/PSMD6/PSMB7	O14818/P28072/Q13200/Q15008/Q99436	O14818;Q8TAA3/P28072/Q13200/Q15008/Q99436	Proteasome subunit alpha type-7/Proteasome subunit beta type-6/26S proteasome non-ATPase regulatory subunit 2/26S proteasome non-ATPase regulatory subunit 6/Proteasome subunit beta type-7
Down upon inhibition, similar response to both inhibitors	R-HSA-68827	CDT1 association with the CDC6:ORC:origin complex	5/138	59/10513	0.00102749	0.00503143	0.00300435	5688/5694/5708/9861/5695	5	PSMA7/PSMB6/PSMD2/PSMD6/PSMB7	O14818/P28072/Q13200/Q15008/Q99436	O14818;Q8TAA3/P28072/Q13200/Q15008/Q99436	Proteasome subunit alpha type-7/Proteasome subunit beta type-6/26S proteasome non-ATPase regulatory subunit 2/26S proteasome non-ATPase regulatory subunit 6/Proteasome subunit beta type-7
Down upon inhibition, similar response to both inhibitors	R-HSA-177243	Interactions of Rev with host cellular proteins	4/138	35/10513	0.00108524	0.00503231	0.00300488	7514/5905/57122/23511	4	XPO1/RANGAP1/NUP107/NUP188	O14980/P46060/P57740/Q5SRE5	O14980/P46060/P57740/Q5SRE5	Exportin-1/Ran GTPase-activating protein 1/Nuclear pore complex protein Nup107/Nucleoporin NUP188 homolog
Down upon inhibition, similar response to both inhibitors	R-HSA-5687128	MAPK6/MAPK4 signaling	6/138	89/10513	0.00109204	0.00503231	0.00300488	5688/7514/5694/5708/9861/5695	6	PSMA7/XPO1/PSMB6/PSMD2/PSMD6/PSMB7	O14818/O14980/P28072/Q13200/Q15008/Q99436	O14818;Q8TAA3/O14980/P28072/Q13200/Q15008/Q99436	Proteasome subunit alpha type-7/Exportin-1/Proteasome subunit beta type-6/26S proteasome non-ATPase regulatory subunit 2/26S proteasome non-ATPase regulatory subunit 6/Proteasome subunit beta type-7
Down upon inhibition, similar response to both inhibitors	R-HSA-913531	Interferon Signaling	9/138	196/10513	0.00109564	0.00503231	0.00300488	5610/2633/9775/6772/57122/1982/1981/1974/23511	9	EIF2AK2/GBP1/EIF4A3/STAT1/NUP107/EIF4G2/EIF4G1/EIF4A2/NUP188	P19525/P32455/P38919/P42224/P57740/P78344/Q04637/Q14240/Q5SRE5	P19525/P32455;Q9H0R5/P38919/P42224/P57740/P78344/Q04637;REV__Q8NEG2/Q14240/Q5SRE5	Interferon-induced, double-stranded RNA-activated protein kinase/Interferon-induced guanylate-binding protein 1/Eukaryotic initiation factor 4A-III;Eukaryotic initiation factor 4A-III, N-terminally processed/Signal transducer and activator of transcription 1-alpha/beta/Nuclear pore complex protein Nup107/Eukaryotic translation initiation factor 4 gamma 2/Eukaryotic translation initiation factor 4…
Down upon inhibition, similar response to both inhibitors	R-HSA-187577	SCF(Skp2)-mediated degradation of p27/p21	5/138	60/10513	0.00110923	0.00503231	0.00300488	5688/5694/5708/9861/5695	5	PSMA7/PSMB6/PSMD2/PSMD6/PSMB7	O14818/P28072/Q13200/Q15008/Q99436	O14818;Q8TAA3/P28072/Q13200/Q15008/Q99436	Proteasome subunit alpha type-7/Proteasome subunit beta type-6/26S proteasome non-ATPase regulatory subunit 2/26S proteasome non-ATPase regulatory subunit 6/Proteasome subunit beta type-7
Down upon inhibition, similar response to both inhibitors	R-HSA-5607761	Dectin-1 mediated noncanonical NF-kB signaling	5/138	60/10513	0.00110923	0.00503231	0.00300488	5688/5694/5708/9861/5695	5	PSMA7/PSMB6/PSMD2/PSMD6/PSMB7	O14818/P28072/Q13200/Q15008/Q99436	O14818;Q8TAA3/P28072/Q13200/Q15008/Q99436	Proteasome subunit alpha type-7/Proteasome subunit beta type-6/26S proteasome non-ATPase regulatory subunit 2/26S proteasome non-ATPase regulatory subunit 6/Proteasome subunit beta type-7
Down upon inhibition, similar response to both inhibitors	R-HSA-5610780	Degradation of GLI1 by the proteasome	5/138	60/10513	0.00110923	0.00503231	0.00300488	5688/5694/5708/9861/5695	5	PSMA7/PSMB6/PSMD2/PSMD6/PSMB7	O14818/P28072/Q13200/Q15008/Q99436	O14818;Q8TAA3/P28072/Q13200/Q15008/Q99436	Proteasome subunit alpha type-7/Proteasome subunit beta type-6/26S proteasome non-ATPase regulatory subunit 2/26S proteasome non-ATPase regulatory subunit 6/Proteasome subunit beta type-7
Down upon inhibition, similar response to both inhibitors	R-HSA-5610783	Degradation of GLI2 by the proteasome	5/138	60/10513	0.00110923	0.00503231	0.00300488	5688/5694/5708/9861/5695	5	PSMA7/PSMB6/PSMD2/PSMD6/PSMB7	O14818/P28072/Q13200/Q15008/Q99436	O14818;Q8TAA3/P28072/Q13200/Q15008/Q99436	Proteasome subunit alpha type-7/Proteasome subunit beta type-6/26S proteasome non-ATPase regulatory subunit 2/26S proteasome non-ATPase regulatory subunit 6/Proteasome subunit beta type-7
Down upon inhibition, similar response to both inhibitors	R-HSA-5610785	GLI3 is processed to GLI3R by the proteasome	5/138	60/10513	0.00110923	0.00503231	0.00300488	5688/5694/5708/9861/5695	5	PSMA7/PSMB6/PSMD2/PSMD6/PSMB7	O14818/P28072/Q13200/Q15008/Q99436	O14818;Q8TAA3/P28072/Q13200/Q15008/Q99436	Proteasome subunit alpha type-7/Proteasome subunit beta type-6/26S proteasome non-ATPase regulatory subunit 2/26S proteasome non-ATPase regulatory subunit 6/Proteasome subunit beta type-7
Down upon inhibition, similar response to both inhibitors	R-HSA-72649	Translation initiation complex formation	5/138	60/10513	0.00110923	0.00503231	0.00300488	6189/6191/1981/1974/27335	5	RPS3A/RPS4X/EIF4G1/EIF4A2/EIF3K	P61247/P62701/Q04637/Q14240/Q9UBQ5	P61247/P62701;Q8TD47;P22090/Q04637;REV__Q8NEG2/Q14240/Q9UBQ5	40S ribosomal protein S3a/40S ribosomal protein S4, X isoform/Eukaryotic translation initiation factor 4 gamma 1/Eukaryotic initiation factor 4A-II;Eukaryotic initiation factor 4A-II, N-terminally processed/Eukaryotic translation initiation factor 3 subunit K
Down upon inhibition, similar response to both inhibitors	R-HSA-72702	Ribosomal scanning and start codon recognition	5/138	60/10513	0.00110923	0.00503231	0.00300488	6189/6191/1981/1974/27335	5	RPS3A/RPS4X/EIF4G1/EIF4A2/EIF3K	P61247/P62701/Q04637/Q14240/Q9UBQ5	P61247/P62701;Q8TD47;P22090/Q04637;REV__Q8NEG2/Q14240/Q9UBQ5	40S ribosomal protein S3a/40S ribosomal protein S4, X isoform/Eukaryotic translation initiation factor 4 gamma 1/Eukaryotic initiation factor 4A-II;Eukaryotic initiation factor 4A-II, N-terminally processed/Eukaryotic translation initiation factor 3 subunit K
Down upon inhibition, similar response to both inhibitors	R-HSA-72662	Activation of the mRNA upon binding of the cap-binding complex and eIFs, and subsequent binding to 43S	5/138	61/10513	0.0011957	0.00538499	0.00321547	6189/6191/1981/1974/27335	5	RPS3A/RPS4X/EIF4G1/EIF4A2/EIF3K	P61247/P62701/Q04637/Q14240/Q9UBQ5	P61247/P62701;Q8TD47;P22090/Q04637;REV__Q8NEG2/Q14240/Q9UBQ5	40S ribosomal protein S3a/40S ribosomal protein S4, X isoform/Eukaryotic translation initiation factor 4 gamma 1/Eukaryotic initiation factor 4A-II;Eukaryotic initiation factor 4A-II, N-terminally processed/Eukaryotic translation initiation factor 3 subunit K
Down upon inhibition, similar response to both inhibitors	R-HSA-6802948	Signaling by high-kinase activity BRAF mutants	4/138	36/10513	0.00120858	0.00540358	0.00322657	7414/5037/5605/8826	4	VCL/PEBP1/MAP2K2/IQGAP1	P18206/P30086/P36507/P46940	P18206/P30086/P36507/P46940	Vinculin/Phosphatidylethanolamine-binding protein 1;Hippocampal cholinergic neurostimulating peptide/Dual specificity mitogen-activated protein kinase kinase 2/Ras GTPase-activating-like protein IQGAP1
Down upon inhibition, similar response to both inhibitors	R-HSA-416993	Trafficking of GluR2-containing AMPA receptors	3/138	17/10513	0.00131509	0.00583749	0.00348567	160/4905/163	3	AP2A1/NSF/AP2B1	O95782/P46459/P63010	O95782/P46459/P63010	AP-2 complex subunit alpha-1/Vesicle-fusing ATPase/AP-2 complex subunit beta
Down upon inhibition, similar response to both inhibitors	R-HSA-174084	Autodegradation of Cdh1 by Cdh1:APC/C	5/138	63/10513	0.00138346	0.00609713	0.0036407	5688/5694/5708/9861/5695	5	PSMA7/PSMB6/PSMD2/PSMD6/PSMB7	O14818/P28072/Q13200/Q15008/Q99436	O14818;Q8TAA3/P28072/Q13200/Q15008/Q99436	Proteasome subunit alpha type-7/Proteasome subunit beta type-6/26S proteasome non-ATPase regulatory subunit 2/26S proteasome non-ATPase regulatory subunit 6/Proteasome subunit beta type-7
Down upon inhibition, similar response to both inhibitors	R-HSA-4608870	Asymmetric localization of PCP proteins	5/138	64/10513	0.0014851	0.00649865	0.00388045	5688/5694/5708/9861/5695	5	PSMA7/PSMB6/PSMD2/PSMD6/PSMB7	O14818/P28072/Q13200/Q15008/Q99436	O14818;Q8TAA3/P28072/Q13200/Q15008/Q99436	Proteasome subunit alpha type-7/Proteasome subunit beta type-6/26S proteasome non-ATPase regulatory subunit 2/26S proteasome non-ATPase regulatory subunit 6/Proteasome subunit beta type-7
Down upon inhibition, similar response to both inhibitors	R-HSA-72312	rRNA processing	9/138	206/10513	0.00155011	0.00673535	0.00402179	6129/6125/6144/6189/6191/9349/6135/60528/51096	9	RPL7/RPL5/RPL21/RPS3A/RPS4X/RPL23/RPL11/ELAC2/UTP18	P18124/P46777/P46778/P61247/P62701/P62829/P62913/Q9BQ52/Q9Y5J1	P18124;Q9Y4A5/P46777/P46778/P61247/P62701;Q8TD47;P22090/P62829/P62913/Q9BQ52;REV__Q6ZSC3;Q8TC71/Q9Y5J1	60S ribosomal protein L7/60S ribosomal protein L5/60S ribosomal protein L21/40S ribosomal protein S3a/40S ribosomal protein S4, X isoform/60S ribosomal protein L23/60S ribosomal protein L11/Zinc phosphodiesterase ELAC protein 2/U3 small nucleolar RNA-associated protein 18 homolog
Down upon inhibition, similar response to both inhibitors	R-HSA-6782210	Gap-filling DNA repair synthesis and ligation in TC-NER	5/138	65/10513	0.00159214	0.00686958	0.00410194	5111/5430/5431/8450/1642	5	PCNA/POLR2A/POLR2B/CUL4B/DDB1	P12004/P24928/P30876/Q13620/Q16531	P12004;Q8N7P1/P24928/P30876/Q13620/Q16531	Proliferating cell nuclear antigen/DNA-directed RNA polymerase II subunit RPB1/DNA-directed RNA polymerase II subunit RPB2/Cullin-4B/DNA damage-binding protein 1
Down upon inhibition, similar response to both inhibitors	R-HSA-69481	G2/M Checkpoints	8/138	168/10513	0.00164373	0.00704295	0.00420546	5688/5694/4173/4174/5708/4175/9861/5695	8	PSMA7/PSMB6/MCM4/MCM5/PSMD2/MCM6/PSMD6/PSMB7	O14818/P28072/P33991/P33992/Q13200/Q14566/Q15008/Q99436	O14818;Q8TAA3/P28072/P33991/P33992/Q13200/Q14566/Q15008/Q99436	Proteasome subunit alpha type-7/Proteasome subunit beta type-6/DNA replication licensing factor MCM4/DNA replication licensing factor MCM5/26S proteasome non-ATPase regulatory subunit 2/DNA replication licensing factor MCM6/26S proteasome non-ATPase regulatory subunit 6/Proteasome subunit beta type-7
Down upon inhibition, similar response to both inhibitors	R-HSA-1234176	Oxygen-dependent proline hydroxylation of Hypoxia-inducible Factor Alpha	5/138	66/10513	0.00170474	0.00710693	0.00424367	5688/5694/5708/9861/5695	5	PSMA7/PSMB6/PSMD2/PSMD6/PSMB7	O14818/P28072/Q13200/Q15008/Q99436	O14818;Q8TAA3/P28072/Q13200/Q15008/Q99436	Proteasome subunit alpha type-7/Proteasome subunit beta type-6/26S proteasome non-ATPase regulatory subunit 2/26S proteasome non-ATPase regulatory subunit 6/Proteasome subunit beta type-7
Down upon inhibition, similar response to both inhibitors	R-HSA-6782135	Dual incision in TC-NER	5/138	66/10513	0.00170474	0.00710693	0.00424367	5111/5430/5431/8450/1642	5	PCNA/POLR2A/POLR2B/CUL4B/DDB1	P12004/P24928/P30876/Q13620/Q16531	P12004;Q8N7P1/P24928/P30876/Q13620/Q16531	Proliferating cell nuclear antigen/DNA-directed RNA polymerase II subunit RPB1/DNA-directed RNA polymerase II subunit RPB2/Cullin-4B/DNA damage-binding protein 1
Down upon inhibition, similar response to both inhibitors	R-HSA-69563	p53-Dependent G1 DNA Damage Response	5/138	66/10513	0.00170474	0.00710693	0.00424367	5688/5694/5708/9861/5695	5	PSMA7/PSMB6/PSMD2/PSMD6/PSMB7	O14818/P28072/Q13200/Q15008/Q99436	O14818;Q8TAA3/P28072/Q13200/Q15008/Q99436	Proteasome subunit alpha type-7/Proteasome subunit beta type-6/26S proteasome non-ATPase regulatory subunit 2/26S proteasome non-ATPase regulatory subunit 6/Proteasome subunit beta type-7
Down upon inhibition, similar response to both inhibitors	R-HSA-69580	p53-Dependent G1/S DNA damage checkpoint	5/138	66/10513	0.00170474	0.00710693	0.00424367	5688/5694/5708/9861/5695	5	PSMA7/PSMB6/PSMD2/PSMD6/PSMB7	O14818/P28072/Q13200/Q15008/Q99436	O14818;Q8TAA3/P28072/Q13200/Q15008/Q99436	Proteasome subunit alpha type-7/Proteasome subunit beta type-6/26S proteasome non-ATPase regulatory subunit 2/26S proteasome non-ATPase regulatory subunit 6/Proteasome subunit beta type-7
Down upon inhibition, similar response to both inhibitors	R-HSA-5674135	MAP2K and MAPK activation	4/138	40/10513	0.00180066	0.00735191	0.00438995	7414/5037/5605/8826	4	VCL/PEBP1/MAP2K2/IQGAP1	P18206/P30086/P36507/P46940	P18206/P30086/P36507/P46940	Vinculin/Phosphatidylethanolamine-binding protein 1;Hippocampal cholinergic neurostimulating peptide/Dual specificity mitogen-activated protein kinase kinase 2/Ras GTPase-activating-like protein IQGAP1
Down upon inhibition, similar response to both inhibitors	R-HSA-6802946	Signaling by moderate kinase activity BRAF mutants	4/138	40/10513	0.00180066	0.00735191	0.00438995	7414/5037/5605/8826	4	VCL/PEBP1/MAP2K2/IQGAP1	P18206/P30086/P36507/P46940	P18206/P30086/P36507/P46940	Vinculin/Phosphatidylethanolamine-binding protein 1;Hippocampal cholinergic neurostimulating peptide/Dual specificity mitogen-activated protein kinase kinase 2/Ras GTPase-activating-like protein IQGAP1
Down upon inhibition, similar response to both inhibitors	R-HSA-6802955	Paradoxical activation of RAF signaling by kinase inactive BRAF	4/138	40/10513	0.00180066	0.00735191	0.00438995	7414/5037/5605/8826	4	VCL/PEBP1/MAP2K2/IQGAP1	P18206/P30086/P36507/P46940	P18206/P30086/P36507/P46940	Vinculin/Phosphatidylethanolamine-binding protein 1;Hippocampal cholinergic neurostimulating peptide/Dual specificity mitogen-activated protein kinase kinase 2/Ras GTPase-activating-like protein IQGAP1
Down upon inhibition, similar response to both inhibitors	R-HSA-1169091	Activation of NF-kappaB in B cells	5/138	67/10513	0.00182308	0.00735191	0.00438995	5688/5694/5708/9861/5695	5	PSMA7/PSMB6/PSMD2/PSMD6/PSMB7	O14818/P28072/Q13200/Q15008/Q99436	O14818;Q8TAA3/P28072/Q13200/Q15008/Q99436	Proteasome subunit alpha type-7/Proteasome subunit beta type-6/26S proteasome non-ATPase regulatory subunit 2/26S proteasome non-ATPase regulatory subunit 6/Proteasome subunit beta type-7
Down upon inhibition, similar response to both inhibitors	R-HSA-174154	APC/C:Cdc20 mediated degradation of Securin	5/138	67/10513	0.00182308	0.00735191	0.00438995	5688/5694/5708/9861/5695	5	PSMA7/PSMB6/PSMD2/PSMD6/PSMB7	O14818/P28072/Q13200/Q15008/Q99436	O14818;Q8TAA3/P28072/Q13200/Q15008/Q99436	Proteasome subunit alpha type-7/Proteasome subunit beta type-6/26S proteasome non-ATPase regulatory subunit 2/26S proteasome non-ATPase regulatory subunit 6/Proteasome subunit beta type-7
Down upon inhibition, similar response to both inhibitors	R-HSA-8856688	Golgi-to-ER retrograde transport	7/138	134/10513	0.00189661	0.00759875	0.00453734	9276/4905/372/1315/1314/3831/51143	7	COPB2/NSF/ARCN1/COPB1/COPA/KLC1/DYNC1LI1	P35606/P46459/P48444/P53618/P53621/Q07866/Q9Y6G9	P35606/P46459/P48444/P53618/P53621/Q07866;Q6P597/Q9Y6G9	Coatomer subunit beta/Vesicle-fusing ATPase/Coatomer subunit delta/Coatomer subunit beta/Coatomer subunit alpha;Xenin;Proxenin/Kinesin light chain 1/Cytoplasmic dynein 1 light intermediate chain 1
Down upon inhibition, similar response to both inhibitors	R-HSA-373755	Semaphorin interactions	5/138	68/10513	0.00194734	0.00765291	0.00456968	9475/1072/4627/4628/79784	5	ROCK2/CFL1/MYH9/MYH10/MYH14	O75116/P23528/P35579/P35580/Q7Z406	O75116/P23528/P35579;A7E2Y1;REV__Q08AF3;REV__P00519;REV__Q9UKV3;P12883;P13535;Q9UKX3;Q9Y623;P13533;P12882;P11055;Q9UKX2/P35580/Q7Z406	Rho-associated protein kinase 2/Cofilin-1/Myosin-9/Myosin-10/Myosin-14
Down upon inhibition, similar response to both inhibitors	R-HSA-5658442	Regulation of RAS by GAPs	5/138	68/10513	0.00194734	0.00765291	0.00456968	5688/5694/5708/9861/5695	5	PSMA7/PSMB6/PSMD2/PSMD6/PSMB7	O14818/P28072/Q13200/Q15008/Q99436	O14818;Q8TAA3/P28072/Q13200/Q15008/Q99436	Proteasome subunit alpha type-7/Proteasome subunit beta type-6/26S proteasome non-ATPase regulatory subunit 2/26S proteasome non-ATPase regulatory subunit 6/Proteasome subunit beta type-7
Down upon inhibition, similar response to both inhibitors	R-HSA-69615	G1/S DNA Damage Checkpoints	5/138	68/10513	0.00194734	0.00765291	0.00456968	5688/5694/5708/9861/5695	5	PSMA7/PSMB6/PSMD2/PSMD6/PSMB7	O14818/P28072/Q13200/Q15008/Q99436	O14818;Q8TAA3/P28072/Q13200/Q15008/Q99436	Proteasome subunit alpha type-7/Proteasome subunit beta type-6/26S proteasome non-ATPase regulatory subunit 2/26S proteasome non-ATPase regulatory subunit 6/Proteasome subunit beta type-7
Down upon inhibition, similar response to both inhibitors	R-HSA-6811434	COPI-dependent Golgi-to-ER retrograde traffic	6/138	100/10513	0.00199218	0.00777959	0.00464532	9276/4905/372/1315/1314/3831	6	COPB2/NSF/ARCN1/COPB1/COPA/KLC1	P35606/P46459/P48444/P53618/P53621/Q07866	P35606/P46459/P48444/P53618/P53621/Q07866;Q6P597	Coatomer subunit beta/Vesicle-fusing ATPase/Coatomer subunit delta/Coatomer subunit beta/Coatomer subunit alpha;Xenin;Proxenin/Kinesin light chain 1
Down upon inhibition, similar response to both inhibitors	R-HSA-8948751	Regulation of PTEN stability and activity	5/138	69/10513	0.00207767	0.00806242	0.00481421	5688/5694/5708/9861/5695	5	PSMA7/PSMB6/PSMD2/PSMD6/PSMB7	O14818/P28072/Q13200/Q15008/Q99436	O14818;Q8TAA3/P28072/Q13200/Q15008/Q99436	Proteasome subunit alpha type-7/Proteasome subunit beta type-6/26S proteasome non-ATPase regulatory subunit 2/26S proteasome non-ATPase regulatory subunit 6/Proteasome subunit beta type-7
Down upon inhibition, similar response to both inhibitors	R-HSA-5625900	RHO GTPases activate CIT	3/138	20/10513	0.00214215	0.00823123	0.00491501	4627/4628/79784	3	MYH9/MYH10/MYH14	P35579/P35580/Q7Z406	P35579;A7E2Y1;REV__Q08AF3;REV__P00519;REV__Q9UKV3;P12883;P13535;Q9UKX3;Q9Y623;P13533;P12882;P11055;Q9UKX2/P35580/Q7Z406	Myosin-9/Myosin-10/Myosin-14
Down upon inhibition, similar response to both inhibitors	R-HSA-168325	Viral Messenger RNA Synthesis	4/138	42/10513	0.0021612	0.00823123	0.00491501	5430/5431/57122/23511	4	POLR2A/POLR2B/NUP107/NUP188	P24928/P30876/P57740/Q5SRE5	P24928/P30876/P57740/Q5SRE5	DNA-directed RNA polymerase II subunit RPB1/DNA-directed RNA polymerase II subunit RPB2/Nuclear pore complex protein Nup107/Nucleoporin NUP188 homolog
Down upon inhibition, similar response to both inhibitors	R-HSA-3928662	EPHB-mediated forward signaling	4/138	42/10513	0.0021612	0.00823123	0.00491501	10095/9475/1072/10097	4	ARPC1B/ROCK2/CFL1/ACTR2	O15143/O75116/P23528/P61160	O15143/O75116/P23528/P61160	Actin-related protein 2/3 complex subunit 1B/Rho-associated protein kinase 2/Cofilin-1/Actin-related protein 2
Down upon inhibition, similar response to both inhibitors	R-HSA-4615885	SUMOylation of DNA replication proteins	4/138	44/10513	0.0025687	0.00972324	0.00580591	5111/5905/57122/23511	4	PCNA/RANGAP1/NUP107/NUP188	P12004/P46060/P57740/Q5SRE5	P12004;Q8N7P1/P46060/P57740/Q5SRE5	Proliferating cell nuclear antigen/Ran GTPase-activating protein 1/Nuclear pore complex protein Nup107/Nucleoporin NUP188 homolog
Down upon inhibition, similar response to both inhibitors	R-HSA-3858494	Beta-catenin independent WNT signaling	7/138	145/10513	0.00296192	0.0111404	0.00665213	5688/160/5694/163/5708/9861/5695	7	PSMA7/AP2A1/PSMB6/AP2B1/PSMD2/PSMD6/PSMB7	O14818/O95782/P28072/P63010/Q13200/Q15008/Q99436	O14818;Q8TAA3/O95782/P28072/P63010/Q13200/Q15008/Q99436	Proteasome subunit alpha type-7/AP-2 complex subunit alpha-1/Proteasome subunit beta type-6/AP-2 complex subunit beta/26S proteasome non-ATPase regulatory subunit 2/26S proteasome non-ATPase regulatory subunit 6/Proteasome subunit beta type-7
Down upon inhibition, similar response to both inhibitors	R-HSA-1234174	Regulation of Hypoxia-inducible Factor (HIF) by oxygen	5/138	75/10513	0.00299726	0.0111404	0.00665213	5688/5694/5708/9861/5695	5	PSMA7/PSMB6/PSMD2/PSMD6/PSMB7	O14818/P28072/Q13200/Q15008/Q99436	O14818;Q8TAA3/P28072/Q13200/Q15008/Q99436	Proteasome subunit alpha type-7/Proteasome subunit beta type-6/26S proteasome non-ATPase regulatory subunit 2/26S proteasome non-ATPase regulatory subunit 6/Proteasome subunit beta type-7
Down upon inhibition, similar response to both inhibitors	R-HSA-2262749	Cellular response to hypoxia	5/138	75/10513	0.00299726	0.0111404	0.00665213	5688/5694/5708/9861/5695	5	PSMA7/PSMB6/PSMD2/PSMD6/PSMB7	O14818/P28072/Q13200/Q15008/Q99436	O14818;Q8TAA3/P28072/Q13200/Q15008/Q99436	Proteasome subunit alpha type-7/Proteasome subunit beta type-6/26S proteasome non-ATPase regulatory subunit 2/26S proteasome non-ATPase regulatory subunit 6/Proteasome subunit beta type-7
Down upon inhibition, similar response to both inhibitors	R-HSA-6791226	Major pathway of rRNA processing in the nucleolus and cytosol	8/138	186/10513	0.0031003	0.0114544	0.00683962	6129/6125/6144/6189/6191/9349/6135/51096	8	RPL7/RPL5/RPL21/RPS3A/RPS4X/RPL23/RPL11/UTP18	P18124/P46777/P46778/P61247/P62701/P62829/P62913/Q9Y5J1	P18124;Q9Y4A5/P46777/P46778/P61247/P62701;Q8TD47;P22090/P62829/P62913/Q9Y5J1	60S ribosomal protein L7/60S ribosomal protein L5/60S ribosomal protein L21/40S ribosomal protein S3a/40S ribosomal protein S4, X isoform/60S ribosomal protein L23/60S ribosomal protein L11/U3 small nucleolar RNA-associated protein 18 homolog
Down upon inhibition, similar response to both inhibitors	R-HSA-73893	DNA Damage Bypass	4/138	48/10513	0.00353618	0.012987	0.00775478	5111/7415/8450/1642	4	PCNA/VCP/CUL4B/DDB1	P12004/P55072/Q13620/Q16531	P12004;Q8N7P1/P55072/Q13620/Q16531	Proliferating cell nuclear antigen/Transitional endoplasmic reticulum ATPase/Cullin-4B/DNA damage-binding protein 1
Down upon inhibition, similar response to both inhibitors	R-HSA-5627123	RHO GTPases activate PAKs	3/138	24/10513	0.00366036	0.0133635	0.0079796	4627/4628/79784	3	MYH9/MYH10/MYH14	P35579/P35580/Q7Z406	P35579;A7E2Y1;REV__Q08AF3;REV__P00519;REV__Q9UKV3;P12883;P13535;Q9UKX3;Q9Y623;P13533;P12882;P11055;Q9UKX2/P35580/Q7Z406	Myosin-9/Myosin-10/Myosin-14
Down upon inhibition, similar response to both inhibitors	R-HSA-6781827	Transcription-Coupled Nucleotide Excision Repair (TC-NER)	5/138	79/10513	0.0037542	0.0136255	0.00813604	5111/5430/5431/8450/1642	5	PCNA/POLR2A/POLR2B/CUL4B/DDB1	P12004/P24928/P30876/Q13620/Q16531	P12004;Q8N7P1/P24928/P30876/Q13620/Q16531	Proliferating cell nuclear antigen/DNA-directed RNA polymerase II subunit RPB1/DNA-directed RNA polymerase II subunit RPB2/Cullin-4B/DNA damage-binding protein 1
Down upon inhibition, similar response to both inhibitors	R-HSA-429947	Deadenylation of mRNA	3/138	25/10513	0.00411992	0.0148654	0.0088764	9775/1981/1974	3	EIF4A3/EIF4G1/EIF4A2	P38919/Q04637/Q14240	P38919/Q04637;REV__Q8NEG2/Q14240	Eukaryotic initiation factor 4A-III;Eukaryotic initiation factor 4A-III, N-terminally processed/Eukaryotic translation initiation factor 4 gamma 1/Eukaryotic initiation factor 4A-II;Eukaryotic initiation factor 4A-II, N-terminally processed
Down upon inhibition, similar response to both inhibitors	R-HSA-69656	Cyclin A:Cdk2-associated events at S phase entry	5/138	81/10513	0.00418006	0.0149947	0.00895361	5688/5694/5708/9861/5695	5	PSMA7/PSMB6/PSMD2/PSMD6/PSMB7	O14818/P28072/Q13200/Q15008/Q99436	O14818;Q8TAA3/P28072/Q13200/Q15008/Q99436	Proteasome subunit alpha type-7/Proteasome subunit beta type-6/26S proteasome non-ATPase regulatory subunit 2/26S proteasome non-ATPase regulatory subunit 6/Proteasome subunit beta type-7
Down upon inhibition, similar response to both inhibitors	R-HSA-8868773	rRNA processing in the nucleus and cytosol	8/138	196/10513	0.00426073	0.0151853	0.0090674	6129/6125/6144/6189/6191/9349/6135/51096	8	RPL7/RPL5/RPL21/RPS3A/RPS4X/RPL23/RPL11/UTP18	P18124/P46777/P46778/P61247/P62701/P62829/P62913/Q9Y5J1	P18124;Q9Y4A5/P46777/P46778/P61247/P62701;Q8TD47;P22090/P62829/P62913/Q9Y5J1	60S ribosomal protein L7/60S ribosomal protein L5/60S ribosomal protein L21/40S ribosomal protein S3a/40S ribosomal protein S4, X isoform/60S ribosomal protein L23/60S ribosomal protein L11/U3 small nucleolar RNA-associated protein 18 homolog
Down upon inhibition, similar response to both inhibitors	R-HSA-199977	ER to Golgi Anterograde Transport	7/138	155/10513	0.0042824	0.0151853	0.0090674	9276/4905/372/1315/1314/6711/51143	7	COPB2/NSF/ARCN1/COPB1/COPA/SPTBN1/DYNC1LI1	P35606/P46459/P48444/P53618/P53621/Q01082/Q9Y6G9	P35606/P46459/P48444/P53618/P53621/Q01082;P11277/Q9Y6G9	Coatomer subunit beta/Vesicle-fusing ATPase/Coatomer subunit delta/Coatomer subunit beta/Coatomer subunit alpha;Xenin;Proxenin/Spectrin beta chain, non-erythrocytic 1/Cytoplasmic dynein 1 light intermediate chain 1
Down upon inhibition, similar response to both inhibitors	R-HSA-2871837	FCERI mediated NF-kB activation	5/138	82/10513	0.00440544	0.0154441	0.00922191	5688/5694/5708/9861/5695	5	PSMA7/PSMB6/PSMD2/PSMD6/PSMB7	O14818/P28072/Q13200/Q15008/Q99436	O14818;Q8TAA3/P28072/Q13200/Q15008/Q99436	Proteasome subunit alpha type-7/Proteasome subunit beta type-6/26S proteasome non-ATPase regulatory subunit 2/26S proteasome non-ATPase regulatory subunit 6/Proteasome subunit beta type-7
Down upon inhibition, similar response to both inhibitors	R-HSA-69202	Cyclin E associated events during G1/S transition	5/138	82/10513	0.00440544	0.0154441	0.00922191	5688/5694/5708/9861/5695	5	PSMA7/PSMB6/PSMD2/PSMD6/PSMB7	O14818/P28072/Q13200/Q15008/Q99436	O14818;Q8TAA3/P28072/Q13200/Q15008/Q99436	Proteasome subunit alpha type-7/Proteasome subunit beta type-6/26S proteasome non-ATPase regulatory subunit 2/26S proteasome non-ATPase regulatory subunit 6/Proteasome subunit beta type-7
Down upon inhibition, similar response to both inhibitors	R-HSA-1168372	Downstream signaling events of B Cell Receptor (BCR)	5/138	83/10513	0.00463936	0.0161722	0.00965671	5688/5694/5708/9861/5695	5	PSMA7/PSMB6/PSMD2/PSMD6/PSMB7	O14818/P28072/Q13200/Q15008/Q99436	O14818;Q8TAA3/P28072/Q13200/Q15008/Q99436	Proteasome subunit alpha type-7/Proteasome subunit beta type-6/26S proteasome non-ATPase regulatory subunit 2/26S proteasome non-ATPase regulatory subunit 6/Proteasome subunit beta type-7
Down upon inhibition, similar response to both inhibitors	R-HSA-6802949	Signaling by RAS mutants	4/138	53/10513	0.00506019	0.0175401	0.0104735	7414/5037/5605/8826	4	VCL/PEBP1/MAP2K2/IQGAP1	P18206/P30086/P36507/P46940	P18206/P30086/P36507/P46940	Vinculin/Phosphatidylethanolamine-binding protein 1;Hippocampal cholinergic neurostimulating peptide/Dual specificity mitogen-activated protein kinase kinase 2/Ras GTPase-activating-like protein IQGAP1
Down upon inhibition, similar response to both inhibitors	R-HSA-5632684	Hedgehog 'on' state	5/138	85/10513	0.00513351	0.017612	0.0105164	5688/5694/5708/9861/5695	5	PSMA7/PSMB6/PSMD2/PSMD6/PSMB7	O14818/P28072/Q13200/Q15008/Q99436	O14818;Q8TAA3/P28072/Q13200/Q15008/Q99436	Proteasome subunit alpha type-7/Proteasome subunit beta type-6/26S proteasome non-ATPase regulatory subunit 2/26S proteasome non-ATPase regulatory subunit 6/Proteasome subunit beta type-7
Down upon inhibition, similar response to both inhibitors	R-HSA-8878166	Transcriptional regulation by RUNX2	6/138	121/10513	0.00513802	0.017612	0.0105164	5688/5694/6772/5708/9861/5695	6	PSMA7/PSMB6/STAT1/PSMD2/PSMD6/PSMB7	O14818/P28072/P42224/Q13200/Q15008/Q99436	O14818;Q8TAA3/P28072/P42224/Q13200/Q15008/Q99436	Proteasome subunit alpha type-7/Proteasome subunit beta type-6/Signal transducer and activator of transcription 1-alpha/beta/26S proteasome non-ATPase regulatory subunit 2/26S proteasome non-ATPase regulatory subunit 6/Proteasome subunit beta type-7
Down upon inhibition, similar response to both inhibitors	R-HSA-351202	Metabolism of polyamines	5/138	86/10513	0.00539408	0.0183415	0.010952	5688/5694/5708/9861/5695	5	PSMA7/PSMB6/PSMD2/PSMD6/PSMB7	O14818/P28072/Q13200/Q15008/Q99436	O14818;Q8TAA3/P28072/Q13200/Q15008/Q99436	Proteasome subunit alpha type-7/Proteasome subunit beta type-6/26S proteasome non-ATPase regulatory subunit 2/26S proteasome non-ATPase regulatory subunit 6/Proteasome subunit beta type-7
Down upon inhibition, similar response to both inhibitors	R-HSA-6781823	Formation of TC-NER Pre-Incision Complex	4/138	54/10513	0.00541029	0.0183415	0.010952	5430/5431/8450/1642	4	POLR2A/POLR2B/CUL4B/DDB1	P24928/P30876/Q13620/Q16531	P24928/P30876/Q13620/Q16531	DNA-directed RNA polymerase II subunit RPB1/DNA-directed RNA polymerase II subunit RPB2/Cullin-4B/DNA damage-binding protein 1
Down upon inhibition, similar response to both inhibitors	R-HSA-429914	Deadenylation-dependent mRNA decay	4/138	56/10513	0.00615833	0.0207633	0.0123981	9775/1981/1974/25804	4	EIF4A3/EIF4G1/EIF4A2/LSM4	P38919/Q04637/Q14240/Q9Y4Z0	P38919/Q04637;REV__Q8NEG2/Q14240/Q9Y4Z0	Eukaryotic initiation factor 4A-III;Eukaryotic initiation factor 4A-III, N-terminally processed/Eukaryotic translation initiation factor 4 gamma 1/Eukaryotic initiation factor 4A-II;Eukaryotic initiation factor 4A-II, N-terminally processed/U6 snRNA-associated Sm-like protein LSm4
Down upon inhibition, similar response to both inhibitors	R-HSA-70326	Glucose metabolism	5/138	90/10513	0.00653029	0.0218978	0.0130755	5230/5518/6576/57122/23511	5	PGK1/PPP2R1A/SLC25A1/NUP107/NUP188	P00558/P30153/P53007/P57740/Q5SRE5	P00558/P30153/P53007/P57740/Q5SRE5	Phosphoglycerate kinase 1/Serine/threonine-protein phosphatase 2A 65 kDa regulatory subunit A alpha isoform/Tricarboxylate transport protein, mitochondrial/Nuclear pore complex protein Nup107/Nucleoporin NUP188 homolog
Down upon inhibition, similar response to both inhibitors	R-HSA-110314	Recognition of DNA damage by PCNA-containing replication complex	3/138	30/10513	0.00693372	0.0230006	0.013734	5111/8450/1642	3	PCNA/CUL4B/DDB1	P12004/Q13620/Q16531	P12004;Q8N7P1/Q13620/Q16531	Proliferating cell nuclear antigen/Cullin-4B/DNA damage-binding protein 1
Down upon inhibition, similar response to both inhibitors	R-HSA-168333	NEP/NS2 Interacts with the Cellular Export Machinery	3/138	30/10513	0.00693372	0.0230006	0.013734	7514/57122/23511	3	XPO1/NUP107/NUP188	O14980/P57740/Q5SRE5	O14980/P57740/Q5SRE5	Exportin-1/Nuclear pore complex protein Nup107/Nucleoporin NUP188 homolog
Down upon inhibition, similar response to both inhibitors	R-HSA-72187	mRNA 3'-end processing	4/138	58/10513	0.00697219	0.0230045	0.0137364	10212/9775/9295/57187	4	DDX39A/EIF4A3/SRSF11/THOC2	O00148/P38919/Q05519/Q8NI27	O00148/P38919/Q05519/Q8NI27	ATP-dependent RNA helicase DDX39A/Eukaryotic initiation factor 4A-III;Eukaryotic initiation factor 4A-III, N-terminally processed/Serine/arginine-rich splicing factor 11/THO complex subunit 2
Down upon inhibition, similar response to both inhibitors	R-HSA-168274	Export of Viral Ribonucleoproteins from Nucleus	3/138	32/10513	0.00831097	0.0268813	0.0160513	7514/57122/23511	3	XPO1/NUP107/NUP188	O14980/P57740/Q5SRE5	O14980/P57740/Q5SRE5	Exportin-1/Nuclear pore complex protein Nup107/Nucleoporin NUP188 homolog
Down upon inhibition, similar response to both inhibitors	R-HSA-68962	Activation of the pre-replicative complex	3/138	32/10513	0.00831097	0.0268813	0.0160513	4173/4174/4175	3	MCM4/MCM5/MCM6	P33991/P33992/Q14566	P33991/P33992/Q14566	DNA replication licensing factor MCM4/DNA replication licensing factor MCM5/DNA replication licensing factor MCM6
Down upon inhibition, similar response to both inhibitors	R-HSA-2029482	Regulation of actin dynamics for phagocytic cup formation	4/138	61/10513	0.00832145	0.0268813	0.0160513	10095/1072/4627/10097	4	ARPC1B/CFL1/MYH9/ACTR2	O15143/P23528/P35579/P61160	O15143/P23528/P35579;A7E2Y1;REV__Q08AF3;REV__P00519;REV__Q9UKV3;P12883;P13535;Q9UKX3;Q9Y623;P13533;P12882;P11055;Q9UKX2/P61160	Actin-related protein 2/3 complex subunit 1B/Cofilin-1/Myosin-9/Actin-related protein 2
Down upon inhibition, similar response to both inhibitors	R-HSA-6802952	Signaling by BRAF and RAF fusions	4/138	61/10513	0.00832145	0.0268813	0.0160513	7414/5037/5605/8826	4	VCL/PEBP1/MAP2K2/IQGAP1	P18206/P30086/P36507/P46940	P18206/P30086/P36507/P46940	Vinculin/Phosphatidylethanolamine-binding protein 1;Hippocampal cholinergic neurostimulating peptide/Dual specificity mitogen-activated protein kinase kinase 2/Ras GTPase-activating-like protein IQGAP1
Down upon inhibition, similar response to both inhibitors	R-HSA-196780	Biotin transport and metabolism	2/138	11/10513	0.00870618	0.0279777	0.0167059	5095/56922	2	PCCA/MCCC1	P05165/Q96RQ3	P05165/Q96RQ3	Propionyl-CoA carboxylase alpha chain, mitochondrial/Methylcrotonoyl-CoA carboxylase subunit alpha, mitochondrial
Down upon inhibition, similar response to both inhibitors	R-HSA-202424	Downstream TCR signaling	5/138	98/10513	0.00928812	0.0296931	0.0177303	5688/5694/5708/9861/5695	5	PSMA7/PSMB6/PSMD2/PSMD6/PSMB7	O14818/P28072/Q13200/Q15008/Q99436	O14818;Q8TAA3/P28072/Q13200/Q15008/Q99436	Proteasome subunit alpha type-7/Proteasome subunit beta type-6/26S proteasome non-ATPase regulatory subunit 2/26S proteasome non-ATPase regulatory subunit 6/Proteasome subunit beta type-7
Down upon inhibition, similar response to both inhibitors	R-HSA-162599	Late Phase of HIV Life Cycle	6/138	139/10513	0.00992218	0.0315566	0.018843	7514/5430/5431/5905/57122/23511	6	XPO1/POLR2A/POLR2B/RANGAP1/NUP107/NUP188	O14980/P24928/P30876/P46060/P57740/Q5SRE5	O14980/P24928/P30876/P46060/P57740/Q5SRE5	Exportin-1/DNA-directed RNA polymerase II subunit RPB1/DNA-directed RNA polymerase II subunit RPB2/Ran GTPase-activating protein 1/Nuclear pore complex protein Nup107/Nucleoporin NUP188 homolog
Down upon inhibition, similar response to both inhibitors	R-HSA-8866427	VLDLR internalisation and degradation	2/138	12/10513	0.0103581	0.0327742	0.01957	160/163	2	AP2A1/AP2B1	O95782/P63010	O95782/P63010	AP-2 complex subunit alpha-1/AP-2 complex subunit beta
Down upon inhibition, similar response to both inhibitors	R-HSA-5607764	CLEC7A (Dectin-1) signaling	5/138	101/10513	0.0105024	0.033061	0.0197413	5688/5694/5708/9861/5695	5	PSMA7/PSMB6/PSMD2/PSMD6/PSMB7	O14818/P28072/Q13200/Q15008/Q99436	O14818;Q8TAA3/P28072/Q13200/Q15008/Q99436	Proteasome subunit alpha type-7/Proteasome subunit beta type-6/26S proteasome non-ATPase regulatory subunit 2/26S proteasome non-ATPase regulatory subunit 6/Proteasome subunit beta type-7
Down upon inhibition, similar response to both inhibitors	R-HSA-2262752	Cellular responses to stress	12/138	429/10513	0.0107294	0.0336043	0.0200657	5688/2950/4001/5694/7415/57122/5708/9861/23511/57805/5695/51143	12	PSMA7/GSTP1/LMNB1/PSMB6/VCP/NUP107/PSMD2/PSMD6/NUP188/CCAR2/PSMB7/DYNC1LI1	O14818/P09211/P20700/P28072/P55072/P57740/Q13200/Q15008/Q5SRE5/Q8N163/Q99436/Q9Y6G9	O14818;Q8TAA3/P09211/P20700/P28072/P55072/P57740/Q13200/Q15008/Q5SRE5/Q8N163/Q99436/Q9Y6G9	Proteasome subunit alpha type-7/Glutathione S-transferase P/Lamin-B1/Proteasome subunit beta type-6/Transitional endoplasmic reticulum ATPase/Nuclear pore complex protein Nup107/26S proteasome non-ATPase regulatory subunit 2/26S proteasome non-ATPase regulatory subunit 6/Nucleoporin NUP188 homolog/Cell cycle and apoptosis regulator protein 2/Proteasome subunit beta type-7/Cytoplasmic dynein 1 lig…
Down upon inhibition, similar response to both inhibitors	R-HSA-5668541	TNFR2 non-canonical NF-kB pathway	5/138	102/10513	0.0109302	0.033889	0.0202357	5688/5694/5708/9861/5695	5	PSMA7/PSMB6/PSMD2/PSMD6/PSMB7	O14818/P28072/Q13200/Q15008/Q99436	O14818;Q8TAA3/P28072/Q13200/Q15008/Q99436	Proteasome subunit alpha type-7/Proteasome subunit beta type-6/26S proteasome non-ATPase regulatory subunit 2/26S proteasome non-ATPase regulatory subunit 6/Proteasome subunit beta type-7
Down upon inhibition, similar response to both inhibitors	R-HSA-5689603	UCH proteinases	5/138	102/10513	0.0109302	0.033889	0.0202357	5688/5694/5708/9861/5695	5	PSMA7/PSMB6/PSMD2/PSMD6/PSMB7	O14818/P28072/Q13200/Q15008/Q99436	O14818;Q8TAA3/P28072/Q13200/Q15008/Q99436	Proteasome subunit alpha type-7/Proteasome subunit beta type-6/26S proteasome non-ATPase regulatory subunit 2/26S proteasome non-ATPase regulatory subunit 6/Proteasome subunit beta type-7
Down upon inhibition, similar response to both inhibitors	R-HSA-948021	Transport to the Golgi and subsequent modification	7/138	186/10513	0.0112566	0.0347267	0.0207359	9276/4905/372/1315/1314/6711/51143	7	COPB2/NSF/ARCN1/COPB1/COPA/SPTBN1/DYNC1LI1	P35606/P46459/P48444/P53618/P53621/Q01082/Q9Y6G9	P35606/P46459/P48444/P53618/P53621/Q01082;P11277/Q9Y6G9	Coatomer subunit beta/Vesicle-fusing ATPase/Coatomer subunit delta/Coatomer subunit beta/Coatomer subunit alpha;Xenin;Proxenin/Spectrin beta chain, non-erythrocytic 1/Cytoplasmic dynein 1 light intermediate chain 1
Down upon inhibition, similar response to both inhibitors	R-HSA-109688	Cleavage of Growing Transcript in the Termination Region	4/138	67/10513	0.0115092	0.0351241	0.0209732	10212/9775/9295/57187	4	DDX39A/EIF4A3/SRSF11/THOC2	O00148/P38919/Q05519/Q8NI27	O00148/P38919/Q05519/Q8NI27	ATP-dependent RNA helicase DDX39A/Eukaryotic initiation factor 4A-III;Eukaryotic initiation factor 4A-III, N-terminally processed/Serine/arginine-rich splicing factor 11/THO complex subunit 2
Down upon inhibition, similar response to both inhibitors	R-HSA-73856	RNA Polymerase II Transcription Termination	4/138	67/10513	0.0115092	0.0351241	0.0209732	10212/9775/9295/57187	4	DDX39A/EIF4A3/SRSF11/THOC2	O00148/P38919/Q05519/Q8NI27	O00148/P38919/Q05519/Q8NI27	ATP-dependent RNA helicase DDX39A/Eukaryotic initiation factor 4A-III;Eukaryotic initiation factor 4A-III, N-terminally processed/Serine/arginine-rich splicing factor 11/THO complex subunit 2
Down upon inhibition, similar response to both inhibitors	R-HSA-195721	Signaling by WNT	10/138	330/10513	0.0115562	0.0351241	0.0209732	5688/7514/160/5694/5518/163/5708/9861/5695/51699	10	PSMA7/XPO1/AP2A1/PSMB6/PPP2R1A/AP2B1/PSMD2/PSMD6/PSMB7/VPS29	O14818/O14980/O95782/P28072/P30153/P63010/Q13200/Q15008/Q99436/Q9UBQ0	O14818;Q8TAA3/O14980/O95782/P28072/P30153/P63010/Q13200/Q15008/Q99436/Q9UBQ0	Proteasome subunit alpha type-7/Exportin-1/AP-2 complex subunit alpha-1/Proteasome subunit beta type-6/Serine/threonine-protein phosphatase 2A 65 kDa regulatory subunit A alpha isoform/AP-2 complex subunit beta/26S proteasome non-ATPase regulatory subunit 2/26S proteasome non-ATPase regulatory subunit 6/Proteasome subunit beta type-7/Vacuolar protein sorting-associated protein 29
Down upon inhibition, similar response to both inhibitors	R-HSA-5140745	WNT5A-dependent internalization of FZD2, FZD5 and ROR2	2/138	13/10513	0.0121369	0.0367082	0.0219191	160/163	2	AP2A1/AP2B1	O95782/P63010	O95782/P63010	AP-2 complex subunit alpha-1/AP-2 complex subunit beta
Down upon inhibition, similar response to both inhibitors	R-HSA-8951664	Neddylation	8/138	235/10513	0.0122089	0.0367458	0.0219415	5688/5694/5708/8883/8450/9861/1642/5695	8	PSMA7/PSMB6/PSMD2/NAE1/CUL4B/PSMD6/DDB1/PSMB7	O14818/P28072/Q13200/Q13564/Q13620/Q15008/Q16531/Q99436	O14818;Q8TAA3/P28072/Q13200/Q13564/Q13620/Q15008/Q16531/Q99436	Proteasome subunit alpha type-7/Proteasome subunit beta type-6/26S proteasome non-ATPase regulatory subunit 2/NEDD8-activating enzyme E1 regulatory subunit/Cullin-4B/26S proteasome non-ATPase regulatory subunit 6/DNA damage-binding protein 1/Proteasome subunit beta type-7
Down upon inhibition, similar response to both inhibitors	R-HSA-176187	Activation of ATR in response to replication stress	3/138	37/10513	0.0124154	0.037186	0.0222044	4173/4174/4175	3	MCM4/MCM5/MCM6	P33991/P33992/Q14566	P33991/P33992/Q14566	DNA replication licensing factor MCM4/DNA replication licensing factor MCM5/DNA replication licensing factor MCM6
Down upon inhibition, similar response to both inhibitors	R-HSA-70171	Glycolysis	4/138	70/10513	0.013361	0.0398247	0.02378	5230/5518/57122/23511	4	PGK1/PPP2R1A/NUP107/NUP188	P00558/P30153/P57740/Q5SRE5	P00558/P30153/P57740/Q5SRE5	Phosphoglycerate kinase 1/Serine/threonine-protein phosphatase 2A 65 kDa regulatory subunit A alpha isoform/Nuclear pore complex protein Nup107/Nucleoporin NUP188 homolog
Down upon inhibition, similar response to both inhibitors	R-HSA-5358351	Signaling by Hedgehog	6/138	149/10513	0.0136473	0.0402888	0.0240571	5688/5694/7415/5708/9861/5695	6	PSMA7/PSMB6/VCP/PSMD2/PSMD6/PSMB7	O14818/P28072/P55072/Q13200/Q15008/Q99436	O14818;Q8TAA3/P28072/P55072/Q13200/Q15008/Q99436	Proteasome subunit alpha type-7/Proteasome subunit beta type-6/Transitional endoplasmic reticulum ATPase/26S proteasome non-ATPase regulatory subunit 2/26S proteasome non-ATPase regulatory subunit 6/Proteasome subunit beta type-7
Down upon inhibition, similar response to both inhibitors	R-HSA-5619115	Disorders of transmembrane transporters	6/138	149/10513	0.0136473	0.0402888	0.0240571	5688/5694/7415/5708/9861/5695	6	PSMA7/PSMB6/VCP/PSMD2/PSMD6/PSMB7	O14818/P28072/P55072/Q13200/Q15008/Q99436	O14818;Q8TAA3/P28072/P55072/Q13200/Q15008/Q99436	Proteasome subunit alpha type-7/Proteasome subunit beta type-6/Transitional endoplasmic reticulum ATPase/26S proteasome non-ATPase regulatory subunit 2/26S proteasome non-ATPase regulatory subunit 6/Proteasome subunit beta type-7
Down upon inhibition, similar response to both inhibitors	R-HSA-156581	Methylation	2/138	14/10513	0.014039	0.0408587	0.0243974	191/27430	2	AHCY/MAT2B	P23526/Q9NZL9	P23526/Q9NZL9	Adenosylhomocysteinase/Methionine adenosyltransferase 2 subunit beta
Down upon inhibition, similar response to both inhibitors	R-HSA-177504	Retrograde neurotrophin signalling	2/138	14/10513	0.014039	0.0408587	0.0243974	160/163	2	AP2A1/AP2B1	O95782/P63010	O95782/P63010	AP-2 complex subunit alpha-1/AP-2 complex subunit beta
Down upon inhibition, similar response to both inhibitors	R-HSA-68884	Mitotic Telophase/Cytokinesis	2/138	14/10513	0.014039	0.0408587	0.0243974	5347/23244	2	PLK1/PDS5A	P53350/Q29RF7	P53350/Q29RF7	Serine/threonine-protein kinase PLK1/Sister chromatid cohesion protein PDS5 homolog A
Down upon inhibition, similar response to both inhibitors	R-HSA-8878159	Transcriptional regulation by RUNX3	5/138	109/10513	0.0142624	0.0413121	0.0246681	5688/5694/5708/9861/5695	5	PSMA7/PSMB6/PSMD2/PSMD6/PSMB7	O14818/P28072/Q13200/Q15008/Q99436	O14818;Q8TAA3/P28072/Q13200/Q15008/Q99436	Proteasome subunit alpha type-7/Proteasome subunit beta type-6/26S proteasome non-ATPase regulatory subunit 2/26S proteasome non-ATPase regulatory subunit 6/Proteasome subunit beta type-7
Down upon inhibition, similar response to both inhibitors	R-HSA-168276	NS1 Mediated Effects on Host Pathways	3/138	39/10513	0.0143287	0.0413121	0.0246681	5610/57122/23511	3	EIF2AK2/NUP107/NUP188	P19525/P57740/Q5SRE5	P19525/P57740/Q5SRE5	Interferon-induced, double-stranded RNA-activated protein kinase/Nuclear pore complex protein Nup107/Nucleoporin NUP188 homolog
Down upon inhibition, similar response to both inhibitors	R-HSA-162587	HIV Life Cycle	6/138	152/10513	0.0149331	0.0428545	0.0255892	7514/5430/5431/5905/57122/23511	6	XPO1/POLR2A/POLR2B/RANGAP1/NUP107/NUP188	O14980/P24928/P30876/P46060/P57740/Q5SRE5	O14980/P24928/P30876/P46060/P57740/Q5SRE5	Exportin-1/DNA-directed RNA polymerase II subunit RPB1/DNA-directed RNA polymerase II subunit RPB2/Ran GTPase-activating protein 1/Nuclear pore complex protein Nup107/Nucleoporin NUP188 homolog
Down upon inhibition, similar response to both inhibitors	R-HSA-5696398	Nucleotide Excision Repair	5/138	111/10513	0.0153271	0.0436291	0.0260517	5111/5430/5431/8450/1642	5	PCNA/POLR2A/POLR2B/CUL4B/DDB1	P12004/P24928/P30876/Q13620/Q16531	P12004;Q8N7P1/P24928/P30876/Q13620/Q16531	Proliferating cell nuclear antigen/DNA-directed RNA polymerase II subunit RPB1/DNA-directed RNA polymerase II subunit RPB2/Cullin-4B/DNA damage-binding protein 1
Down upon inhibition, similar response to both inhibitors	R-HSA-5675221	Negative regulation of MAPK pathway	3/138	40/10513	0.0153444	0.0436291	0.0260517	5037/5518/5605	3	PEBP1/PPP2R1A/MAP2K2	P30086/P30153/P36507	P30086/P30153/P36507	Phosphatidylethanolamine-binding protein 1;Hippocampal cholinergic neurostimulating peptide/Serine/threonine-protein phosphatase 2A 65 kDa regulatory subunit A alpha isoform/Dual specificity mitogen-activated protein kinase kinase 2
Down upon inhibition, similar response to both inhibitors	R-HSA-4419969	Depolymerisation of the Nuclear Lamina	2/138	15/10513	0.0160608	0.0448395	0.0267744	4001/7112	2	LMNB1/TMPO/TMPO	P20700/P42166/P42167	P20700/P42166/P42167	Lamin-B1/Lamina-associated polypeptide 2, isoform alpha;Thymopoietin;Thymopentin/Lamina-associated polypeptide 2, isoforms beta/gamma;Thymopoietin;Thymopentin
Down upon inhibition, similar response to both inhibitors	R-HSA-5099900	WNT5A-dependent internalization of FZD4	2/138	15/10513	0.0160608	0.0448395	0.0267744	160/163	2	AP2A1/AP2B1	O95782/P63010	O95782/P63010	AP-2 complex subunit alpha-1/AP-2 complex subunit beta
Down upon inhibition, similar response to both inhibitors	R-HSA-5358565	Mismatch repair (MMR) directed by MSH2:MSH6 (MutSalpha)	2/138	15/10513	0.0160608	0.0448395	0.0267744	5111/4436	2	PCNA/MSH2	P12004/P43246	P12004;Q8N7P1/P43246	Proliferating cell nuclear antigen/DNA mismatch repair protein Msh2
Down upon inhibition, similar response to both inhibitors	R-HSA-5358606	Mismatch repair (MMR) directed by MSH2:MSH3 (MutSbeta)	2/138	15/10513	0.0160608	0.0448395	0.0267744	5111/4436	2	PCNA/MSH2	P12004/P43246	P12004;Q8N7P1/P43246	Proliferating cell nuclear antigen/DNA mismatch repair protein Msh2
Down upon inhibition, similar response to both inhibitors	R-HSA-168253	Host Interactions with Influenza Factors	3/138	41/10513	0.0163999	0.0452938	0.0270457	5610/57122/23511	3	EIF2AK2/NUP107/NUP188	P19525/P57740/Q5SRE5	P19525/P57740/Q5SRE5	Interferon-induced, double-stranded RNA-activated protein kinase/Nuclear pore complex protein Nup107/Nucleoporin NUP188 homolog
Down upon inhibition, similar response to both inhibitors	R-HSA-5696400	Dual Incision in GG-NER	3/138	41/10513	0.0163999	0.0452938	0.0270457	5111/8450/1642	3	PCNA/CUL4B/DDB1	P12004/Q13620/Q16531	P12004;Q8N7P1/Q13620/Q16531	Proliferating cell nuclear antigen/Cullin-4B/DNA damage-binding protein 1
Down upon inhibition, similar response to both inhibitors	R-HSA-5610787	Hedgehog 'off' state	5/138	113/10513	0.0164438	0.0452938	0.0270457	5688/5694/5708/9861/5695	5	PSMA7/PSMB6/PSMD2/PSMD6/PSMB7	O14818/P28072/Q13200/Q15008/Q99436	O14818;Q8TAA3/P28072/Q13200/Q15008/Q99436	Proteasome subunit alpha type-7/Proteasome subunit beta type-6/26S proteasome non-ATPase regulatory subunit 2/26S proteasome non-ATPase regulatory subunit 6/Proteasome subunit beta type-7
Down upon inhibition, similar response to both inhibitors	R-HSA-6811442	Intra-Golgi and retrograde Golgi-to-ER traffic	7/138	203/10513	0.0174795	0.0479327	0.0286214	9276/4905/372/1315/1314/3831/51143	7	COPB2/NSF/ARCN1/COPB1/COPA/KLC1/DYNC1LI1	P35606/P46459/P48444/P53618/P53621/Q07866/Q9Y6G9	P35606/P46459/P48444/P53618/P53621/Q07866;Q6P597/Q9Y6G9	Coatomer subunit beta/Vesicle-fusing ATPase/Coatomer subunit delta/Coatomer subunit beta/Coatomer subunit alpha;Xenin;Proxenin/Kinesin light chain 1/Cytoplasmic dynein 1 light intermediate chain 1
Down upon inhibition, similar response to both inhibitors	R-HSA-5358508	Mismatch Repair	2/138	16/10513	0.018199	0.0496849	0.0296677	5111/4436	2	PCNA/MSH2	P12004/P43246	P12004;Q8N7P1/P43246	Proliferating cell nuclear antigen/DNA mismatch repair protein Msh2
Down upon inhibition, similar response to both inhibitors	R-HSA-6802957	Oncogenic MAPK signaling	4/138	77/10513	0.0183898	0.0499845	0.0298466	7414/5037/5605/8826	4	VCL/PEBP1/MAP2K2/IQGAP1	P18206/P30086/P36507/P46940	P18206/P30086/P36507/P46940	Vinculin/Phosphatidylethanolamine-binding protein 1;Hippocampal cholinergic neurostimulating peptide/Dual specificity mitogen-activated protein kinase kinase 2/Ras GTPase-activating-like protein IQGAP1
No response to inhibition	R-HSA-8939236	RUNX1 regulates transcription of genes involved in differentiation of HSCs	17/210	130/10513	7.49699e-10	3.03275e-07	2.03338e-07	10213/5709/10197/8367/8294/121504/8364/8368/8366/8363/8359/554313/8362/3021/3020/5721/5719	17	PSMD14/PSMD3/PSME3/HIST1H4A/H3F3A/PSME2/PSMD13	O00487/O43242/P61289/P62805/P84243/Q9UL46/Q9UNM6	O00487/O43242/P61289/P62805/P84243/Q9UL46/Q9UNM6	26S proteasome non-ATPase regulatory subunit 14/26S proteasome non-ATPase regulatory subunit 3/Proteasome activator complex subunit 3/Histone H4/Histone H3.3/Proteasome activator complex subunit 2/26S proteasome non-ATPase regulatory subunit 13
No response to inhibition	R-HSA-69620	Cell Cycle Checkpoints	25/210	293/10513	7.83655e-10	3.03275e-07	2.03338e-07	10213/10403/5709/7157/890/2810/6232/4171/5903/10197/8367/8294/121504/8364/8368/8366/8363/8359/554313/8362/23279/22919/5721/5719/10726	25	PSMD14/NDC80/PSMD3/TP53/CCNA2/SFN/RPS27/MCM2/RANBP2/PSME3/HIST1H4A/NUP160/MAPRE1/PSME2/PSMD13/NUDC	O00487/O14777/O43242/P04637/P20248/P31947/P42677/P49736/P49792/P61289/P62805/Q12769/Q15691/Q9UL46/Q9UNM6/Q9Y266	O00487/O14777/O43242/P04637/P20248/P31947/P42677/P49736/P49792;A6NKT7;Q7Z3J3;Q99666;O14715;P0DJD0;P0DJD1/P61289/P62805/Q12769/Q15691;Q9UPY8/Q9UL46/Q9UNM6/Q9Y266	26S proteasome non-ATPase regulatory subunit 14/Kinetochore protein NDC80 homolog/26S proteasome non-ATPase regulatory subunit 3/Cellular tumor antigen p53/Cyclin-A2/14-3-3 protein sigma/40S ribosomal protein S27/DNA replication licensing factor MCM2/E3 SUMO-protein ligase RanBP2/Proteasome activator complex subunit 3/Histone H4/Nuclear pore complex protein Nup160/Microtubule-associated protein R…
No response to inhibition	R-HSA-68875	Mitotic Prophase	17/210	141/10513	2.68668e-09	4.02936e-07	2.70158e-07	8615/5594/5903/5862/8367/8294/121504/8364/8368/8366/8363/8359/554313/8362/3021/3020/23279	17	USO1/MAPK1/RANBP2/RAB2A/HIST1H4A/H3F3A/NUP160	O60763/P28482/P49792/P61019/P62805/P84243/Q12769	O60763/P28482/P49792;A6NKT7;Q7Z3J3;Q99666;O14715;P0DJD0;P0DJD1/P61019;Q8WUD1/P62805/P84243/Q12769	General vesicular transport factor p115/Mitogen-activated protein kinase 1/E3 SUMO-protein ligase RanBP2/Ras-related protein Rab-2A/Histone H4/Histone H3.3/Nuclear pore complex protein Nup160
No response to inhibition	R-HSA-5250924	B-WICH complex positively regulates rRNA expression	14/210	91/10513	2.87757e-09	4.02936e-07	2.70158e-07	4641/8367/8294/121504/8364/8368/8366/8363/8359/554313/8362/3021/3020/9188	14	MYO1C/HIST1H4A/H3F3A/DDX21	O00159/P62805/P84243/Q9NR30	O00159/P62805/P84243/Q9NR30	Unconventional myosin-Ic/Histone H4/Histone H3.3/Nucleolar RNA helicase 2
No response to inhibition	R-HSA-73728	RNA Polymerase I Promoter Opening	12/210	63/10513	3.21481e-09	4.02936e-07	2.70158e-07	8367/8294/121504/8364/8368/8366/8363/8359/554313/8362/3021/3020	12	HIST1H4A/H3F3A	P62805/P84243	P62805/P84243	Histone H4/Histone H3.3
No response to inhibition	R-HSA-195258	RHO GTPase Effectors	25/210	318/10513	4.2769e-09	4.02936e-07	2.70158e-07	10403/10109/5594/2810/1495/1499/6232/5903/10093/8367/8294/121504/8364/8368/8366/8363/8359/554313/8362/3021/3020/23279/5062/22919/10726	25	NDC80/ARPC2/MAPK1/SFN/CTNNA1/CTNNB1/RPS27/RANBP2/ARPC4/HIST1H4A/H3F3A/NUP160/PAK2/MAPRE1/NUDC	O14777/O15144/P28482/P31947/P35221/P35222/P42677/P49792/P59998/P62805/P84243/Q12769/Q13177/Q15691/Q9Y266	O14777/O15144/P28482/P31947/P35221;P26232;Q9UI47/P35222/P42677/P49792;A6NKT7;Q7Z3J3;Q99666;O14715;P0DJD0;P0DJD1/P59998/P62805/P84243/Q12769/Q13177;O75914/Q15691;Q9UPY8/Q9Y266	Kinetochore protein NDC80 homolog/Actin-related protein 2/3 complex subunit 2/Mitogen-activated protein kinase 1/14-3-3 protein sigma/Catenin alpha-1/Catenin beta-1/40S ribosomal protein S27/E3 SUMO-protein ligase RanBP2/Actin-related protein 2/3 complex subunit 4/Histone H4/Histone H3.3/Nuclear pore complex protein Nup160/Serine/threonine-protein kinase PAK 2;PAK-2p27;PAK-2p34/Microtubule-associ…
No response to inhibition	R-HSA-2559582	Senescence-Associated Secretory Phenotype (SASP)	15/210	110/10513	4.30928e-09	4.02936e-07	2.70158e-07	890/5594/6774/8367/8294/121504/8364/8368/8366/8363/8359/554313/8362/3021/3020	15	CCNA2/MAPK1/STAT3/HIST1H4A/H3F3A	P20248/P28482/P40763/P62805/P84243	P20248/P28482/P40763/P62805/P84243	Cyclin-A2/Mitogen-activated protein kinase 1/Signal transducer and activator of transcription 3/Histone H4/Histone H3.3
No response to inhibition	R-HSA-194315	Signaling by Rho GTPases	30/210	446/10513	4.3411e-09	4.02936e-07	2.70158e-07	10403/10109/5594/2810/1495/1499/6232/5903/2665/396/10093/8367/8294/121504/8364/8368/8366/8363/8359/554313/8362/3021/3020/23279/29/5062/9322/22919/9138/10726	30	NDC80/ARPC2/MAPK1/SFN/CTNNA1/CTNNB1/RPS27/RANBP2/GDI2/ARHGDIA/ARPC4/HIST1H4A/H3F3A/NUP160/ABR/PAK2/TRIP10/MAPRE1/ARHGEF1/NUDC	O14777/O15144/P28482/P31947/P35221/P35222/P42677/P49792/P50395/P52565/P59998/P62805/P84243/Q12769/Q12979/Q13177/Q15642/Q15691/Q92888/Q9Y266	O14777/O15144/P28482/P31947/P35221;P26232;Q9UI47/P35222/P42677/P49792;A6NKT7;Q7Z3J3;Q99666;O14715;P0DJD0;P0DJD1/P50395/P52565/P59998/P62805/P84243/Q12769/Q12979/Q13177;O75914/Q15642/Q15691;Q9UPY8/Q92888/Q9Y266	Kinetochore protein NDC80 homolog/Actin-related protein 2/3 complex subunit 2/Mitogen-activated protein kinase 1/14-3-3 protein sigma/Catenin alpha-1/Catenin beta-1/40S ribosomal protein S27/E3 SUMO-protein ligase RanBP2/Rab GDP dissociation inhibitor beta/Rho GDP-dissociation inhibitor 1/Actin-related protein 2/3 complex subunit 4/Histone H4/Histone H3.3/Nuclear pore complex protein Nup160/Activ…
No response to inhibition	R-HSA-5334118	DNA methylation	12/210	65/10513	4.6853e-09	4.02936e-07	2.70158e-07	8367/8294/121504/8364/8368/8366/8363/8359/554313/8362/3021/3020	12	HIST1H4A/H3F3A	P62805/P84243	P62805/P84243	Histone H4/Histone H3.3
No response to inhibition	R-HSA-69481	G2/M Checkpoints	18/210	168/10513	6.11965e-09	4.73661e-07	3.17578e-07	10213/5709/7157/2810/4171/10197/8367/8294/121504/8364/8368/8366/8363/8359/554313/8362/5721/5719	18	PSMD14/PSMD3/TP53/SFN/MCM2/PSME3/HIST1H4A/PSME2/PSMD13	O00487/O43242/P04637/P31947/P49736/P61289/P62805/Q9UL46/Q9UNM6	O00487/O43242/P04637/P31947/P49736/P61289/P62805/Q9UL46/Q9UNM6	26S proteasome non-ATPase regulatory subunit 14/26S proteasome non-ATPase regulatory subunit 3/Cellular tumor antigen p53/14-3-3 protein sigma/DNA replication licensing factor MCM2/Proteasome activator complex subunit 3/Histone H4/Proteasome activator complex subunit 2/26S proteasome non-ATPase regulatory subunit 13
No response to inhibition	R-HSA-5625886	Activated PKN1 stimulates transcription of AR (androgen receptor) regulated genes KLK2 and KLK3	12/210	67/10513	6.73549e-09	4.73934e-07	3.1776e-07	8367/8294/121504/8364/8368/8366/8363/8359/554313/8362/3021/3020	12	HIST1H4A/H3F3A	P62805/P84243	P62805/P84243	Histone H4/Histone H3.3
No response to inhibition	R-HSA-427359	SIRT1 negatively regulates rRNA expression	12/210	68/10513	8.03665e-09	5.18364e-07	3.4755e-07	8367/8294/121504/8364/8368/8366/8363/8359/554313/8362/3021/3020	12	HIST1H4A/H3F3A	P62805/P84243	P62805/P84243	Histone H4/Histone H3.3
No response to inhibition	R-HSA-4551638	SUMOylation of chromatin organization proteins	12/210	70/10513	1.13368e-08	6.74975e-07	4.52554e-07	5903/8367/8294/121504/8364/8368/8366/8363/8359/554313/8362/23279	12	RANBP2/HIST1H4A/NUP160	P49792/P62805/Q12769	P49792;A6NKT7;Q7Z3J3;Q99666;O14715;P0DJD0;P0DJD1/P62805/Q12769	E3 SUMO-protein ligase RanBP2/Histone H4/Nuclear pore complex protein Nup160
No response to inhibition	R-HSA-72766	Translation	23/210	292/10513	1.79966e-08	9.34766e-07	6.26737e-07	8664/8669/6184/1965/3921/1938/327/7407/1937/6124/6232/6193/6164/5917/8565/6729/6167/6217/2107/6142/6128/3396/3735	23	EIF3D/EIF3J/RPN1/EIF2S1/RPSA/EEF2/APEH/VARS/EEF1G/RPL4/RPS27/RPS5/RPL34/RARS/YARS/SRP54/RPL37/RPS16/ETF1/RPL18A/RPL6/ICT1/KARS	O15371/O75822/P04843/P05198/P08865/P13639/P13798/P26640/P26641/P36578/P42677/P46782/P49207/P54136/P54577/P61011/P61927/P62249/P62495/Q02543/Q02878/Q14197/Q15046	O15371/O75822/P04843/P05198/P08865;REV__Q2TAZ0/P13639/P13798/P26640/P26641/P36578/P42677/P46782/P49207/P54136/P54577/P61011/P61927/P62249/P62495/Q02543/Q02878/Q14197/Q15046	Eukaryotic translation initiation factor 3 subunit D/Eukaryotic translation initiation factor 3 subunit J/Dolichyl-diphosphooligosaccharide--protein glycosyltransferase subunit 1/Eukaryotic translation initiation factor 2 subunit 1/40S ribosomal protein SA/Elongation factor 2/Acylamino-acid-releasing enzyme/Valine--tRNA ligase/Elongation factor 1-gamma/60S ribosomal protein L4/40S ribosomal prote…
No response to inhibition	R-HSA-212300	PRC2 methylates histones and DNA	12/210	73/10513	1.85878e-08	9.34766e-07	6.26737e-07	8367/8294/121504/8364/8368/8366/8363/8359/554313/8362/3021/3020	12	HIST1H4A/H3F3A	P62805/P84243	P62805/P84243	Histone H4/Histone H3.3
No response to inhibition	R-HSA-5578749	Transcriptional regulation by small RNAs	14/210	105/10513	1.93233e-08	9.34766e-07	6.26737e-07	5903/8367/8294/121504/8364/8368/8366/8363/8359/554313/8362/3021/3020/23279	14	RANBP2/HIST1H4A/H3F3A/NUP160	P49792/P62805/P84243/Q12769	P49792;A6NKT7;Q7Z3J3;Q99666;O14715;P0DJD0;P0DJD1/P62805/P84243/Q12769	E3 SUMO-protein ligase RanBP2/Histone H4/Histone H3.3/Nuclear pore complex protein Nup160
No response to inhibition	R-HSA-2299718	Condensation of Prophase Chromosomes	12/210	74/10513	2.18e-08	9.40662e-07	6.3069e-07	8367/8294/121504/8364/8368/8366/8363/8359/554313/8362/3021/3020	12	HIST1H4A/H3F3A	P62805/P84243	P62805/P84243	Histone H4/Histone H3.3
No response to inhibition	R-HSA-5250913	Positive epigenetic regulation of rRNA expression	14/210	106/10513	2.18759e-08	9.40662e-07	6.3069e-07	4641/8367/8294/121504/8364/8368/8366/8363/8359/554313/8362/3021/3020/9188	14	MYO1C/HIST1H4A/H3F3A/DDX21	O00159/P62805/P84243/Q9NR30	O00159/P62805/P84243/Q9NR30	Unconventional myosin-Ic/Histone H4/Histone H3.3/Nucleolar RNA helicase 2
No response to inhibition	R-HSA-201722	Formation of the beta-catenin:TCF transactivating complex	13/210	91/10513	2.70724e-08	1.09674e-06	7.3534e-07	1499/8367/8294/121504/8364/8368/8366/8363/8359/554313/8362/3021/3020	13	CTNNB1/HIST1H4A/H3F3A	P35222/P62805/P84243	P35222/P62805/P84243	Catenin beta-1/Histone H4/Histone H3.3
No response to inhibition	R-HSA-2262752	Cellular responses to stress	28/210	429/10513	2.88627e-08	1.09674e-06	7.3534e-07	10213/5709/22824/7157/3309/890/5594/6774/5903/10197/8367/8294/121504/8364/8368/8366/8363/8359/554313/8362/3021/3020/23279/10728/30001/7266/5721/5719	28	PSMD14/PSMD3/HSPA4L/TP53/HSPA5/CCNA2/MAPK1/STAT3/RANBP2/PSME3/HIST1H4A/H3F3A/NUP160/PTGES3/ERO1L/DNAJC7/PSME2/PSMD13	O00487/O43242/O95757/P04637/P11021/P20248/P28482/P40763/P49792/P61289/P62805/P84243/Q12769/Q15185/Q96HE7/Q99615/Q9UL46/Q9UNM6	O00487/O43242/O95757/P04637/P11021;REV__Q9NXD2/P20248/P28482/P40763/P49792;A6NKT7;Q7Z3J3;Q99666;O14715;P0DJD0;P0DJD1/P61289/P62805/P84243/Q12769/Q15185/Q96HE7;Q86YB8/Q99615/Q9UL46/Q9UNM6	26S proteasome non-ATPase regulatory subunit 14/26S proteasome non-ATPase regulatory subunit 3/Heat shock 70 kDa protein 4L/Cellular tumor antigen p53/78 kDa glucose-regulated protein/Cyclin-A2/Mitogen-activated protein kinase 1/Signal transducer and activator of transcription 3/E3 SUMO-protein ligase RanBP2/Proteasome activator complex subunit 3/Histone H4/Histone H3.3/Nuclear pore complex prote…
No response to inhibition	R-HSA-427389	ERCC6 (CSB) and EHMT2 (G9a) positively regulate rRNA expression	12/210	76/10513	2.97566e-08	1.09674e-06	7.3534e-07	8367/8294/121504/8364/8368/8366/8363/8359/554313/8362/3021/3020	12	HIST1H4A/H3F3A	P62805/P84243	P62805/P84243	Histone H4/Histone H3.3
No response to inhibition	R-HSA-5625740	RHO GTPases activate PKNs	13/210	95/10513	4.59334e-08	1.61602e-06	1.0835e-06	2810/8367/8294/121504/8364/8368/8366/8363/8359/554313/8362/3021/3020	13	SFN/HIST1H4A/H3F3A	P31947/P62805/P84243	P31947/P62805/P84243	14-3-3 protein sigma/Histone H4/Histone H3.3
No response to inhibition	R-HSA-3214842	HDMs demethylate histones	10/210	51/10513	5.10749e-08	1.71878e-06	1.1524e-06	8367/8294/121504/8364/8368/8366/8363/8359/554313/8362	10	HIST1H4A	P62805	P62805	Histone H4
No response to inhibition	R-HSA-2559586	DNA Damage/Telomere Stress Induced Senescence	12/210	80/10513	5.38762e-08	1.73751e-06	1.16495e-06	7157/890/8367/8294/121504/8364/8368/8366/8363/8359/554313/8362	12	TP53/CCNA2/HIST1H4A	P04637/P20248/P62805	P04637/P20248/P62805	Cellular tumor antigen p53/Cyclin-A2/Histone H4
No response to inhibition	R-HSA-171306	Packaging Of Telomere Ends	10/210	52/10513	6.2144e-08	1.92398e-06	1.28998e-06	8367/8294/121504/8364/8368/8366/8363/8359/554313/8362	10	HIST1H4A	P62805	P62805	Histone H4
No response to inhibition	R-HSA-211000	Gene Silencing by RNA	15/210	134/10513	6.5696e-08	1.95572e-06	1.31126e-06	5903/8367/8294/121504/8364/8368/8366/8363/8359/554313/8362/3021/3020/23279/57510	15	RANBP2/HIST1H4A/H3F3A/NUP160/XPO5	P49792/P62805/P84243/Q12769/Q9HAV4	P49792;A6NKT7;Q7Z3J3;Q99666;O14715;P0DJD0;P0DJD1/P62805/P84243/Q12769/Q9HAV4	E3 SUMO-protein ligase RanBP2/Histone H4/Histone H3.3/Nuclear pore complex protein Nup160/Exportin-5
No response to inhibition	R-HSA-68886	M Phase	26/210	395/10513	7.98564e-08	2.28922e-06	1.53486e-06	10213/10403/5709/8615/5594/6232/5903/5862/10197/8367/8294/121504/8364/8368/8366/8363/8359/554313/8362/3021/3020/23279/22919/5721/5719/10726	26	PSMD14/NDC80/PSMD3/USO1/MAPK1/RPS27/RANBP2/RAB2A/PSME3/HIST1H4A/H3F3A/NUP160/MAPRE1/PSME2/PSMD13/NUDC	O00487/O14777/O43242/O60763/P28482/P42677/P49792/P61019/P61289/P62805/P84243/Q12769/Q15691/Q9UL46/Q9UNM6/Q9Y266	O00487/O14777/O43242/O60763/P28482/P42677/P49792;A6NKT7;Q7Z3J3;Q99666;O14715;P0DJD0;P0DJD1/P61019;Q8WUD1/P61289/P62805/P84243/Q12769/Q15691;Q9UPY8/Q9UL46/Q9UNM6/Q9Y266	26S proteasome non-ATPase regulatory subunit 14/Kinetochore protein NDC80 homolog/26S proteasome non-ATPase regulatory subunit 3/General vesicular transport factor p115/Mitogen-activated protein kinase 1/40S ribosomal protein S27/E3 SUMO-protein ligase RanBP2/Ras-related protein Rab-2A/Proteasome activator complex subunit 3/Histone H4/Histone H3.3/Nuclear pore complex protein Nup160/Microtubule-a…
No response to inhibition	R-HSA-977225	Amyloid fiber formation	13/210	100/10513	8.57261e-08	2.36972e-06	1.58883e-06	4069/8367/8294/121504/8364/8368/8366/8363/8359/554313/8362/3021/3020	13	LYZ/HIST1H4A/H3F3A	P61626/P62805/P84243	P61626/P62805/P84243	Lysozyme C/Histone H4/Histone H3.3
No response to inhibition	R-HSA-5693571	Nonhomologous End-Joining (NHEJ)	11/210	69/10513	1.02837e-07	2.74468e-06	1.84024e-06	2547/8367/8294/121504/8364/8368/8366/8363/8359/554313/8362	11	XRCC6/HIST1H4A	P12956/P62805	P12956;P51449/P62805	X-ray repair cross-complementing protein 6/Histone H4
No response to inhibition	R-HSA-912446	Meiotic recombination	12/210	87/10513	1.40301e-07	3.61977e-06	2.42697e-06	8367/8294/121504/8364/8368/8366/8363/8359/554313/8362/3021/3020	12	HIST1H4A/H3F3A	P62805/P84243	P62805/P84243	Histone H4/Histone H3.3
No response to inhibition	R-HSA-2559580	Oxidative Stress Induced Senescence	14/210	125/10513	1.81523e-07	4.39058e-06	2.94377e-06	7157/5594/8367/8294/121504/8364/8368/8366/8363/8359/554313/8362/3021/3020	14	TP53/MAPK1/HIST1H4A/H3F3A	P04637/P28482/P62805/P84243	P04637/P28482/P62805/P84243	Cellular tumor antigen p53/Mitogen-activated protein kinase 1/Histone H4/Histone H3.3
No response to inhibition	R-HSA-3108232	SUMO E3 ligases SUMOylate target proteins	14/210	125/10513	1.81523e-07	4.39058e-06	2.94377e-06	7157/7153/5903/8367/8294/121504/8364/8368/8366/8363/8359/554313/8362/23279	14	TP53/TOP2A/RANBP2/HIST1H4A/NUP160	P04637/P11388/P49792/P62805/Q12769	P04637/P11388/P49792;A6NKT7;Q7Z3J3;Q99666;O14715;P0DJD0;P0DJD1/P62805/Q12769	Cellular tumor antigen p53/DNA topoisomerase 2-alpha/E3 SUMO-protein ligase RanBP2/Histone H4/Nuclear pore complex protein Nup160
No response to inhibition	R-HSA-201681	TCF dependent signaling in response to WNT	19/210	233/10513	1.9542e-07	4.58348e-06	3.07311e-06	10213/5709/1499/10197/8367/8294/121504/8364/8368/8366/8363/8359/554313/8362/3021/3020/8452/5721/5719	19	PSMD14/PSMD3/CTNNB1/PSME3/HIST1H4A/H3F3A/CUL3/PSME2/PSMD13	O00487/O43242/P35222/P61289/P62805/P84243/Q13618/Q9UL46/Q9UNM6	O00487/O43242/P35222/P61289/P62805/P84243/Q13618/Q9UL46/Q9UNM6	26S proteasome non-ATPase regulatory subunit 14/26S proteasome non-ATPase regulatory subunit 3/Catenin beta-1/Proteasome activator complex subunit 3/Histone H4/Histone H3.3/Cullin-3/Proteasome activator complex subunit 2/26S proteasome non-ATPase regulatory subunit 13
No response to inhibition	R-HSA-73777	RNA Polymerase I Chain Elongation	12/210	90/10513	2.05566e-07	4.67964e-06	3.13758e-06	8367/8294/121504/8364/8368/8366/8363/8359/554313/8362/3021/3020	12	HIST1H4A/H3F3A	P62805/P84243	P62805/P84243	Histone H4/Histone H3.3
No response to inhibition	R-HSA-5693565	Recruitment and ATM-mediated phosphorylation of repair and signaling proteins at DNA double strand breaks	11/210	76/10513	2.85753e-07	6.24937e-06	4.19004e-06	7157/8367/8294/121504/8364/8368/8366/8363/8359/554313/8362	11	TP53/HIST1H4A	P04637/P62805	P04637/P62805	Cellular tumor antigen p53/Histone H4
No response to inhibition	R-HSA-8878171	Transcriptional regulation by RUNX1	19/210	239/10513	2.90668e-07	6.24937e-06	4.19004e-06	10213/5709/3958/10197/8367/8294/121504/8364/8368/8366/8363/8359/554313/8362/3021/3020/5781/5721/5719	19	PSMD14/PSMD3/LGALS3/PSME3/HIST1H4A/H3F3A/PTPN11/PSME2/PSMD13	O00487/O43242/P17931/P61289/P62805/P84243/Q06124/Q9UL46/Q9UNM6	O00487/O43242/P17931/P61289/P62805/P84243/Q06124/Q9UL46/Q9UNM6	26S proteasome non-ATPase regulatory subunit 14/26S proteasome non-ATPase regulatory subunit 3/Galectin-3/Proteasome activator complex subunit 3/Histone H4/Histone H3.3/Tyrosine-protein phosphatase non-receptor type 11/Proteasome activator complex subunit 2/26S proteasome non-ATPase regulatory subunit 13
No response to inhibition	R-HSA-2990846	SUMOylation	14/210	131/10513	3.26422e-07	6.67281e-06	4.47395e-06	7157/7153/5903/8367/8294/121504/8364/8368/8366/8363/8359/554313/8362/23279	14	TP53/TOP2A/RANBP2/HIST1H4A/NUP160	P04637/P11388/P49792/P62805/Q12769	P04637/P11388/P49792;A6NKT7;Q7Z3J3;Q99666;O14715;P0DJD0;P0DJD1/P62805/Q12769	Cellular tumor antigen p53/DNA topoisomerase 2-alpha/E3 SUMO-protein ligase RanBP2/Histone H4/Nuclear pore complex protein Nup160
No response to inhibition	R-HSA-5693606	DNA Double Strand Break Response	11/210	77/10513	3.27606e-07	6.67281e-06	4.47395e-06	7157/8367/8294/121504/8364/8368/8366/8363/8359/554313/8362	11	TP53/HIST1H4A	P04637/P62805	P04637/P62805	Cellular tumor antigen p53/Histone H4
No response to inhibition	R-HSA-69473	G2/M DNA damage checkpoint	12/210	95/10513	3.75821e-07	7.4586e-06	5.0008e-06	7157/2810/8367/8294/121504/8364/8368/8366/8363/8359/554313/8362	12	TP53/SFN/HIST1H4A	P04637/P31947/P62805	P04637/P31947/P62805	Cellular tumor antigen p53/14-3-3 protein sigma/Histone H4
No response to inhibition	R-HSA-8936459	RUNX1 regulates genes involved in megakaryocyte differentiation and platelet function	12/210	97/10513	4.73273e-07	9.15784e-06	6.1401e-06	8367/8294/121504/8364/8368/8366/8363/8359/554313/8362/3021/3020	12	HIST1H4A/H3F3A	P62805/P84243	P62805/P84243	Histone H4/Histone H3.3
No response to inhibition	R-HSA-5663205	Infectious disease	24/210	384/10513	6.75079e-07	1.27442e-05	8.54465e-06	3843/10213/5709/3921/2547/1938/1104/811/1499/6124/6232/6193/6164/5903/10197/6167/6217/6142/6128/6749/23279/5062/5721/5719	24	IPO5/PSMD14/PSMD3/RPSA/XRCC6/EEF2/RCC1/CALR/CTNNB1/RPL4/RPS27/RPS5/RPL34/RANBP2/PSME3/RPL37/RPS16/RPL18A/RPL6/SSRP1/NUP160/PAK2/PSME2/PSMD13	O00410/O00487/O43242/P08865/P12956/P13639/P18754/P27797/P35222/P36578/P42677/P46782/P49207/P49792/P61289/P61927/P62249/Q02543/Q02878/Q08945/Q12769/Q13177/Q9UL46/Q9UNM6	O00410/O00487/O43242/P08865;REV__Q2TAZ0/P12956;P51449/P13639/P18754/P27797/P35222/P36578/P42677/P46782/P49207/P49792;A6NKT7;Q7Z3J3;Q99666;O14715;P0DJD0;P0DJD1/P61289/P61927/P62249/Q02543/Q02878/Q08945/Q12769/Q13177;O75914/Q9UL46/Q9UNM6	Importin-5/26S proteasome non-ATPase regulatory subunit 14/26S proteasome non-ATPase regulatory subunit 3/40S ribosomal protein SA/X-ray repair cross-complementing protein 6/Elongation factor 2/Regulator of chromosome condensation/Calreticulin/Catenin beta-1/60S ribosomal protein L4/40S ribosomal protein S27/40S ribosomal protein S5;40S ribosomal protein S5, N-terminally processed/60S ribosomal p…
No response to inhibition	R-HSA-427413	NoRC negatively regulates rRNA expression	12/210	106/10513	1.24808e-06	2.30004e-05	1.54212e-05	8367/8294/121504/8364/8368/8366/8363/8359/554313/8362/3021/3020	12	HIST1H4A/H3F3A	P62805/P84243	P62805/P84243	Histone H4/Histone H3.3
No response to inhibition	R-HSA-3214841	PKMTs methylate histone lysines	10/210	71/10513	1.30322e-06	2.34579e-05	1.5728e-05	8367/8294/121504/8364/8368/8366/8363/8359/554313/8362	10	HIST1H4A	P62805	P62805	Histone H4
No response to inhibition	R-HSA-212165	Epigenetic regulation of gene expression	14/210	147/10513	1.3411e-06	2.35911e-05	1.58172e-05	4641/8367/8294/121504/8364/8368/8366/8363/8359/554313/8362/3021/3020/9188	14	MYO1C/HIST1H4A/H3F3A/DDX21	O00159/P62805/P84243/Q9NR30	O00159/P62805/P84243/Q9NR30	Unconventional myosin-Ic/Histone H4/Histone H3.3/Nucleolar RNA helicase 2
No response to inhibition	R-HSA-5250941	Negative epigenetic regulation of rRNA expression	12/210	109/10513	1.68617e-06	2.78328e-05	1.86612e-05	8367/8294/121504/8364/8368/8366/8363/8359/554313/8362/3021/3020	12	HIST1H4A/H3F3A	P62805/P84243	P62805/P84243	Histone H4/Histone H3.3
No response to inhibition	R-HSA-73854	RNA Polymerase I Promoter Clearance	12/210	109/10513	1.68617e-06	2.78328e-05	1.86612e-05	8367/8294/121504/8364/8368/8366/8363/8359/554313/8362/3021/3020	12	HIST1H4A/H3F3A	P62805/P84243	P62805/P84243	Histone H4/Histone H3.3
No response to inhibition	R-HSA-9010553	Regulation of expression of SLITs and ROBOs	15/210	172/10513	1.71406e-06	2.78328e-05	1.86612e-05	10213/5709/3921/6124/6232/6193/6164/10197/6167/6217/2107/6142/6128/5721/5719	15	PSMD14/PSMD3/RPSA/RPL4/RPS27/RPS5/RPL34/PSME3/RPL37/RPS16/ETF1/RPL18A/RPL6/PSME2/PSMD13	O00487/O43242/P08865/P36578/P42677/P46782/P49207/P61289/P61927/P62249/P62495/Q02543/Q02878/Q9UL46/Q9UNM6	O00487/O43242/P08865;REV__Q2TAZ0/P36578/P42677/P46782/P49207/P61289/P61927/P62249/P62495/Q02543/Q02878/Q9UL46/Q9UNM6	26S proteasome non-ATPase regulatory subunit 14/26S proteasome non-ATPase regulatory subunit 3/40S ribosomal protein SA/60S ribosomal protein L4/40S ribosomal protein S27/40S ribosomal protein S5;40S ribosomal protein S5, N-terminally processed/60S ribosomal protein L34/Proteasome activator complex subunit 3/60S ribosomal protein L37/40S ribosomal protein S16/Eukaryotic peptide chain release fact…
No response to inhibition	R-HSA-2559583	Cellular Senescence	16/210	195/10513	1.72607e-06	2.78328e-05	1.86612e-05	7157/890/5594/6774/8367/8294/121504/8364/8368/8366/8363/8359/554313/8362/3021/3020	16	TP53/CCNA2/MAPK1/STAT3/HIST1H4A/H3F3A	P04637/P20248/P28482/P40763/P62805/P84243	P04637/P20248/P28482/P40763/P62805/P84243	Cellular tumor antigen p53/Cyclin-A2/Mitogen-activated protein kinase 1/Signal transducer and activator of transcription 3/Histone H4/Histone H3.3
No response to inhibition	R-HSA-606279	Deposition of new CENPA-containing nucleosomes at the centromere	10/210	74/10513	1.92462e-06	2.97931e-05	1.99755e-05	8367/8294/121504/8364/8368/8366/8363/8359/554313/8362	10	HIST1H4A	P62805	P62805	Histone H4
No response to inhibition	R-HSA-774815	Nucleosome assembly	10/210	74/10513	1.92462e-06	2.97931e-05	1.99755e-05	8367/8294/121504/8364/8368/8366/8363/8359/554313/8362	10	HIST1H4A	P62805	P62805	Histone H4
No response to inhibition	R-HSA-73864	RNA Polymerase I Transcription	12/210	112/10513	2.25512e-06	3.42248e-05	2.29468e-05	8367/8294/121504/8364/8368/8366/8363/8359/554313/8362/3021/3020	12	HIST1H4A/H3F3A	P62805/P84243	P62805/P84243	Histone H4/Histone H3.3
No response to inhibition	R-HSA-156827	L13a-mediated translational silencing of Ceruloplasmin expression	12/210	113/10513	2.47928e-06	3.60606e-05	2.41777e-05	8664/8669/1965/3921/6124/6232/6193/6164/6167/6217/6142/6128	12	EIF3D/EIF3J/EIF2S1/RPSA/RPL4/RPS27/RPS5/RPL34/RPL37/RPS16/RPL18A/RPL6	O15371/O75822/P05198/P08865/P36578/P42677/P46782/P49207/P61927/P62249/Q02543/Q02878	O15371/O75822/P05198/P08865;REV__Q2TAZ0/P36578/P42677/P46782/P49207/P61927/P62249/Q02543/Q02878	Eukaryotic translation initiation factor 3 subunit D/Eukaryotic translation initiation factor 3 subunit J/Eukaryotic translation initiation factor 2 subunit 1/40S ribosomal protein SA/60S ribosomal protein L4/40S ribosomal protein S27/40S ribosomal protein S5;40S ribosomal protein S5, N-terminally processed/60S ribosomal protein L34/60S ribosomal protein L37/40S ribosomal protein S16/60S ribosoma…
No response to inhibition	R-HSA-156842	Eukaryotic Translation Elongation	11/210	94/10513	2.51586e-06	3.60606e-05	2.41777e-05	3921/1938/1937/6124/6232/6193/6164/6167/6217/6142/6128	11	RPSA/EEF2/EEF1G/RPL4/RPS27/RPS5/RPL34/RPL37/RPS16/RPL18A/RPL6	P08865/P13639/P26641/P36578/P42677/P46782/P49207/P61927/P62249/Q02543/Q02878	P08865;REV__Q2TAZ0/P13639/P26641/P36578/P42677/P46782/P49207/P61927/P62249/Q02543/Q02878	40S ribosomal protein SA/Elongation factor 2/Elongation factor 1-gamma/60S ribosomal protein L4/40S ribosomal protein S27/40S ribosomal protein S5;40S ribosomal protein S5, N-terminally processed/60S ribosomal protein L34/60S ribosomal protein L37/40S ribosomal protein S16/60S ribosomal protein L18a/60S ribosomal protein L6
No response to inhibition	R-HSA-72764	Eukaryotic Translation Termination	11/210	94/10513	2.51586e-06	3.60606e-05	2.41777e-05	3921/327/6124/6232/6193/6164/6167/6217/2107/6142/6128	11	RPSA/APEH/RPL4/RPS27/RPS5/RPL34/RPL37/RPS16/ETF1/RPL18A/RPL6	P08865/P13798/P36578/P42677/P46782/P49207/P61927/P62249/P62495/Q02543/Q02878	P08865;REV__Q2TAZ0/P13798/P36578/P42677/P46782/P49207/P61927/P62249/P62495/Q02543/Q02878	40S ribosomal protein SA/Acylamino-acid-releasing enzyme/60S ribosomal protein L4/40S ribosomal protein S27/40S ribosomal protein S5;40S ribosomal protein S5, N-terminally processed/60S ribosomal protein L34/60S ribosomal protein L37/40S ribosomal protein S16/Eukaryotic peptide chain release factor subunit 1/60S ribosomal protein L18a/60S ribosomal protein L6
No response to inhibition	R-HSA-72706	GTP hydrolysis and joining of the 60S ribosomal subunit	12/210	114/10513	2.72289e-06	3.83185e-05	2.56916e-05	8664/8669/1965/3921/6124/6232/6193/6164/6167/6217/6142/6128	12	EIF3D/EIF3J/EIF2S1/RPSA/RPL4/RPS27/RPS5/RPL34/RPL37/RPS16/RPL18A/RPL6	O15371/O75822/P05198/P08865/P36578/P42677/P46782/P49207/P61927/P62249/Q02543/Q02878	O15371/O75822/P05198/P08865;REV__Q2TAZ0/P36578/P42677/P46782/P49207/P61927/P62249/Q02543/Q02878	Eukaryotic translation initiation factor 3 subunit D/Eukaryotic translation initiation factor 3 subunit J/Eukaryotic translation initiation factor 2 subunit 1/40S ribosomal protein SA/60S ribosomal protein L4/40S ribosomal protein S27/40S ribosomal protein S5;40S ribosomal protein S5, N-terminally processed/60S ribosomal protein L34/60S ribosomal protein L37/40S ribosomal protein S16/60S ribosoma…
No response to inhibition	R-HSA-1221632	Meiotic synapsis	10/210	79/10513	3.53842e-06	4.8048e-05	3.2215e-05	8367/8294/121504/8364/8368/8366/8363/8359/554313/8362	10	HIST1H4A	P62805	P62805	Histone H4
No response to inhibition	R-HSA-3214858	RMTs methylate histone arginines	10/210	79/10513	3.53842e-06	4.8048e-05	3.2215e-05	8367/8294/121504/8364/8368/8366/8363/8359/554313/8362	10	HIST1H4A	P62805	P62805	Histone H4
No response to inhibition	R-HSA-5693607	Processing of DNA double-strand break ends	11/210	98/10513	3.80764e-06	5.08122e-05	3.40683e-05	890/8367/8294/121504/8364/8368/8366/8363/8359/554313/8362	11	CCNA2/HIST1H4A	P20248/P62805	P20248/P62805	Cyclin-A2/Histone H4
No response to inhibition	R-HSA-1500620	Meiosis	12/210	119/10513	4.28601e-06	5.62267e-05	3.76986e-05	8367/8294/121504/8364/8368/8366/8363/8359/554313/8362/3021/3020	12	HIST1H4A/H3F3A	P62805/P84243	P62805/P84243	Histone H4/Histone H3.3
No response to inhibition	R-HSA-157579	Telomere Maintenance	10/210	82/10513	4.98745e-06	6.37269e-05	4.27273e-05	8367/8294/121504/8364/8368/8366/8363/8359/554313/8362	10	HIST1H4A	P62805	P62805	Histone H4
No response to inhibition	R-HSA-72613	Eukaryotic Translation Initiation	12/210	121/10513	5.10474e-06	6.37269e-05	4.27273e-05	8664/8669/1965/3921/6124/6232/6193/6164/6167/6217/6142/6128	12	EIF3D/EIF3J/EIF2S1/RPSA/RPL4/RPS27/RPS5/RPL34/RPL37/RPS16/RPL18A/RPL6	O15371/O75822/P05198/P08865/P36578/P42677/P46782/P49207/P61927/P62249/Q02543/Q02878	O15371/O75822/P05198/P08865;REV__Q2TAZ0/P36578/P42677/P46782/P49207/P61927/P62249/Q02543/Q02878	Eukaryotic translation initiation factor 3 subunit D/Eukaryotic translation initiation factor 3 subunit J/Eukaryotic translation initiation factor 2 subunit 1/40S ribosomal protein SA/60S ribosomal protein L4/40S ribosomal protein S27/40S ribosomal protein S5;40S ribosomal protein S5, N-terminally processed/60S ribosomal protein L34/60S ribosomal protein L37/40S ribosomal protein S16/60S ribosoma…
No response to inhibition	R-HSA-72737	Cap-dependent Translation Initiation	12/210	121/10513	5.10474e-06	6.37269e-05	4.27273e-05	8664/8669/1965/3921/6124/6232/6193/6164/6167/6217/6142/6128	12	EIF3D/EIF3J/EIF2S1/RPSA/RPL4/RPS27/RPS5/RPL34/RPL37/RPS16/RPL18A/RPL6	O15371/O75822/P05198/P08865/P36578/P42677/P46782/P49207/P61927/P62249/Q02543/Q02878	O15371/O75822/P05198/P08865;REV__Q2TAZ0/P36578/P42677/P46782/P49207/P61927/P62249/Q02543/Q02878	Eukaryotic translation initiation factor 3 subunit D/Eukaryotic translation initiation factor 3 subunit J/Eukaryotic translation initiation factor 2 subunit 1/40S ribosomal protein SA/60S ribosomal protein L4/40S ribosomal protein S27/40S ribosomal protein S5;40S ribosomal protein S5, N-terminally processed/60S ribosomal protein L34/60S ribosomal protein L37/40S ribosomal protein S16/60S ribosoma…
No response to inhibition	R-HSA-5617472	Activation of anterior HOX genes in hindbrain development during early embryogenesis	12/210	122/10513	5.56344e-06	6.72828e-05	4.51114e-05	8367/8294/121504/8364/8368/8366/8363/8359/554313/8362/3021/3020	12	HIST1H4A/H3F3A	P62805/P84243	P62805/P84243	Histone H4/Histone H3.3
No response to inhibition	R-HSA-5619507	Activation of HOX genes during differentiation	12/210	122/10513	5.56344e-06	6.72828e-05	4.51114e-05	8367/8294/121504/8364/8368/8366/8363/8359/554313/8362/3021/3020	12	HIST1H4A/H3F3A	P62805/P84243	P62805/P84243	Histone H4/Histone H3.3
No response to inhibition	R-HSA-168255	Influenza Life Cycle	13/210	144/10513	5.8614e-06	6.97958e-05	4.67963e-05	3843/3921/811/6124/6232/6193/6164/5903/6167/6217/6142/6128/23279	13	IPO5/RPSA/CALR/RPL4/RPS27/RPS5/RPL34/RANBP2/RPL37/RPS16/RPL18A/RPL6/NUP160	O00410/P08865/P27797/P36578/P42677/P46782/P49207/P49792/P61927/P62249/Q02543/Q02878/Q12769	O00410/P08865;REV__Q2TAZ0/P27797/P36578/P42677/P46782/P49207/P49792;A6NKT7;Q7Z3J3;Q99666;O14715;P0DJD0;P0DJD1/P61927/P62249/Q02543/Q02878/Q12769	Importin-5/40S ribosomal protein SA/Calreticulin/60S ribosomal protein L4/40S ribosomal protein S27/40S ribosomal protein S5;40S ribosomal protein S5, N-terminally processed/60S ribosomal protein L34/E3 SUMO-protein ligase RanBP2/60S ribosomal protein L37/40S ribosomal protein S16/60S ribosomal protein L18a/60S ribosomal protein L6/Nuclear pore complex protein Nup160
No response to inhibition	R-HSA-72689	Formation of a pool of free 40S subunits	11/210	103/10513	6.21202e-06	7.285e-05	4.88441e-05	8664/8669/3921/6124/6232/6193/6164/6167/6217/6142/6128	11	EIF3D/EIF3J/RPSA/RPL4/RPS27/RPS5/RPL34/RPL37/RPS16/RPL18A/RPL6	O15371/O75822/P08865/P36578/P42677/P46782/P49207/P61927/P62249/Q02543/Q02878	O15371/O75822/P08865;REV__Q2TAZ0/P36578/P42677/P46782/P49207/P61927/P62249/Q02543/Q02878	Eukaryotic translation initiation factor 3 subunit D/Eukaryotic translation initiation factor 3 subunit J/40S ribosomal protein SA/60S ribosomal protein L4/40S ribosomal protein S27/40S ribosomal protein S5;40S ribosomal protein S5, N-terminally processed/60S ribosomal protein L34/60S ribosomal protein L37/40S ribosomal protein S16/60S ribosomal protein L18a/60S ribosomal protein L6
No response to inhibition	R-HSA-376176	Signaling by ROBO receptors	16/210	219/10513	7.78135e-06	8.9892e-05	6.02703e-05	10213/5709/3921/6124/6232/6193/6164/10197/6167/6217/2107/6142/6128/5062/5721/5719	16	PSMD14/PSMD3/RPSA/RPL4/RPS27/RPS5/RPL34/PSME3/RPL37/RPS16/ETF1/RPL18A/RPL6/PAK2/PSME2/PSMD13	O00487/O43242/P08865/P36578/P42677/P46782/P49207/P61289/P61927/P62249/P62495/Q02543/Q02878/Q13177/Q9UL46/Q9UNM6	O00487/O43242/P08865;REV__Q2TAZ0/P36578/P42677/P46782/P49207/P61289/P61927/P62249/P62495/Q02543/Q02878/Q13177;O75914/Q9UL46/Q9UNM6	26S proteasome non-ATPase regulatory subunit 14/26S proteasome non-ATPase regulatory subunit 3/40S ribosomal protein SA/60S ribosomal protein L4/40S ribosomal protein S27/40S ribosomal protein S5;40S ribosomal protein S5, N-terminally processed/60S ribosomal protein L34/Proteasome activator complex subunit 3/60S ribosomal protein L37/40S ribosomal protein S16/Eukaryotic peptide chain release fact…
No response to inhibition	R-HSA-195721	Signaling by WNT	20/210	330/10513	9.62482e-06	0.000109553	7.34526e-05	10213/5709/1499/10197/8367/8294/121504/8364/8368/8366/8363/8359/554313/8362/3021/3020/8452/55737/5721/5719	20	PSMD14/PSMD3/CTNNB1/PSME3/HIST1H4A/H3F3A/CUL3/VPS35/PSME2/PSMD13	O00487/O43242/P35222/P61289/P62805/P84243/Q13618/Q96QK1/Q9UL46/Q9UNM6	O00487/O43242/P35222/P61289/P62805/P84243/Q13618/Q96QK1/Q9UL46/Q9UNM6	26S proteasome non-ATPase regulatory subunit 14/26S proteasome non-ATPase regulatory subunit 3/Catenin beta-1/Proteasome activator complex subunit 3/Histone H4/Histone H3.3/Cullin-3/Vacuolar protein sorting-associated protein 35/Proteasome activator complex subunit 2/26S proteasome non-ATPase regulatory subunit 13
No response to inhibition	R-HSA-390471	Association of TriC/CCT with target proteins during biosynthesis	7/210	39/10513	1.02606e-05	0.000115098	7.71701e-05	7157/6950/908/6774/22948/22803/26985	7	TP53/TCP1/CCT6A/STAT3/CCT5/XRN2/AP3M1	P04637/P17987/P40227/P40763/P48643/Q9H0D6/Q9Y2T2	P04637/P17987/P40227;Q92526/P40763/P48643/Q9H0D6/Q9Y2T2;P53677	Cellular tumor antigen p53/T-complex protein 1 subunit alpha/T-complex protein 1 subunit zeta/Signal transducer and activator of transcription 3/T-complex protein 1 subunit epsilon/5-3 exoribonuclease 2/AP-3 complex subunit mu-1
No response to inhibition	R-HSA-156902	Peptide chain elongation	10/210	90/10513	1.16075e-05	0.000128345	8.60523e-05	3921/1938/6124/6232/6193/6164/6167/6217/6142/6128	10	RPSA/EEF2/RPL4/RPS27/RPS5/RPL34/RPL37/RPS16/RPL18A/RPL6	P08865/P13639/P36578/P42677/P46782/P49207/P61927/P62249/Q02543/Q02878	P08865;REV__Q2TAZ0/P13639/P36578/P42677/P46782/P49207/P61927/P62249/Q02543/Q02878	40S ribosomal protein SA/Elongation factor 2/60S ribosomal protein L4/40S ribosomal protein S27/40S ribosomal protein S5;40S ribosomal protein S5, N-terminally processed/60S ribosomal protein L34/60S ribosomal protein L37/40S ribosomal protein S16/60S ribosomal protein L18a/60S ribosomal protein L6
No response to inhibition	R-HSA-168254	Influenza Infection	13/210	155/10513	1.31084e-05	0.000142899	9.58105e-05	3843/3921/811/6124/6232/6193/6164/5903/6167/6217/6142/6128/23279	13	IPO5/RPSA/CALR/RPL4/RPS27/RPS5/RPL34/RANBP2/RPL37/RPS16/RPL18A/RPL6/NUP160	O00410/P08865/P27797/P36578/P42677/P46782/P49207/P49792/P61927/P62249/Q02543/Q02878/Q12769	O00410/P08865;REV__Q2TAZ0/P27797/P36578/P42677/P46782/P49207/P49792;A6NKT7;Q7Z3J3;Q99666;O14715;P0DJD0;P0DJD1/P61927/P62249/Q02543/Q02878/Q12769	Importin-5/40S ribosomal protein SA/Calreticulin/60S ribosomal protein L4/40S ribosomal protein S27/40S ribosomal protein S5;40S ribosomal protein S5, N-terminally processed/60S ribosomal protein L34/E3 SUMO-protein ligase RanBP2/60S ribosomal protein L37/40S ribosomal protein S16/60S ribosomal protein L18a/60S ribosomal protein L6/Nuclear pore complex protein Nup160
No response to inhibition	R-HSA-168273	Influenza Viral RNA Transcription and Replication	12/210	134/10513	1.46399e-05	0.000157379	0.000105519	3843/3921/6124/6232/6193/6164/5903/6167/6217/6142/6128/23279	12	IPO5/RPSA/RPL4/RPS27/RPS5/RPL34/RANBP2/RPL37/RPS16/RPL18A/RPL6/NUP160	O00410/P08865/P36578/P42677/P46782/P49207/P49792/P61927/P62249/Q02543/Q02878/Q12769	O00410/P08865;REV__Q2TAZ0/P36578/P42677/P46782/P49207/P49792;A6NKT7;Q7Z3J3;Q99666;O14715;P0DJD0;P0DJD1/P61927/P62249/Q02543/Q02878/Q12769	Importin-5/40S ribosomal protein SA/60S ribosomal protein L4/40S ribosomal protein S27/40S ribosomal protein S5;40S ribosomal protein S5, N-terminally processed/60S ribosomal protein L34/E3 SUMO-protein ligase RanBP2/60S ribosomal protein L37/40S ribosomal protein S16/60S ribosomal protein L18a/60S ribosomal protein L6/Nuclear pore complex protein Nup160
No response to inhibition	R-HSA-1799339	SRP-dependent cotranslational protein targeting to membrane	11/210	113/10513	1.52105e-05	0.000161273	0.00010813	6184/3921/6124/6232/6193/6164/6729/6167/6217/6142/6128	11	RPN1/RPSA/RPL4/RPS27/RPS5/RPL34/SRP54/RPL37/RPS16/RPL18A/RPL6	P04843/P08865/P36578/P42677/P46782/P49207/P61011/P61927/P62249/Q02543/Q02878	P04843/P08865;REV__Q2TAZ0/P36578/P42677/P46782/P49207/P61011/P61927/P62249/Q02543/Q02878	Dolichyl-diphosphooligosaccharide--protein glycosyltransferase subunit 1/40S ribosomal protein SA/60S ribosomal protein L4/40S ribosomal protein S27/40S ribosomal protein S5;40S ribosomal protein S5, N-terminally processed/60S ribosomal protein L34/Signal recognition particle 54 kDa protein/60S ribosomal protein L37/40S ribosomal protein S16/60S ribosomal protein L18a/60S ribosomal protein L6
No response to inhibition	R-HSA-3214815	HDACs deacetylate histones	10/210	94/10513	1.71151e-05	0.000179015	0.000120025	8367/8294/121504/8364/8368/8366/8363/8359/554313/8362	10	HIST1H4A	P62805	P62805	Histone H4
No response to inhibition	R-HSA-975956	Nonsense Mediated Decay (NMD) independent of the Exon Junction Complex (EJC)	10/210	96/10513	2.06249e-05	0.000212849	0.00014271	3921/6124/6232/6193/6164/6167/6217/2107/6142/6128	10	RPSA/RPL4/RPS27/RPS5/RPL34/RPL37/RPS16/ETF1/RPL18A/RPL6	P08865/P36578/P42677/P46782/P49207/P61927/P62249/P62495/Q02543/Q02878	P08865;REV__Q2TAZ0/P36578/P42677/P46782/P49207/P61927/P62249/P62495/Q02543/Q02878	40S ribosomal protein SA/60S ribosomal protein L4/40S ribosomal protein S27/40S ribosomal protein S5;40S ribosomal protein S5, N-terminally processed/60S ribosomal protein L34/60S ribosomal protein L37/40S ribosomal protein S16/Eukaryotic peptide chain release factor subunit 1/60S ribosomal protein L18a/60S ribosomal protein L6
No response to inhibition	R-HSA-2408522	Selenoamino acid metabolism	11/210	119/10513	2.48457e-05	0.000253034	0.000169653	3921/6124/6232/6193/6164/5917/6167/6217/6142/6128/3735	11	RPSA/RPL4/RPS27/RPS5/RPL34/RARS/RPL37/RPS16/RPL18A/RPL6/KARS	P08865/P36578/P42677/P46782/P49207/P54136/P61927/P62249/Q02543/Q02878/Q15046	P08865;REV__Q2TAZ0/P36578/P42677/P46782/P49207/P54136/P61927/P62249/Q02543/Q02878/Q15046	40S ribosomal protein SA/60S ribosomal protein L4/40S ribosomal protein S27/40S ribosomal protein S5;40S ribosomal protein S5, N-terminally processed/60S ribosomal protein L34/Arginine--tRNA ligase, cytoplasmic/60S ribosomal protein L37/40S ribosomal protein S16/60S ribosomal protein L18a/60S ribosomal protein L6/Lysine--tRNA ligase
No response to inhibition	R-HSA-5693532	DNA Double-Strand Break Repair	13/210	166/10513	2.73035e-05	0.000274453	0.000184014	7157/2547/890/8367/8294/121504/8364/8368/8366/8363/8359/554313/8362	13	TP53/XRCC6/CCNA2/HIST1H4A	P04637/P12956/P20248/P62805	P04637/P12956;P51449/P20248/P62805	Cellular tumor antigen p53/X-ray repair cross-complementing protein 6/Cyclin-A2/Histone H4
No response to inhibition	R-HSA-6798695	Neutrophil degranulation	24/210	479/10513	2.97652e-05	0.000295363	0.000198033	10213/5709/3417/2821/823/3074/1508/2547/1938/327/3728/3958/5594/5236/976/2665/47/51552/4069/9961/23071/22931/5719/5036	24	PSMD14/PSMD3/IDH1/GPI/CAPN1/HEXB/CTSB/XRCC6/EEF2/APEH/JUP/LGALS3/MAPK1/PGM1/CD97/GDI2/ACLY/RAB14/LYZ/MVP/ERP44/RAB18/PSMD13/PA2G4	O00487/O43242/O75874/P06744/P07384/P07686/P07858/P12956/P13639/P13798/P14923/P17931/P28482/P36871/P48960/P50395/P53396/P61106/P61626/Q14764/Q9BS26/Q9NP72/Q9UNM6/Q9UQ80	O00487/O43242/O75874/P06744;CON__Q3ZBD7;Q8N196/P07384/P07686/P07858/P12956;P51449/P13639/P13798/P14923/P17931/P28482/P36871/P48960/P50395/P53396/P61106/P61626/Q14764/Q9BS26/Q9NP72/Q9UNM6/Q9UQ80	26S proteasome non-ATPase regulatory subunit 14/26S proteasome non-ATPase regulatory subunit 3/Isocitrate dehydrogenase [NADP] cytoplasmic/Glucose-6-phosphate isomerase/Calpain-1 catalytic subunit/Beta-hexosaminidase subunit beta;Beta-hexosaminidase subunit beta chain B;Beta-hexosaminidase subunit beta chain A/Cathepsin B;Cathepsin B light chain;Cathepsin B heavy chain/X-ray repair cross-compleme…
No response to inhibition	R-HSA-1474165	Reproduction	12/210	145/10513	3.23883e-05	0.000317323	0.000212757	8367/8294/121504/8364/8368/8366/8363/8359/554313/8362/3021/3020	12	HIST1H4A/H3F3A	P62805/P84243	P62805/P84243	Histone H4/Histone H3.3
No response to inhibition	R-HSA-5693567	HDR through Homologous Recombination (HR) or Single Strand Annealing (SSA)	11/210	132/10513	6.50454e-05	0.000629314	0.000421939	890/8367/8294/121504/8364/8368/8366/8363/8359/554313/8362	11	CCNA2/HIST1H4A	P20248/P62805	P20248/P62805	Cyclin-A2/Histone H4
No response to inhibition	R-HSA-73886	Chromosome Maintenance	10/210	110/10513	6.7276e-05	0.00064286	0.000431021	8367/8294/121504/8364/8368/8366/8363/8359/554313/8362	10	HIST1H4A	P62805	P62805	Histone H4
No response to inhibition	R-HSA-192823	Viral mRNA Translation	9/210	90/10513	7.42842e-05	0.000701171	0.000470117	3921/6124/6232/6193/6164/6167/6217/6142/6128	9	RPSA/RPL4/RPS27/RPS5/RPL34/RPL37/RPS16/RPL18A/RPL6	P08865/P36578/P42677/P46782/P49207/P61927/P62249/Q02543/Q02878	P08865;REV__Q2TAZ0/P36578/P42677/P46782/P49207/P61927/P62249/Q02543/Q02878	40S ribosomal protein SA/60S ribosomal protein L4/40S ribosomal protein S27/40S ribosomal protein S5;40S ribosomal protein S5, N-terminally processed/60S ribosomal protein L34/60S ribosomal protein L37/40S ribosomal protein S16/60S ribosomal protein L18a/60S ribosomal protein L6
No response to inhibition	R-HSA-72695	Formation of the ternary complex, and subsequently, the 43S complex	7/210	53/10513	8.1147e-05	0.00075672	0.000507362	8664/8669/1965/3921/6232/6193/6217	7	EIF3D/EIF3J/EIF2S1/RPSA/RPS27/RPS5/RPS16	O15371/O75822/P05198/P08865/P42677/P46782/P62249	O15371/O75822/P05198/P08865;REV__Q2TAZ0/P42677/P46782/P62249	Eukaryotic translation initiation factor 3 subunit D/Eukaryotic translation initiation factor 3 subunit J/Eukaryotic translation initiation factor 2 subunit 1/40S ribosomal protein SA/40S ribosomal protein S27/40S ribosomal protein S5;40S ribosomal protein S5, N-terminally processed/40S ribosomal protein S16
No response to inhibition	R-HSA-6791226	Major pathway of rRNA processing in the nucleolus and cytosol	13/210	186/10513	8.90108e-05	0.000820171	0.000549904	3921/6124/6232/6193/6164/6167/6217/6142/6128/23246/10969/22803/9188	13	RPSA/RPL4/RPS27/RPS5/RPL34/RPL37/RPS16/RPL18A/RPL6/BOP1/EBNA1BP2/XRN2/DDX21	P08865/P36578/P42677/P46782/P49207/P61927/P62249/Q02543/Q02878/Q14137/Q99848/Q9H0D6/Q9NR30	P08865;REV__Q2TAZ0/P36578/P42677/P46782/P49207/P61927/P62249/Q02543/Q02878/Q14137/Q99848/Q9H0D6/Q9NR30	40S ribosomal protein SA/60S ribosomal protein L4/40S ribosomal protein S27/40S ribosomal protein S5;40S ribosomal protein S5, N-terminally processed/60S ribosomal protein L34/60S ribosomal protein L37/40S ribosomal protein S16/60S ribosomal protein L18a/60S ribosomal protein L6/Ribosome biogenesis protein BOP1/Probable rRNA-processing protein EBP2/5-3 exoribonuclease 2/Nucleolar RNA helicase 2
No response to inhibition	R-HSA-5693538	Homology Directed Repair	11/210	138/10513	9.73982e-05	0.000886897	0.000594642	890/8367/8294/121504/8364/8368/8366/8363/8359/554313/8362	11	CCNA2/HIST1H4A	P20248/P62805	P20248/P62805	Cyclin-A2/Histone H4
No response to inhibition	R-HSA-2408557	Selenocysteine synthesis	9/210	94/10513	0.000104437	0.000927683	0.000621988	3921/6124/6232/6193/6164/6167/6217/6142/6128	9	RPSA/RPL4/RPS27/RPS5/RPL34/RPL37/RPS16/RPL18A/RPL6	P08865/P36578/P42677/P46782/P49207/P61927/P62249/Q02543/Q02878	P08865;REV__Q2TAZ0/P36578/P42677/P46782/P49207/P61927/P62249/Q02543/Q02878	40S ribosomal protein SA/60S ribosomal protein L4/40S ribosomal protein S27/40S ribosomal protein S5;40S ribosomal protein S5, N-terminally processed/60S ribosomal protein L34/60S ribosomal protein L37/40S ribosomal protein S16/60S ribosomal protein L18a/60S ribosomal protein L6
No response to inhibition	R-HSA-927802	Nonsense-Mediated Decay (NMD)	10/210	116/10513	0.000105473	0.000927683	0.000621988	3921/6124/6232/6193/6164/6167/6217/2107/6142/6128	10	RPSA/RPL4/RPS27/RPS5/RPL34/RPL37/RPS16/ETF1/RPL18A/RPL6	P08865/P36578/P42677/P46782/P49207/P61927/P62249/P62495/Q02543/Q02878	P08865;REV__Q2TAZ0/P36578/P42677/P46782/P49207/P61927/P62249/P62495/Q02543/Q02878	40S ribosomal protein SA/60S ribosomal protein L4/40S ribosomal protein S27/40S ribosomal protein S5;40S ribosomal protein S5, N-terminally processed/60S ribosomal protein L34/60S ribosomal protein L37/40S ribosomal protein S16/Eukaryotic peptide chain release factor subunit 1/60S ribosomal protein L18a/60S ribosomal protein L6
No response to inhibition	R-HSA-975957	Nonsense Mediated Decay (NMD) enhanced by the Exon Junction Complex (EJC)	10/210	116/10513	0.000105473	0.000927683	0.000621988	3921/6124/6232/6193/6164/6167/6217/2107/6142/6128	10	RPSA/RPL4/RPS27/RPS5/RPL34/RPL37/RPS16/ETF1/RPL18A/RPL6	P08865/P36578/P42677/P46782/P49207/P61927/P62249/P62495/Q02543/Q02878	P08865;REV__Q2TAZ0/P36578/P42677/P46782/P49207/P61927/P62249/P62495/Q02543/Q02878	40S ribosomal protein SA/60S ribosomal protein L4/40S ribosomal protein S27/40S ribosomal protein S5;40S ribosomal protein S5, N-terminally processed/60S ribosomal protein L34/60S ribosomal protein L37/40S ribosomal protein S16/Eukaryotic peptide chain release factor subunit 1/60S ribosomal protein L18a/60S ribosomal protein L6
No response to inhibition	R-HSA-3214847	HATs acetylate histones	11/210	142/10513	0.000125888	0.0010948	0.000734037	8473/8367/8294/121504/8364/8368/8366/8363/8359/554313/8362	11	OGT/HIST1H4A	O15294/P62805	O15294/P62805	UDP-N-acetylglucosamine--peptide N-acetylglucosaminyltransferase 110 kDa subunit/Histone H4
No response to inhibition	R-HSA-8868773	rRNA processing in the nucleus and cytosol	13/210	196/10513	0.000150952	0.00129819	0.000870401	3921/6124/6232/6193/6164/6167/6217/6142/6128/23246/10969/22803/9188	13	RPSA/RPL4/RPS27/RPS5/RPL34/RPL37/RPS16/RPL18A/RPL6/BOP1/EBNA1BP2/XRN2/DDX21	P08865/P36578/P42677/P46782/P49207/P61927/P62249/Q02543/Q02878/Q14137/Q99848/Q9H0D6/Q9NR30	P08865;REV__Q2TAZ0/P36578/P42677/P46782/P49207/P61927/P62249/Q02543/Q02878/Q14137/Q99848/Q9H0D6/Q9NR30	40S ribosomal protein SA/60S ribosomal protein L4/40S ribosomal protein S27/40S ribosomal protein S5;40S ribosomal protein S5, N-terminally processed/60S ribosomal protein L34/60S ribosomal protein L37/40S ribosomal protein S16/60S ribosomal protein L18a/60S ribosomal protein L6/Ribosome biogenesis protein BOP1/Probable rRNA-processing protein EBP2/5-3 exoribonuclease 2/Nucleolar RNA helicase 2
No response to inhibition	R-HSA-72649	Translation initiation complex formation	7/210	60/10513	0.000180665	0.00151994	0.00101908	8664/8669/1965/3921/6232/6193/6217	7	EIF3D/EIF3J/EIF2S1/RPSA/RPS27/RPS5/RPS16	O15371/O75822/P05198/P08865/P42677/P46782/P62249	O15371/O75822/P05198/P08865;REV__Q2TAZ0/P42677/P46782/P62249	Eukaryotic translation initiation factor 3 subunit D/Eukaryotic translation initiation factor 3 subunit J/Eukaryotic translation initiation factor 2 subunit 1/40S ribosomal protein SA/40S ribosomal protein S27/40S ribosomal protein S5;40S ribosomal protein S5, N-terminally processed/40S ribosomal protein S16
No response to inhibition	R-HSA-72702	Ribosomal scanning and start codon recognition	7/210	60/10513	0.000180665	0.00151994	0.00101908	8664/8669/1965/3921/6232/6193/6217	7	EIF3D/EIF3J/EIF2S1/RPSA/RPS27/RPS5/RPS16	O15371/O75822/P05198/P08865/P42677/P46782/P62249	O15371/O75822/P05198/P08865;REV__Q2TAZ0/P42677/P46782/P62249	Eukaryotic translation initiation factor 3 subunit D/Eukaryotic translation initiation factor 3 subunit J/Eukaryotic translation initiation factor 2 subunit 1/40S ribosomal protein SA/40S ribosomal protein S27/40S ribosomal protein S5;40S ribosomal protein S5, N-terminally processed/40S ribosomal protein S16
No response to inhibition	R-HSA-73894	DNA Repair	17/210	316/10513	0.000197603	0.00164456	0.00110264	7157/2547/890/5887/8367/8294/121504/8364/8368/8366/8363/8359/554313/8362/2873/7706/29089	17	TP53/XRCC6/CCNA2/RAD23B/HIST1H4A/GPS1/TRIM25/UBE2T	P04637/P12956/P20248/P54727/P62805/Q13098/Q14258/Q9NPD8	P04637/P12956;P51449/P20248/P54727/P62805/Q13098/Q14258/Q9NPD8	Cellular tumor antigen p53/X-ray repair cross-complementing protein 6/Cyclin-A2/UV excision repair protein RAD23 homolog B/Histone H4/COP9 signalosome complex subunit 1/E3 ubiquitin/ISG15 ligase TRIM25/Ubiquitin-conjugating enzyme E2 T
No response to inhibition	R-HSA-72662	Activation of the mRNA upon binding of the cap-binding complex and eIFs, and subsequent binding to 43S	7/210	61/10513	0.000200673	0.00165235	0.00110786	8664/8669/1965/3921/6232/6193/6217	7	EIF3D/EIF3J/EIF2S1/RPSA/RPS27/RPS5/RPS16	O15371/O75822/P05198/P08865/P42677/P46782/P62249	O15371/O75822/P05198/P08865;REV__Q2TAZ0/P42677/P46782/P62249	Eukaryotic translation initiation factor 3 subunit D/Eukaryotic translation initiation factor 3 subunit J/Eukaryotic translation initiation factor 2 subunit 1/40S ribosomal protein SA/40S ribosomal protein S27/40S ribosomal protein S5;40S ribosomal protein S5, N-terminally processed/40S ribosomal protein S16
No response to inhibition	R-HSA-72312	rRNA processing	13/210	206/10513	0.000246944	0.00201194	0.00134895	3921/6124/6232/6193/6164/6167/6217/6142/6128/23246/10969/22803/9188	13	RPSA/RPL4/RPS27/RPS5/RPL34/RPL37/RPS16/RPL18A/RPL6/BOP1/EBNA1BP2/XRN2/DDX21	P08865/P36578/P42677/P46782/P49207/P61927/P62249/Q02543/Q02878/Q14137/Q99848/Q9H0D6/Q9NR30	P08865;REV__Q2TAZ0/P36578/P42677/P46782/P49207/P61927/P62249/Q02543/Q02878/Q14137/Q99848/Q9H0D6/Q9NR30	40S ribosomal protein SA/60S ribosomal protein L4/40S ribosomal protein S27/40S ribosomal protein S5;40S ribosomal protein S5, N-terminally processed/60S ribosomal protein L34/60S ribosomal protein L37/40S ribosomal protein S16/60S ribosomal protein L18a/60S ribosomal protein L6/Ribosome biogenesis protein BOP1/Probable rRNA-processing protein EBP2/5-3 exoribonuclease 2/Nucleolar RNA helicase 2
No response to inhibition	R-HSA-69563	p53-Dependent G1 DNA Damage Response	7/210	66/10513	0.000329288	0.00262751	0.00176168	10213/5709/7157/890/10197/5721/5719	7	PSMD14/PSMD3/TP53/CCNA2/PSME3/PSME2/PSMD13	O00487/O43242/P04637/P20248/P61289/Q9UL46/Q9UNM6	O00487/O43242/P04637/P20248/P61289/Q9UL46/Q9UNM6	26S proteasome non-ATPase regulatory subunit 14/26S proteasome non-ATPase regulatory subunit 3/Cellular tumor antigen p53/Cyclin-A2/Proteasome activator complex subunit 3/Proteasome activator complex subunit 2/26S proteasome non-ATPase regulatory subunit 13
No response to inhibition	R-HSA-69580	p53-Dependent G1/S DNA damage checkpoint	7/210	66/10513	0.000329288	0.00262751	0.00176168	10213/5709/7157/890/10197/5721/5719	7	PSMD14/PSMD3/TP53/CCNA2/PSME3/PSME2/PSMD13	O00487/O43242/P04637/P20248/P61289/Q9UL46/Q9UNM6	O00487/O43242/P04637/P20248/P61289/Q9UL46/Q9UNM6	26S proteasome non-ATPase regulatory subunit 14/26S proteasome non-ATPase regulatory subunit 3/Cellular tumor antigen p53/Cyclin-A2/Proteasome activator complex subunit 3/Proteasome activator complex subunit 2/26S proteasome non-ATPase regulatory subunit 13
No response to inhibition	R-HSA-71291	Metabolism of amino acids and derivatives	18/210	365/10513	0.000372982	0.0029458	0.00197508	10213/5709/3921/6723/6124/6232/6193/6164/6611/5917/10197/6167/6217/6142/6128/3735/5721/5719	18	PSMD14/PSMD3/RPSA/SRM/RPL4/RPS27/RPS5/RPL34/SMS/RARS/PSME3/RPL37/RPS16/RPL18A/RPL6/KARS/PSME2/PSMD13	O00487/O43242/P08865/P19623/P36578/P42677/P46782/P49207/P52788/P54136/P61289/P61927/P62249/Q02543/Q02878/Q15046/Q9UL46/Q9UNM6	O00487/O43242/P08865;REV__Q2TAZ0/P19623/P36578/P42677/P46782/P49207/P52788/P54136/P61289/P61927/P62249/Q02543/Q02878/Q15046/Q9UL46/Q9UNM6	26S proteasome non-ATPase regulatory subunit 14/26S proteasome non-ATPase regulatory subunit 3/40S ribosomal protein SA/Spermidine synthase/60S ribosomal protein L4/40S ribosomal protein S27/40S ribosomal protein S5;40S ribosomal protein S5, N-terminally processed/60S ribosomal protein L34/Spermine synthase/Arginine--tRNA ligase, cytoplasmic/Proteasome activator complex subunit 3/60S ribosomal pr…
No response to inhibition	R-HSA-69615	G1/S DNA Damage Checkpoints	7/210	68/10513	0.000396333	0.00309861	0.00207754	10213/5709/7157/890/10197/5721/5719	7	PSMD14/PSMD3/TP53/CCNA2/PSME3/PSME2/PSMD13	O00487/O43242/P04637/P20248/P61289/Q9UL46/Q9UNM6	O00487/O43242/P04637/P20248/P61289/Q9UL46/Q9UNM6	26S proteasome non-ATPase regulatory subunit 14/26S proteasome non-ATPase regulatory subunit 3/Cellular tumor antigen p53/Cyclin-A2/Proteasome activator complex subunit 3/Proteasome activator complex subunit 2/26S proteasome non-ATPase regulatory subunit 13
No response to inhibition	R-HSA-211733	Regulation of activated PAK-2p34 by proteasome mediated degradation	6/210	50/10513	0.000451581	0.00349524	0.00234347	10213/5709/10197/5062/5721/5719	6	PSMD14/PSMD3/PSME3/PAK2/PSME2/PSMD13	O00487/O43242/P61289/Q13177/Q9UL46/Q9UNM6	O00487/O43242/P61289/Q13177;O75914/Q9UL46/Q9UNM6	26S proteasome non-ATPase regulatory subunit 14/26S proteasome non-ATPase regulatory subunit 3/Proteasome activator complex subunit 3/Serine/threonine-protein kinase PAK 2;PAK-2p27;PAK-2p34/Proteasome activator complex subunit 2/26S proteasome non-ATPase regulatory subunit 13
No response to inhibition	R-HSA-68949	Orc1 removal from chromatin	7/210	71/10513	0.000516941	0.00392267	0.00263005	10213/5709/890/4171/10197/5721/5719	7	PSMD14/PSMD3/CCNA2/MCM2/PSME3/PSME2/PSMD13	O00487/O43242/P20248/P49736/P61289/Q9UL46/Q9UNM6	O00487/O43242/P20248/P49736/P61289/Q9UL46/Q9UNM6	26S proteasome non-ATPase regulatory subunit 14/26S proteasome non-ATPase regulatory subunit 3/Cyclin-A2/DNA replication licensing factor MCM2/Proteasome activator complex subunit 3/Proteasome activator complex subunit 2/26S proteasome non-ATPase regulatory subunit 13
No response to inhibition	R-HSA-69052	Switching of origins to a post-replicative state	7/210	71/10513	0.000516941	0.00392267	0.00263005	10213/5709/890/4171/10197/5721/5719	7	PSMD14/PSMD3/CCNA2/MCM2/PSME3/PSME2/PSMD13	O00487/O43242/P20248/P49736/P61289/Q9UL46/Q9UNM6	O00487/O43242/P20248/P49736/P61289/Q9UL46/Q9UNM6	26S proteasome non-ATPase regulatory subunit 14/26S proteasome non-ATPase regulatory subunit 3/Cyclin-A2/DNA replication licensing factor MCM2/Proteasome activator complex subunit 3/Proteasome activator complex subunit 2/26S proteasome non-ATPase regulatory subunit 13
No response to inhibition	R-HSA-109581	Apoptosis	11/210	168/10513	0.000542573	0.0040772	0.00273366	10213/5709/1613/7157/3148/2810/1499/10197/5062/5721/5719	11	PSMD14/PSMD3/DAPK3/TP53/HMGB2/SFN/CTNNB1/PSME3/PAK2/PSME2/PSMD13	O00487/O43242/O43293/P04637/P26583/P31947/P35222/P61289/Q13177/Q9UL46/Q9UNM6	O00487/O43242/O43293/P04637/P26583/P31947/P35222/P61289/Q13177;O75914/Q9UL46/Q9UNM6	26S proteasome non-ATPase regulatory subunit 14/26S proteasome non-ATPase regulatory subunit 3/Death-associated protein kinase 3/Cellular tumor antigen p53/High mobility group protein B2/14-3-3 protein sigma/Catenin beta-1/Proteasome activator complex subunit 3/Serine/threonine-protein kinase PAK 2;PAK-2p27;PAK-2p34/Proteasome activator complex subunit 2/26S proteasome non-ATPase regulatory subun…
No response to inhibition	R-HSA-349425	Autodegradation of the E3 ubiquitin ligase COP1	6/210	52/10513	0.000559703	0.00416548	0.00279285	10213/5709/7157/10197/5721/5719	6	PSMD14/PSMD3/TP53/PSME3/PSME2/PSMD13	O00487/O43242/P04637/P61289/Q9UL46/Q9UNM6	O00487/O43242/P04637/P61289/Q9UL46/Q9UNM6	26S proteasome non-ATPase regulatory subunit 14/26S proteasome non-ATPase regulatory subunit 3/Cellular tumor antigen p53/Proteasome activator complex subunit 3/Proteasome activator complex subunit 2/26S proteasome non-ATPase regulatory subunit 13
No response to inhibition	R-HSA-69300	Removal of licensing factors from origins	7/210	73/10513	0.000612407	0.00451432	0.00302673	10213/5709/890/4171/10197/5721/5719	7	PSMD14/PSMD3/CCNA2/MCM2/PSME3/PSME2/PSMD13	O00487/O43242/P20248/P49736/P61289/Q9UL46/Q9UNM6	O00487/O43242/P20248/P49736/P61289/Q9UL46/Q9UNM6	26S proteasome non-ATPase regulatory subunit 14/26S proteasome non-ATPase regulatory subunit 3/Cyclin-A2/DNA replication licensing factor MCM2/Proteasome activator complex subunit 3/Proteasome activator complex subunit 2/26S proteasome non-ATPase regulatory subunit 13
No response to inhibition	R-HSA-169911	Regulation of Apoptosis	6/210	53/10513	0.000620795	0.00453297	0.00303924	10213/5709/10197/5062/5721/5719	6	PSMD14/PSMD3/PSME3/PAK2/PSME2/PSMD13	O00487/O43242/P61289/Q13177/Q9UL46/Q9UNM6	O00487/O43242/P61289/Q13177;O75914/Q9UL46/Q9UNM6	26S proteasome non-ATPase regulatory subunit 14/26S proteasome non-ATPase regulatory subunit 3/Proteasome activator complex subunit 3/Serine/threonine-protein kinase PAK 2;PAK-2p27;PAK-2p34/Proteasome activator complex subunit 2/26S proteasome non-ATPase regulatory subunit 13
No response to inhibition	R-HSA-5357801	Programmed Cell Death	11/210	171/10513	0.000629548	0.00455393	0.00305329	10213/5709/1613/7157/3148/2810/1499/10197/5062/5721/5719	11	PSMD14/PSMD3/DAPK3/TP53/HMGB2/SFN/CTNNB1/PSME3/PAK2/PSME2/PSMD13	O00487/O43242/O43293/P04637/P26583/P31947/P35222/P61289/Q13177/Q9UL46/Q9UNM6	O00487/O43242/O43293/P04637/P26583/P31947/P35222/P61289/Q13177;O75914/Q9UL46/Q9UNM6	26S proteasome non-ATPase regulatory subunit 14/26S proteasome non-ATPase regulatory subunit 3/Death-associated protein kinase 3/Cellular tumor antigen p53/High mobility group protein B2/14-3-3 protein sigma/Catenin beta-1/Proteasome activator complex subunit 3/Serine/threonine-protein kinase PAK 2;PAK-2p27;PAK-2p34/Proteasome activator complex subunit 2/26S proteasome non-ATPase regulatory subun…
No response to inhibition	R-HSA-8878166	Transcriptional regulation by RUNX2	9/210	121/10513	0.00069776	0.00500061	0.00335278	10213/5709/3958/5594/10197/100526737/10432/5721/5719	9	PSMD14/PSMD3/LGALS3/MAPK1/PSME3/RBM14/PSME2/PSMD13	O00487/O43242/P17931/P28482/P61289/Q96PK6/Q9UL46/Q9UNM6	O00487/O43242/P17931/P28482/P61289/Q96PK6/Q9UL46/Q9UNM6	26S proteasome non-ATPase regulatory subunit 14/26S proteasome non-ATPase regulatory subunit 3/Galectin-3/Mitogen-activated protein kinase 1/Proteasome activator complex subunit 3/RNA-binding protein 14/Proteasome activator complex subunit 2/26S proteasome non-ATPase regulatory subunit 13
No response to inhibition	R-HSA-453279	Mitotic G1-G1/S phases	10/210	147/10513	0.000718677	0.00510327	0.00342161	10213/5709/7083/7153/890/6241/4171/10197/5721/5719	10	PSMD14/PSMD3/TK1/TOP2A/CCNA2/RRM2/MCM2/PSME3/PSME2/PSMD13	O00487/O43242/P04183/P11388/P20248/P31350/P49736/P61289/Q9UL46/Q9UNM6	O00487/O43242/P04183/P11388/P20248/P31350/P49736/P61289/Q9UL46/Q9UNM6	26S proteasome non-ATPase regulatory subunit 14/26S proteasome non-ATPase regulatory subunit 3/Thymidine kinase, cytosolic/DNA topoisomerase 2-alpha/Cyclin-A2/Ribonucleoside-diphosphate reductase subunit M2/DNA replication licensing factor MCM2/Proteasome activator complex subunit 3/Proteasome activator complex subunit 2/26S proteasome non-ATPase regulatory subunit 13
No response to inhibition	R-HSA-69304	Regulation of DNA replication	7/210	76/10513	0.000781321	0.00549766	0.00368604	10213/5709/890/4171/10197/5721/5719	7	PSMD14/PSMD3/CCNA2/MCM2/PSME3/PSME2/PSMD13	O00487/O43242/P20248/P49736/P61289/Q9UL46/Q9UNM6	O00487/O43242/P20248/P49736/P61289/Q9UL46/Q9UNM6	26S proteasome non-ATPase regulatory subunit 14/26S proteasome non-ATPase regulatory subunit 3/Cyclin-A2/DNA replication licensing factor MCM2/Proteasome activator complex subunit 3/Proteasome activator complex subunit 2/26S proteasome non-ATPase regulatory subunit 13
No response to inhibition	R-HSA-450408	AUF1 (hnRNP D0) binds and destabilizes mRNA	6/210	56/10513	0.000835484	0.00582581	0.00390606	10213/5709/3315/10197/5721/5719	6	PSMD14/PSMD3/HSPB1/PSME3/PSME2/PSMD13	O00487/O43242/P04792/P61289/Q9UL46/Q9UNM6	O00487/O43242/P04792/P61289/Q9UL46/Q9UNM6	26S proteasome non-ATPase regulatory subunit 14/26S proteasome non-ATPase regulatory subunit 3/Heat shock protein beta-1/Proteasome activator complex subunit 3/Proteasome activator complex subunit 2/26S proteasome non-ATPase regulatory subunit 13
No response to inhibition	R-HSA-390450	Folding of actin by CCT/TriC	3/210	10/10513	0.00085004	0.00587439	0.00393863	6950/908/22948	3	TCP1/CCT6A/CCT5	P17987/P40227/P48643	P17987/P40227;Q92526/P48643	T-complex protein 1 subunit alpha/T-complex protein 1 subunit zeta/T-complex protein 1 subunit epsilon
No response to inhibition	R-HSA-8852276	The role of GTSE1 in G2/M progression after G2 checkpoint	7/210	78/10513	0.000913017	0.00612842	0.00410895	10213/5709/7157/10197/22919/5721/5719	7	PSMD14/PSMD3/TP53/PSME3/MAPRE1/PSME2/PSMD13	O00487/O43242/P04637/P61289/Q15691/Q9UL46/Q9UNM6	O00487/O43242/P04637/P61289/Q15691;Q9UPY8/Q9UL46/Q9UNM6	26S proteasome non-ATPase regulatory subunit 14/26S proteasome non-ATPase regulatory subunit 3/Cellular tumor antigen p53/Proteasome activator complex subunit 3/Microtubule-associated protein RP/EB family member 1/Proteasome activator complex subunit 2/26S proteasome non-ATPase regulatory subunit 13
No response to inhibition	R-HSA-5607764	CLEC7A (Dectin-1) signaling	8/210	101/10513	0.000913519	0.00612842	0.00410895	10213/5709/9040/10197/7335/387522/5721/5719	8	PSMD14/PSMD3/UBE2M/PSME3/UBE2V1/PSME2/PSMD13	O00487/O43242/P61081/P61289/Q13404/Q9UL46/Q9UNM6	O00487/O43242/P61081/P61289/Q13404/Q9UL46/Q9UNM6	26S proteasome non-ATPase regulatory subunit 14/26S proteasome non-ATPase regulatory subunit 3/NEDD8-conjugating enzyme Ubc12/Proteasome activator complex subunit 3/Ubiquitin-conjugating enzyme E2 variant 1/Proteasome activator complex subunit 2/26S proteasome non-ATPase regulatory subunit 13
No response to inhibition	R-HSA-4641258	Degradation of DVL	6/210	57/10513	0.000918471	0.00612842	0.00410895	10213/5709/10197/8452/5721/5719	6	PSMD14/PSMD3/PSME3/CUL3/PSME2/PSMD13	O00487/O43242/P61289/Q13618/Q9UL46/Q9UNM6	O00487/O43242/P61289/Q13618/Q9UL46/Q9UNM6	26S proteasome non-ATPase regulatory subunit 14/26S proteasome non-ATPase regulatory subunit 3/Proteasome activator complex subunit 3/Cullin-3/Proteasome activator complex subunit 2/26S proteasome non-ATPase regulatory subunit 13
No response to inhibition	R-HSA-69541	Stabilization of p53	6/210	57/10513	0.000918471	0.00612842	0.00410895	10213/5709/7157/10197/5721/5719	6	PSMD14/PSMD3/TP53/PSME3/PSME2/PSMD13	O00487/O43242/P04637/P61289/Q9UL46/Q9UNM6	O00487/O43242/P04637/P61289/Q9UL46/Q9UNM6	26S proteasome non-ATPase regulatory subunit 14/26S proteasome non-ATPase regulatory subunit 3/Cellular tumor antigen p53/Proteasome activator complex subunit 3/Proteasome activator complex subunit 2/26S proteasome non-ATPase regulatory subunit 13
No response to inhibition	R-HSA-162909	Host Interactions of HIV factors	9/210	128/10513	0.00104445	0.00690942	0.00463259	10213/5709/1104/5903/10197/23279/5062/5721/5719	9	PSMD14/PSMD3/RCC1/RANBP2/PSME3/NUP160/PAK2/PSME2/PSMD13	O00487/O43242/P18754/P49792/P61289/Q12769/Q13177/Q9UL46/Q9UNM6	O00487/O43242/P18754/P49792;A6NKT7;Q7Z3J3;Q99666;O14715;P0DJD0;P0DJD1/P61289/Q12769/Q13177;O75914/Q9UL46/Q9UNM6	26S proteasome non-ATPase regulatory subunit 14/26S proteasome non-ATPase regulatory subunit 3/Regulator of chromosome condensation/E3 SUMO-protein ligase RanBP2/Proteasome activator complex subunit 3/Nuclear pore complex protein Nup160/Serine/threonine-protein kinase PAK 2;PAK-2p27;PAK-2p34/Proteasome activator complex subunit 2/26S proteasome non-ATPase regulatory subunit 13
No response to inhibition	R-HSA-5676590	NIK-->noncanonical NF-kB signaling	6/210	59/10513	0.00110336	0.0071191	0.00477317	10213/5709/9040/10197/5721/5719	6	PSMD14/PSMD3/UBE2M/PSME3/PSME2/PSMD13	O00487/O43242/P61081/P61289/Q9UL46/Q9UNM6	O00487/O43242/P61081/P61289/Q9UL46/Q9UNM6	26S proteasome non-ATPase regulatory subunit 14/26S proteasome non-ATPase regulatory subunit 3/NEDD8-conjugating enzyme Ubc12/Proteasome activator complex subunit 3/Proteasome activator complex subunit 2/26S proteasome non-ATPase regulatory subunit 13
No response to inhibition	R-HSA-1500931	Cell-Cell communication	9/210	129/10513	0.00110374	0.0071191	0.00477317	81/87/3728/1495/1499/5829/5781/10979/23607	9	ACTN4/ACTN1/JUP/CTNNA1/CTNNB1/PXN/PTPN11/FERMT2/CD2AP	O43707/P12814/P14923/P35221/P35222/P49023/Q06124/Q96AC1/Q9Y5K6	O43707/P12814/P14923/P35221;P26232;Q9UI47/P35222/P49023/Q06124/Q96AC1;Q9BQL6/Q9Y5K6	Alpha-actinin-4/Alpha-actinin-1/Junction plakoglobin/Catenin alpha-1/Catenin beta-1/Paxillin/Tyrosine-protein phosphatase non-receptor type 11/Fermitin family homolog 2/CD2-associated protein
No response to inhibition	R-HSA-69206	G1/S Transition	9/210	129/10513	0.00110374	0.0071191	0.00477317	10213/5709/7083/890/6241/4171/10197/5721/5719	9	PSMD14/PSMD3/TK1/CCNA2/RRM2/MCM2/PSME3/PSME2/PSMD13	O00487/O43242/P04183/P20248/P31350/P49736/P61289/Q9UL46/Q9UNM6	O00487/O43242/P04183/P20248/P31350/P49736/P61289/Q9UL46/Q9UNM6	26S proteasome non-ATPase regulatory subunit 14/26S proteasome non-ATPase regulatory subunit 3/Thymidine kinase, cytosolic/Cyclin-A2/Ribonucleoside-diphosphate reductase subunit M2/DNA replication licensing factor MCM2/Proteasome activator complex subunit 3/Proteasome activator complex subunit 2/26S proteasome non-ATPase regulatory subunit 13
No response to inhibition	R-HSA-379716	Cytosolic tRNA aminoacylation	4/210	24/10513	0.00120118	0.00758826	0.00508773	7407/5917/8565/3735	4	VARS/RARS/YARS/KARS	P26640/P54136/P54577/Q15046	P26640/P54136/P54577/Q15046	Valine--tRNA ligase/Arginine--tRNA ligase, cytoplasmic/Tyrosine--tRNA ligase, cytoplasmic;Tyrosine--tRNA ligase, cytoplasmic, N-terminally processed/Lysine--tRNA ligase
No response to inhibition	R-HSA-187577	SCF(Skp2)-mediated degradation of p27/p21	6/210	60/10513	0.00120589	0.00758826	0.00508773	10213/5709/890/10197/5721/5719	6	PSMD14/PSMD3/CCNA2/PSME3/PSME2/PSMD13	O00487/O43242/P20248/P61289/Q9UL46/Q9UNM6	O00487/O43242/P20248/P61289/Q9UL46/Q9UNM6	26S proteasome non-ATPase regulatory subunit 14/26S proteasome non-ATPase regulatory subunit 3/Cyclin-A2/Proteasome activator complex subunit 3/Proteasome activator complex subunit 2/26S proteasome non-ATPase regulatory subunit 13
No response to inhibition	R-HSA-5607761	Dectin-1 mediated noncanonical NF-kB signaling	6/210	60/10513	0.00120589	0.00758826	0.00508773	10213/5709/9040/10197/5721/5719	6	PSMD14/PSMD3/UBE2M/PSME3/PSME2/PSMD13	O00487/O43242/P61081/P61289/Q9UL46/Q9UNM6	O00487/O43242/P61081/P61289/Q9UL46/Q9UNM6	26S proteasome non-ATPase regulatory subunit 14/26S proteasome non-ATPase regulatory subunit 3/NEDD8-conjugating enzyme Ubc12/Proteasome activator complex subunit 3/Proteasome activator complex subunit 2/26S proteasome non-ATPase regulatory subunit 13
No response to inhibition	R-HSA-2871837	FCERI mediated NF-kB activation	7/210	82/10513	0.0012286	0.00766883	0.00514176	10213/5709/10197/7335/387522/5721/5719	7	PSMD14/PSMD3/PSME3/UBE2V1/PSME2/PSMD13	O00487/O43242/P61289/Q13404/Q9UL46/Q9UNM6	O00487/O43242/P61289/Q13404/Q9UL46/Q9UNM6	26S proteasome non-ATPase regulatory subunit 14/26S proteasome non-ATPase regulatory subunit 3/Proteasome activator complex subunit 3/Ubiquitin-conjugating enzyme E2 variant 1/Proteasome activator complex subunit 2/26S proteasome non-ATPase regulatory subunit 13
No response to inhibition	R-HSA-191273	Cholesterol biosynthesis	4/210	25/10513	0.00140783	0.00871728	0.00584471	2224/4598/3930/1717	4	FDPS/MVK/LBR/DHCR7	P14324/Q03426/Q14739/Q9UBM7	P14324;REV__Q5VSG8;REV__Q92817/Q03426/Q14739/Q9UBM7	Farnesyl pyrophosphate synthase/Mevalonate kinase/Lamin-B receptor/7-dehydrocholesterol reductase
No response to inhibition	R-HSA-2454202	Fc epsilon receptor (FCERI) signaling	9/210	134/10513	0.00144244	0.00886068	0.00594086	10213/5709/5594/10197/5062/7335/387522/5721/5719	9	PSMD14/PSMD3/MAPK1/PSME3/PAK2/UBE2V1/PSME2/PSMD13	O00487/O43242/P28482/P61289/Q13177/Q13404/Q9UL46/Q9UNM6	O00487/O43242/P28482/P61289/Q13177;O75914/Q13404/Q9UL46/Q9UNM6	26S proteasome non-ATPase regulatory subunit 14/26S proteasome non-ATPase regulatory subunit 3/Mitogen-activated protein kinase 1/Proteasome activator complex subunit 3/Serine/threonine-protein kinase PAK 2;PAK-2p27;PAK-2p34/Ubiquitin-conjugating enzyme E2 variant 1/Proteasome activator complex subunit 2/26S proteasome non-ATPase regulatory subunit 13
No response to inhibition	R-HSA-2467813	Separation of Sister Chromatids	11/210	191/10513	0.00155693	0.0094887	0.00636193	10213/10403/5709/6232/5903/10197/23279/22919/5721/5719/10726	11	PSMD14/NDC80/PSMD3/RPS27/RANBP2/PSME3/NUP160/MAPRE1/PSME2/PSMD13/NUDC	O00487/O14777/O43242/P42677/P49792/P61289/Q12769/Q15691/Q9UL46/Q9UNM6/Q9Y266	O00487/O14777/O43242/P42677/P49792;A6NKT7;Q7Z3J3;Q99666;O14715;P0DJD0;P0DJD1/P61289/Q12769/Q15691;Q9UPY8/Q9UL46/Q9UNM6/Q9Y266	26S proteasome non-ATPase regulatory subunit 14/Kinetochore protein NDC80 homolog/26S proteasome non-ATPase regulatory subunit 3/40S ribosomal protein S27/E3 SUMO-protein ligase RanBP2/Proteasome activator complex subunit 3/Nuclear pore complex protein Nup160/Microtubule-associated protein RP/EB family member 1/Proteasome activator complex subunit 2/26S proteasome non-ATPase regulatory subunit 13…
No response to inhibition	R-HSA-351202	Metabolism of polyamines	7/210	86/10513	0.00162388	0.0098194	0.00658366	10213/5709/6723/6611/10197/5721/5719	7	PSMD14/PSMD3/SRM/SMS/PSME3/PSME2/PSMD13	O00487/O43242/P19623/P52788/P61289/Q9UL46/Q9UNM6	O00487/O43242/P19623/P52788/P61289/Q9UL46/Q9UNM6	26S proteasome non-ATPase regulatory subunit 14/26S proteasome non-ATPase regulatory subunit 3/Spermidine synthase/Spermine synthase/Proteasome activator complex subunit 3/Proteasome activator complex subunit 2/26S proteasome non-ATPase regulatory subunit 13
No response to inhibition	R-HSA-3371556	Cellular response to heat stress	7/210	88/10513	0.00185541	0.0111325	0.00746405	22824/3309/5594/5903/23279/10728/7266	7	HSPA4L/HSPA5/MAPK1/RANBP2/NUP160/PTGES3/DNAJC7	O95757/P11021/P28482/P49792/Q12769/Q15185/Q99615	O95757/P11021;REV__Q9NXD2/P28482/P49792;A6NKT7;Q7Z3J3;Q99666;O14715;P0DJD0;P0DJD1/Q12769/Q15185/Q99615	Heat shock 70 kDa protein 4L/78 kDa glucose-regulated protein/Mitogen-activated protein kinase 1/E3 SUMO-protein ligase RanBP2/Nuclear pore complex protein Nup160/Prostaglandin E synthase 3/DnaJ homolog subfamily C member 7
No response to inhibition	R-HSA-5687128	MAPK6/MAPK4 signaling	7/210	89/10513	0.00198039	0.0117909	0.00790551	10213/5709/3315/10197/5062/5721/5719	7	PSMD14/PSMD3/HSPB1/PSME3/PAK2/PSME2/PSMD13	O00487/O43242/P04792/P61289/Q13177/Q9UL46/Q9UNM6	O00487/O43242/P04792/P61289/Q13177;O75914/Q9UL46/Q9UNM6	26S proteasome non-ATPase regulatory subunit 14/26S proteasome non-ATPase regulatory subunit 3/Heat shock protein beta-1/Proteasome activator complex subunit 3/Serine/threonine-protein kinase PAK 2;PAK-2p27;PAK-2p34/Proteasome activator complex subunit 2/26S proteasome non-ATPase regulatory subunit 13
No response to inhibition	R-HSA-5621481	C-type lectin receptors (CLRs)	9/210	142/10513	0.00215409	0.0127272	0.00853327	10213/5709/9040/10197/5062/7335/387522/5721/5719	9	PSMD14/PSMD3/UBE2M/PSME3/PAK2/UBE2V1/PSME2/PSMD13	O00487/O43242/P61081/P61289/Q13177/Q13404/Q9UL46/Q9UNM6	O00487/O43242/P61081/P61289/Q13177;O75914/Q13404/Q9UL46/Q9UNM6	26S proteasome non-ATPase regulatory subunit 14/26S proteasome non-ATPase regulatory subunit 3/NEDD8-conjugating enzyme Ubc12/Proteasome activator complex subunit 3/Serine/threonine-protein kinase PAK 2;PAK-2p27;PAK-2p34/Ubiquitin-conjugating enzyme E2 variant 1/Proteasome activator complex subunit 2/26S proteasome non-ATPase regulatory subunit 13
No response to inhibition	R-HSA-3371453	Regulation of HSF1-mediated heat shock response	6/210	68/10513	0.00231069	0.0133468	0.00894871	22824/3309/5594/5903/23279/7266	6	HSPA4L/HSPA5/MAPK1/RANBP2/NUP160/DNAJC7	O95757/P11021/P28482/P49792/Q12769/Q99615	O95757/P11021;REV__Q9NXD2/P28482/P49792;A6NKT7;Q7Z3J3;Q99666;O14715;P0DJD0;P0DJD1/Q12769/Q99615	Heat shock 70 kDa protein 4L/78 kDa glucose-regulated protein/Mitogen-activated protein kinase 1/E3 SUMO-protein ligase RanBP2/Nuclear pore complex protein Nup160/DnaJ homolog subfamily C member 7
No response to inhibition	R-HSA-5658442	Regulation of RAS by GAPs	6/210	68/10513	0.00231069	0.0133468	0.00894871	10213/5709/10197/8452/5721/5719	6	PSMD14/PSMD3/PSME3/CUL3/PSME2/PSMD13	O00487/O43242/P61289/Q13618/Q9UL46/Q9UNM6	O00487/O43242/P61289/Q13618/Q9UL46/Q9UNM6	26S proteasome non-ATPase regulatory subunit 14/26S proteasome non-ATPase regulatory subunit 3/Proteasome activator complex subunit 3/Cullin-3/Proteasome activator complex subunit 2/26S proteasome non-ATPase regulatory subunit 13
No response to inhibition	R-HSA-68867	Assembly of the pre-replicative complex	6/210	68/10513	0.00231069	0.0133468	0.00894871	10213/5709/4171/10197/5721/5719	6	PSMD14/PSMD3/MCM2/PSME3/PSME2/PSMD13	O00487/O43242/P49736/P61289/Q9UL46/Q9UNM6	O00487/O43242/P49736/P61289/Q9UL46/Q9UNM6	26S proteasome non-ATPase regulatory subunit 14/26S proteasome non-ATPase regulatory subunit 3/DNA replication licensing factor MCM2/Proteasome activator complex subunit 3/Proteasome activator complex subunit 2/26S proteasome non-ATPase regulatory subunit 13
No response to inhibition	R-HSA-68882	Mitotic Anaphase	11/210	202/10513	0.00242251	0.013833	0.00927469	10213/10403/5709/6232/5903/10197/23279/22919/5721/5719/10726	11	PSMD14/NDC80/PSMD3/RPS27/RANBP2/PSME3/NUP160/MAPRE1/PSME2/PSMD13/NUDC	O00487/O14777/O43242/P42677/P49792/P61289/Q12769/Q15691/Q9UL46/Q9UNM6/Q9Y266	O00487/O14777/O43242/P42677/P49792;A6NKT7;Q7Z3J3;Q99666;O14715;P0DJD0;P0DJD1/P61289/Q12769/Q15691;Q9UPY8/Q9UL46/Q9UNM6/Q9Y266	26S proteasome non-ATPase regulatory subunit 14/Kinetochore protein NDC80 homolog/26S proteasome non-ATPase regulatory subunit 3/40S ribosomal protein S27/E3 SUMO-protein ligase RanBP2/Proteasome activator complex subunit 3/Nuclear pore complex protein Nup160/Microtubule-associated protein RP/EB family member 1/Proteasome activator complex subunit 2/26S proteasome non-ATPase regulatory subunit 13…
No response to inhibition	R-HSA-162658	Golgi Cisternae Pericentriolar Stack Reorganization	3/210	14/10513	0.00243061	0.013833	0.00927469	8615/5594/5862	3	USO1/MAPK1/RAB2A	O60763/P28482/P61019	O60763/P28482/P61019;Q8WUD1	General vesicular transport factor p115/Mitogen-activated protein kinase 1/Ras-related protein Rab-2A
No response to inhibition	R-HSA-5218920	VEGFR2 mediated vascular permeability	4/210	29/10513	0.0024835	0.0140309	0.00940735	3728/1495/1499/5062	4	JUP/CTNNA1/CTNNB1/PAK2	P14923/P35221/P35222/Q13177	P14923/P35221;P26232;Q9UI47/P35222/Q13177;O75914	Junction plakoglobin/Catenin alpha-1/Catenin beta-1/Serine/threonine-protein kinase PAK 2;PAK-2p27;PAK-2p34
No response to inhibition	R-HSA-2555396	Mitotic Metaphase and Anaphase	11/210	203/10513	0.00251745	0.0141196	0.00946683	10213/10403/5709/6232/5903/10197/23279/22919/5721/5719/10726	11	PSMD14/NDC80/PSMD3/RPS27/RANBP2/PSME3/NUP160/MAPRE1/PSME2/PSMD13/NUDC	O00487/O14777/O43242/P42677/P49792/P61289/Q12769/Q15691/Q9UL46/Q9UNM6/Q9Y266	O00487/O14777/O43242/P42677/P49792;A6NKT7;Q7Z3J3;Q99666;O14715;P0DJD0;P0DJD1/P61289/Q12769/Q15691;Q9UPY8/Q9UL46/Q9UNM6/Q9Y266	26S proteasome non-ATPase regulatory subunit 14/Kinetochore protein NDC80 homolog/26S proteasome non-ATPase regulatory subunit 3/40S ribosomal protein S27/E3 SUMO-protein ligase RanBP2/Proteasome activator complex subunit 3/Nuclear pore complex protein Nup160/Microtubule-associated protein RP/EB family member 1/Proteasome activator complex subunit 2/26S proteasome non-ATPase regulatory subunit 13…
No response to inhibition	R-HSA-202403	TCR signaling	8/210	119/10513	0.00261335	0.0145521	0.00975679	10213/5709/10197/5062/7335/387522/5721/5719	8	PSMD14/PSMD3/PSME3/PAK2/UBE2V1/PSME2/PSMD13	O00487/O43242/P61289/Q13177/Q13404/Q9UL46/Q9UNM6	O00487/O43242/P61289/Q13177;O75914/Q13404/Q9UL46/Q9UNM6	26S proteasome non-ATPase regulatory subunit 14/26S proteasome non-ATPase regulatory subunit 3/Proteasome activator complex subunit 3/Serine/threonine-protein kinase PAK 2;PAK-2p27;PAK-2p34/Ubiquitin-conjugating enzyme E2 variant 1/Proteasome activator complex subunit 2/26S proteasome non-ATPase regulatory subunit 13
No response to inhibition	R-HSA-390466	Chaperonin-mediated protein folding	7/210	96/10513	0.00304753	0.0168485	0.0112965	7157/6950/908/6774/22948/22803/26985	7	TP53/TCP1/CCT6A/STAT3/CCT5/XRN2/AP3M1	P04637/P17987/P40227/P40763/P48643/Q9H0D6/Q9Y2T2	P04637/P17987/P40227;Q92526/P40763/P48643/Q9H0D6/Q9Y2T2;P53677	Cellular tumor antigen p53/T-complex protein 1 subunit alpha/T-complex protein 1 subunit zeta/Signal transducer and activator of transcription 3/T-complex protein 1 subunit epsilon/5-3 exoribonuclease 2/AP-3 complex subunit mu-1
No response to inhibition	R-HSA-174184	Cdc20:Phospho-APC/C mediated degradation of Cyclin A	6/210	72/10513	0.00308837	0.0168736	0.0113133	10213/5709/890/10197/5721/5719	6	PSMD14/PSMD3/CCNA2/PSME3/PSME2/PSMD13	O00487/O43242/P20248/P61289/Q9UL46/Q9UNM6	O00487/O43242/P20248/P61289/Q9UL46/Q9UNM6	26S proteasome non-ATPase regulatory subunit 14/26S proteasome non-ATPase regulatory subunit 3/Cyclin-A2/Proteasome activator complex subunit 3/Proteasome activator complex subunit 2/26S proteasome non-ATPase regulatory subunit 13
No response to inhibition	R-HSA-1236978	Cross-presentation of soluble exogenous antigens (endosomes)	5/210	50/10513	0.00309567	0.0168736	0.0113133	10213/5709/10197/5721/5719	5	PSMD14/PSMD3/PSME3/PSME2/PSMD13	O00487/O43242/P61289/Q9UL46/Q9UNM6	O00487/O43242/P61289/Q9UL46/Q9UNM6	26S proteasome non-ATPase regulatory subunit 14/26S proteasome non-ATPase regulatory subunit 3/Proteasome activator complex subunit 3/Proteasome activator complex subunit 2/26S proteasome non-ATPase regulatory subunit 13
No response to inhibition	R-HSA-179419	APC:Cdc20 mediated degradation of cell cycle proteins prior to satisfation of the cell cycle checkpoint	6/210	73/10513	0.0033101	0.0177832	0.0119232	10213/5709/890/10197/5721/5719	6	PSMD14/PSMD3/CCNA2/PSME3/PSME2/PSMD13	O00487/O43242/P20248/P61289/Q9UL46/Q9UNM6	O00487/O43242/P20248/P61289/Q9UL46/Q9UNM6	26S proteasome non-ATPase regulatory subunit 14/26S proteasome non-ATPase regulatory subunit 3/Cyclin-A2/Proteasome activator complex subunit 3/Proteasome activator complex subunit 2/26S proteasome non-ATPase regulatory subunit 13
No response to inhibition	R-HSA-350562	Regulation of ornithine decarboxylase (ODC)	5/210	51/10513	0.00337743	0.0177832	0.0119232	10213/5709/10197/5721/5719	5	PSMD14/PSMD3/PSME3/PSME2/PSMD13	O00487/O43242/P61289/Q9UL46/Q9UNM6	O00487/O43242/P61289/Q9UL46/Q9UNM6	26S proteasome non-ATPase regulatory subunit 14/26S proteasome non-ATPase regulatory subunit 3/Proteasome activator complex subunit 3/Proteasome activator complex subunit 2/26S proteasome non-ATPase regulatory subunit 13
No response to inhibition	R-HSA-69017	CDK-mediated phosphorylation and removal of Cdc6	5/210	51/10513	0.00337743	0.0177832	0.0119232	10213/5709/10197/5721/5719	5	PSMD14/PSMD3/PSME3/PSME2/PSMD13	O00487/O43242/P61289/Q9UL46/Q9UNM6	O00487/O43242/P61289/Q9UL46/Q9UNM6	26S proteasome non-ATPase regulatory subunit 14/26S proteasome non-ATPase regulatory subunit 3/Proteasome activator complex subunit 3/Proteasome activator complex subunit 2/26S proteasome non-ATPase regulatory subunit 13
No response to inhibition	R-HSA-69229	Ubiquitin-dependent degradation of Cyclin D1	5/210	51/10513	0.00337743	0.0177832	0.0119232	10213/5709/10197/5721/5719	5	PSMD14/PSMD3/PSME3/PSME2/PSMD13	O00487/O43242/P61289/Q9UL46/Q9UNM6	O00487/O43242/P61289/Q9UL46/Q9UNM6	26S proteasome non-ATPase regulatory subunit 14/26S proteasome non-ATPase regulatory subunit 3/Proteasome activator complex subunit 3/Proteasome activator complex subunit 2/26S proteasome non-ATPase regulatory subunit 13
No response to inhibition	R-HSA-75815	Ubiquitin-dependent degradation of Cyclin D	5/210	51/10513	0.00337743	0.0177832	0.0119232	10213/5709/10197/5721/5719	5	PSMD14/PSMD3/PSME3/PSME2/PSMD13	O00487/O43242/P61289/Q9UL46/Q9UNM6	O00487/O43242/P61289/Q9UL46/Q9UNM6	26S proteasome non-ATPase regulatory subunit 14/26S proteasome non-ATPase regulatory subunit 3/Proteasome activator complex subunit 3/Proteasome activator complex subunit 2/26S proteasome non-ATPase regulatory subunit 13
No response to inhibition	R-HSA-202424	Downstream TCR signaling	7/210	98/10513	0.00342108	0.0178913	0.0119957	10213/5709/10197/7335/387522/5721/5719	7	PSMD14/PSMD3/PSME3/UBE2V1/PSME2/PSMD13	O00487/O43242/P61289/Q13404/Q9UL46/Q9UNM6	O00487/O43242/P61289/Q13404/Q9UL46/Q9UNM6	26S proteasome non-ATPase regulatory subunit 14/26S proteasome non-ATPase regulatory subunit 3/Proteasome activator complex subunit 3/Ubiquitin-conjugating enzyme E2 variant 1/Proteasome activator complex subunit 2/26S proteasome non-ATPase regulatory subunit 13
No response to inhibition	R-HSA-8949664	Processing of SMDT1	3/210	16/10513	0.00363092	0.0187247	0.0125544	9512/5245/10939	3	PMPCB/PHB/AFG3L2	O75439/P35232/Q9Y4W6	O75439/P35232/Q9Y4W6	Mitochondrial-processing peptidase subunit beta/Prohibitin/AFG3-like protein 2
No response to inhibition	R-HSA-180534	Vpu mediated degradation of CD4	5/210	52/10513	0.00367719	0.0187247	0.0125544	10213/5709/10197/5721/5719	5	PSMD14/PSMD3/PSME3/PSME2/PSMD13	O00487/O43242/P61289/Q9UL46/Q9UNM6	O00487/O43242/P61289/Q9UL46/Q9UNM6	26S proteasome non-ATPase regulatory subunit 14/26S proteasome non-ATPase regulatory subunit 3/Proteasome activator complex subunit 3/Proteasome activator complex subunit 2/26S proteasome non-ATPase regulatory subunit 13
No response to inhibition	R-HSA-191859	snRNP Assembly	5/210	52/10513	0.00367719	0.0187247	0.0125544	5903/6634/23279/25929/11218	5	RANBP2/SNRPD3/NUP160/GEMIN5/DDX20	P49792/P62318/Q12769/Q8TEQ6/Q9UHI6	P49792;A6NKT7;Q7Z3J3;Q99666;O14715;P0DJD0;P0DJD1/P62318/Q12769/Q8TEQ6/Q9UHI6	E3 SUMO-protein ligase RanBP2/Small nuclear ribonucleoprotein Sm D3/Nuclear pore complex protein Nup160/Gem-associated protein 5/Probable ATP-dependent RNA helicase DDX20
No response to inhibition	R-HSA-194441	Metabolism of non-coding RNA	5/210	52/10513	0.00367719	0.0187247	0.0125544	5903/6634/23279/25929/11218	5	RANBP2/SNRPD3/NUP160/GEMIN5/DDX20	P49792/P62318/Q12769/Q8TEQ6/Q9UHI6	P49792;A6NKT7;Q7Z3J3;Q99666;O14715;P0DJD0;P0DJD1/P62318/Q12769/Q8TEQ6/Q9UHI6	E3 SUMO-protein ligase RanBP2/Small nuclear ribonucleoprotein Sm D3/Nuclear pore complex protein Nup160/Gem-associated protein 5/Probable ATP-dependent RNA helicase DDX20
No response to inhibition	R-HSA-176409	APC/C:Cdc20 mediated degradation of mitotic proteins	6/210	75/10513	0.00378888	0.0191673	0.0128512	10213/5709/890/10197/5721/5719	6	PSMD14/PSMD3/CCNA2/PSME3/PSME2/PSMD13	O00487/O43242/P20248/P61289/Q9UL46/Q9UNM6	O00487/O43242/P20248/P61289/Q9UL46/Q9UNM6	26S proteasome non-ATPase regulatory subunit 14/26S proteasome non-ATPase regulatory subunit 3/Cyclin-A2/Proteasome activator complex subunit 3/Proteasome activator complex subunit 2/26S proteasome non-ATPase regulatory subunit 13
No response to inhibition	R-HSA-69239	Synthesis of DNA	7/210	100/10513	0.00382858	0.0192423	0.0129015	10213/5709/890/4171/10197/5721/5719	7	PSMD14/PSMD3/CCNA2/MCM2/PSME3/PSME2/PSMD13	O00487/O43242/P20248/P49736/P61289/Q9UL46/Q9UNM6	O00487/O43242/P20248/P49736/P61289/Q9UL46/Q9UNM6	26S proteasome non-ATPase regulatory subunit 14/26S proteasome non-ATPase regulatory subunit 3/Cyclin-A2/DNA replication licensing factor MCM2/Proteasome activator complex subunit 3/Proteasome activator complex subunit 2/26S proteasome non-ATPase regulatory subunit 13
No response to inhibition	R-HSA-69601	Ubiquitin Mediated Degradation of Phosphorylated Cdc25A	5/210	53/10513	0.00399557	0.0196979	0.0132069	10213/5709/10197/5721/5719	5	PSMD14/PSMD3/PSME3/PSME2/PSMD13	O00487/O43242/P61289/Q9UL46/Q9UNM6	O00487/O43242/P61289/Q9UL46/Q9UNM6	26S proteasome non-ATPase regulatory subunit 14/26S proteasome non-ATPase regulatory subunit 3/Proteasome activator complex subunit 3/Proteasome activator complex subunit 2/26S proteasome non-ATPase regulatory subunit 13
No response to inhibition	R-HSA-69610	p53-Independent DNA Damage Response	5/210	53/10513	0.00399557	0.0196979	0.0132069	10213/5709/10197/5721/5719	5	PSMD14/PSMD3/PSME3/PSME2/PSMD13	O00487/O43242/P61289/Q9UL46/Q9UNM6	O00487/O43242/P61289/Q9UL46/Q9UNM6	26S proteasome non-ATPase regulatory subunit 14/26S proteasome non-ATPase regulatory subunit 3/Proteasome activator complex subunit 3/Proteasome activator complex subunit 2/26S proteasome non-ATPase regulatory subunit 13
No response to inhibition	R-HSA-69613	p53-Independent G1/S DNA damage checkpoint	5/210	53/10513	0.00399557	0.0196979	0.0132069	10213/5709/10197/5721/5719	5	PSMD14/PSMD3/PSME3/PSME2/PSMD13	O00487/O43242/P61289/Q9UL46/Q9UNM6	O00487/O43242/P61289/Q9UL46/Q9UNM6	26S proteasome non-ATPase regulatory subunit 14/26S proteasome non-ATPase regulatory subunit 3/Proteasome activator complex subunit 3/Proteasome activator complex subunit 2/26S proteasome non-ATPase regulatory subunit 13
No response to inhibition	R-HSA-176814	Activation of APC/C and APC/C:Cdc20 mediated degradation of mitotic proteins	6/210	76/10513	0.00404668	0.0198236	0.0132912	10213/5709/890/10197/5721/5719	6	PSMD14/PSMD3/CCNA2/PSME3/PSME2/PSMD13	O00487/O43242/P20248/P61289/Q9UL46/Q9UNM6	O00487/O43242/P20248/P61289/Q9UL46/Q9UNM6	26S proteasome non-ATPase regulatory subunit 14/26S proteasome non-ATPase regulatory subunit 3/Cyclin-A2/Proteasome activator complex subunit 3/Proteasome activator complex subunit 2/26S proteasome non-ATPase regulatory subunit 13
No response to inhibition	R-HSA-391251	Protein folding	7/210	102/10513	0.00427195	0.0207955	0.0139429	7157/6950/908/6774/22948/22803/26985	7	TP53/TCP1/CCT6A/STAT3/CCT5/XRN2/AP3M1	P04637/P17987/P40227/P40763/P48643/Q9H0D6/Q9Y2T2	P04637/P17987/P40227;Q92526/P40763/P48643/Q9H0D6/Q9Y2T2;P53677	Cellular tumor antigen p53/T-complex protein 1 subunit alpha/T-complex protein 1 subunit zeta/Signal transducer and activator of transcription 3/T-complex protein 1 subunit epsilon/5-3 exoribonuclease 2/AP-3 complex subunit mu-1
No response to inhibition	R-HSA-180585	Vif-mediated degradation of APOBEC3G	5/210	54/10513	0.00433318	0.0208316	0.013967	10213/5709/10197/5721/5719	5	PSMD14/PSMD3/PSME3/PSME2/PSMD13	O00487/O43242/P61289/Q9UL46/Q9UNM6	O00487/O43242/P61289/Q9UL46/Q9UNM6	26S proteasome non-ATPase regulatory subunit 14/26S proteasome non-ATPase regulatory subunit 3/Proteasome activator complex subunit 3/Proteasome activator complex subunit 2/26S proteasome non-ATPase regulatory subunit 13
No response to inhibition	R-HSA-8854050	FBXL7 down-regulates AURKA during mitotic entry and in early mitosis	5/210	54/10513	0.00433318	0.0208316	0.013967	10213/5709/10197/5721/5719	5	PSMD14/PSMD3/PSME3/PSME2/PSMD13	O00487/O43242/P61289/Q9UL46/Q9UNM6	O00487/O43242/P61289/Q9UL46/Q9UNM6	26S proteasome non-ATPase regulatory subunit 14/26S proteasome non-ATPase regulatory subunit 3/Proteasome activator complex subunit 3/Proteasome activator complex subunit 2/26S proteasome non-ATPase regulatory subunit 13
No response to inhibition	R-HSA-174113	SCF-beta-TrCP mediated degradation of Emi1	5/210	55/10513	0.00469066	0.0221376	0.0148427	10213/5709/10197/5721/5719	5	PSMD14/PSMD3/PSME3/PSME2/PSMD13	O00487/O43242/P61289/Q9UL46/Q9UNM6	O00487/O43242/P61289/Q9UL46/Q9UNM6	26S proteasome non-ATPase regulatory subunit 14/26S proteasome non-ATPase regulatory subunit 3/Proteasome activator complex subunit 3/Proteasome activator complex subunit 2/26S proteasome non-ATPase regulatory subunit 13
No response to inhibition	R-HSA-4641257	Degradation of AXIN	5/210	55/10513	0.00469066	0.0221376	0.0148427	10213/5709/10197/5721/5719	5	PSMD14/PSMD3/PSME3/PSME2/PSMD13	O00487/O43242/P61289/Q9UL46/Q9UNM6	O00487/O43242/P61289/Q9UL46/Q9UNM6	26S proteasome non-ATPase regulatory subunit 14/26S proteasome non-ATPase regulatory subunit 3/Proteasome activator complex subunit 3/Proteasome activator complex subunit 2/26S proteasome non-ATPase regulatory subunit 13
No response to inhibition	R-HSA-8941858	Regulation of RUNX3 expression and activity	5/210	55/10513	0.00469066	0.0221376	0.0148427	10213/5709/10197/5721/5719	5	PSMD14/PSMD3/PSME3/PSME2/PSMD13	O00487/O43242/P61289/Q9UL46/Q9UNM6	O00487/O43242/P61289/Q9UL46/Q9UNM6	26S proteasome non-ATPase regulatory subunit 14/26S proteasome non-ATPase regulatory subunit 3/Proteasome activator complex subunit 3/Proteasome activator complex subunit 2/26S proteasome non-ATPase regulatory subunit 13
No response to inhibition	R-HSA-382556	ABC-family proteins mediated transport	7/210	104/10513	0.00475314	0.0222965	0.0149493	10213/5709/1965/10197/23/5721/5719	7	PSMD14/PSMD3/EIF2S1/PSME3/ABCF1/PSME2/PSMD13	O00487/O43242/P05198/P61289/Q8NE71/Q9UL46/Q9UNM6	O00487/O43242/P05198/P61289/Q8NE71;Q7Z7A1/Q9UL46/Q9UNM6	26S proteasome non-ATPase regulatory subunit 14/26S proteasome non-ATPase regulatory subunit 3/Eukaryotic translation initiation factor 2 subunit 1/Proteasome activator complex subunit 3/ATP-binding cassette sub-family F member 1/Proteasome activator complex subunit 2/26S proteasome non-ATPase regulatory subunit 13
No response to inhibition	R-HSA-5362768	Hh mutants that don't undergo autocatalytic processing are degraded by ERAD	5/210	56/10513	0.00506862	0.0236332	0.0158455	10213/5709/10197/5721/5719	5	PSMD14/PSMD3/PSME3/PSME2/PSMD13	O00487/O43242/P61289/Q9UL46/Q9UNM6	O00487/O43242/P61289/Q9UL46/Q9UNM6	26S proteasome non-ATPase regulatory subunit 14/26S proteasome non-ATPase regulatory subunit 3/Proteasome activator complex subunit 3/Proteasome activator complex subunit 2/26S proteasome non-ATPase regulatory subunit 13
No response to inhibition	R-HSA-1839117	Signaling by cytosolic FGFR1 fusion mutants	3/210	18/10513	0.00513758	0.0236696	0.0158699	6774/9208/399687	3	STAT3/LRRFIP1/MYO18A	P40763/Q32MZ4/Q92614	P40763/Q32MZ4/Q92614	Signal transducer and activator of transcription 3/Leucine-rich repeat flightless-interacting protein 1/Unconventional myosin-XVIIIa
No response to inhibition	R-HSA-446353	Cell-extracellular matrix interactions	3/210	18/10513	0.00513758	0.0236696	0.0158699	87/5829/10979	3	ACTN1/PXN/FERMT2	P12814/P49023/Q96AC1	P12814/P49023/Q96AC1;Q9BQL6	Alpha-actinin-1/Paxillin/Fermitin family homolog 2
No response to inhibition	R-HSA-176408	Regulation of APC/C activators between G1/S and early anaphase	6/210	80/10513	0.00520917	0.0238574	0.0159958	10213/5709/890/10197/5721/5719	6	PSMD14/PSMD3/CCNA2/PSME3/PSME2/PSMD13	O00487/O43242/P20248/P61289/Q9UL46/Q9UNM6	O00487/O43242/P20248/P61289/Q9UL46/Q9UNM6	26S proteasome non-ATPase regulatory subunit 14/26S proteasome non-ATPase regulatory subunit 3/Cyclin-A2/Proteasome activator complex subunit 3/Proteasome activator complex subunit 2/26S proteasome non-ATPase regulatory subunit 13
No response to inhibition	R-HSA-69656	Cyclin A:Cdk2-associated events at S phase entry	6/210	81/10513	0.00553448	0.0251982	0.0168947	10213/5709/890/10197/5721/5719	6	PSMD14/PSMD3/CCNA2/PSME3/PSME2/PSMD13	O00487/O43242/P20248/P61289/Q9UL46/Q9UNM6	O00487/O43242/P20248/P61289/Q9UL46/Q9UNM6	26S proteasome non-ATPase regulatory subunit 14/26S proteasome non-ATPase regulatory subunit 3/Cyclin-A2/Proteasome activator complex subunit 3/Proteasome activator complex subunit 2/26S proteasome non-ATPase regulatory subunit 13
No response to inhibition	R-HSA-69306	DNA Replication	7/210	108/10513	0.00583688	0.0262821	0.0176215	10213/5709/890/4171/10197/5721/5719	7	PSMD14/PSMD3/CCNA2/MCM2/PSME3/PSME2/PSMD13	O00487/O43242/P20248/P49736/P61289/Q9UL46/Q9UNM6	O00487/O43242/P20248/P49736/P61289/Q9UL46/Q9UNM6	26S proteasome non-ATPase regulatory subunit 14/26S proteasome non-ATPase regulatory subunit 3/Cyclin-A2/DNA replication licensing factor MCM2/Proteasome activator complex subunit 3/Proteasome activator complex subunit 2/26S proteasome non-ATPase regulatory subunit 13
No response to inhibition	R-HSA-195253	Degradation of beta-catenin by the destruction complex	6/210	82/10513	0.00587442	0.0262821	0.0176215	10213/5709/1499/10197/5721/5719	6	PSMD14/PSMD3/CTNNB1/PSME3/PSME2/PSMD13	O00487/O43242/P35222/P61289/Q9UL46/Q9UNM6	O00487/O43242/P35222/P61289/Q9UL46/Q9UNM6	26S proteasome non-ATPase regulatory subunit 14/26S proteasome non-ATPase regulatory subunit 3/Catenin beta-1/Proteasome activator complex subunit 3/Proteasome activator complex subunit 2/26S proteasome non-ATPase regulatory subunit 13
No response to inhibition	R-HSA-69202	Cyclin E associated events during G1/S transition	6/210	82/10513	0.00587442	0.0262821	0.0176215	10213/5709/890/10197/5721/5719	6	PSMD14/PSMD3/CCNA2/PSME3/PSME2/PSMD13	O00487/O43242/P20248/P61289/Q9UL46/Q9UNM6	O00487/O43242/P20248/P61289/Q9UL46/Q9UNM6	26S proteasome non-ATPase regulatory subunit 14/26S proteasome non-ATPase regulatory subunit 3/Cyclin-A2/Proteasome activator complex subunit 3/Proteasome activator complex subunit 2/26S proteasome non-ATPase regulatory subunit 13
No response to inhibition	R-HSA-8878159	Transcriptional regulation by RUNX3	7/210	109/10513	0.00613454	0.0272881	0.018296	10213/5709/7157/1499/10197/5721/5719	7	PSMD14/PSMD3/TP53/CTNNB1/PSME3/PSME2/PSMD13	O00487/O43242/P04637/P35222/P61289/Q9UL46/Q9UNM6	O00487/O43242/P04637/P35222/P61289/Q9UL46/Q9UNM6	26S proteasome non-ATPase regulatory subunit 14/26S proteasome non-ATPase regulatory subunit 3/Cellular tumor antigen p53/Catenin beta-1/Proteasome activator complex subunit 3/Proteasome activator complex subunit 2/26S proteasome non-ATPase regulatory subunit 13
No response to inhibition	R-HSA-1236974	ER-Phagosome pathway	6/210	83/10513	0.00622935	0.0275313	0.018459	10213/5709/811/10197/5721/5719	6	PSMD14/PSMD3/CALR/PSME3/PSME2/PSMD13	O00487/O43242/P27797/P61289/Q9UL46/Q9UNM6	O00487/O43242/P27797/P61289/Q9UL46/Q9UNM6	26S proteasome non-ATPase regulatory subunit 14/26S proteasome non-ATPase regulatory subunit 3/Calreticulin/Proteasome activator complex subunit 3/Proteasome activator complex subunit 2/26S proteasome non-ATPase regulatory subunit 13
No response to inhibition	R-HSA-447115	Interleukin-12 family signaling	5/210	59/10513	0.00633149	0.0275313	0.018459	5898/6950/6774/5062/5721	5	RALA/TCP1/STAT3/PAK2/PSME2	P11233/P17987/P40763/Q13177/Q9UL46	P11233;P11234/P17987/P40763/Q13177;O75914/Q9UL46	Ras-related protein Ral-A/T-complex protein 1 subunit alpha/Signal transducer and activator of transcription 3/Serine/threonine-protein kinase PAK 2;PAK-2p27;PAK-2p34/Proteasome activator complex subunit 2
No response to inhibition	R-HSA-5387390	Hh mutants abrogate ligand secretion	5/210	59/10513	0.00633149	0.0275313	0.018459	10213/5709/10197/5721/5719	5	PSMD14/PSMD3/PSME3/PSME2/PSMD13	O00487/O43242/P61289/Q9UL46/Q9UNM6	O00487/O43242/P61289/Q9UL46/Q9UNM6	26S proteasome non-ATPase regulatory subunit 14/26S proteasome non-ATPase regulatory subunit 3/Proteasome activator complex subunit 3/Proteasome activator complex subunit 2/26S proteasome non-ATPase regulatory subunit 13
No response to inhibition	R-HSA-68827	CDT1 association with the CDC6:ORC:origin complex	5/210	59/10513	0.00633149	0.0275313	0.018459	10213/5709/10197/5721/5719	5	PSMD14/PSMD3/PSME3/PSME2/PSMD13	O00487/O43242/P61289/Q9UL46/Q9UNM6	O00487/O43242/P61289/Q9UL46/Q9UNM6	26S proteasome non-ATPase regulatory subunit 14/26S proteasome non-ATPase regulatory subunit 3/Proteasome activator complex subunit 3/Proteasome activator complex subunit 2/26S proteasome non-ATPase regulatory subunit 13
No response to inhibition	R-HSA-5610780	Degradation of GLI1 by the proteasome	5/210	60/10513	0.00679746	0.0290676	0.0194891	10213/5709/10197/5721/5719	5	PSMD14/PSMD3/PSME3/PSME2/PSMD13	O00487/O43242/P61289/Q9UL46/Q9UNM6	O00487/O43242/P61289/Q9UL46/Q9UNM6	26S proteasome non-ATPase regulatory subunit 14/26S proteasome non-ATPase regulatory subunit 3/Proteasome activator complex subunit 3/Proteasome activator complex subunit 2/26S proteasome non-ATPase regulatory subunit 13
No response to inhibition	R-HSA-5610783	Degradation of GLI2 by the proteasome	5/210	60/10513	0.00679746	0.0290676	0.0194891	10213/5709/10197/5721/5719	5	PSMD14/PSMD3/PSME3/PSME2/PSMD13	O00487/O43242/P61289/Q9UL46/Q9UNM6	O00487/O43242/P61289/Q9UL46/Q9UNM6	26S proteasome non-ATPase regulatory subunit 14/26S proteasome non-ATPase regulatory subunit 3/Proteasome activator complex subunit 3/Proteasome activator complex subunit 2/26S proteasome non-ATPase regulatory subunit 13
No response to inhibition	R-HSA-5610785	GLI3 is processed to GLI3R by the proteasome	5/210	60/10513	0.00679746	0.0290676	0.0194891	10213/5709/10197/5721/5719	5	PSMD14/PSMD3/PSME3/PSME2/PSMD13	O00487/O43242/P61289/Q9UL46/Q9UNM6	O00487/O43242/P61289/Q9UL46/Q9UNM6	26S proteasome non-ATPase regulatory subunit 14/26S proteasome non-ATPase regulatory subunit 3/Proteasome activator complex subunit 3/Proteasome activator complex subunit 2/26S proteasome non-ATPase regulatory subunit 13
No response to inhibition	R-HSA-5632684	Hedgehog 'on' state	6/210	85/10513	0.00698568	0.0293854	0.0197022	10213/5709/10197/8452/5721/5719	6	PSMD14/PSMD3/PSME3/CUL3/PSME2/PSMD13	O00487/O43242/P61289/Q13618/Q9UL46/Q9UNM6	O00487/O43242/P61289/Q13618/Q9UL46/Q9UNM6	26S proteasome non-ATPase regulatory subunit 14/26S proteasome non-ATPase regulatory subunit 3/Proteasome activator complex subunit 3/Cullin-3/Proteasome activator complex subunit 2/26S proteasome non-ATPase regulatory subunit 13
No response to inhibition	R-HSA-68874	M/G1 Transition	6/210	85/10513	0.00698568	0.0293854	0.0197022	10213/5709/4171/10197/5721/5719	6	PSMD14/PSMD3/MCM2/PSME3/PSME2/PSMD13	O00487/O43242/P49736/P61289/Q9UL46/Q9UNM6	O00487/O43242/P49736/P61289/Q9UL46/Q9UNM6	26S proteasome non-ATPase regulatory subunit 14/26S proteasome non-ATPase regulatory subunit 3/DNA replication licensing factor MCM2/Proteasome activator complex subunit 3/Proteasome activator complex subunit 2/26S proteasome non-ATPase regulatory subunit 13
No response to inhibition	R-HSA-69002	DNA Replication Pre-Initiation	6/210	85/10513	0.00698568	0.0293854	0.0197022	10213/5709/4171/10197/5721/5719	6	PSMD14/PSMD3/MCM2/PSME3/PSME2/PSMD13	O00487/O43242/P49736/P61289/Q9UL46/Q9UNM6	O00487/O43242/P49736/P61289/Q9UL46/Q9UNM6	26S proteasome non-ATPase regulatory subunit 14/26S proteasome non-ATPase regulatory subunit 3/DNA replication licensing factor MCM2/Proteasome activator complex subunit 3/Proteasome activator complex subunit 2/26S proteasome non-ATPase regulatory subunit 13
No response to inhibition	R-HSA-162906	HIV Infection	11/210	233/10513	0.00708804	0.0296548	0.0198828	10213/5709/2547/1104/5903/10197/6749/23279/5062/5721/5719	11	PSMD14/PSMD3/XRCC6/RCC1/RANBP2/PSME3/SSRP1/NUP160/PAK2/PSME2/PSMD13	O00487/O43242/P12956/P18754/P49792/P61289/Q08945/Q12769/Q13177/Q9UL46/Q9UNM6	O00487/O43242/P12956;P51449/P18754/P49792;A6NKT7;Q7Z3J3;Q99666;O14715;P0DJD0;P0DJD1/P61289/Q08945/Q12769/Q13177;O75914/Q9UL46/Q9UNM6	26S proteasome non-ATPase regulatory subunit 14/26S proteasome non-ATPase regulatory subunit 3/X-ray repair cross-complementing protein 6/Regulator of chromosome condensation/E3 SUMO-protein ligase RanBP2/Proteasome activator complex subunit 3/FACT complex subunit SSRP1/Nuclear pore complex protein Nup160/Serine/threonine-protein kinase PAK 2;PAK-2p27;PAK-2p34/Proteasome activator complex subunit…
No response to inhibition	R-HSA-5678895	Defective CFTR causes cystic fibrosis	5/210	61/10513	0.00728691	0.030323	0.0203308	10213/5709/10197/5721/5719	5	PSMD14/PSMD3/PSME3/PSME2/PSMD13	O00487/O43242/P61289/Q9UL46/Q9UNM6	O00487/O43242/P61289/Q9UL46/Q9UNM6	26S proteasome non-ATPase regulatory subunit 14/26S proteasome non-ATPase regulatory subunit 3/Proteasome activator complex subunit 3/Proteasome activator complex subunit 2/26S proteasome non-ATPase regulatory subunit 13
No response to inhibition	R-HSA-174143	APC/C-mediated degradation of cell cycle proteins	6/210	86/10513	0.00738782	0.0304158	0.020393	10213/5709/890/10197/5721/5719	6	PSMD14/PSMD3/CCNA2/PSME3/PSME2/PSMD13	O00487/O43242/P20248/P61289/Q9UL46/Q9UNM6	O00487/O43242/P20248/P61289/Q9UL46/Q9UNM6	26S proteasome non-ATPase regulatory subunit 14/26S proteasome non-ATPase regulatory subunit 3/Cyclin-A2/Proteasome activator complex subunit 3/Proteasome activator complex subunit 2/26S proteasome non-ATPase regulatory subunit 13
No response to inhibition	R-HSA-453276	Regulation of mitotic cell cycle	6/210	86/10513	0.00738782	0.0304158	0.020393	10213/5709/890/10197/5721/5719	6	PSMD14/PSMD3/CCNA2/PSME3/PSME2/PSMD13	O00487/O43242/P20248/P61289/Q9UL46/Q9UNM6	O00487/O43242/P20248/P61289/Q9UL46/Q9UNM6	26S proteasome non-ATPase regulatory subunit 14/26S proteasome non-ATPase regulatory subunit 3/Cyclin-A2/Proteasome activator complex subunit 3/Proteasome activator complex subunit 2/26S proteasome non-ATPase regulatory subunit 13
No response to inhibition	R-HSA-983169	Class I MHC mediated antigen processing & presentation	15/210	372/10513	0.00766855	0.0314045	0.0210559	55236/10213/5709/22872/3309/811/9040/10197/7337/7335/387522/8452/23304/5721/5719	15	UBA6/PSMD14/PSMD3/SEC31A/HSPA5/CALR/UBE2M/PSME3/UBE3A/UBE2V1/CUL3/UBR2/PSME2/PSMD13	A0AVT1/O00487/O43242/O94979/P11021/P27797/P61081/P61289/Q05086/Q13404/Q13618/Q8IWV8/Q9UL46/Q9UNM6	A0AVT1/O00487/O43242/O94979/P11021;REV__Q9NXD2/P27797/P61081/P61289/Q05086/Q13404/Q13618/Q8IWV8/Q9UL46/Q9UNM6	Ubiquitin-like modifier-activating enzyme 6/26S proteasome non-ATPase regulatory subunit 14/26S proteasome non-ATPase regulatory subunit 3/Protein transport protein Sec31A/78 kDa glucose-regulated protein/Calreticulin/NEDD8-conjugating enzyme Ubc12/Proteasome activator complex subunit 3/Ubiquitin-protein ligase E3A/Ubiquitin-conjugating enzyme E2 variant 1/Cullin-3/E3 ubiquitin-protein ligase UBR…
No response to inhibition	R-HSA-8950505	Gene and protein expression by JAK-STAT signaling after Interleukin-12 stimulation	4/210	40/10513	0.00805737	0.0328232	0.0220071	5898/6950/5062/5721	4	RALA/TCP1/PAK2/PSME2	P11233/P17987/Q13177/Q9UL46	P11233;P11234/P17987/Q13177;O75914/Q9UL46	Ras-related protein Ral-A/T-complex protein 1 subunit alpha/Serine/threonine-protein kinase PAK 2;PAK-2p27;PAK-2p34/Proteasome activator complex subunit 2
No response to inhibition	R-HSA-450531	Regulation of mRNA stability by proteins that bind AU-rich elements	6/210	88/10513	0.00824186	0.033399	0.0223932	10213/5709/3315/10197/5721/5719	6	PSMD14/PSMD3/HSPB1/PSME3/PSME2/PSMD13	O00487/O43242/P04792/P61289/Q9UL46/Q9UNM6	O00487/O43242/P04792/P61289/Q9UL46/Q9UNM6	26S proteasome non-ATPase regulatory subunit 14/26S proteasome non-ATPase regulatory subunit 3/Heat shock protein beta-1/Proteasome activator complex subunit 3/Proteasome activator complex subunit 2/26S proteasome non-ATPase regulatory subunit 13
No response to inhibition	R-HSA-174084	Autodegradation of Cdh1 by Cdh1:APC/C	5/210	63/10513	0.00833862	0.0336151	0.022538	10213/5709/10197/5721/5719	5	PSMD14/PSMD3/PSME3/PSME2/PSMD13	O00487/O43242/P61289/Q9UL46/Q9UNM6	O00487/O43242/P61289/Q9UL46/Q9UNM6	26S proteasome non-ATPase regulatory subunit 14/26S proteasome non-ATPase regulatory subunit 3/Proteasome activator complex subunit 3/Proteasome activator complex subunit 2/26S proteasome non-ATPase regulatory subunit 13
No response to inhibition	R-HSA-4608870	Asymmetric localization of PCP proteins	5/210	64/10513	0.00890201	0.0357003	0.0239361	10213/5709/10197/5721/5719	5	PSMD14/PSMD3/PSME3/PSME2/PSMD13	O00487/O43242/P61289/Q9UL46/Q9UNM6	O00487/O43242/P61289/Q9UL46/Q9UNM6	26S proteasome non-ATPase regulatory subunit 14/26S proteasome non-ATPase regulatory subunit 3/Proteasome activator complex subunit 3/Proteasome activator complex subunit 2/26S proteasome non-ATPase regulatory subunit 13
No response to inhibition	R-HSA-5358346	Hedgehog ligand biogenesis	5/210	65/10513	0.00949117	0.0377984	0.0253428	10213/5709/10197/5721/5719	5	PSMD14/PSMD3/PSME3/PSME2/PSMD13	O00487/O43242/P61289/Q9UL46/Q9UNM6	O00487/O43242/P61289/Q9UL46/Q9UNM6	26S proteasome non-ATPase regulatory subunit 14/26S proteasome non-ATPase regulatory subunit 3/Proteasome activator complex subunit 3/Proteasome activator complex subunit 2/26S proteasome non-ATPase regulatory subunit 13
No response to inhibition	R-HSA-379724	tRNA Aminoacylation	4/210	42/10513	0.00956821	0.0377984	0.0253428	7407/5917/8565/3735	4	VARS/RARS/YARS/KARS	P26640/P54136/P54577/Q15046	P26640/P54136/P54577/Q15046	Valine--tRNA ligase/Arginine--tRNA ligase, cytoplasmic/Tyrosine--tRNA ligase, cytoplasmic;Tyrosine--tRNA ligase, cytoplasmic, N-terminally processed/Lysine--tRNA ligase
No response to inhibition	R-HSA-72203	Processing of Capped Intron-Containing Pre-mRNA	11/210	243/10513	0.00957168	0.0377984	0.0253428	1655/3187/1478/2521/5903/6634/23279/8683/10713/51593/10482	11	DDX5/HNRNPH1/CSTF2/FUS/RANBP2/SNRPD3/NUP160/SRSF9/USP39/SRRT/NXF1	P17844/P31943/P33240/P35637/P49792/P62318/Q12769/Q13242/Q53GS9/Q9BXP5/Q9UBU9	P17844/P31943/P33240/P35637/P49792;A6NKT7;Q7Z3J3;Q99666;O14715;P0DJD0;P0DJD1/P62318/Q12769/Q13242/Q53GS9/Q9BXP5/Q9UBU9	Probable ATP-dependent RNA helicase DDX5/Heterogeneous nuclear ribonucleoprotein H;Heterogeneous nuclear ribonucleoprotein H, N-terminally processed/Cleavage stimulation factor subunit 2/RNA-binding protein FUS/E3 SUMO-protein ligase RanBP2/Small nuclear ribonucleoprotein Sm D3/Nuclear pore complex protein Nup160/Serine/arginine-rich splicing factor 9/U4/U6.U5 tri-snRNP-associated protein 2/Serra…
No response to inhibition	R-HSA-446728	Cell junction organization	6/210	91/10513	0.0096528	0.0379252	0.0254279	87/3728/1495/1499/5829/10979	6	ACTN1/JUP/CTNNA1/CTNNB1/PXN/FERMT2	P12814/P14923/P35221/P35222/P49023/Q96AC1	P12814/P14923/P35221;P26232;Q9UI47/P35222/P49023/Q96AC1;Q9BQL6	Alpha-actinin-1/Junction plakoglobin/Catenin alpha-1/Catenin beta-1/Paxillin/Fermitin family homolog 2
No response to inhibition	R-HSA-1234176	Oxygen-dependent proline hydroxylation of Hypoxia-inducible Factor Alpha	5/210	66/10513	0.0101067	0.0395078	0.026489	10213/5709/10197/5721/5719	5	PSMD14/PSMD3/PSME3/PSME2/PSMD13	O00487/O43242/P61289/Q9UL46/Q9UNM6	O00487/O43242/P61289/Q9UL46/Q9UNM6	26S proteasome non-ATPase regulatory subunit 14/26S proteasome non-ATPase regulatory subunit 3/Proteasome activator complex subunit 3/Proteasome activator complex subunit 2/26S proteasome non-ATPase regulatory subunit 13
No response to inhibition	R-HSA-373753	Nephrin family interactions	3/210	23/10513	0.0103633	0.0401061	0.0268901	81/87/23607	3	ACTN4/ACTN1/CD2AP	O43707/P12814/Q9Y5K6	O43707/P12814/Q9Y5K6	Alpha-actinin-4/Alpha-actinin-1/CD2-associated protein
No response to inhibition	R-HSA-8949215	Mitochondrial calcium ion transport	3/210	23/10513	0.0103633	0.0401061	0.0268901	9512/5245/10939	3	PMPCB/PHB/AFG3L2	O75439/P35232/Q9Y4W6	O75439/P35232/Q9Y4W6	Mitochondrial-processing peptidase subunit beta/Prohibitin/AFG3-like protein 2
No response to inhibition	R-HSA-1169091	Activation of NF-kappaB in B cells	5/210	67/10513	0.010749	0.0411867	0.0276146	10213/5709/10197/5721/5719	5	PSMD14/PSMD3/PSME3/PSME2/PSMD13	O00487/O43242/P61289/Q9UL46/Q9UNM6	O00487/O43242/P61289/Q9UL46/Q9UNM6	26S proteasome non-ATPase regulatory subunit 14/26S proteasome non-ATPase regulatory subunit 3/Proteasome activator complex subunit 3/Proteasome activator complex subunit 2/26S proteasome non-ATPase regulatory subunit 13
No response to inhibition	R-HSA-174154	APC/C:Cdc20 mediated degradation of Securin	5/210	67/10513	0.010749	0.0411867	0.0276146	10213/5709/10197/5721/5719	5	PSMD14/PSMD3/PSME3/PSME2/PSMD13	O00487/O43242/P61289/Q9UL46/Q9UNM6	O00487/O43242/P61289/Q9UL46/Q9UNM6	26S proteasome non-ATPase regulatory subunit 14/26S proteasome non-ATPase regulatory subunit 3/Proteasome activator complex subunit 3/Proteasome activator complex subunit 2/26S proteasome non-ATPase regulatory subunit 13
No response to inhibition	R-HSA-446652	Interleukin-1 family signaling	7/210	123/10513	0.0115911	0.0441946	0.0296313	10213/5709/10197/7335/387522/5721/5719	7	PSMD14/PSMD3/PSME3/UBE2V1/PSME2/PSMD13	O00487/O43242/P61289/Q13404/Q9UL46/Q9UNM6	O00487/O43242/P61289/Q13404/Q9UL46/Q9UNM6	26S proteasome non-ATPase regulatory subunit 14/26S proteasome non-ATPase regulatory subunit 3/Proteasome activator complex subunit 3/Ubiquitin-conjugating enzyme E2 variant 1/Proteasome activator complex subunit 2/26S proteasome non-ATPase regulatory subunit 13
No response to inhibition	R-HSA-982772	Growth hormone receptor signaling	3/210	24/10513	0.0116722	0.0442858	0.0296925	5770/5594/6774	3	PTPN1/MAPK1/STAT3	P18031/P28482/P40763	P18031/P28482/P40763	Tyrosine-protein phosphatase non-receptor type 1/Mitogen-activated protein kinase 1/Signal transducer and activator of transcription 3
No response to inhibition	R-HSA-8948751	Regulation of PTEN stability and activity	5/210	69/10513	0.0121163	0.0457463	0.0306718	10213/5709/10197/5721/5719	5	PSMD14/PSMD3/PSME3/PSME2/PSMD13	O00487/O43242/P61289/Q9UL46/Q9UNM6	O00487/O43242/P61289/Q9UL46/Q9UNM6	26S proteasome non-ATPase regulatory subunit 14/26S proteasome non-ATPase regulatory subunit 3/Proteasome activator complex subunit 3/Proteasome activator complex subunit 2/26S proteasome non-ATPase regulatory subunit 13
No response to inhibition	R-HSA-141424	Amplification of signal from the kinetochores	6/210	96/10513	0.0123743	0.0462693	0.0310224	10403/6232/5903/23279/22919/10726	6	NDC80/RPS27/RANBP2/NUP160/MAPRE1/NUDC	O14777/P42677/P49792/Q12769/Q15691/Q9Y266	O14777/P42677/P49792;A6NKT7;Q7Z3J3;Q99666;O14715;P0DJD0;P0DJD1/Q12769/Q15691;Q9UPY8/Q9Y266	Kinetochore protein NDC80 homolog/40S ribosomal protein S27/E3 SUMO-protein ligase RanBP2/Nuclear pore complex protein Nup160/Microtubule-associated protein RP/EB family member 1/Nuclear migration protein nudC
No response to inhibition	R-HSA-141444	Amplification of signal from unattached kinetochores via a MAD2 inhibitory signal	6/210	96/10513	0.0123743	0.0462693	0.0310224	10403/6232/5903/23279/22919/10726	6	NDC80/RPS27/RANBP2/NUP160/MAPRE1/NUDC	O14777/P42677/P49792/Q12769/Q15691/Q9Y266	O14777/P42677/P49792;A6NKT7;Q7Z3J3;Q99666;O14715;P0DJD0;P0DJD1/Q12769/Q15691;Q9UPY8/Q9Y266	Kinetochore protein NDC80 homolog/40S ribosomal protein S27/E3 SUMO-protein ligase RanBP2/Nuclear pore complex protein Nup160/Microtubule-associated protein RP/EB family member 1/Nuclear migration protein nudC
No response to inhibition	R-HSA-70171	Glycolysis	5/210	70/10513	0.0128423	0.0477515	0.0320161	2821/5213/10007/5903/23279	5	GPI/PFKM/GNPDA1/RANBP2/NUP160	P06744/P08237/P46926/P49792/Q12769	P06744;CON__Q3ZBD7;Q8N196/P08237/P46926;Q8TDQ7/P49792;A6NKT7;Q7Z3J3;Q99666;O14715;P0DJD0;P0DJD1/Q12769	Glucose-6-phosphate isomerase/ATP-dependent 6-phosphofructokinase, muscle type/Glucosamine-6-phosphate isomerase 1/E3 SUMO-protein ligase RanBP2/Nuclear pore complex protein Nup160
No response to inhibition	R-HSA-5683057	MAPK family signaling cascades	12/210	288/10513	0.0128941	0.0477515	0.0320161	10213/5709/2335/3315/5594/5245/10197/5781/5062/8452/5721/5719	12	PSMD14/PSMD3/FN1/HSPB1/MAPK1/PHB/PSME3/PTPN11/PAK2/CUL3/PSME2/PSMD13	O00487/O43242/P02751/P04792/P28482/P35232/P61289/Q06124/Q13177/Q13618/Q9UL46/Q9UNM6	O00487/O43242/P02751/P04792/P28482/P35232/P61289/Q06124/Q13177;O75914/Q13618/Q9UL46/Q9UNM6	26S proteasome non-ATPase regulatory subunit 14/26S proteasome non-ATPase regulatory subunit 3/Fibronectin;Anastellin;Ugl-Y1;Ugl-Y2;Ugl-Y3/Heat shock protein beta-1/Mitogen-activated protein kinase 1/Prohibitin/Proteasome activator complex subunit 3/Tyrosine-protein phosphatase non-receptor type 11/Serine/threonine-protein kinase PAK 2;PAK-2p27;PAK-2p34/Cullin-3/Proteasome activator complex subun…
No response to inhibition	R-HSA-983170	Antigen Presentation: Folding, assembly and peptide loading of class I MHC	3/210	25/10513	0.0130719	0.0481793	0.032303	22872/3309/811	3	SEC31A/HSPA5/CALR	O94979/P11021/P27797	O94979/P11021;REV__Q9NXD2/P27797	Protein transport protein Sec31A/78 kDa glucose-regulated protein/Calreticulin
Up upon inhibition, higher intensity when treated with Olaparib	R-HSA-71291	Metabolism of amino acids and derivatives	8/20	365/10513	1.70934e-07	2.03412e-05	1.60138e-05	2954/6520/440/223/6234/8140/7296/29968	8	GSTZ1/SLC3A2/ASNS/ALDH9A1/RPS28/SLC7A5/TXNRD1/PSAT1	O43708/P08195/P08243/P49189/P62857/Q01650/Q16881/Q9Y617	O43708/P08195/P08243/P49189/P62857/Q01650;Q9UM01;Q92536/Q16881/Q9Y617	Maleylacetoacetate isomerase/4F2 cell-surface antigen heavy chain/Asparagine synthetase [glutamine-hydrolyzing]/4-trimethylaminobutyraldehyde dehydrogenase/40S ribosomal protein S28/Large neutral amino acids transporter small subunit 1/Thioredoxin reductase 1, cytoplasmic/Phosphoserine aminotransferase
Up upon inhibition, higher intensity when treated with Olaparib	R-HSA-499943	Interconversion of nucleotide di- and triphosphates	3/20	32/10513	2.81965e-05	0.00167769	0.00132078	1854/2745/7296	3	DUT/GLRX/TXNRD1	P33316/P35754/Q16881	P33316/P35754/Q16881	Deoxyuridine 5-triphosphate nucleotidohydrolase, mitochondrial/Glutaredoxin-1/Thioredoxin reductase 1, cytoplasmic
Up upon inhibition, higher intensity when treated with Olaparib	R-HSA-6788656	Histidine, lysine, phenylalanine, tyrosine, proline and tryptophan catabolism	3/20	46/10513	8.4841e-05	0.00336536	0.00264942	2954/6520/8140	3	GSTZ1/SLC3A2/SLC7A5	O43708/P08195/Q01650	O43708/P08195/Q01650;Q9UM01;Q92536	Maleylacetoacetate isomerase/4F2 cell-surface antigen heavy chain/Large neutral amino acids transporter small subunit 1
Up upon inhibition, higher intensity when treated with Olaparib	R-HSA-71240	Tryptophan catabolism	2/20	14/10513	0.000308647	0.00918225	0.00722884	6520/8140	2	SLC3A2/SLC7A5	P08195/Q01650	P08195/Q01650;Q9UM01;Q92536	4F2 cell-surface antigen heavy chain/Large neutral amino acids transporter small subunit 1
Up upon inhibition, higher intensity when treated with Olaparib	R-HSA-15869	Metabolism of nucleotides	3/20	103/10513	0.000922372	0.0170821	0.0134481	1854/2745/7296	3	DUT/GLRX/TXNRD1	P33316/P35754/Q16881	P33316/P35754/Q16881	Deoxyuridine 5-triphosphate nucleotidohydrolase, mitochondrial/Glutaredoxin-1/Thioredoxin reductase 1, cytoplasmic
Up upon inhibition, higher intensity when treated with Olaparib	R-HSA-379716	Cytosolic tRNA aminoacylation	2/20	24/10513	0.000925496	0.0170821	0.0134481	7453/2617	2	WARS/GARS	P23381/P41250	P23381/P41250	Tryptophan--tRNA ligase, cytoplasmic;T1-TrpRS;T2-TrpRS/Glycine--tRNA ligase
Up upon inhibition, higher intensity when treated with Olaparib	R-HSA-210991	Basigin interactions	2/20	25/10513	0.00100483	0.0170821	0.0134481	6520/8140	2	SLC3A2/SLC7A5	P08195/Q01650	P08195/Q01650;Q9UM01;Q92536	4F2 cell-surface antigen heavy chain/Large neutral amino acids transporter small subunit 1
Up upon inhibition, higher intensity when treated with Olaparib	R-HSA-352230	Amino acid transport across the plasma membrane	2/20	33/10513	0.00175244	0.0231711	0.0182418	6520/8140	2	SLC3A2/SLC7A5	P08195/Q01650	P08195/Q01650;Q9UM01;Q92536	4F2 cell-surface antigen heavy chain/Large neutral amino acids transporter small subunit 1
Up upon inhibition, higher intensity when treated with Olaparib	R-HSA-70614	Amino acid synthesis and interconversion (transamination)	2/20	33/10513	0.00175244	0.0231711	0.0182418	440/29968	2	ASNS/PSAT1	P08243/Q9Y617	P08243/Q9Y617	Asparagine synthetase [glutamine-hydrolyzing]/Phosphoserine aminotransferase
Up upon inhibition, higher intensity when treated with Olaparib	R-HSA-379724	tRNA Aminoacylation	2/20	42/10513	0.00282852	0.0336594	0.0264987	7453/2617	2	WARS/GARS	P23381/P41250	P23381/P41250	Tryptophan--tRNA ligase, cytoplasmic;T1-TrpRS;T2-TrpRS/Glycine--tRNA ligase
Up upon inhibition, higher intensity when treated with Rucaparib	R-HSA-72766	Translation	17/103	292/10513	2.92371e-09	1.55834e-06	1.08947e-06	8667/3035/1615/1933/6897/11224/6203/6202/6207/6160/6141/9255/8668/8661/5464/10056/51386	17	EIF3H/HARS/DARS/EEF1B2/TARS/RPL35/RPS9/RPS8/RPS13/RPL31/RPL18/AIMP1/EIF3I/EIF3A/PPA1/FARSB/EIF3L	O15372/P12081/P14868/P24534/P26639/P42766/P46781/P62241/P62277/P62899/Q07020/Q12904/Q13347/Q14152/Q15181/Q9NSD9/Q9Y262	O15372/P12081;P49590/P14868/P24534/P26639;A2RTX5/P42766/P46781/P62241/P62277/P62899/Q07020/Q12904/Q13347/Q14152/Q15181/Q9NSD9;REV__Q6ZSS7;REV__Q9BYB0/Q9Y262	Eukaryotic translation initiation factor 3 subunit H/Histidine--tRNA ligase, cytoplasmic/Aspartate--tRNA ligase, cytoplasmic/Elongation factor 1-beta/Threonine--tRNA ligase, cytoplasmic/60S ribosomal protein L35/40S ribosomal protein S9/40S ribosomal protein S8/40S ribosomal protein S13/60S ribosomal protein L31/60S ribosomal protein L18/Aminoacyl tRNA synthase complex-interacting multifunctional…
Up upon inhibition, higher intensity when treated with Rucaparib	R-HSA-72689	Formation of a pool of free 40S subunits	10/103	103/10513	5.79658e-08	1.26801e-05	8.86493e-06	8667/11224/6203/6202/6207/6160/6141/8668/8661/51386	10	EIF3H/RPL35/RPS9/RPS8/RPS13/RPL31/RPL18/EIF3I/EIF3A/EIF3L	O15372/P42766/P46781/P62241/P62277/P62899/Q07020/Q13347/Q14152/Q9Y262	O15372/P42766/P46781/P62241/P62277/P62899/Q07020/Q13347/Q14152/Q9Y262	Eukaryotic translation initiation factor 3 subunit H/60S ribosomal protein L35/40S ribosomal protein S9/40S ribosomal protein S8/40S ribosomal protein S13/60S ribosomal protein L31/60S ribosomal protein L18/Eukaryotic translation initiation factor 3 subunit I/Eukaryotic translation initiation factor 3 subunit A/Eukaryotic translation initiation factor 3 subunit L
Up upon inhibition, higher intensity when treated with Rucaparib	R-HSA-379716	Cytosolic tRNA aminoacylation	6/103	24/10513	8.90947e-08	1.26801e-05	8.86493e-06	3035/1615/6897/9255/5464/10056	6	HARS/DARS/TARS/AIMP1/PPA1/FARSB	P12081/P14868/P26639/Q12904/Q15181/Q9NSD9	P12081;P49590/P14868/P26639;A2RTX5/Q12904/Q15181/Q9NSD9;REV__Q6ZSS7;REV__Q9BYB0	Histidine--tRNA ligase, cytoplasmic/Aspartate--tRNA ligase, cytoplasmic/Threonine--tRNA ligase, cytoplasmic/Aminoacyl tRNA synthase complex-interacting multifunctional protein 1;Endothelial monocyte-activating polypeptide 2/Inorganic pyrophosphatase/Phenylalanine--tRNA ligase beta subunit
Up upon inhibition, higher intensity when treated with Rucaparib	R-HSA-191273	Cholesterol biosynthesis	6/103	25/10513	1.16304e-07	1.26801e-05	8.86493e-06	3157/3422/1718/50814/1595/39	6	HMGCS1/IDI1/DHCR24/NSDHL/CYP51A1/ACAT2	Q01581/Q13907/Q15392/Q15738/Q16850/Q9BWD1	Q01581;P54868/Q13907/Q15392/Q15738/Q16850/Q9BWD1;REV__Q13635	Hydroxymethylglutaryl-CoA synthase, cytoplasmic/Isopentenyl-diphosphate Delta-isomerase 1/Delta(24)-sterol reductase/Sterol-4-alpha-carboxylate 3-dehydrogenase, decarboxylating/Lanosterol 14-alpha demethylase/Acetyl-CoA acetyltransferase, cytosolic
Up upon inhibition, higher intensity when treated with Rucaparib	R-HSA-156827	L13a-mediated translational silencing of Ceruloplasmin expression	10/103	113/10513	1.40696e-07	1.26801e-05	8.86493e-06	8667/11224/6203/6202/6207/6160/6141/8668/8661/51386	10	EIF3H/RPL35/RPS9/RPS8/RPS13/RPL31/RPL18/EIF3I/EIF3A/EIF3L	O15372/P42766/P46781/P62241/P62277/P62899/Q07020/Q13347/Q14152/Q9Y262	O15372/P42766/P46781/P62241/P62277/P62899/Q07020/Q13347/Q14152/Q9Y262	Eukaryotic translation initiation factor 3 subunit H/60S ribosomal protein L35/40S ribosomal protein S9/40S ribosomal protein S8/40S ribosomal protein S13/60S ribosomal protein L31/60S ribosomal protein L18/Eukaryotic translation initiation factor 3 subunit I/Eukaryotic translation initiation factor 3 subunit A/Eukaryotic translation initiation factor 3 subunit L
Up upon inhibition, higher intensity when treated with Rucaparib	R-HSA-72706	GTP hydrolysis and joining of the 60S ribosomal subunit	10/103	114/10513	1.52981e-07	1.26801e-05	8.86493e-06	8667/11224/6203/6202/6207/6160/6141/8668/8661/51386	10	EIF3H/RPL35/RPS9/RPS8/RPS13/RPL31/RPL18/EIF3I/EIF3A/EIF3L	O15372/P42766/P46781/P62241/P62277/P62899/Q07020/Q13347/Q14152/Q9Y262	O15372/P42766/P46781/P62241/P62277/P62899/Q07020/Q13347/Q14152/Q9Y262	Eukaryotic translation initiation factor 3 subunit H/60S ribosomal protein L35/40S ribosomal protein S9/40S ribosomal protein S8/40S ribosomal protein S13/60S ribosomal protein L31/60S ribosomal protein L18/Eukaryotic translation initiation factor 3 subunit I/Eukaryotic translation initiation factor 3 subunit A/Eukaryotic translation initiation factor 3 subunit L
Up upon inhibition, higher intensity when treated with Rucaparib	R-HSA-5663205	Infectious disease	17/103	384/10513	1.6653e-07	1.26801e-05	8.86493e-06	9146/7520/5682/5692/5701/11224/5902/5704/6203/5714/118429/6202/6207/5901/6160/6141/11198	17	HGS/XRCC5/PSMA1/PSMB4/PSMC2/RPL35/RANBP1/PSMC4/RPS9/PSMD8/ANTXR2/RPS8/RPS13/RAN/RPL31/RPL18/SUPT16H	O14964/P13010/P25786/P28070/P35998/P42766/P43487/P43686/P46781/P48556/P58335/P62241/P62277/P62826/P62899/Q07020/Q9Y5B9	O14964/P13010/P25786/P28070/P35998/P42766/P43487;Q9C010/P43686/P46781/P48556/P58335/P62241/P62277/P62826/P62899/Q07020/Q9Y5B9	Hepatocyte growth factor-regulated tyrosine kinase substrate/X-ray repair cross-complementing protein 5/Proteasome subunit alpha type-1/Proteasome subunit beta type-4/26S protease regulatory subunit 7/60S ribosomal protein L35/Ran-specific GTPase-activating protein/26S protease regulatory subunit 6B/40S ribosomal protein S9/26S proteasome non-ATPase regulatory subunit 8/Anthrax toxin receptor 2/4…
Up upon inhibition, higher intensity when treated with Rucaparib	R-HSA-72613	Eukaryotic Translation Initiation	10/103	121/10513	2.68733e-07	1.5915e-05	1.11265e-05	8667/11224/6203/6202/6207/6160/6141/8668/8661/51386	10	EIF3H/RPL35/RPS9/RPS8/RPS13/RPL31/RPL18/EIF3I/EIF3A/EIF3L	O15372/P42766/P46781/P62241/P62277/P62899/Q07020/Q13347/Q14152/Q9Y262	O15372/P42766/P46781/P62241/P62277/P62899/Q07020/Q13347/Q14152/Q9Y262	Eukaryotic translation initiation factor 3 subunit H/60S ribosomal protein L35/40S ribosomal protein S9/40S ribosomal protein S8/40S ribosomal protein S13/60S ribosomal protein L31/60S ribosomal protein L18/Eukaryotic translation initiation factor 3 subunit I/Eukaryotic translation initiation factor 3 subunit A/Eukaryotic translation initiation factor 3 subunit L
Up upon inhibition, higher intensity when treated with Rucaparib	R-HSA-72737	Cap-dependent Translation Initiation	10/103	121/10513	2.68733e-07	1.5915e-05	1.11265e-05	8667/11224/6203/6202/6207/6160/6141/8668/8661/51386	10	EIF3H/RPL35/RPS9/RPS8/RPS13/RPL31/RPL18/EIF3I/EIF3A/EIF3L	O15372/P42766/P46781/P62241/P62277/P62899/Q07020/Q13347/Q14152/Q9Y262	O15372/P42766/P46781/P62241/P62277/P62899/Q07020/Q13347/Q14152/Q9Y262	Eukaryotic translation initiation factor 3 subunit H/60S ribosomal protein L35/40S ribosomal protein S9/40S ribosomal protein S8/40S ribosomal protein S13/60S ribosomal protein L31/60S ribosomal protein L18/Eukaryotic translation initiation factor 3 subunit I/Eukaryotic translation initiation factor 3 subunit A/Eukaryotic translation initiation factor 3 subunit L
Up upon inhibition, higher intensity when treated with Rucaparib	R-HSA-72695	Formation of the ternary complex, and subsequently, the 43S complex	7/103	53/10513	7.51441e-07	4.00518e-05	2.80011e-05	8667/6203/6202/6207/8668/8661/51386	7	EIF3H/RPS9/RPS8/RPS13/EIF3I/EIF3A/EIF3L	O15372/P46781/P62241/P62277/Q13347/Q14152/Q9Y262	O15372/P46781/P62241/P62277/Q13347/Q14152/Q9Y262	Eukaryotic translation initiation factor 3 subunit H/40S ribosomal protein S9/40S ribosomal protein S8/40S ribosomal protein S13/Eukaryotic translation initiation factor 3 subunit I/Eukaryotic translation initiation factor 3 subunit A/Eukaryotic translation initiation factor 3 subunit L
Up upon inhibition, higher intensity when treated with Rucaparib	R-HSA-9010553	Regulation of expression of SLITs and ROBOs	11/103	172/10513	8.85457e-07	4.29044e-05	2.99954e-05	5682/5692/5701/11224/5704/6203/5714/6202/6207/6160/6141	11	PSMA1/PSMB4/PSMC2/RPL35/PSMC4/RPS9/PSMD8/RPS8/RPS13/RPL31/RPL18	P25786/P28070/P35998/P42766/P43686/P46781/P48556/P62241/P62277/P62899/Q07020	P25786/P28070/P35998/P42766/P43686/P46781/P48556/P62241/P62277/P62899/Q07020	Proteasome subunit alpha type-1/Proteasome subunit beta type-4/26S protease regulatory subunit 7/60S ribosomal protein L35/26S protease regulatory subunit 6B/40S ribosomal protein S9/26S proteasome non-ATPase regulatory subunit 8/40S ribosomal protein S8/40S ribosomal protein S13/60S ribosomal protein L31/60S ribosomal protein L18
Up upon inhibition, higher intensity when treated with Rucaparib	R-HSA-72649	Translation initiation complex formation	7/103	60/10513	1.7801e-06	7.29843e-05	5.10249e-05	8667/6203/6202/6207/8668/8661/51386	7	EIF3H/RPS9/RPS8/RPS13/EIF3I/EIF3A/EIF3L	O15372/P46781/P62241/P62277/Q13347/Q14152/Q9Y262	O15372/P46781/P62241/P62277/Q13347/Q14152/Q9Y262	Eukaryotic translation initiation factor 3 subunit H/40S ribosomal protein S9/40S ribosomal protein S8/40S ribosomal protein S13/Eukaryotic translation initiation factor 3 subunit I/Eukaryotic translation initiation factor 3 subunit A/Eukaryotic translation initiation factor 3 subunit L
Up upon inhibition, higher intensity when treated with Rucaparib	R-HSA-72702	Ribosomal scanning and start codon recognition	7/103	60/10513	1.7801e-06	7.29843e-05	5.10249e-05	8667/6203/6202/6207/8668/8661/51386	7	EIF3H/RPS9/RPS8/RPS13/EIF3I/EIF3A/EIF3L	O15372/P46781/P62241/P62277/Q13347/Q14152/Q9Y262	O15372/P46781/P62241/P62277/Q13347/Q14152/Q9Y262	Eukaryotic translation initiation factor 3 subunit H/40S ribosomal protein S9/40S ribosomal protein S8/40S ribosomal protein S13/Eukaryotic translation initiation factor 3 subunit I/Eukaryotic translation initiation factor 3 subunit A/Eukaryotic translation initiation factor 3 subunit L
Up upon inhibition, higher intensity when treated with Rucaparib	R-HSA-72662	Activation of the mRNA upon binding of the cap-binding complex and eIFs, and subsequent binding to 43S	7/103	61/10513	1.99482e-06	7.59458e-05	5.30953e-05	8667/6203/6202/6207/8668/8661/51386	7	EIF3H/RPS9/RPS8/RPS13/EIF3I/EIF3A/EIF3L	O15372/P46781/P62241/P62277/Q13347/Q14152/Q9Y262	O15372/P46781/P62241/P62277/Q13347/Q14152/Q9Y262	Eukaryotic translation initiation factor 3 subunit H/40S ribosomal protein S9/40S ribosomal protein S8/40S ribosomal protein S13/Eukaryotic translation initiation factor 3 subunit I/Eukaryotic translation initiation factor 3 subunit A/Eukaryotic translation initiation factor 3 subunit L
Up upon inhibition, higher intensity when treated with Rucaparib	R-HSA-379724	tRNA Aminoacylation	6/103	42/10513	3.01071e-06	0.000106981	7.47924e-05	3035/1615/6897/9255/5464/10056	6	HARS/DARS/TARS/AIMP1/PPA1/FARSB	P12081/P14868/P26639/Q12904/Q15181/Q9NSD9	P12081;P49590/P14868/P26639;A2RTX5/Q12904/Q15181/Q9NSD9;REV__Q6ZSS7;REV__Q9BYB0	Histidine--tRNA ligase, cytoplasmic/Aspartate--tRNA ligase, cytoplasmic/Threonine--tRNA ligase, cytoplasmic/Aminoacyl tRNA synthase complex-interacting multifunctional protein 1;Endothelial monocyte-activating polypeptide 2/Inorganic pyrophosphatase/Phenylalanine--tRNA ligase beta subunit
Up upon inhibition, higher intensity when treated with Rucaparib	R-HSA-376176	Signaling by ROBO receptors	11/103	219/10513	9.26568e-06	0.000308663	0.000215793	5682/5692/5701/11224/5704/6203/5714/6202/6207/6160/6141	11	PSMA1/PSMB4/PSMC2/RPL35/PSMC4/RPS9/PSMD8/RPS8/RPS13/RPL31/RPL18	P25786/P28070/P35998/P42766/P43686/P46781/P48556/P62241/P62277/P62899/Q07020	P25786/P28070/P35998/P42766/P43686/P46781/P48556/P62241/P62277/P62899/Q07020	Proteasome subunit alpha type-1/Proteasome subunit beta type-4/26S protease regulatory subunit 7/60S ribosomal protein L35/26S protease regulatory subunit 6B/40S ribosomal protein S9/26S proteasome non-ATPase regulatory subunit 8/40S ribosomal protein S8/40S ribosomal protein S13/60S ribosomal protein L31/60S ribosomal protein L18
Up upon inhibition, higher intensity when treated with Rucaparib	R-HSA-71291	Metabolism of amino acids and derivatives	14/103	365/10513	1.19791e-05	0.000368025	0.000257294	2744/1615/5682/5692/5701/11224/5704/6203/5714/6202/6207/6160/6141/9255	14	GLS/DARS/PSMA1/PSMB4/PSMC2/RPL35/PSMC4/RPS9/PSMD8/RPS8/RPS13/RPL31/RPL18/AIMP1	O94925/P14868/P25786/P28070/P35998/P42766/P43686/P46781/P48556/P62241/P62277/P62899/Q07020/Q12904	O94925/P14868/P25786/P28070/P35998/P42766/P43686/P46781/P48556/P62241/P62277/P62899/Q07020/Q12904	Glutaminase kidney isoform, mitochondrial/Aspartate--tRNA ligase, cytoplasmic/Proteasome subunit alpha type-1/Proteasome subunit beta type-4/26S protease regulatory subunit 7/60S ribosomal protein L35/26S protease regulatory subunit 6B/40S ribosomal protein S9/26S proteasome non-ATPase regulatory subunit 8/40S ribosomal protein S8/40S ribosomal protein S13/60S ribosomal protein L31/60S ribosomal …
Up upon inhibition, higher intensity when treated with Rucaparib	R-HSA-8957322	Metabolism of steroids	9/103	146/10513	1.24286e-05	0.000368025	0.000257294	9632/5901/3157/3422/1718/50814/1595/51144/39	9	SEC24C/RAN/HMGCS1/IDI1/DHCR24/NSDHL/CYP51A1/HSD17B12/ACAT2	P53992/P62826/Q01581/Q13907/Q15392/Q15738/Q16850/Q53GQ0/Q9BWD1	P53992;Q14CM0/P62826/Q01581;P54868/Q13907/Q15392/Q15738/Q16850/Q53GQ0/Q9BWD1;REV__Q13635	Protein transport protein Sec24C/GTP-binding nuclear protein Ran/Hydroxymethylglutaryl-CoA synthase, cytoplasmic/Isopentenyl-diphosphate Delta-isomerase 1/Delta(24)-sterol reductase/Sterol-4-alpha-carboxylate 3-dehydrogenase, decarboxylating/Lanosterol 14-alpha demethylase/Very-long-chain 3-oxoacyl-CoA reductase/Acetyl-CoA acetyltransferase, cytosolic
Up upon inhibition, higher intensity when treated with Rucaparib	R-HSA-2408522	Selenoamino acid metabolism	8/103	119/10513	2.06469e-05	0.000579199	0.000404931	1615/11224/6203/6202/6207/6160/6141/9255	8	DARS/RPL35/RPS9/RPS8/RPS13/RPL31/RPL18/AIMP1	P14868/P42766/P46781/P62241/P62277/P62899/Q07020/Q12904	P14868/P42766/P46781/P62241/P62277/P62899/Q07020/Q12904	Aspartate--tRNA ligase, cytoplasmic/60S ribosomal protein L35/40S ribosomal protein S9/40S ribosomal protein S8/40S ribosomal protein S13/60S ribosomal protein L31/60S ribosomal protein L18/Aminoacyl tRNA synthase complex-interacting multifunctional protein 1;Endothelial monocyte-activating polypeptide 2
Up upon inhibition, higher intensity when treated with Rucaparib	R-HSA-5678895	Defective CFTR causes cystic fibrosis	6/103	61/10513	2.74196e-05	0.000730732	0.00051087	10613/5682/5692/5701/5704/5714	6	ERLIN1/PSMA1/PSMB4/PSMC2/PSMC4/PSMD8	O75477/P25786/P28070/P35998/P43686/P48556	O75477/P25786/P28070/P35998/P43686/P48556	Erlin-1/Proteasome subunit alpha type-1/Proteasome subunit beta type-4/26S protease regulatory subunit 7/26S protease regulatory subunit 6B/26S proteasome non-ATPase regulatory subunit 8
Up upon inhibition, higher intensity when treated with Rucaparib	R-HSA-156842	Eukaryotic Translation Elongation	7/103	94/10513	3.59452e-05	0.000912323	0.000637825	1933/11224/6203/6202/6207/6160/6141	7	EEF1B2/RPL35/RPS9/RPS8/RPS13/RPL31/RPL18	P24534/P42766/P46781/P62241/P62277/P62899/Q07020	P24534/P42766/P46781/P62241/P62277/P62899/Q07020	Elongation factor 1-beta/60S ribosomal protein L35/40S ribosomal protein S9/40S ribosomal protein S8/40S ribosomal protein S13/60S ribosomal protein L31/60S ribosomal protein L18
Up upon inhibition, higher intensity when treated with Rucaparib	R-HSA-5358346	Hedgehog ligand biogenesis	6/103	65/10513	3.95198e-05	0.000957457	0.000669378	5034/5682/5692/5701/5704/5714	6	P4HB/PSMA1/PSMB4/PSMC2/PSMC4/PSMD8	P07237/P25786/P28070/P35998/P43686/P48556	P07237/P25786/P28070/P35998/P43686/P48556	Protein disulfide-isomerase/Proteasome subunit alpha type-1/Proteasome subunit beta type-4/26S protease regulatory subunit 7/26S protease regulatory subunit 6B/26S proteasome non-ATPase regulatory subunit 8
Up upon inhibition, higher intensity when treated with Rucaparib	R-HSA-1169091	Activation of NF-kappaB in B cells	6/103	67/10513	4.69991e-05	0.00108915	0.00076145	3551/5682/5692/5701/5704/5714	6	IKBKB/PSMA1/PSMB4/PSMC2/PSMC4/PSMD8	O14920/P25786/P28070/P35998/P43686/P48556	O14920/P25786/P28070/P35998/P43686/P48556	Inhibitor of nuclear factor kappa-B kinase subunit beta/Proteasome subunit alpha type-1/Proteasome subunit beta type-4/26S protease regulatory subunit 7/26S protease regulatory subunit 6B/26S proteasome non-ATPase regulatory subunit 8
Up upon inhibition, higher intensity when treated with Rucaparib	R-HSA-2262752	Cellular responses to stress	14/103	429/10513	7.1225e-05	0.00158179	0.00110586	10049/6648/5034/3337/5682/5692/10963/3308/5701/5704/5714/7277/1639/5931	14	DNAJB6/SOD2/P4HB/DNAJB1/PSMA1/PSMB4/STIP1/HSPA4/PSMC2/PSMC4/PSMD8/TUBA4A/DCTN1/RBBP7	O75190/P04179/P07237/P25685/P25786/P28070/P31948/P34932/P35998/P43686/P48556/P68366/Q14203/Q16576	O75190;Q8WWF6;Q8NHS0;P25686/P04179/P07237/P25685;Q9UDY4/P25786/P28070/P31948/P34932/P35998/P43686/P48556/P68366/Q14203;REV__Q5VTR2/Q16576	DnaJ homolog subfamily B member 6/Superoxide dismutase [Mn], mitochondrial/Protein disulfide-isomerase/DnaJ homolog subfamily B member 1/Proteasome subunit alpha type-1/Proteasome subunit beta type-4/Stress-induced-phosphoprotein 1/Heat shock 70 kDa protein 4/26S protease regulatory subunit 7/26S protease regulatory subunit 6B/26S proteasome non-ATPase regulatory subunit 8/Tubulin alpha-4A chain/…
Up upon inhibition, higher intensity when treated with Rucaparib	R-HSA-8852276	The role of GTSE1 in G2/M progression after G2 checkpoint	6/103	78/10513	0.000110903	0.00210319	0.00147038	5682/5692/5701/5704/5714/7277	6	PSMA1/PSMB4/PSMC2/PSMC4/PSMD8/TUBA4A	P25786/P28070/P35998/P43686/P48556/P68366	P25786/P28070/P35998/P43686/P48556/P68366	Proteasome subunit alpha type-1/Proteasome subunit beta type-4/26S protease regulatory subunit 7/26S protease regulatory subunit 6B/26S proteasome non-ATPase regulatory subunit 8/Tubulin alpha-4A chain
Up upon inhibition, higher intensity when treated with Rucaparib	R-HSA-1236978	Cross-presentation of soluble exogenous antigens (endosomes)	5/103	50/10513	0.000122258	0.00210319	0.00147038	5682/5692/5701/5704/5714	5	PSMA1/PSMB4/PSMC2/PSMC4/PSMD8	P25786/P28070/P35998/P43686/P48556	P25786/P28070/P35998/P43686/P48556	Proteasome subunit alpha type-1/Proteasome subunit beta type-4/26S protease regulatory subunit 7/26S protease regulatory subunit 6B/26S proteasome non-ATPase regulatory subunit 8
Up upon inhibition, higher intensity when treated with Rucaparib	R-HSA-211733	Regulation of activated PAK-2p34 by proteasome mediated degradation	5/103	50/10513	0.000122258	0.00210319	0.00147038	5682/5692/5701/5704/5714	5	PSMA1/PSMB4/PSMC2/PSMC4/PSMD8	P25786/P28070/P35998/P43686/P48556	P25786/P28070/P35998/P43686/P48556	Proteasome subunit alpha type-1/Proteasome subunit beta type-4/26S protease regulatory subunit 7/26S protease regulatory subunit 6B/26S proteasome non-ATPase regulatory subunit 8
Up upon inhibition, higher intensity when treated with Rucaparib	R-HSA-350562	Regulation of ornithine decarboxylase (ODC)	5/103	51/10513	0.0001345	0.00210319	0.00147038	5682/5692/5701/5704/5714	5	PSMA1/PSMB4/PSMC2/PSMC4/PSMD8	P25786/P28070/P35998/P43686/P48556	P25786/P28070/P35998/P43686/P48556	Proteasome subunit alpha type-1/Proteasome subunit beta type-4/26S protease regulatory subunit 7/26S protease regulatory subunit 6B/26S proteasome non-ATPase regulatory subunit 8
Up upon inhibition, higher intensity when treated with Rucaparib	R-HSA-69017	CDK-mediated phosphorylation and removal of Cdc6	5/103	51/10513	0.0001345	0.00210319	0.00147038	5682/5692/5701/5704/5714	5	PSMA1/PSMB4/PSMC2/PSMC4/PSMD8	P25786/P28070/P35998/P43686/P48556	P25786/P28070/P35998/P43686/P48556	Proteasome subunit alpha type-1/Proteasome subunit beta type-4/26S protease regulatory subunit 7/26S protease regulatory subunit 6B/26S proteasome non-ATPase regulatory subunit 8
Up upon inhibition, higher intensity when treated with Rucaparib	R-HSA-69229	Ubiquitin-dependent degradation of Cyclin D1	5/103	51/10513	0.0001345	0.00210319	0.00147038	5682/5692/5701/5704/5714	5	PSMA1/PSMB4/PSMC2/PSMC4/PSMD8	P25786/P28070/P35998/P43686/P48556	P25786/P28070/P35998/P43686/P48556	Proteasome subunit alpha type-1/Proteasome subunit beta type-4/26S protease regulatory subunit 7/26S protease regulatory subunit 6B/26S proteasome non-ATPase regulatory subunit 8
Up upon inhibition, higher intensity when treated with Rucaparib	R-HSA-75815	Ubiquitin-dependent degradation of Cyclin D	5/103	51/10513	0.0001345	0.00210319	0.00147038	5682/5692/5701/5704/5714	5	PSMA1/PSMB4/PSMC2/PSMC4/PSMD8	P25786/P28070/P35998/P43686/P48556	P25786/P28070/P35998/P43686/P48556	Proteasome subunit alpha type-1/Proteasome subunit beta type-4/26S protease regulatory subunit 7/26S protease regulatory subunit 6B/26S proteasome non-ATPase regulatory subunit 8
Up upon inhibition, higher intensity when treated with Rucaparib	R-HSA-5619084	ABC transporter disorders	6/103	81/10513	0.000136851	0.00210319	0.00147038	10613/5682/5692/5701/5704/5714	6	ERLIN1/PSMA1/PSMB4/PSMC2/PSMC4/PSMD8	O75477/P25786/P28070/P35998/P43686/P48556	O75477/P25786/P28070/P35998/P43686/P48556	Erlin-1/Proteasome subunit alpha type-1/Proteasome subunit beta type-4/26S protease regulatory subunit 7/26S protease regulatory subunit 6B/26S proteasome non-ATPase regulatory subunit 8
Up upon inhibition, higher intensity when treated with Rucaparib	R-HSA-2871837	FCERI mediated NF-kB activation	6/103	82/10513	0.000146495	0.00210319	0.00147038	3551/5682/5692/5701/5704/5714	6	IKBKB/PSMA1/PSMB4/PSMC2/PSMC4/PSMD8	O14920/P25786/P28070/P35998/P43686/P48556	O14920/P25786/P28070/P35998/P43686/P48556	Inhibitor of nuclear factor kappa-B kinase subunit beta/Proteasome subunit alpha type-1/Proteasome subunit beta type-4/26S protease regulatory subunit 7/26S protease regulatory subunit 6B/26S proteasome non-ATPase regulatory subunit 8
Up upon inhibition, higher intensity when treated with Rucaparib	R-HSA-180534	Vpu mediated degradation of CD4	5/103	52/10513	0.00014766	0.00210319	0.00147038	5682/5692/5701/5704/5714	5	PSMA1/PSMB4/PSMC2/PSMC4/PSMD8	P25786/P28070/P35998/P43686/P48556	P25786/P28070/P35998/P43686/P48556	Proteasome subunit alpha type-1/Proteasome subunit beta type-4/26S protease regulatory subunit 7/26S protease regulatory subunit 6B/26S proteasome non-ATPase regulatory subunit 8
Up upon inhibition, higher intensity when treated with Rucaparib	R-HSA-349425	Autodegradation of the E3 ubiquitin ligase COP1	5/103	52/10513	0.00014766	0.00210319	0.00147038	5682/5692/5701/5704/5714	5	PSMA1/PSMB4/PSMC2/PSMC4/PSMD8	P25786/P28070/P35998/P43686/P48556	P25786/P28070/P35998/P43686/P48556	Proteasome subunit alpha type-1/Proteasome subunit beta type-4/26S protease regulatory subunit 7/26S protease regulatory subunit 6B/26S proteasome non-ATPase regulatory subunit 8
Up upon inhibition, higher intensity when treated with Rucaparib	R-HSA-1168372	Downstream signaling events of B Cell Receptor (BCR)	6/103	83/10513	0.00015667	0.00210319	0.00147038	3551/5682/5692/5701/5704/5714	6	IKBKB/PSMA1/PSMB4/PSMC2/PSMC4/PSMD8	O14920/P25786/P28070/P35998/P43686/P48556	O14920/P25786/P28070/P35998/P43686/P48556	Inhibitor of nuclear factor kappa-B kinase subunit beta/Proteasome subunit alpha type-1/Proteasome subunit beta type-4/26S protease regulatory subunit 7/26S protease regulatory subunit 6B/26S proteasome non-ATPase regulatory subunit 8
Up upon inhibition, higher intensity when treated with Rucaparib	R-HSA-1236974	ER-Phagosome pathway	6/103	83/10513	0.00015667	0.00210319	0.00147038	3551/5682/5692/5701/5704/5714	6	IKBKB/PSMA1/PSMB4/PSMC2/PSMC4/PSMD8	O14920/P25786/P28070/P35998/P43686/P48556	O14920/P25786/P28070/P35998/P43686/P48556	Inhibitor of nuclear factor kappa-B kinase subunit beta/Proteasome subunit alpha type-1/Proteasome subunit beta type-4/26S protease regulatory subunit 7/26S protease regulatory subunit 6B/26S proteasome non-ATPase regulatory subunit 8
Up upon inhibition, higher intensity when treated with Rucaparib	R-HSA-169911	Regulation of Apoptosis	5/103	53/10513	0.000161783	0.00210319	0.00147038	5682/5692/5701/5704/5714	5	PSMA1/PSMB4/PSMC2/PSMC4/PSMD8	P25786/P28070/P35998/P43686/P48556	P25786/P28070/P35998/P43686/P48556	Proteasome subunit alpha type-1/Proteasome subunit beta type-4/26S protease regulatory subunit 7/26S protease regulatory subunit 6B/26S proteasome non-ATPase regulatory subunit 8
Up upon inhibition, higher intensity when treated with Rucaparib	R-HSA-69601	Ubiquitin Mediated Degradation of Phosphorylated Cdc25A	5/103	53/10513	0.000161783	0.00210319	0.00147038	5682/5692/5701/5704/5714	5	PSMA1/PSMB4/PSMC2/PSMC4/PSMD8	P25786/P28070/P35998/P43686/P48556	P25786/P28070/P35998/P43686/P48556	Proteasome subunit alpha type-1/Proteasome subunit beta type-4/26S protease regulatory subunit 7/26S protease regulatory subunit 6B/26S proteasome non-ATPase regulatory subunit 8
Up upon inhibition, higher intensity when treated with Rucaparib	R-HSA-69610	p53-Independent DNA Damage Response	5/103	53/10513	0.000161783	0.00210319	0.00147038	5682/5692/5701/5704/5714	5	PSMA1/PSMB4/PSMC2/PSMC4/PSMD8	P25786/P28070/P35998/P43686/P48556	P25786/P28070/P35998/P43686/P48556	Proteasome subunit alpha type-1/Proteasome subunit beta type-4/26S protease regulatory subunit 7/26S protease regulatory subunit 6B/26S proteasome non-ATPase regulatory subunit 8
Up upon inhibition, higher intensity when treated with Rucaparib	R-HSA-69613	p53-Independent G1/S DNA damage checkpoint	5/103	53/10513	0.000161783	0.00210319	0.00147038	5682/5692/5701/5704/5714	5	PSMA1/PSMB4/PSMC2/PSMC4/PSMD8	P25786/P28070/P35998/P43686/P48556	P25786/P28070/P35998/P43686/P48556	Proteasome subunit alpha type-1/Proteasome subunit beta type-4/26S protease regulatory subunit 7/26S protease regulatory subunit 6B/26S proteasome non-ATPase regulatory subunit 8
Up upon inhibition, higher intensity when treated with Rucaparib	R-HSA-180585	Vif-mediated degradation of APOBEC3G	5/103	54/10513	0.000176916	0.00218992	0.00153102	5682/5692/5701/5704/5714	5	PSMA1/PSMB4/PSMC2/PSMC4/PSMD8	P25786/P28070/P35998/P43686/P48556	P25786/P28070/P35998/P43686/P48556	Proteasome subunit alpha type-1/Proteasome subunit beta type-4/26S protease regulatory subunit 7/26S protease regulatory subunit 6B/26S proteasome non-ATPase regulatory subunit 8
Up upon inhibition, higher intensity when treated with Rucaparib	R-HSA-8854050	FBXL7 down-regulates AURKA during mitotic entry and in early mitosis	5/103	54/10513	0.000176916	0.00218992	0.00153102	5682/5692/5701/5704/5714	5	PSMA1/PSMB4/PSMC2/PSMC4/PSMD8	P25786/P28070/P35998/P43686/P48556	P25786/P28070/P35998/P43686/P48556	Proteasome subunit alpha type-1/Proteasome subunit beta type-4/26S protease regulatory subunit 7/26S protease regulatory subunit 6B/26S proteasome non-ATPase regulatory subunit 8
Up upon inhibition, higher intensity when treated with Rucaparib	R-HSA-1655829	Regulation of cholesterol biosynthesis by SREBP (SREBF)	5/103	55/10513	0.000193107	0.00218992	0.00153102	9632/5901/3157/3422/1595	5	SEC24C/RAN/HMGCS1/IDI1/CYP51A1	P53992/P62826/Q01581/Q13907/Q16850	P53992;Q14CM0/P62826/Q01581;P54868/Q13907/Q16850	Protein transport protein Sec24C/GTP-binding nuclear protein Ran/Hydroxymethylglutaryl-CoA synthase, cytoplasmic/Isopentenyl-diphosphate Delta-isomerase 1/Lanosterol 14-alpha demethylase
Up upon inhibition, higher intensity when treated with Rucaparib	R-HSA-174113	SCF-beta-TrCP mediated degradation of Emi1	5/103	55/10513	0.000193107	0.00218992	0.00153102	5682/5692/5701/5704/5714	5	PSMA1/PSMB4/PSMC2/PSMC4/PSMD8	P25786/P28070/P35998/P43686/P48556	P25786/P28070/P35998/P43686/P48556	Proteasome subunit alpha type-1/Proteasome subunit beta type-4/26S protease regulatory subunit 7/26S protease regulatory subunit 6B/26S proteasome non-ATPase regulatory subunit 8
Up upon inhibition, higher intensity when treated with Rucaparib	R-HSA-4641257	Degradation of AXIN	5/103	55/10513	0.000193107	0.00218992	0.00153102	5682/5692/5701/5704/5714	5	PSMA1/PSMB4/PSMC2/PSMC4/PSMD8	P25786/P28070/P35998/P43686/P48556	P25786/P28070/P35998/P43686/P48556	Proteasome subunit alpha type-1/Proteasome subunit beta type-4/26S protease regulatory subunit 7/26S protease regulatory subunit 6B/26S proteasome non-ATPase regulatory subunit 8
Up upon inhibition, higher intensity when treated with Rucaparib	R-HSA-8941858	Regulation of RUNX3 expression and activity	5/103	55/10513	0.000193107	0.00218992	0.00153102	5682/5692/5701/5704/5714	5	PSMA1/PSMB4/PSMC2/PSMC4/PSMD8	P25786/P28070/P35998/P43686/P48556	P25786/P28070/P35998/P43686/P48556	Proteasome subunit alpha type-1/Proteasome subunit beta type-4/26S protease regulatory subunit 7/26S protease regulatory subunit 6B/26S proteasome non-ATPase regulatory subunit 8
Up upon inhibition, higher intensity when treated with Rucaparib	R-HSA-446652	Interleukin-1 family signaling	7/103	123/10513	0.000197877	0.00219726	0.00153615	3551/5682/5692/5701/5704/5714/8878	7	IKBKB/PSMA1/PSMB4/PSMC2/PSMC4/PSMD8/SQSTM1	O14920/P25786/P28070/P35998/P43686/P48556/Q13501	O14920/P25786/P28070/P35998/P43686/P48556/Q13501	Inhibitor of nuclear factor kappa-B kinase subunit beta/Proteasome subunit alpha type-1/Proteasome subunit beta type-4/26S protease regulatory subunit 7/26S protease regulatory subunit 6B/26S proteasome non-ATPase regulatory subunit 8/Sequestosome-1
Up upon inhibition, higher intensity when treated with Rucaparib	R-HSA-450408	AUF1 (hnRNP D0) binds and destabilizes mRNA	5/103	56/10513	0.000210404	0.0022429	0.00156806	5682/5692/5701/5704/5714	5	PSMA1/PSMB4/PSMC2/PSMC4/PSMD8	P25786/P28070/P35998/P43686/P48556	P25786/P28070/P35998/P43686/P48556	Proteasome subunit alpha type-1/Proteasome subunit beta type-4/26S protease regulatory subunit 7/26S protease regulatory subunit 6B/26S proteasome non-ATPase regulatory subunit 8
Up upon inhibition, higher intensity when treated with Rucaparib	R-HSA-5362768	Hh mutants that don't undergo autocatalytic processing are degraded by ERAD	5/103	56/10513	0.000210404	0.0022429	0.00156806	5682/5692/5701/5704/5714	5	PSMA1/PSMB4/PSMC2/PSMC4/PSMD8	P25786/P28070/P35998/P43686/P48556	P25786/P28070/P35998/P43686/P48556	Proteasome subunit alpha type-1/Proteasome subunit beta type-4/26S protease regulatory subunit 7/26S protease regulatory subunit 6B/26S proteasome non-ATPase regulatory subunit 8
Up upon inhibition, higher intensity when treated with Rucaparib	R-HSA-4641258	Degradation of DVL	5/103	57/10513	0.000228856	0.00231363	0.0016175	5682/5692/5701/5704/5714	5	PSMA1/PSMB4/PSMC2/PSMC4/PSMD8	P25786/P28070/P35998/P43686/P48556	P25786/P28070/P35998/P43686/P48556	Proteasome subunit alpha type-1/Proteasome subunit beta type-4/26S protease regulatory subunit 7/26S protease regulatory subunit 6B/26S proteasome non-ATPase regulatory subunit 8
Up upon inhibition, higher intensity when treated with Rucaparib	R-HSA-69541	Stabilization of p53	5/103	57/10513	0.000228856	0.00231363	0.0016175	5682/5692/5701/5704/5714	5	PSMA1/PSMB4/PSMC2/PSMC4/PSMD8	P25786/P28070/P35998/P43686/P48556	P25786/P28070/P35998/P43686/P48556	Proteasome subunit alpha type-1/Proteasome subunit beta type-4/26S protease regulatory subunit 7/26S protease regulatory subunit 6B/26S proteasome non-ATPase regulatory subunit 8
Up upon inhibition, higher intensity when treated with Rucaparib	R-HSA-5687128	MAPK6/MAPK4 signaling	6/103	89/10513	0.00023006	0.00231363	0.0016175	3337/5682/5692/5701/5704/5714	6	DNAJB1/PSMA1/PSMB4/PSMC2/PSMC4/PSMD8	P25685/P25786/P28070/P35998/P43686/P48556	P25685;Q9UDY4/P25786/P28070/P35998/P43686/P48556	DnaJ homolog subfamily B member 1/Proteasome subunit alpha type-1/Proteasome subunit beta type-4/26S protease regulatory subunit 7/26S protease regulatory subunit 6B/26S proteasome non-ATPase regulatory subunit 8
Up upon inhibition, higher intensity when treated with Rucaparib	R-HSA-156902	Peptide chain elongation	6/103	90/10513	0.000244558	0.00236999	0.00165691	11224/6203/6202/6207/6160/6141	6	RPL35/RPS9/RPS8/RPS13/RPL31/RPL18	P42766/P46781/P62241/P62277/P62899/Q07020	P42766/P46781/P62241/P62277/P62899/Q07020	60S ribosomal protein L35/40S ribosomal protein S9/40S ribosomal protein S8/40S ribosomal protein S13/60S ribosomal protein L31/60S ribosomal protein L18
Up upon inhibition, higher intensity when treated with Rucaparib	R-HSA-192823	Viral mRNA Translation	6/103	90/10513	0.000244558	0.00236999	0.00165691	11224/6203/6202/6207/6160/6141	6	RPL35/RPS9/RPS8/RPS13/RPL31/RPL18	P42766/P46781/P62241/P62277/P62899/Q07020	P42766/P46781/P62241/P62277/P62899/Q07020	60S ribosomal protein L35/40S ribosomal protein S9/40S ribosomal protein S8/40S ribosomal protein S13/60S ribosomal protein L31/60S ribosomal protein L18
Up upon inhibition, higher intensity when treated with Rucaparib	R-HSA-162909	Host Interactions of HIV factors	7/103	128/10513	0.000253056	0.00240855	0.00168387	5682/5692/5701/5902/5704/5714/5901	7	PSMA1/PSMB4/PSMC2/RANBP1/PSMC4/PSMD8/RAN	P25786/P28070/P35998/P43487/P43686/P48556/P62826	P25786/P28070/P35998/P43487;Q9C010/P43686/P48556/P62826	Proteasome subunit alpha type-1/Proteasome subunit beta type-4/26S protease regulatory subunit 7/Ran-specific GTPase-activating protein/26S protease regulatory subunit 6B/26S proteasome non-ATPase regulatory subunit 8/GTP-binding nuclear protein Ran
Up upon inhibition, higher intensity when treated with Rucaparib	R-HSA-5387390	Hh mutants abrogate ligand secretion	5/103	59/10513	0.000269433	0.002429	0.00169816	5682/5692/5701/5704/5714	5	PSMA1/PSMB4/PSMC2/PSMC4/PSMD8	P25786/P28070/P35998/P43686/P48556	P25786/P28070/P35998/P43686/P48556	Proteasome subunit alpha type-1/Proteasome subunit beta type-4/26S protease regulatory subunit 7/26S protease regulatory subunit 6B/26S proteasome non-ATPase regulatory subunit 8
Up upon inhibition, higher intensity when treated with Rucaparib	R-HSA-5676590	NIK-->noncanonical NF-kB signaling	5/103	59/10513	0.000269433	0.002429	0.00169816	5682/5692/5701/5704/5714	5	PSMA1/PSMB4/PSMC2/PSMC4/PSMD8	P25786/P28070/P35998/P43686/P48556	P25786/P28070/P35998/P43686/P48556	Proteasome subunit alpha type-1/Proteasome subunit beta type-4/26S protease regulatory subunit 7/26S protease regulatory subunit 6B/26S proteasome non-ATPase regulatory subunit 8
Up upon inhibition, higher intensity when treated with Rucaparib	R-HSA-68827	CDT1 association with the CDC6:ORC:origin complex	5/103	59/10513	0.000269433	0.002429	0.00169816	5682/5692/5701/5704/5714	5	PSMA1/PSMB4/PSMC2/PSMC4/PSMD8	P25786/P28070/P35998/P43686/P48556	P25786/P28070/P35998/P43686/P48556	Proteasome subunit alpha type-1/Proteasome subunit beta type-4/26S protease regulatory subunit 7/26S protease regulatory subunit 6B/26S proteasome non-ATPase regulatory subunit 8
Up upon inhibition, higher intensity when treated with Rucaparib	R-HSA-187577	SCF(Skp2)-mediated degradation of p27/p21	5/103	60/10513	0.000291662	0.002429	0.00169816	5682/5692/5701/5704/5714	5	PSMA1/PSMB4/PSMC2/PSMC4/PSMD8	P25786/P28070/P35998/P43686/P48556	P25786/P28070/P35998/P43686/P48556	Proteasome subunit alpha type-1/Proteasome subunit beta type-4/26S protease regulatory subunit 7/26S protease regulatory subunit 6B/26S proteasome non-ATPase regulatory subunit 8
Up upon inhibition, higher intensity when treated with Rucaparib	R-HSA-5607761	Dectin-1 mediated noncanonical NF-kB signaling	5/103	60/10513	0.000291662	0.002429	0.00169816	5682/5692/5701/5704/5714	5	PSMA1/PSMB4/PSMC2/PSMC4/PSMD8	P25786/P28070/P35998/P43686/P48556	P25786/P28070/P35998/P43686/P48556	Proteasome subunit alpha type-1/Proteasome subunit beta type-4/26S protease regulatory subunit 7/26S protease regulatory subunit 6B/26S proteasome non-ATPase regulatory subunit 8
Up upon inhibition, higher intensity when treated with Rucaparib	R-HSA-5610780	Degradation of GLI1 by the proteasome	5/103	60/10513	0.000291662	0.002429	0.00169816	5682/5692/5701/5704/5714	5	PSMA1/PSMB4/PSMC2/PSMC4/PSMD8	P25786/P28070/P35998/P43686/P48556	P25786/P28070/P35998/P43686/P48556	Proteasome subunit alpha type-1/Proteasome subunit beta type-4/26S protease regulatory subunit 7/26S protease regulatory subunit 6B/26S proteasome non-ATPase regulatory subunit 8
Up upon inhibition, higher intensity when treated with Rucaparib	R-HSA-5610783	Degradation of GLI2 by the proteasome	5/103	60/10513	0.000291662	0.002429	0.00169816	5682/5692/5701/5704/5714	5	PSMA1/PSMB4/PSMC2/PSMC4/PSMD8	P25786/P28070/P35998/P43686/P48556	P25786/P28070/P35998/P43686/P48556	Proteasome subunit alpha type-1/Proteasome subunit beta type-4/26S protease regulatory subunit 7/26S protease regulatory subunit 6B/26S proteasome non-ATPase regulatory subunit 8
Up upon inhibition, higher intensity when treated with Rucaparib	R-HSA-5610785	GLI3 is processed to GLI3R by the proteasome	5/103	60/10513	0.000291662	0.002429	0.00169816	5682/5692/5701/5704/5714	5	PSMA1/PSMB4/PSMC2/PSMC4/PSMD8	P25786/P28070/P35998/P43686/P48556	P25786/P28070/P35998/P43686/P48556	Proteasome subunit alpha type-1/Proteasome subunit beta type-4/26S protease regulatory subunit 7/26S protease regulatory subunit 6B/26S proteasome non-ATPase regulatory subunit 8
Up upon inhibition, higher intensity when treated with Rucaparib	R-HSA-2408557	Selenocysteine synthesis	6/103	94/10513	0.000309896	0.00250265	0.00174965	11224/6203/6202/6207/6160/6141	6	RPL35/RPS9/RPS8/RPS13/RPL31/RPL18	P42766/P46781/P62241/P62277/P62899/Q07020	P42766/P46781/P62241/P62277/P62899/Q07020	60S ribosomal protein L35/40S ribosomal protein S9/40S ribosomal protein S8/40S ribosomal protein S13/60S ribosomal protein L31/60S ribosomal protein L18
Up upon inhibition, higher intensity when treated with Rucaparib	R-HSA-72764	Eukaryotic Translation Termination	6/103	94/10513	0.000309896	0.00250265	0.00174965	11224/6203/6202/6207/6160/6141	6	RPL35/RPS9/RPS8/RPS13/RPL31/RPL18	P42766/P46781/P62241/P62277/P62899/Q07020	P42766/P46781/P62241/P62277/P62899/Q07020	60S ribosomal protein L35/40S ribosomal protein S9/40S ribosomal protein S8/40S ribosomal protein S13/60S ribosomal protein L31/60S ribosomal protein L18
Up upon inhibition, higher intensity when treated with Rucaparib	R-HSA-975956	Nonsense Mediated Decay (NMD) independent of the Exon Junction Complex (EJC)	6/103	96/10513	0.000347326	0.00276306	0.00193171	11224/6203/6202/6207/6160/6141	6	RPL35/RPS9/RPS8/RPS13/RPL31/RPL18	P42766/P46781/P62241/P62277/P62899/Q07020	P42766/P46781/P62241/P62277/P62899/Q07020	60S ribosomal protein L35/40S ribosomal protein S9/40S ribosomal protein S8/40S ribosomal protein S13/60S ribosomal protein L31/60S ribosomal protein L18
Up upon inhibition, higher intensity when treated with Rucaparib	R-HSA-174084	Autodegradation of Cdh1 by Cdh1:APC/C	5/103	63/10513	0.000366753	0.0028747	0.00200976	5682/5692/5701/5704/5714	5	PSMA1/PSMB4/PSMC2/PSMC4/PSMD8	P25786/P28070/P35998/P43686/P48556	P25786/P28070/P35998/P43686/P48556	Proteasome subunit alpha type-1/Proteasome subunit beta type-4/26S protease regulatory subunit 7/26S protease regulatory subunit 6B/26S proteasome non-ATPase regulatory subunit 8
Up upon inhibition, higher intensity when treated with Rucaparib	R-HSA-202424	Downstream TCR signaling	6/103	98/10513	0.00038821	0.00299878	0.00209651	3551/5682/5692/5701/5704/5714	6	IKBKB/PSMA1/PSMB4/PSMC2/PSMC4/PSMD8	O14920/P25786/P28070/P35998/P43686/P48556	O14920/P25786/P28070/P35998/P43686/P48556	Inhibitor of nuclear factor kappa-B kinase subunit beta/Proteasome subunit alpha type-1/Proteasome subunit beta type-4/26S protease regulatory subunit 7/26S protease regulatory subunit 6B/26S proteasome non-ATPase regulatory subunit 8
Up upon inhibition, higher intensity when treated with Rucaparib	R-HSA-4608870	Asymmetric localization of PCP proteins	5/103	64/10513	0.00039477	0.00300589	0.00210148	5682/5692/5701/5704/5714	5	PSMA1/PSMB4/PSMC2/PSMC4/PSMD8	P25786/P28070/P35998/P43686/P48556	P25786/P28070/P35998/P43686/P48556	Proteasome subunit alpha type-1/Proteasome subunit beta type-4/26S protease regulatory subunit 7/26S protease regulatory subunit 6B/26S proteasome non-ATPase regulatory subunit 8
Up upon inhibition, higher intensity when treated with Rucaparib	R-HSA-1236975	Antigen processing-Cross presentation	6/103	99/10513	0.000410015	0.003078	0.0021519	3551/5682/5692/5701/5704/5714	6	IKBKB/PSMA1/PSMB4/PSMC2/PSMC4/PSMD8	O14920/P25786/P28070/P35998/P43686/P48556	O14920/P25786/P28070/P35998/P43686/P48556	Inhibitor of nuclear factor kappa-B kinase subunit beta/Proteasome subunit alpha type-1/Proteasome subunit beta type-4/26S protease regulatory subunit 7/26S protease regulatory subunit 6B/26S proteasome non-ATPase regulatory subunit 8
Up upon inhibition, higher intensity when treated with Rucaparib	R-HSA-162906	HIV Infection	9/103	233/10513	0.000454625	0.00320145	0.0022382	7520/5682/5692/5701/5902/5704/5714/5901/11198	9	XRCC5/PSMA1/PSMB4/PSMC2/RANBP1/PSMC4/PSMD8/RAN/SUPT16H	P13010/P25786/P28070/P35998/P43487/P43686/P48556/P62826/Q9Y5B9	P13010/P25786/P28070/P35998/P43487;Q9C010/P43686/P48556/P62826/Q9Y5B9	X-ray repair cross-complementing protein 5/Proteasome subunit alpha type-1/Proteasome subunit beta type-4/26S protease regulatory subunit 7/Ran-specific GTPase-activating protein/26S protease regulatory subunit 6B/26S proteasome non-ATPase regulatory subunit 8/GTP-binding nuclear protein Ran/FACT complex subunit SPT16
Up upon inhibition, higher intensity when treated with Rucaparib	R-HSA-1234176	Oxygen-dependent proline hydroxylation of Hypoxia-inducible Factor Alpha	5/103	66/10513	0.000455624	0.00320145	0.0022382	5682/5692/5701/5704/5714	5	PSMA1/PSMB4/PSMC2/PSMC4/PSMD8	P25786/P28070/P35998/P43686/P48556	P25786/P28070/P35998/P43686/P48556	Proteasome subunit alpha type-1/Proteasome subunit beta type-4/26S protease regulatory subunit 7/26S protease regulatory subunit 6B/26S proteasome non-ATPase regulatory subunit 8
Up upon inhibition, higher intensity when treated with Rucaparib	R-HSA-69563	p53-Dependent G1 DNA Damage Response	5/103	66/10513	0.000455624	0.00320145	0.0022382	5682/5692/5701/5704/5714	5	PSMA1/PSMB4/PSMC2/PSMC4/PSMD8	P25786/P28070/P35998/P43686/P48556	P25786/P28070/P35998/P43686/P48556	Proteasome subunit alpha type-1/Proteasome subunit beta type-4/26S protease regulatory subunit 7/26S protease regulatory subunit 6B/26S proteasome non-ATPase regulatory subunit 8
Up upon inhibition, higher intensity when treated with Rucaparib	R-HSA-69580	p53-Dependent G1/S DNA damage checkpoint	5/103	66/10513	0.000455624	0.00320145	0.0022382	5682/5692/5701/5704/5714	5	PSMA1/PSMB4/PSMC2/PSMC4/PSMD8	P25786/P28070/P35998/P43686/P48556	P25786/P28070/P35998/P43686/P48556	Proteasome subunit alpha type-1/Proteasome subunit beta type-4/26S protease regulatory subunit 7/26S protease regulatory subunit 6B/26S proteasome non-ATPase regulatory subunit 8
Up upon inhibition, higher intensity when treated with Rucaparib	R-HSA-5607764	CLEC7A (Dectin-1) signaling	6/103	101/10513	0.000456491	0.00320145	0.0022382	3551/5682/5692/5701/5704/5714	6	IKBKB/PSMA1/PSMB4/PSMC2/PSMC4/PSMD8	O14920/P25786/P28070/P35998/P43686/P48556	O14920/P25786/P28070/P35998/P43686/P48556	Inhibitor of nuclear factor kappa-B kinase subunit beta/Proteasome subunit alpha type-1/Proteasome subunit beta type-4/26S protease regulatory subunit 7/26S protease regulatory subunit 6B/26S proteasome non-ATPase regulatory subunit 8
Up upon inhibition, higher intensity when treated with Rucaparib	R-HSA-174154	APC/C:Cdc20 mediated degradation of Securin	5/103	67/10513	0.000488577	0.00338197	0.00236441	5682/5692/5701/5704/5714	5	PSMA1/PSMB4/PSMC2/PSMC4/PSMD8	P25786/P28070/P35998/P43686/P48556	P25786/P28070/P35998/P43686/P48556	Proteasome subunit alpha type-1/Proteasome subunit beta type-4/26S protease regulatory subunit 7/26S protease regulatory subunit 6B/26S proteasome non-ATPase regulatory subunit 8
Up upon inhibition, higher intensity when treated with Rucaparib	R-HSA-168255	Influenza Life Cycle	7/103	144/10513	0.000517732	0.00344341	0.00240736	11224/6203/6202/6207/5901/6160/6141	7	RPL35/RPS9/RPS8/RPS13/RAN/RPL31/RPL18	P42766/P46781/P62241/P62277/P62826/P62899/Q07020	P42766/P46781/P62241/P62277/P62826/P62899/Q07020	60S ribosomal protein L35/40S ribosomal protein S9/40S ribosomal protein S8/40S ribosomal protein S13/GTP-binding nuclear protein Ran/60S ribosomal protein L31/60S ribosomal protein L18
Up upon inhibition, higher intensity when treated with Rucaparib	R-HSA-5658442	Regulation of RAS by GAPs	5/103	68/10513	0.000523295	0.00344341	0.00240736	5682/5692/5701/5704/5714	5	PSMA1/PSMB4/PSMC2/PSMC4/PSMD8	P25786/P28070/P35998/P43686/P48556	P25786/P28070/P35998/P43686/P48556	Proteasome subunit alpha type-1/Proteasome subunit beta type-4/26S protease regulatory subunit 7/26S protease regulatory subunit 6B/26S proteasome non-ATPase regulatory subunit 8
Up upon inhibition, higher intensity when treated with Rucaparib	R-HSA-68867	Assembly of the pre-replicative complex	5/103	68/10513	0.000523295	0.00344341	0.00240736	5682/5692/5701/5704/5714	5	PSMA1/PSMB4/PSMC2/PSMC4/PSMD8	P25786/P28070/P35998/P43686/P48556	P25786/P28070/P35998/P43686/P48556	Proteasome subunit alpha type-1/Proteasome subunit beta type-4/26S protease regulatory subunit 7/26S protease regulatory subunit 6B/26S proteasome non-ATPase regulatory subunit 8
Up upon inhibition, higher intensity when treated with Rucaparib	R-HSA-69615	G1/S DNA Damage Checkpoints	5/103	68/10513	0.000523295	0.00344341	0.00240736	5682/5692/5701/5704/5714	5	PSMA1/PSMB4/PSMC2/PSMC4/PSMD8	P25786/P28070/P35998/P43686/P48556	P25786/P28070/P35998/P43686/P48556	Proteasome subunit alpha type-1/Proteasome subunit beta type-4/26S protease regulatory subunit 7/26S protease regulatory subunit 6B/26S proteasome non-ATPase regulatory subunit 8
Up upon inhibition, higher intensity when treated with Rucaparib	R-HSA-382556	ABC-family proteins mediated transport	6/103	104/10513	0.000533804	0.00346972	0.00242576	10613/5682/5692/5701/5704/5714	6	ERLIN1/PSMA1/PSMB4/PSMC2/PSMC4/PSMD8	O75477/P25786/P28070/P35998/P43686/P48556	O75477/P25786/P28070/P35998/P43686/P48556	Erlin-1/Proteasome subunit alpha type-1/Proteasome subunit beta type-4/26S protease regulatory subunit 7/26S protease regulatory subunit 6B/26S proteasome non-ATPase regulatory subunit 8
Up upon inhibition, higher intensity when treated with Rucaparib	R-HSA-8948751	Regulation of PTEN stability and activity	5/103	69/10513	0.000559835	0.00359509	0.0025134	5682/5692/5701/5704/5714	5	PSMA1/PSMB4/PSMC2/PSMC4/PSMD8	P25786/P28070/P35998/P43686/P48556	P25786/P28070/P35998/P43686/P48556	Proteasome subunit alpha type-1/Proteasome subunit beta type-4/26S protease regulatory subunit 7/26S protease regulatory subunit 6B/26S proteasome non-ATPase regulatory subunit 8
Up upon inhibition, higher intensity when treated with Rucaparib	R-HSA-5358351	Signaling by Hedgehog	7/103	149/10513	0.000635004	0.00395804	0.00276715	5034/5682/5692/5701/5704/5714/7277	7	P4HB/PSMA1/PSMB4/PSMC2/PSMC4/PSMD8/TUBA4A	P07237/P25786/P28070/P35998/P43686/P48556/P68366	P07237/P25786/P28070/P35998/P43686/P48556/P68366	Protein disulfide-isomerase/Proteasome subunit alpha type-1/Proteasome subunit beta type-4/26S protease regulatory subunit 7/26S protease regulatory subunit 6B/26S proteasome non-ATPase regulatory subunit 8/Tubulin alpha-4A chain
Up upon inhibition, higher intensity when treated with Rucaparib	R-HSA-68949	Orc1 removal from chromatin	5/103	71/10513	0.000638633	0.00395804	0.00276715	5682/5692/5701/5704/5714	5	PSMA1/PSMB4/PSMC2/PSMC4/PSMD8	P25786/P28070/P35998/P43686/P48556	P25786/P28070/P35998/P43686/P48556	Proteasome subunit alpha type-1/Proteasome subunit beta type-4/26S protease regulatory subunit 7/26S protease regulatory subunit 6B/26S proteasome non-ATPase regulatory subunit 8
Up upon inhibition, higher intensity when treated with Rucaparib	R-HSA-69052	Switching of origins to a post-replicative state	5/103	71/10513	0.000638633	0.00395804	0.00276715	5682/5692/5701/5704/5714	5	PSMA1/PSMB4/PSMC2/PSMC4/PSMD8	P25786/P28070/P35998/P43686/P48556	P25786/P28070/P35998/P43686/P48556	Proteasome subunit alpha type-1/Proteasome subunit beta type-4/26S protease regulatory subunit 7/26S protease regulatory subunit 6B/26S proteasome non-ATPase regulatory subunit 8
Up upon inhibition, higher intensity when treated with Rucaparib	R-HSA-174178	APC/C:Cdh1 mediated degradation of Cdc20 and other APC/C:Cdh1 targeted proteins in late mitosis/early G1	5/103	72/10513	0.000681014	0.00412478	0.00288372	5682/5692/5701/5704/5714	5	PSMA1/PSMB4/PSMC2/PSMC4/PSMD8	P25786/P28070/P35998/P43686/P48556	P25786/P28070/P35998/P43686/P48556	Proteasome subunit alpha type-1/Proteasome subunit beta type-4/26S protease regulatory subunit 7/26S protease regulatory subunit 6B/26S proteasome non-ATPase regulatory subunit 8
Up upon inhibition, higher intensity when treated with Rucaparib	R-HSA-174184	Cdc20:Phospho-APC/C mediated degradation of Cyclin A	5/103	72/10513	0.000681014	0.00412478	0.00288372	5682/5692/5701/5704/5714	5	PSMA1/PSMB4/PSMC2/PSMC4/PSMD8	P25786/P28070/P35998/P43686/P48556	P25786/P28070/P35998/P43686/P48556	Proteasome subunit alpha type-1/Proteasome subunit beta type-4/26S protease regulatory subunit 7/26S protease regulatory subunit 6B/26S proteasome non-ATPase regulatory subunit 8
Up upon inhibition, higher intensity when treated with Rucaparib	R-HSA-179419	APC:Cdc20 mediated degradation of cell cycle proteins prior to satisfation of the cell cycle checkpoint	5/103	73/10513	0.000725466	0.00424916	0.00297068	5682/5692/5701/5704/5714	5	PSMA1/PSMB4/PSMC2/PSMC4/PSMD8	P25786/P28070/P35998/P43686/P48556	P25786/P28070/P35998/P43686/P48556	Proteasome subunit alpha type-1/Proteasome subunit beta type-4/26S protease regulatory subunit 7/26S protease regulatory subunit 6B/26S proteasome non-ATPase regulatory subunit 8
Up upon inhibition, higher intensity when treated with Rucaparib	R-HSA-69300	Removal of licensing factors from origins	5/103	73/10513	0.000725466	0.00424916	0.00297068	5682/5692/5701/5704/5714	5	PSMA1/PSMB4/PSMC2/PSMC4/PSMD8	P25786/P28070/P35998/P43686/P48556	P25786/P28070/P35998/P43686/P48556	Proteasome subunit alpha type-1/Proteasome subunit beta type-4/26S protease regulatory subunit 7/26S protease regulatory subunit 6B/26S proteasome non-ATPase regulatory subunit 8
Up upon inhibition, higher intensity when treated with Rucaparib	R-HSA-8939902	Regulation of RUNX2 expression and activity	5/103	73/10513	0.000725466	0.00424916	0.00297068	5682/5692/5701/5704/5714	5	PSMA1/PSMB4/PSMC2/PSMC4/PSMD8	P25786/P28070/P35998/P43686/P48556	P25786/P28070/P35998/P43686/P48556	Proteasome subunit alpha type-1/Proteasome subunit beta type-4/26S protease regulatory subunit 7/26S protease regulatory subunit 6B/26S proteasome non-ATPase regulatory subunit 8
Up upon inhibition, higher intensity when treated with Rucaparib	R-HSA-168254	Influenza Infection	7/103	155/10513	0.000802601	0.00455026	0.00318118	11224/6203/6202/6207/5901/6160/6141	7	RPL35/RPS9/RPS8/RPS13/RAN/RPL31/RPL18	P42766/P46781/P62241/P62277/P62826/P62899/Q07020	P42766/P46781/P62241/P62277/P62826/P62899/Q07020	60S ribosomal protein L35/40S ribosomal protein S9/40S ribosomal protein S8/40S ribosomal protein S13/GTP-binding nuclear protein Ran/60S ribosomal protein L31/60S ribosomal protein L18
Up upon inhibition, higher intensity when treated with Rucaparib	R-HSA-1234174	Regulation of Hypoxia-inducible Factor (HIF) by oxygen	5/103	75/10513	0.000820842	0.00455026	0.00318118	5682/5692/5701/5704/5714	5	PSMA1/PSMB4/PSMC2/PSMC4/PSMD8	P25786/P28070/P35998/P43686/P48556	P25786/P28070/P35998/P43686/P48556	Proteasome subunit alpha type-1/Proteasome subunit beta type-4/26S protease regulatory subunit 7/26S protease regulatory subunit 6B/26S proteasome non-ATPase regulatory subunit 8
Up upon inhibition, higher intensity when treated with Rucaparib	R-HSA-176409	APC/C:Cdc20 mediated degradation of mitotic proteins	5/103	75/10513	0.000820842	0.00455026	0.00318118	5682/5692/5701/5704/5714	5	PSMA1/PSMB4/PSMC2/PSMC4/PSMD8	P25786/P28070/P35998/P43686/P48556	P25786/P28070/P35998/P43686/P48556	Proteasome subunit alpha type-1/Proteasome subunit beta type-4/26S protease regulatory subunit 7/26S protease regulatory subunit 6B/26S proteasome non-ATPase regulatory subunit 8
Up upon inhibition, higher intensity when treated with Rucaparib	R-HSA-2262749	Cellular response to hypoxia	5/103	75/10513	0.000820842	0.00455026	0.00318118	5682/5692/5701/5704/5714	5	PSMA1/PSMB4/PSMC2/PSMC4/PSMD8	P25786/P28070/P35998/P43686/P48556	P25786/P28070/P35998/P43686/P48556	Proteasome subunit alpha type-1/Proteasome subunit beta type-4/26S protease regulatory subunit 7/26S protease regulatory subunit 6B/26S proteasome non-ATPase regulatory subunit 8
Up upon inhibition, higher intensity when treated with Rucaparib	R-HSA-1799339	SRP-dependent cotranslational protein targeting to membrane	6/103	113/10513	0.000828095	0.00455026	0.00318118	11224/6203/6202/6207/6160/6141	6	RPL35/RPS9/RPS8/RPS13/RPL31/RPL18	P42766/P46781/P62241/P62277/P62899/Q07020	P42766/P46781/P62241/P62277/P62899/Q07020	60S ribosomal protein L35/40S ribosomal protein S9/40S ribosomal protein S8/40S ribosomal protein S13/60S ribosomal protein L31/60S ribosomal protein L18
Up upon inhibition, higher intensity when treated with Rucaparib	R-HSA-5610787	Hedgehog 'off' state	6/103	113/10513	0.000828095	0.00455026	0.00318118	5682/5692/5701/5704/5714/7277	6	PSMA1/PSMB4/PSMC2/PSMC4/PSMD8/TUBA4A	P25786/P28070/P35998/P43686/P48556/P68366	P25786/P28070/P35998/P43686/P48556/P68366	Proteasome subunit alpha type-1/Proteasome subunit beta type-4/26S protease regulatory subunit 7/26S protease regulatory subunit 6B/26S proteasome non-ATPase regulatory subunit 8/Tubulin alpha-4A chain
Up upon inhibition, higher intensity when treated with Rucaparib	R-HSA-176814	Activation of APC/C and APC/C:Cdc20 mediated degradation of mitotic proteins	5/103	76/10513	0.000871894	0.00469414	0.00328177	5682/5692/5701/5704/5714	5	PSMA1/PSMB4/PSMC2/PSMC4/PSMD8	P25786/P28070/P35998/P43686/P48556	P25786/P28070/P35998/P43686/P48556	Proteasome subunit alpha type-1/Proteasome subunit beta type-4/26S protease regulatory subunit 7/26S protease regulatory subunit 6B/26S proteasome non-ATPase regulatory subunit 8
Up upon inhibition, higher intensity when treated with Rucaparib	R-HSA-69304	Regulation of DNA replication	5/103	76/10513	0.000871894	0.00469414	0.00328177	5682/5692/5701/5704/5714	5	PSMA1/PSMB4/PSMC2/PSMC4/PSMD8	P25786/P28070/P35998/P43686/P48556	P25786/P28070/P35998/P43686/P48556	Proteasome subunit alpha type-1/Proteasome subunit beta type-4/26S protease regulatory subunit 7/26S protease regulatory subunit 6B/26S proteasome non-ATPase regulatory subunit 8
Up upon inhibition, higher intensity when treated with Rucaparib	R-HSA-927802	Nonsense-Mediated Decay (NMD)	6/103	116/10513	0.000949861	0.00501263	0.00350444	11224/6203/6202/6207/6160/6141	6	RPL35/RPS9/RPS8/RPS13/RPL31/RPL18	P42766/P46781/P62241/P62277/P62899/Q07020	P42766/P46781/P62241/P62277/P62899/Q07020	60S ribosomal protein L35/40S ribosomal protein S9/40S ribosomal protein S8/40S ribosomal protein S13/60S ribosomal protein L31/60S ribosomal protein L18
Up upon inhibition, higher intensity when treated with Rucaparib	R-HSA-975957	Nonsense Mediated Decay (NMD) enhanced by the Exon Junction Complex (EJC)	6/103	116/10513	0.000949861	0.00501263	0.00350444	11224/6203/6202/6207/6160/6141	6	RPL35/RPS9/RPS8/RPS13/RPL31/RPL18	P42766/P46781/P62241/P62277/P62899/Q07020	P42766/P46781/P62241/P62277/P62899/Q07020	60S ribosomal protein L35/40S ribosomal protein S9/40S ribosomal protein S8/40S ribosomal protein S13/60S ribosomal protein L31/60S ribosomal protein L18
Up upon inhibition, higher intensity when treated with Rucaparib	R-HSA-202403	TCR signaling	6/103	119/10513	0.00108498	0.0056145	0.00392521	3551/5682/5692/5701/5704/5714	6	IKBKB/PSMA1/PSMB4/PSMC2/PSMC4/PSMD8	O14920/P25786/P28070/P35998/P43686/P48556	O14920/P25786/P28070/P35998/P43686/P48556	Inhibitor of nuclear factor kappa-B kinase subunit beta/Proteasome subunit alpha type-1/Proteasome subunit beta type-4/26S protease regulatory subunit 7/26S protease regulatory subunit 6B/26S proteasome non-ATPase regulatory subunit 8
Up upon inhibition, higher intensity when treated with Rucaparib	R-HSA-983705	Signaling by the B Cell Receptor (BCR)	6/103	119/10513	0.00108498	0.0056145	0.00392521	3551/5682/5692/5701/5704/5714	6	IKBKB/PSMA1/PSMB4/PSMC2/PSMC4/PSMD8	O14920/P25786/P28070/P35998/P43686/P48556	O14920/P25786/P28070/P35998/P43686/P48556	Inhibitor of nuclear factor kappa-B kinase subunit beta/Proteasome subunit alpha type-1/Proteasome subunit beta type-4/26S protease regulatory subunit 7/26S protease regulatory subunit 6B/26S proteasome non-ATPase regulatory subunit 8
Up upon inhibition, higher intensity when treated with Rucaparib	R-HSA-176408	Regulation of APC/C activators between G1/S and early anaphase	5/103	80/10513	0.00110007	0.00563786	0.00394155	5682/5692/5701/5704/5714	5	PSMA1/PSMB4/PSMC2/PSMC4/PSMD8	P25786/P28070/P35998/P43686/P48556	P25786/P28070/P35998/P43686/P48556	Proteasome subunit alpha type-1/Proteasome subunit beta type-4/26S protease regulatory subunit 7/26S protease regulatory subunit 6B/26S proteasome non-ATPase regulatory subunit 8
Up upon inhibition, higher intensity when treated with Rucaparib	R-HSA-69656	Cyclin A:Cdk2-associated events at S phase entry	5/103	81/10513	0.00116344	0.00590584	0.0041289	5682/5692/5701/5704/5714	5	PSMA1/PSMB4/PSMC2/PSMC4/PSMD8	P25786/P28070/P35998/P43686/P48556	P25786/P28070/P35998/P43686/P48556	Proteasome subunit alpha type-1/Proteasome subunit beta type-4/26S protease regulatory subunit 7/26S protease regulatory subunit 6B/26S proteasome non-ATPase regulatory subunit 8
Up upon inhibition, higher intensity when treated with Rucaparib	R-HSA-195253	Degradation of beta-catenin by the destruction complex	5/103	82/10513	0.00122947	0.00612439	0.00428169	5682/5692/5701/5704/5714	5	PSMA1/PSMB4/PSMC2/PSMC4/PSMD8	P25786/P28070/P35998/P43686/P48556	P25786/P28070/P35998/P43686/P48556	Proteasome subunit alpha type-1/Proteasome subunit beta type-4/26S protease regulatory subunit 7/26S protease regulatory subunit 6B/26S proteasome non-ATPase regulatory subunit 8
Up upon inhibition, higher intensity when treated with Rucaparib	R-HSA-69202	Cyclin E associated events during G1/S transition	5/103	82/10513	0.00122947	0.00612439	0.00428169	5682/5692/5701/5704/5714	5	PSMA1/PSMB4/PSMC2/PSMC4/PSMD8	P25786/P28070/P35998/P43686/P48556	P25786/P28070/P35998/P43686/P48556	Proteasome subunit alpha type-1/Proteasome subunit beta type-4/26S protease regulatory subunit 7/26S protease regulatory subunit 6B/26S proteasome non-ATPase regulatory subunit 8
Up upon inhibition, higher intensity when treated with Rucaparib	R-HSA-5689880	Ub-specific processing proteases	8/103	220/10513	0.00139987	0.00690864	0.00482998	9146/5682/5692/5701/5704/8078/5714/9097	8	HGS/PSMA1/PSMB4/PSMC2/PSMC4/USP5/PSMD8/USP14	O14964/P25786/P28070/P35998/P43686/P45974/P48556/P54578	O14964/P25786/P28070/P35998/P43686/P45974;REV__Q9UPY3/P48556/P54578;REV__O43704	Hepatocyte growth factor-regulated tyrosine kinase substrate/Proteasome subunit alpha type-1/Proteasome subunit beta type-4/26S protease regulatory subunit 7/26S protease regulatory subunit 6B/Ubiquitin carboxyl-terminal hydrolase 5/26S proteasome non-ATPase regulatory subunit 8/Ubiquitin carboxyl-terminal hydrolase 14
Up upon inhibition, higher intensity when treated with Rucaparib	R-HSA-5632684	Hedgehog 'on' state	5/103	85/10513	0.00144426	0.00693506	0.00484845	5682/5692/5701/5704/5714	5	PSMA1/PSMB4/PSMC2/PSMC4/PSMD8	P25786/P28070/P35998/P43686/P48556	P25786/P28070/P35998/P43686/P48556	Proteasome subunit alpha type-1/Proteasome subunit beta type-4/26S protease regulatory subunit 7/26S protease regulatory subunit 6B/26S proteasome non-ATPase regulatory subunit 8
Up upon inhibition, higher intensity when treated with Rucaparib	R-HSA-68874	M/G1 Transition	5/103	85/10513	0.00144426	0.00693506	0.00484845	5682/5692/5701/5704/5714	5	PSMA1/PSMB4/PSMC2/PSMC4/PSMD8	P25786/P28070/P35998/P43686/P48556	P25786/P28070/P35998/P43686/P48556	Proteasome subunit alpha type-1/Proteasome subunit beta type-4/26S protease regulatory subunit 7/26S protease regulatory subunit 6B/26S proteasome non-ATPase regulatory subunit 8
Up upon inhibition, higher intensity when treated with Rucaparib	R-HSA-69002	DNA Replication Pre-Initiation	5/103	85/10513	0.00144426	0.00693506	0.00484845	5682/5692/5701/5704/5714	5	PSMA1/PSMB4/PSMC2/PSMC4/PSMD8	P25786/P28070/P35998/P43686/P48556	P25786/P28070/P35998/P43686/P48556	Proteasome subunit alpha type-1/Proteasome subunit beta type-4/26S protease regulatory subunit 7/26S protease regulatory subunit 6B/26S proteasome non-ATPase regulatory subunit 8
Up upon inhibition, higher intensity when treated with Rucaparib	R-HSA-174143	APC/C-mediated degradation of cell cycle proteins	5/103	86/10513	0.00152165	0.00711438	0.00497381	5682/5692/5701/5704/5714	5	PSMA1/PSMB4/PSMC2/PSMC4/PSMD8	P25786/P28070/P35998/P43686/P48556	P25786/P28070/P35998/P43686/P48556	Proteasome subunit alpha type-1/Proteasome subunit beta type-4/26S protease regulatory subunit 7/26S protease regulatory subunit 6B/26S proteasome non-ATPase regulatory subunit 8
Up upon inhibition, higher intensity when treated with Rucaparib	R-HSA-351202	Metabolism of polyamines	5/103	86/10513	0.00152165	0.00711438	0.00497381	5682/5692/5701/5704/5714	5	PSMA1/PSMB4/PSMC2/PSMC4/PSMD8	P25786/P28070/P35998/P43686/P48556	P25786/P28070/P35998/P43686/P48556	Proteasome subunit alpha type-1/Proteasome subunit beta type-4/26S protease regulatory subunit 7/26S protease regulatory subunit 6B/26S proteasome non-ATPase regulatory subunit 8
Up upon inhibition, higher intensity when treated with Rucaparib	R-HSA-453276	Regulation of mitotic cell cycle	5/103	86/10513	0.00152165	0.00711438	0.00497381	5682/5692/5701/5704/5714	5	PSMA1/PSMB4/PSMC2/PSMC4/PSMD8	P25786/P28070/P35998/P43686/P48556	P25786/P28070/P35998/P43686/P48556	Proteasome subunit alpha type-1/Proteasome subunit beta type-4/26S protease regulatory subunit 7/26S protease regulatory subunit 6B/26S proteasome non-ATPase regulatory subunit 8
Up upon inhibition, higher intensity when treated with Rucaparib	R-HSA-450531	Regulation of mRNA stability by proteins that bind AU-rich elements	5/103	88/10513	0.00168553	0.00781207	0.00546158	5682/5692/5701/5704/5714	5	PSMA1/PSMB4/PSMC2/PSMC4/PSMD8	P25786/P28070/P35998/P43686/P48556	P25786/P28070/P35998/P43686/P48556	Proteasome subunit alpha type-1/Proteasome subunit beta type-4/26S protease regulatory subunit 7/26S protease regulatory subunit 6B/26S proteasome non-ATPase regulatory subunit 8
Up upon inhibition, higher intensity when treated with Rucaparib	R-HSA-168273	Influenza Viral RNA Transcription and Replication	6/103	134/10513	0.0019951	0.0090888	0.00635418	11224/6203/6202/6207/6160/6141	6	RPL35/RPS9/RPS8/RPS13/RPL31/RPL18	P42766/P46781/P62241/P62277/P62899/Q07020	P42766/P46781/P62241/P62277/P62899/Q07020	60S ribosomal protein L35/40S ribosomal protein S9/40S ribosomal protein S8/40S ribosomal protein S13/60S ribosomal protein L31/60S ribosomal protein L18
Up upon inhibition, higher intensity when treated with Rucaparib	R-HSA-2454202	Fc epsilon receptor (FCERI) signaling	6/103	134/10513	0.0019951	0.0090888	0.00635418	3551/5682/5692/5701/5704/5714	6	IKBKB/PSMA1/PSMB4/PSMC2/PSMC4/PSMD8	O14920/P25786/P28070/P35998/P43686/P48556	O14920/P25786/P28070/P35998/P43686/P48556	Inhibitor of nuclear factor kappa-B kinase subunit beta/Proteasome subunit alpha type-1/Proteasome subunit beta type-4/26S protease regulatory subunit 7/26S protease regulatory subunit 6B/26S proteasome non-ATPase regulatory subunit 8
Up upon inhibition, higher intensity when treated with Rucaparib	R-HSA-4086400	PCP/CE pathway	5/103	92/10513	0.0020517	0.00926743	0.00647906	5682/5692/5701/5704/5714	5	PSMA1/PSMB4/PSMC2/PSMC4/PSMD8	P25786/P28070/P35998/P43686/P48556	P25786/P28070/P35998/P43686/P48556	Proteasome subunit alpha type-1/Proteasome subunit beta type-4/26S protease regulatory subunit 7/26S protease regulatory subunit 6B/26S proteasome non-ATPase regulatory subunit 8
Up upon inhibition, higher intensity when treated with Rucaparib	R-HSA-3371497	HSP90 chaperone cycle for steroid hormone receptors (SHR)	4/103	56/10513	0.00215949	0.00967235	0.00676215	3337/10963/7277/1639	4	DNAJB1/STIP1/TUBA4A/DCTN1	P25685/P31948/P68366/Q14203	P25685;Q9UDY4/P31948/P68366/Q14203;REV__Q5VTR2	DnaJ homolog subfamily B member 1/Stress-induced-phosphoprotein 1/Tubulin alpha-4A chain/Dynactin subunit 1
Up upon inhibition, higher intensity when treated with Rucaparib	R-HSA-6807070	PTEN Regulation	6/103	140/10513	0.00248787	0.0110503	0.00772548	5682/5692/5701/5704/5714/5931	6	PSMA1/PSMB4/PSMC2/PSMC4/PSMD8/RBBP7	P25786/P28070/P35998/P43686/P48556/Q16576	P25786/P28070/P35998/P43686/P48556/Q16576	Proteasome subunit alpha type-1/Proteasome subunit beta type-4/26S protease regulatory subunit 7/26S protease regulatory subunit 6B/26S proteasome non-ATPase regulatory subunit 8/Histone-binding protein RBBP7
Up upon inhibition, higher intensity when treated with Rucaparib	R-HSA-447115	Interleukin-12 family signaling	4/103	59/10513	0.00261668	0.0115264	0.00805834	6648/5034/9446/1265	4	SOD2/P4HB/GSTO1/CNN2	P04179/P07237/P78417/Q99439	P04179/P07237/P78417/Q99439	Superoxide dismutase [Mn], mitochondrial/Protein disulfide-isomerase/Glutathione S-transferase omega-1/Calponin-2
Up upon inhibition, higher intensity when treated with Rucaparib	R-HSA-5621481	C-type lectin receptors (CLRs)	6/103	142/10513	0.00267091	0.0116688	0.00815792	3551/5682/5692/5701/5704/5714	6	IKBKB/PSMA1/PSMB4/PSMC2/PSMC4/PSMD8	O14920/P25786/P28070/P35998/P43686/P48556	O14920/P25786/P28070/P35998/P43686/P48556	Inhibitor of nuclear factor kappa-B kinase subunit beta/Proteasome subunit alpha type-1/Proteasome subunit beta type-4/26S protease regulatory subunit 7/26S protease regulatory subunit 6B/26S proteasome non-ATPase regulatory subunit 8
Up upon inhibition, higher intensity when treated with Rucaparib	R-HSA-69239	Synthesis of DNA	5/103	100/10513	0.0029537	0.0127414	0.00890777	5682/5692/5701/5704/5714	5	PSMA1/PSMB4/PSMC2/PSMC4/PSMD8	P25786/P28070/P35998/P43686/P48556	P25786/P28070/P35998/P43686/P48556	Proteasome subunit alpha type-1/Proteasome subunit beta type-4/26S protease regulatory subunit 7/26S protease regulatory subunit 6B/26S proteasome non-ATPase regulatory subunit 8
Up upon inhibition, higher intensity when treated with Rucaparib	R-HSA-3858494	Beta-catenin independent WNT signaling	6/103	145/10513	0.00296422	0.0127414	0.00890777	5682/5692/5701/5704/5714/2783	6	PSMA1/PSMB4/PSMC2/PSMC4/PSMD8/GNB2	P25786/P28070/P35998/P43686/P48556/P62879	P25786/P28070/P35998/P43686/P48556/P62879;Q9BRK4	Proteasome subunit alpha type-1/Proteasome subunit beta type-4/26S protease regulatory subunit 7/26S protease regulatory subunit 6B/26S proteasome non-ATPase regulatory subunit 8/Guanine nucleotide-binding protein G(I)/G(S)/G(T) subunit beta-2
Up upon inhibition, higher intensity when treated with Rucaparib	R-HSA-69275	G2/M Transition	7/103	196/10513	0.00308462	0.0130484	0.00912242	5682/5692/5701/5704/5714/7277/1639	7	PSMA1/PSMB4/PSMC2/PSMC4/PSMD8/TUBA4A/DCTN1	P25786/P28070/P35998/P43686/P48556/P68366/Q14203	P25786/P28070/P35998/P43686/P48556/P68366/Q14203;REV__Q5VTR2	Proteasome subunit alpha type-1/Proteasome subunit beta type-4/26S protease regulatory subunit 7/26S protease regulatory subunit 6B/26S proteasome non-ATPase regulatory subunit 8/Tubulin alpha-4A chain/Dynactin subunit 1
Up upon inhibition, higher intensity when treated with Rucaparib	R-HSA-8868773	rRNA processing in the nucleus and cytosol	7/103	196/10513	0.00308462	0.0130484	0.00912242	11224/4839/6203/6202/6207/6160/6141	7	RPL35/NOP2/RPS9/RPS8/RPS13/RPL31/RPL18	P42766/P46087/P46781/P62241/P62277/P62899/Q07020	P42766/P46087/P46781/P62241/P62277/P62899/Q07020	60S ribosomal protein L35/Probable 28S rRNA (cytosine(4447)-C(5))-methyltransferase/40S ribosomal protein S9/40S ribosomal protein S8/40S ribosomal protein S13/60S ribosomal protein L31/60S ribosomal protein L18
Up upon inhibition, higher intensity when treated with Rucaparib	R-HSA-5668541	TNFR2 non-canonical NF-kB pathway	5/103	102/10513	0.00321792	0.0133996	0.00936796	5682/5692/5701/5704/5714	5	PSMA1/PSMB4/PSMC2/PSMC4/PSMD8	P25786/P28070/P35998/P43686/P48556	P25786/P28070/P35998/P43686/P48556	Proteasome subunit alpha type-1/Proteasome subunit beta type-4/26S protease regulatory subunit 7/26S protease regulatory subunit 6B/26S proteasome non-ATPase regulatory subunit 8
Up upon inhibition, higher intensity when treated with Rucaparib	R-HSA-5689603	UCH proteinases	5/103	102/10513	0.00321792	0.0133996	0.00936796	5682/5692/5701/5704/5714	5	PSMA1/PSMB4/PSMC2/PSMC4/PSMD8	P25786/P28070/P35998/P43686/P48556	P25786/P28070/P35998/P43686/P48556	Proteasome subunit alpha type-1/Proteasome subunit beta type-4/26S protease regulatory subunit 7/26S protease regulatory subunit 6B/26S proteasome non-ATPase regulatory subunit 8
Up upon inhibition, higher intensity when treated with Rucaparib	R-HSA-453274	Mitotic G2-G2/M phases	7/103	198/10513	0.00326334	0.0134834	0.00942653	5682/5692/5701/5704/5714/7277/1639	7	PSMA1/PSMB4/PSMC2/PSMC4/PSMD8/TUBA4A/DCTN1	P25786/P28070/P35998/P43686/P48556/P68366/Q14203	P25786/P28070/P35998/P43686/P48556/P68366/Q14203;REV__Q5VTR2	Proteasome subunit alpha type-1/Proteasome subunit beta type-4/26S protease regulatory subunit 7/26S protease regulatory subunit 6B/26S proteasome non-ATPase regulatory subunit 8/Tubulin alpha-4A chain/Dynactin subunit 1
Up upon inhibition, higher intensity when treated with Rucaparib	R-HSA-5619115	Disorders of transmembrane transporters	6/103	149/10513	0.00339206	0.0139074	0.00972298	10613/5682/5692/5701/5704/5714	6	ERLIN1/PSMA1/PSMB4/PSMC2/PSMC4/PSMD8	O75477/P25786/P28070/P35998/P43686/P48556	O75477/P25786/P28070/P35998/P43686/P48556	Erlin-1/Proteasome subunit alpha type-1/Proteasome subunit beta type-4/26S protease regulatory subunit 7/26S protease regulatory subunit 6B/26S proteasome non-ATPase regulatory subunit 8
Up upon inhibition, higher intensity when treated with Rucaparib	R-HSA-5357905	Regulation of TNFR1 signaling	3/103	33/10513	0.00402558	0.0163789	0.0114508	3551/10399/8887	3	IKBKB/GNB2L1/TAX1BP1	O14920/P63244/Q86VP1	O14920/P63244/Q86VP1	Inhibitor of nuclear factor kappa-B kinase subunit beta/Guanine nucleotide-binding protein subunit beta-2-like 1;Guanine nucleotide-binding protein subunit beta-2-like 1, N-terminally processed/Tax1-binding protein 1
Up upon inhibition, higher intensity when treated with Rucaparib	R-HSA-72312	rRNA processing	7/103	206/10513	0.00405865	0.0163883	0.0114574	11224/4839/6203/6202/6207/6160/6141	7	RPL35/NOP2/RPS9/RPS8/RPS13/RPL31/RPL18	P42766/P46087/P46781/P62241/P62277/P62899/Q07020	P42766/P46087/P46781/P62241/P62277/P62899/Q07020	60S ribosomal protein L35/Probable 28S rRNA (cytosine(4447)-C(5))-methyltransferase/40S ribosomal protein S9/40S ribosomal protein S8/40S ribosomal protein S13/60S ribosomal protein L31/60S ribosomal protein L18
Up upon inhibition, higher intensity when treated with Rucaparib	R-HSA-69306	DNA Replication	5/103	108/10513	0.00411275	0.0164819	0.0115229	5682/5692/5701/5704/5714	5	PSMA1/PSMB4/PSMC2/PSMC4/PSMD8	P25786/P28070/P35998/P43686/P48556	P25786/P28070/P35998/P43686/P48556	Proteasome subunit alpha type-1/Proteasome subunit beta type-4/26S protease regulatory subunit 7/26S protease regulatory subunit 6B/26S proteasome non-ATPase regulatory subunit 8
Up upon inhibition, higher intensity when treated with Rucaparib	R-HSA-8878159	Transcriptional regulation by RUNX3	5/103	109/10513	0.00427755	0.0170144	0.0118952	5682/5692/5701/5704/5714	5	PSMA1/PSMB4/PSMC2/PSMC4/PSMD8	P25786/P28070/P35998/P43686/P48556	P25786/P28070/P35998/P43686/P48556	Proteasome subunit alpha type-1/Proteasome subunit beta type-4/26S protease regulatory subunit 7/26S protease regulatory subunit 6B/26S proteasome non-ATPase regulatory subunit 8
Up upon inhibition, higher intensity when treated with Rucaparib	R-HSA-2408517	SeMet incorporation into proteins	2/103	11/10513	0.00493564	0.0194866	0.0136235	1615/9255	2	DARS/AIMP1	P14868/Q12904	P14868/Q12904	Aspartate--tRNA ligase, cytoplasmic/Aminoacyl tRNA synthase complex-interacting multifunctional protein 1;Endothelial monocyte-activating polypeptide 2
Up upon inhibition, higher intensity when treated with Rucaparib	R-HSA-8878166	Transcriptional regulation by RUNX2	5/103	121/10513	0.00663948	0.0260209	0.0181918	5682/5692/5701/5704/5714	5	PSMA1/PSMB4/PSMC2/PSMC4/PSMD8	P25786/P28070/P35998/P43686/P48556	P25786/P28070/P35998/P43686/P48556	Proteasome subunit alpha type-1/Proteasome subunit beta type-4/26S protease regulatory subunit 7/26S protease regulatory subunit 6B/26S proteasome non-ATPase regulatory subunit 8
Up upon inhibition, higher intensity when treated with Rucaparib	R-HSA-209543	p75NTR recruits signalling complexes	2/103	13/10513	0.00691086	0.0266044	0.0185997	3551/8878	2	IKBKB/SQSTM1	O14920/Q13501	O14920/Q13501	Inhibitor of nuclear factor kappa-B kinase subunit beta/Sequestosome-1
Up upon inhibition, higher intensity when treated with Rucaparib	R-HSA-209560	NF-kB is activated and signals survival	2/103	13/10513	0.00691086	0.0266044	0.0185997	3551/8878	2	IKBKB/SQSTM1	O14920/Q13501	O14920/Q13501	Inhibitor of nuclear factor kappa-B kinase subunit beta/Sequestosome-1
Up upon inhibition, higher intensity when treated with Rucaparib	R-HSA-8950505	Gene and protein expression by JAK-STAT signaling after Interleukin-12 stimulation	3/103	40/10513	0.00693811	0.0266044	0.0185997	6648/9446/1265	3	SOD2/GSTO1/CNN2	P04179/P78417/Q99439	P04179/P78417/Q99439	Superoxide dismutase [Mn], mitochondrial/Glutathione S-transferase omega-1/Calponin-2
Up upon inhibition, higher intensity when treated with Rucaparib	R-HSA-2426168	Activation of gene expression by SREBF (SREBP)	3/103	42/10513	0.00794884	0.0302624	0.0211571	3157/3422/1595	3	HMGCS1/IDI1/CYP51A1	Q01581/Q13907/Q16850	Q01581;P54868/Q13907/Q16850	Hydroxymethylglutaryl-CoA synthase, cytoplasmic/Isopentenyl-diphosphate Delta-isomerase 1/Lanosterol 14-alpha demethylase
Up upon inhibition, higher intensity when treated with Rucaparib	R-HSA-75893	TNF signaling	3/103	43/10513	0.00848503	0.0320746	0.022424	3551/10399/8887	3	IKBKB/GNB2L1/TAX1BP1	O14920/P63244/Q86VP1	O14920/P63244/Q86VP1	Inhibitor of nuclear factor kappa-B kinase subunit beta/Guanine nucleotide-binding protein subunit beta-2-like 1;Guanine nucleotide-binding protein subunit beta-2-like 1, N-terminally processed/Tax1-binding protein 1
Up upon inhibition, higher intensity when treated with Rucaparib	R-HSA-5688426	Deubiquitination	8/103	297/10513	0.00863342	0.0322309	0.0225333	9146/5682/5692/5701/5704/8078/5714/9097	8	HGS/PSMA1/PSMB4/PSMC2/PSMC4/USP5/PSMD8/USP14	O14964/P25786/P28070/P35998/P43686/P45974/P48556/P54578	O14964/P25786/P28070/P35998/P43686/P45974;REV__Q9UPY3/P48556/P54578;REV__O43704	Hepatocyte growth factor-regulated tyrosine kinase substrate/Proteasome subunit alpha type-1/Proteasome subunit beta type-4/26S protease regulatory subunit 7/26S protease regulatory subunit 6B/Ubiquitin carboxyl-terminal hydrolase 5/26S proteasome non-ATPase regulatory subunit 8/Ubiquitin carboxyl-terminal hydrolase 14
Up upon inhibition, higher intensity when treated with Rucaparib	R-HSA-69206	G1/S Transition	5/103	129/10513	0.0086473	0.0322309	0.0225333	5682/5692/5701/5704/5714	5	PSMA1/PSMB4/PSMC2/PSMC4/PSMD8	P25786/P28070/P35998/P43686/P48556	P25786/P28070/P35998/P43686/P48556	Proteasome subunit alpha type-1/Proteasome subunit beta type-4/26S protease regulatory subunit 7/26S protease regulatory subunit 6B/26S proteasome non-ATPase regulatory subunit 8
Up upon inhibition, higher intensity when treated with Rucaparib	R-HSA-8939236	RUNX1 regulates transcription of genes involved in differentiation of HSCs	5/103	130/10513	0.00892478	0.0330341	0.0230948	5682/5692/5701/5704/5714	5	PSMA1/PSMB4/PSMC2/PSMC4/PSMD8	P25786/P28070/P35998/P43686/P48556	P25786/P28070/P35998/P43686/P48556	Proteasome subunit alpha type-1/Proteasome subunit beta type-4/26S protease regulatory subunit 7/26S protease regulatory subunit 6B/26S proteasome non-ATPase regulatory subunit 8
Up upon inhibition, higher intensity when treated with Rucaparib	R-HSA-75892	Platelet Adhesion to exposed collagen	2/103	15/10513	0.00918529	0.0337638	0.023605	3688/3673	2	ITGB1/ITGA2	P05556/P17301	P05556/P17301	Integrin beta-1/Integrin alpha-2
Up upon inhibition, higher intensity when treated with Rucaparib	R-HSA-6791226	Major pathway of rRNA processing in the nucleolus and cytosol	6/103	186/10513	0.00981588	0.0358347	0.0250528	11224/6203/6202/6207/6160/6141	6	RPL35/RPS9/RPS8/RPS13/RPL31/RPL18	P42766/P46781/P62241/P62277/P62899/Q07020	P42766/P46781/P62241/P62277/P62899/Q07020	60S ribosomal protein L35/40S ribosomal protein S9/40S ribosomal protein S8/40S ribosomal protein S13/60S ribosomal protein L31/60S ribosomal protein L18
Up upon inhibition, higher intensity when treated with Rucaparib	R-HSA-1834941	STING mediated induction of host immune responses	2/103	16/10513	0.0104309	0.0373131	0.0260864	7520/115004	2	XRCC5/MB21D1	P13010/Q8N884	P13010/Q8N884	X-ray repair cross-complementing protein 5/Cyclic GMP-AMP synthase
Up upon inhibition, higher intensity when treated with Rucaparib	R-HSA-193639	p75NTR signals via NF-kB	2/103	16/10513	0.0104309	0.0373131	0.0260864	3551/8878	2	IKBKB/SQSTM1	O14920/Q13501	O14920/Q13501	Inhibitor of nuclear factor kappa-B kinase subunit beta/Sequestosome-1
Up upon inhibition, higher intensity when treated with Rucaparib	R-HSA-3322077	Glycogen synthesis	2/103	16/10513	0.0104309	0.0373131	0.0260864	2632/7360	2	GBE1/UGP2	Q04446/Q16851	Q04446/Q16851	1,4-alpha-glucan-branching enzyme/UTP--glucose-1-phosphate uridylyltransferase
Up upon inhibition, higher intensity when treated with Rucaparib	R-HSA-2467813	Separation of Sister Chromatids	6/103	191/10513	0.0110942	0.0394212	0.0275602	5682/5692/5701/5704/5714/7277	6	PSMA1/PSMB4/PSMC2/PSMC4/PSMD8/TUBA4A	P25786/P28070/P35998/P43686/P48556/P68366	P25786/P28070/P35998/P43686/P48556/P68366	Proteasome subunit alpha type-1/Proteasome subunit beta type-4/26S protease regulatory subunit 7/26S protease regulatory subunit 6B/26S proteasome non-ATPase regulatory subunit 8/Tubulin alpha-4A chain
Up upon inhibition, higher intensity when treated with Rucaparib	R-HSA-69242	S Phase	5/103	139/10513	0.0117044	0.0413144	0.0288838	5682/5692/5701/5704/5714	5	PSMA1/PSMB4/PSMC2/PSMC4/PSMD8	P25786/P28070/P35998/P43686/P48556	P25786/P28070/P35998/P43686/P48556	Proteasome subunit alpha type-1/Proteasome subunit beta type-4/26S protease regulatory subunit 7/26S protease regulatory subunit 6B/26S proteasome non-ATPase regulatory subunit 8
Up upon inhibition, higher intensity when treated with Rucaparib	R-HSA-71406	Pyruvate metabolism and Citric Acid (TCA) cycle	3/103	49/10513	0.012144	0.0425839	0.0297713	3945/2739/50	3	LDHB/GLO1/ACO2	P07195/Q04760/Q99798	P07195/Q04760/Q99798	L-lactate dehydrogenase B chain/Lactoylglutathione lyase/Aconitate hydratase, mitochondrial
Up upon inhibition, higher intensity when treated with Rucaparib	R-HSA-73887	Death Receptor Signalling	3/103	50/10513	0.0128288	0.044691	0.0312444	3551/10399/8887	3	IKBKB/GNB2L1/TAX1BP1	O14920/P63244/Q86VP1	O14920/P63244/Q86VP1	Inhibitor of nuclear factor kappa-B kinase subunit beta/Guanine nucleotide-binding protein subunit beta-2-like 1;Guanine nucleotide-binding protein subunit beta-2-like 1, N-terminally processed/Tax1-binding protein 1
Up upon inhibition, higher intensity when treated with Rucaparib	R-HSA-68882	Mitotic Anaphase	6/103	202/10513	0.0143145	0.0495432	0.0346367	5682/5692/5701/5704/5714/7277	6	PSMA1/PSMB4/PSMC2/PSMC4/PSMD8/TUBA4A	P25786/P28070/P35998/P43686/P48556/P68366	P25786/P28070/P35998/P43686/P48556/P68366	Proteasome subunit alpha type-1/Proteasome subunit beta type-4/26S protease regulatory subunit 7/26S protease regulatory subunit 6B/26S proteasome non-ATPase regulatory subunit 8/Tubulin alpha-4A chain
Up upon inhibition, similar response to both inhibitors	R-HSA-376176	Signaling by ROBO receptors	22/181	219/10513	2.14333e-11	1.53987e-08	1.02728e-08	5717/5216/5702/6188/6137/6136/6158/5691/22916/6138/387/5700/6205/6130/6156/4736/6173/6143/10487/5720/10921/25873	22	PSMD11/PFN1/PSMC3/RPS3/RPL13/RPL12/RPL28/PSMB3/NCBP2/RPL15/RHOA/PSMC1/RPS11/RPL7A/RPL30/RPL10A/RPL36A/RPL19/CAP1/PSME1/RNPS1/RPL36	O00231/P07737/P17980/P23396/P26373/P30050/P46779/P49720/P52298/P61313/P61586/P62191/P62280/P62424/P62888/P62906/P83881/P84098/Q01518/Q06323/Q15287/Q9Y3U8	O00231/P07737;CON__P02584/P17980/P23396/P26373/P30050/P46779/P49720/P52298;A6PVI3/P61313/P61586;P62745/P62191/P62280/P62424/P62888/P62906/P83881/P84098/Q01518;REV__O00444/Q06323/Q15287/Q9Y3U8	26S proteasome non-ATPase regulatory subunit 11/Profilin-1/26S protease regulatory subunit 6A/40S ribosomal protein S3/60S ribosomal protein L13/60S ribosomal protein L12/60S ribosomal protein L28/Proteasome subunit beta type-3/Nuclear cap-binding protein subunit 2/60S ribosomal protein L15/Transforming protein RhoA/26S protease regulatory subunit 4/40S ribosomal protein S11/60S ribosomal protein…
Up upon inhibition, similar response to both inhibitors	R-HSA-72163	mRNA Splicing - Major Pathway	20/181	183/10513	3.99965e-11	1.53987e-08	1.02728e-08	10465/6631/2963/3191/3181/11338/5725/22916/3185/3190/6636/6434/4904/6428/10921/81608/11017/51503/22827/27339	20	PPIH/SNRPC/GTF2F2/HNRNPL/HNRNPA2B1/U2AF2/PTBP1/NCBP2/HNRNPF/HNRNPK/SNRPF/TRA2B/YBX1/SRSF3/RNPS1/FIP1L1/SNRNP27/CWC15/PUF60/PRPF19	O43447/P09234/P13984/P14866/P22626/P26368/P26599/P52298/P52597/P61978/P62306/P62995/P67809/P84103/Q15287/Q6UN15/Q8WVK2/Q9P013/Q9UHX1/Q9UMS4	O43447/P09234/P13984/P14866/P22626/P26368/P26599/P52298;A6PVI3/P52597/P61978/P62306/P62995/P67809;Q9Y2T7;P16989/P84103/Q15287/Q6UN15/Q8WVK2/Q9P013/Q9UHX1/Q9UMS4	Peptidyl-prolyl cis-trans isomerase H/U1 small nuclear ribonucleoprotein C/General transcription factor IIF subunit 2/Heterogeneous nuclear ribonucleoprotein L/Heterogeneous nuclear ribonucleoproteins A2/B1/Splicing factor U2AF 65 kDa subunit/Polypyrimidine tract-binding protein 1/Nuclear cap-binding protein subunit 2/Heterogeneous nuclear ribonucleoprotein F;Heterogeneous nuclear ribonucleoprote…
Up upon inhibition, similar response to both inhibitors	R-HSA-72172	mRNA Splicing	20/181	191/10513	8.75748e-11	2.02234e-08	1.34915e-08	10465/6631/2963/3191/3181/11338/5725/22916/3185/3190/6636/6434/4904/6428/10921/81608/11017/51503/22827/27339	20	PPIH/SNRPC/GTF2F2/HNRNPL/HNRNPA2B1/U2AF2/PTBP1/NCBP2/HNRNPF/HNRNPK/SNRPF/TRA2B/YBX1/SRSF3/RNPS1/FIP1L1/SNRNP27/CWC15/PUF60/PRPF19	O43447/P09234/P13984/P14866/P22626/P26368/P26599/P52298/P52597/P61978/P62306/P62995/P67809/P84103/Q15287/Q6UN15/Q8WVK2/Q9P013/Q9UHX1/Q9UMS4	O43447/P09234/P13984/P14866/P22626/P26368/P26599/P52298;A6PVI3/P52597/P61978/P62306/P62995/P67809;Q9Y2T7;P16989/P84103/Q15287/Q6UN15/Q8WVK2/Q9P013/Q9UHX1/Q9UMS4	Peptidyl-prolyl cis-trans isomerase H/U1 small nuclear ribonucleoprotein C/General transcription factor IIF subunit 2/Heterogeneous nuclear ribonucleoprotein L/Heterogeneous nuclear ribonucleoproteins A2/B1/Splicing factor U2AF 65 kDa subunit/Polypyrimidine tract-binding protein 1/Nuclear cap-binding protein subunit 2/Heterogeneous nuclear ribonucleoprotein F;Heterogeneous nuclear ribonucleoprote…
Up upon inhibition, similar response to both inhibitors	R-HSA-9010553	Regulation of expression of SLITs and ROBOs	19/181	172/10513	1.05057e-10	2.02234e-08	1.34915e-08	5717/5702/6188/6137/6136/6158/5691/22916/6138/5700/6205/6130/6156/4736/6173/6143/5720/10921/25873	19	PSMD11/PSMC3/RPS3/RPL13/RPL12/RPL28/PSMB3/NCBP2/RPL15/PSMC1/RPS11/RPL7A/RPL30/RPL10A/RPL36A/RPL19/PSME1/RNPS1/RPL36	O00231/P17980/P23396/P26373/P30050/P46779/P49720/P52298/P61313/P62191/P62280/P62424/P62888/P62906/P83881/P84098/Q06323/Q15287/Q9Y3U8	O00231/P17980/P23396/P26373/P30050/P46779/P49720/P52298;A6PVI3/P61313/P62191/P62280/P62424/P62888/P62906/P83881/P84098/Q06323/Q15287/Q9Y3U8	26S proteasome non-ATPase regulatory subunit 11/26S protease regulatory subunit 6A/40S ribosomal protein S3/60S ribosomal protein L13/60S ribosomal protein L12/60S ribosomal protein L28/Proteasome subunit beta type-3/Nuclear cap-binding protein subunit 2/60S ribosomal protein L15/26S protease regulatory subunit 4/40S ribosomal protein S11/60S ribosomal protein L7a/60S ribosomal protein L30/60S ri…
Up upon inhibition, similar response to both inhibitors	R-HSA-5663205	Infectious disease	27/181	384/10513	3.91027e-10	6.02182e-08	4.01729e-08	5717/6829/9525/4869/3320/3326/2963/5702/6188/6137/6136/2237/6158/5691/22916/6138/5700/6205/6130/6156/4736/2885/6173/6143/5720/51510/25873	27	PSMD11/SUPT5H/VPS4B/NPM1/HSP90AA1/HSP90AB1/GTF2F2/PSMC3/RPS3/RPL13/RPL12/FEN1/RPL28/PSMB3/NCBP2/RPL15/PSMC1/RPS11/RPL7A/RPL30/RPL10A/GRB2/RPL36A/RPL19/PSME1/CHMP5/RPL36	O00231/O00267/O75351/P06748/P07900/P08238/P13984/P17980/P23396/P26373/P30050/P39748/P46779/P49720/P52298/P61313/P62191/P62280/P62424/P62888/P62906/P62993/P83881/P84098/Q06323/Q9NZZ3/Q9Y3U8	O00231/O00267/O75351;Q6PIW4/P06748/P07900;Q14568;Q58FG0/P08238;Q58FF7;Q58FF8/P13984/P17980/P23396/P26373/P30050/P39748;REV__Q6DKJ4;CON__P01030;CON__ENSEMBL:ENSBTAP00000007350/P46779/P49720/P52298;A6PVI3/P61313/P62191/P62280/P62424/P62888/P62906/P62993/P83881/P84098/Q06323/Q9NZZ3/Q9Y3U8	26S proteasome non-ATPase regulatory subunit 11/Transcription elongation factor SPT5/Vacuolar protein sorting-associated protein 4B/Nucleophosmin/Heat shock protein HSP 90-alpha/Heat shock protein HSP 90-beta/General transcription factor IIF subunit 2/26S protease regulatory subunit 6A/40S ribosomal protein S3/60S ribosomal protein L13/60S ribosomal protein L12/Flap endonuclease 1/60S ribosomal p…
Up upon inhibition, similar response to both inhibitors	R-HSA-72203	Processing of Capped Intron-Containing Pre-mRNA	21/181	243/10513	1.04678e-09	1.34336e-07	8.96187e-08	10465/6631/2963/3191/3181/11338/5725/22916/3185/3190/6636/6434/4904/84324/6428/10921/81608/11017/51503/22827/27339	21	PPIH/SNRPC/GTF2F2/HNRNPL/HNRNPA2B1/U2AF2/PTBP1/NCBP2/HNRNPF/HNRNPK/SNRPF/TRA2B/YBX1/SARNP/SRSF3/RNPS1/FIP1L1/SNRNP27/CWC15/PUF60/PRPF19	O43447/P09234/P13984/P14866/P22626/P26368/P26599/P52298/P52597/P61978/P62306/P62995/P67809/P82979/P84103/Q15287/Q6UN15/Q8WVK2/Q9P013/Q9UHX1/Q9UMS4	O43447/P09234/P13984/P14866/P22626/P26368/P26599/P52298;A6PVI3/P52597/P61978/P62306/P62995/P67809;Q9Y2T7;P16989/P82979/P84103/Q15287/Q6UN15/Q8WVK2/Q9P013/Q9UHX1/Q9UMS4	Peptidyl-prolyl cis-trans isomerase H/U1 small nuclear ribonucleoprotein C/General transcription factor IIF subunit 2/Heterogeneous nuclear ribonucleoprotein L/Heterogeneous nuclear ribonucleoproteins A2/B1/Splicing factor U2AF 65 kDa subunit/Polypyrimidine tract-binding protein 1/Nuclear cap-binding protein subunit 2/Heterogeneous nuclear ribonucleoprotein F;Heterogeneous nuclear ribonucleoprote…
Up upon inhibition, similar response to both inhibitors	R-HSA-1799339	SRP-dependent cotranslational protein targeting to membrane	14/181	113/10513	7.54372e-09	8.19782e-07	5.46895e-07	6188/6137/6136/1650/6158/10952/6138/6205/6130/6156/4736/6173/6143/25873	14	RPS3/RPL13/RPL12/DDOST/RPL28/SEC61B/RPL15/RPS11/RPL7A/RPL30/RPL10A/RPL36A/RPL19/RPL36	P23396/P26373/P30050/P39656/P46779/P60468/P61313/P62280/P62424/P62888/P62906/P83881/P84098/Q9Y3U8	P23396/P26373/P30050/P39656/P46779/P60468/P61313/P62280/P62424/P62888/P62906/P83881/P84098/Q9Y3U8	40S ribosomal protein S3/60S ribosomal protein L13/60S ribosomal protein L12/Dolichyl-diphosphooligosaccharide--protein glycosyltransferase 48 kDa subunit/60S ribosomal protein L28/Protein transport protein Sec61 subunit beta/60S ribosomal protein L15/40S ribosomal protein S11/60S ribosomal protein L7a/60S ribosomal protein L30/60S ribosomal protein L10a/60S ribosomal protein L36a/60S ribosomal p…
Up upon inhibition, similar response to both inhibitors	R-HSA-975956	Nonsense Mediated Decay (NMD) independent of the Exon Junction Complex (EJC)	13/181	96/10513	8.81548e-09	8.19782e-07	5.46895e-07	6188/6137/6136/6158/22916/6138/6205/6130/6156/4736/6173/6143/25873	13	RPS3/RPL13/RPL12/RPL28/NCBP2/RPL15/RPS11/RPL7A/RPL30/RPL10A/RPL36A/RPL19/RPL36	P23396/P26373/P30050/P46779/P52298/P61313/P62280/P62424/P62888/P62906/P83881/P84098/Q9Y3U8	P23396/P26373/P30050/P46779/P52298;A6PVI3/P61313/P62280/P62424/P62888/P62906/P83881/P84098/Q9Y3U8	40S ribosomal protein S3/60S ribosomal protein L13/60S ribosomal protein L12/60S ribosomal protein L28/Nuclear cap-binding protein subunit 2/60S ribosomal protein L15/40S ribosomal protein S11/60S ribosomal protein L7a/60S ribosomal protein L30/60S ribosomal protein L10a/60S ribosomal protein L36a/60S ribosomal protein L19/60S ribosomal protein L36
Up upon inhibition, similar response to both inhibitors	R-HSA-927802	Nonsense-Mediated Decay (NMD)	14/181	116/10513	1.06465e-08	8.19782e-07	5.46895e-07	6188/6137/6136/6158/22916/6138/6205/6130/6156/4736/6173/6143/10921/25873	14	RPS3/RPL13/RPL12/RPL28/NCBP2/RPL15/RPS11/RPL7A/RPL30/RPL10A/RPL36A/RPL19/RNPS1/RPL36	P23396/P26373/P30050/P46779/P52298/P61313/P62280/P62424/P62888/P62906/P83881/P84098/Q15287/Q9Y3U8	P23396/P26373/P30050/P46779/P52298;A6PVI3/P61313/P62280/P62424/P62888/P62906/P83881/P84098/Q15287/Q9Y3U8	40S ribosomal protein S3/60S ribosomal protein L13/60S ribosomal protein L12/60S ribosomal protein L28/Nuclear cap-binding protein subunit 2/60S ribosomal protein L15/40S ribosomal protein S11/60S ribosomal protein L7a/60S ribosomal protein L30/60S ribosomal protein L10a/60S ribosomal protein L36a/60S ribosomal protein L19/RNA-binding protein with serine-rich domain 1/60S ribosomal protein L36
Up upon inhibition, similar response to both inhibitors	R-HSA-975957	Nonsense Mediated Decay (NMD) enhanced by the Exon Junction Complex (EJC)	14/181	116/10513	1.06465e-08	8.19782e-07	5.46895e-07	6188/6137/6136/6158/22916/6138/6205/6130/6156/4736/6173/6143/10921/25873	14	RPS3/RPL13/RPL12/RPL28/NCBP2/RPL15/RPS11/RPL7A/RPL30/RPL10A/RPL36A/RPL19/RNPS1/RPL36	P23396/P26373/P30050/P46779/P52298/P61313/P62280/P62424/P62888/P62906/P83881/P84098/Q15287/Q9Y3U8	P23396/P26373/P30050/P46779/P52298;A6PVI3/P61313/P62280/P62424/P62888/P62906/P83881/P84098/Q15287/Q9Y3U8	40S ribosomal protein S3/60S ribosomal protein L13/60S ribosomal protein L12/60S ribosomal protein L28/Nuclear cap-binding protein subunit 2/60S ribosomal protein L15/40S ribosomal protein S11/60S ribosomal protein L7a/60S ribosomal protein L30/60S ribosomal protein L10a/60S ribosomal protein L36a/60S ribosomal protein L19/RNA-binding protein with serine-rich domain 1/60S ribosomal protein L36
Up upon inhibition, similar response to both inhibitors	R-HSA-156902	Peptide chain elongation	12/181	90/10513	4.00895e-08	2.57241e-06	1.71611e-06	6188/6137/6136/6158/6138/6205/6130/6156/4736/6173/6143/25873	12	RPS3/RPL13/RPL12/RPL28/RPL15/RPS11/RPL7A/RPL30/RPL10A/RPL36A/RPL19/RPL36	P23396/P26373/P30050/P46779/P61313/P62280/P62424/P62888/P62906/P83881/P84098/Q9Y3U8	P23396/P26373/P30050/P46779/P61313/P62280/P62424/P62888/P62906/P83881/P84098/Q9Y3U8	40S ribosomal protein S3/60S ribosomal protein L13/60S ribosomal protein L12/60S ribosomal protein L28/60S ribosomal protein L15/40S ribosomal protein S11/60S ribosomal protein L7a/60S ribosomal protein L30/60S ribosomal protein L10a/60S ribosomal protein L36a/60S ribosomal protein L19/60S ribosomal protein L36
Up upon inhibition, similar response to both inhibitors	R-HSA-192823	Viral mRNA Translation	12/181	90/10513	4.00895e-08	2.57241e-06	1.71611e-06	6188/6137/6136/6158/6138/6205/6130/6156/4736/6173/6143/25873	12	RPS3/RPL13/RPL12/RPL28/RPL15/RPS11/RPL7A/RPL30/RPL10A/RPL36A/RPL19/RPL36	P23396/P26373/P30050/P46779/P61313/P62280/P62424/P62888/P62906/P83881/P84098/Q9Y3U8	P23396/P26373/P30050/P46779/P61313/P62280/P62424/P62888/P62906/P83881/P84098/Q9Y3U8	40S ribosomal protein S3/60S ribosomal protein L13/60S ribosomal protein L12/60S ribosomal protein L28/60S ribosomal protein L15/40S ribosomal protein S11/60S ribosomal protein L7a/60S ribosomal protein L30/60S ribosomal protein L10a/60S ribosomal protein L36a/60S ribosomal protein L19/60S ribosomal protein L36
Up upon inhibition, similar response to both inhibitors	R-HSA-156827	L13a-mediated translational silencing of Ceruloplasmin expression	13/181	113/10513	6.50073e-08	3.09216e-06	2.06285e-06	6188/1975/6137/6136/6158/6138/6205/6130/6156/4736/6173/6143/25873	13	RPS3/EIF4B/RPL13/RPL12/RPL28/RPL15/RPS11/RPL7A/RPL30/RPL10A/RPL36A/RPL19/RPL36	P23396/P23588/P26373/P30050/P46779/P61313/P62280/P62424/P62888/P62906/P83881/P84098/Q9Y3U8	P23396/P23588/P26373/P30050/P46779/P61313/P62280/P62424/P62888/P62906/P83881/P84098/Q9Y3U8	40S ribosomal protein S3/Eukaryotic translation initiation factor 4B/60S ribosomal protein L13/60S ribosomal protein L12/60S ribosomal protein L28/60S ribosomal protein L15/40S ribosomal protein S11/60S ribosomal protein L7a/60S ribosomal protein L30/60S ribosomal protein L10a/60S ribosomal protein L36a/60S ribosomal protein L19/60S ribosomal protein L36
Up upon inhibition, similar response to both inhibitors	R-HSA-156842	Eukaryotic Translation Elongation	12/181	94/10513	6.58376e-08	3.09216e-06	2.06285e-06	6188/6137/6136/6158/6138/6205/6130/6156/4736/6173/6143/25873	12	RPS3/RPL13/RPL12/RPL28/RPL15/RPS11/RPL7A/RPL30/RPL10A/RPL36A/RPL19/RPL36	P23396/P26373/P30050/P46779/P61313/P62280/P62424/P62888/P62906/P83881/P84098/Q9Y3U8	P23396/P26373/P30050/P46779/P61313/P62280/P62424/P62888/P62906/P83881/P84098/Q9Y3U8	40S ribosomal protein S3/60S ribosomal protein L13/60S ribosomal protein L12/60S ribosomal protein L28/60S ribosomal protein L15/40S ribosomal protein S11/60S ribosomal protein L7a/60S ribosomal protein L30/60S ribosomal protein L10a/60S ribosomal protein L36a/60S ribosomal protein L19/60S ribosomal protein L36
Up upon inhibition, similar response to both inhibitors	R-HSA-2408557	Selenocysteine synthesis	12/181	94/10513	6.58376e-08	3.09216e-06	2.06285e-06	6188/6137/6136/6158/6138/6205/6130/6156/4736/6173/6143/25873	12	RPS3/RPL13/RPL12/RPL28/RPL15/RPS11/RPL7A/RPL30/RPL10A/RPL36A/RPL19/RPL36	P23396/P26373/P30050/P46779/P61313/P62280/P62424/P62888/P62906/P83881/P84098/Q9Y3U8	P23396/P26373/P30050/P46779/P61313/P62280/P62424/P62888/P62906/P83881/P84098/Q9Y3U8	40S ribosomal protein S3/60S ribosomal protein L13/60S ribosomal protein L12/60S ribosomal protein L28/60S ribosomal protein L15/40S ribosomal protein S11/60S ribosomal protein L7a/60S ribosomal protein L30/60S ribosomal protein L10a/60S ribosomal protein L36a/60S ribosomal protein L19/60S ribosomal protein L36
Up upon inhibition, similar response to both inhibitors	R-HSA-72764	Eukaryotic Translation Termination	12/181	94/10513	6.58376e-08	3.09216e-06	2.06285e-06	6188/6137/6136/6158/6138/6205/6130/6156/4736/6173/6143/25873	12	RPS3/RPL13/RPL12/RPL28/RPL15/RPS11/RPL7A/RPL30/RPL10A/RPL36A/RPL19/RPL36	P23396/P26373/P30050/P46779/P61313/P62280/P62424/P62888/P62906/P83881/P84098/Q9Y3U8	P23396/P26373/P30050/P46779/P61313/P62280/P62424/P62888/P62906/P83881/P84098/Q9Y3U8	40S ribosomal protein S3/60S ribosomal protein L13/60S ribosomal protein L12/60S ribosomal protein L28/60S ribosomal protein L15/40S ribosomal protein S11/60S ribosomal protein L7a/60S ribosomal protein L30/60S ribosomal protein L10a/60S ribosomal protein L36a/60S ribosomal protein L19/60S ribosomal protein L36
Up upon inhibition, similar response to both inhibitors	R-HSA-168273	Influenza Viral RNA Transcription and Replication	14/181	134/10513	6.86322e-08	3.09216e-06	2.06285e-06	3320/2963/6188/6137/6136/6158/6138/6205/6130/6156/4736/6173/6143/25873	14	HSP90AA1/GTF2F2/RPS3/RPL13/RPL12/RPL28/RPL15/RPS11/RPL7A/RPL30/RPL10A/RPL36A/RPL19/RPL36	P07900/P13984/P23396/P26373/P30050/P46779/P61313/P62280/P62424/P62888/P62906/P83881/P84098/Q9Y3U8	P07900;Q14568;Q58FG0/P13984/P23396/P26373/P30050/P46779/P61313/P62280/P62424/P62888/P62906/P83881/P84098/Q9Y3U8	Heat shock protein HSP 90-alpha/General transcription factor IIF subunit 2/40S ribosomal protein S3/60S ribosomal protein L13/60S ribosomal protein L12/60S ribosomal protein L28/60S ribosomal protein L15/40S ribosomal protein S11/60S ribosomal protein L7a/60S ribosomal protein L30/60S ribosomal protein L10a/60S ribosomal protein L36a/60S ribosomal protein L19/60S ribosomal protein L36
Up upon inhibition, similar response to both inhibitors	R-HSA-72706	GTP hydrolysis and joining of the 60S ribosomal subunit	13/181	114/10513	7.22842e-08	3.09216e-06	2.06285e-06	6188/1975/6137/6136/6158/6138/6205/6130/6156/4736/6173/6143/25873	13	RPS3/EIF4B/RPL13/RPL12/RPL28/RPL15/RPS11/RPL7A/RPL30/RPL10A/RPL36A/RPL19/RPL36	P23396/P23588/P26373/P30050/P46779/P61313/P62280/P62424/P62888/P62906/P83881/P84098/Q9Y3U8	P23396/P23588/P26373/P30050/P46779/P61313/P62280/P62424/P62888/P62906/P83881/P84098/Q9Y3U8	40S ribosomal protein S3/Eukaryotic translation initiation factor 4B/60S ribosomal protein L13/60S ribosomal protein L12/60S ribosomal protein L28/60S ribosomal protein L15/40S ribosomal protein S11/60S ribosomal protein L7a/60S ribosomal protein L30/60S ribosomal protein L10a/60S ribosomal protein L36a/60S ribosomal protein L19/60S ribosomal protein L36
Up upon inhibition, similar response to both inhibitors	R-HSA-72613	Eukaryotic Translation Initiation	13/181	121/10513	1.47397e-07	5.6748e-06	3.78578e-06	6188/1975/6137/6136/6158/6138/6205/6130/6156/4736/6173/6143/25873	13	RPS3/EIF4B/RPL13/RPL12/RPL28/RPL15/RPS11/RPL7A/RPL30/RPL10A/RPL36A/RPL19/RPL36	P23396/P23588/P26373/P30050/P46779/P61313/P62280/P62424/P62888/P62906/P83881/P84098/Q9Y3U8	P23396/P23588/P26373/P30050/P46779/P61313/P62280/P62424/P62888/P62906/P83881/P84098/Q9Y3U8	40S ribosomal protein S3/Eukaryotic translation initiation factor 4B/60S ribosomal protein L13/60S ribosomal protein L12/60S ribosomal protein L28/60S ribosomal protein L15/40S ribosomal protein S11/60S ribosomal protein L7a/60S ribosomal protein L30/60S ribosomal protein L10a/60S ribosomal protein L36a/60S ribosomal protein L19/60S ribosomal protein L36
Up upon inhibition, similar response to both inhibitors	R-HSA-72737	Cap-dependent Translation Initiation	13/181	121/10513	1.47397e-07	5.6748e-06	3.78578e-06	6188/1975/6137/6136/6158/6138/6205/6130/6156/4736/6173/6143/25873	13	RPS3/EIF4B/RPL13/RPL12/RPL28/RPL15/RPS11/RPL7A/RPL30/RPL10A/RPL36A/RPL19/RPL36	P23396/P23588/P26373/P30050/P46779/P61313/P62280/P62424/P62888/P62906/P83881/P84098/Q9Y3U8	P23396/P23588/P26373/P30050/P46779/P61313/P62280/P62424/P62888/P62906/P83881/P84098/Q9Y3U8	40S ribosomal protein S3/Eukaryotic translation initiation factor 4B/60S ribosomal protein L13/60S ribosomal protein L12/60S ribosomal protein L28/60S ribosomal protein L15/40S ribosomal protein S11/60S ribosomal protein L7a/60S ribosomal protein L30/60S ribosomal protein L10a/60S ribosomal protein L36a/60S ribosomal protein L19/60S ribosomal protein L36
Up upon inhibition, similar response to both inhibitors	R-HSA-168255	Influenza Life Cycle	14/181	144/10513	1.7021e-07	6.24104e-06	4.16354e-06	3320/2963/6188/6137/6136/6158/6138/6205/6130/6156/4736/6173/6143/25873	14	HSP90AA1/GTF2F2/RPS3/RPL13/RPL12/RPL28/RPL15/RPS11/RPL7A/RPL30/RPL10A/RPL36A/RPL19/RPL36	P07900/P13984/P23396/P26373/P30050/P46779/P61313/P62280/P62424/P62888/P62906/P83881/P84098/Q9Y3U8	P07900;Q14568;Q58FG0/P13984/P23396/P26373/P30050/P46779/P61313/P62280/P62424/P62888/P62906/P83881/P84098/Q9Y3U8	Heat shock protein HSP 90-alpha/General transcription factor IIF subunit 2/40S ribosomal protein S3/60S ribosomal protein L13/60S ribosomal protein L12/60S ribosomal protein L28/60S ribosomal protein L15/40S ribosomal protein S11/60S ribosomal protein L7a/60S ribosomal protein L30/60S ribosomal protein L10a/60S ribosomal protein L36a/60S ribosomal protein L19/60S ribosomal protein L36
Up upon inhibition, similar response to both inhibitors	R-HSA-72689	Formation of a pool of free 40S subunits	12/181	103/10513	1.84273e-07	6.44955e-06	4.30264e-06	6188/6137/6136/6158/6138/6205/6130/6156/4736/6173/6143/25873	12	RPS3/RPL13/RPL12/RPL28/RPL15/RPS11/RPL7A/RPL30/RPL10A/RPL36A/RPL19/RPL36	P23396/P26373/P30050/P46779/P61313/P62280/P62424/P62888/P62906/P83881/P84098/Q9Y3U8	P23396/P26373/P30050/P46779/P61313/P62280/P62424/P62888/P62906/P83881/P84098/Q9Y3U8	40S ribosomal protein S3/60S ribosomal protein L13/60S ribosomal protein L12/60S ribosomal protein L28/60S ribosomal protein L15/40S ribosomal protein S11/60S ribosomal protein L7a/60S ribosomal protein L30/60S ribosomal protein L10a/60S ribosomal protein L36a/60S ribosomal protein L19/60S ribosomal protein L36
Up upon inhibition, similar response to both inhibitors	R-HSA-168254	Influenza Infection	14/181	155/10513	4.24346e-07	1.42064e-05	9.47738e-06	3320/2963/6188/6137/6136/6158/6138/6205/6130/6156/4736/6173/6143/25873	14	HSP90AA1/GTF2F2/RPS3/RPL13/RPL12/RPL28/RPL15/RPS11/RPL7A/RPL30/RPL10A/RPL36A/RPL19/RPL36	P07900/P13984/P23396/P26373/P30050/P46779/P61313/P62280/P62424/P62888/P62906/P83881/P84098/Q9Y3U8	P07900;Q14568;Q58FG0/P13984/P23396/P26373/P30050/P46779/P61313/P62280/P62424/P62888/P62906/P83881/P84098/Q9Y3U8	Heat shock protein HSP 90-alpha/General transcription factor IIF subunit 2/40S ribosomal protein S3/60S ribosomal protein L13/60S ribosomal protein L12/60S ribosomal protein L28/60S ribosomal protein L15/40S ribosomal protein S11/60S ribosomal protein L7a/60S ribosomal protein L30/60S ribosomal protein L10a/60S ribosomal protein L36a/60S ribosomal protein L19/60S ribosomal protein L36
Up upon inhibition, similar response to both inhibitors	R-HSA-72766	Translation	19/181	292/10513	6.29911e-07	2.02096e-05	1.34823e-05	6188/1975/6137/6136/1650/6158/6182/10952/6138/6205/6130/6156/4736/65993/6173/6143/64981/55699/25873	19	RPS3/EIF4B/RPL13/RPL12/DDOST/RPL28/MRPL12/SEC61B/RPL15/RPS11/RPL7A/RPL30/RPL10A/MRPS34/RPL36A/RPL19/MRPL34/IARS2/RPL36	P23396/P23588/P26373/P30050/P39656/P46779/P52815/P60468/P61313/P62280/P62424/P62888/P62906/P82930/P83881/P84098/Q9BQ48/Q9NSE4/Q9Y3U8	P23396/P23588/P26373/P30050/P39656/P46779/P52815/P60468/P61313/P62280/P62424/P62888/P62906/P82930/P83881/P84098/Q9BQ48/Q9NSE4/Q9Y3U8	40S ribosomal protein S3/Eukaryotic translation initiation factor 4B/60S ribosomal protein L13/60S ribosomal protein L12/Dolichyl-diphosphooligosaccharide--protein glycosyltransferase 48 kDa subunit/60S ribosomal protein L28/39S ribosomal protein L12, mitochondrial/Protein transport protein Sec61 subunit beta/60S ribosomal protein L15/40S ribosomal protein S11/60S ribosomal protein L7a/60S riboso…
Up upon inhibition, similar response to both inhibitors	R-HSA-6791226	Major pathway of rRNA processing in the nucleolus and cytosol	15/181	186/10513	7.0412e-07	2.16869e-05	1.44678e-05	4691/6188/6137/6136/6158/6138/6205/6130/6156/4736/6173/6143/9790/117246/25873	15	NCL/RPS3/RPL13/RPL12/RPL28/RPL15/RPS11/RPL7A/RPL30/RPL10A/RPL36A/RPL19/BMS1/FTSJ3/RPL36	P19338/P23396/P26373/P30050/P46779/P61313/P62280/P62424/P62888/P62906/P83881/P84098/Q14692/Q8IY81/Q9Y3U8	P19338/P23396/P26373/P30050/P46779/P61313/P62280/P62424/P62888/P62906/P83881/P84098/Q14692/Q8IY81/Q9Y3U8	Nucleolin/40S ribosomal protein S3/60S ribosomal protein L13/60S ribosomal protein L12/60S ribosomal protein L28/60S ribosomal protein L15/40S ribosomal protein S11/60S ribosomal protein L7a/60S ribosomal protein L30/60S ribosomal protein L10a/60S ribosomal protein L36a/60S ribosomal protein L19/Ribosome biogenesis protein BMS1 homolog/pre-rRNA processing protein FTSJ3/60S ribosomal protein L36
Up upon inhibition, similar response to both inhibitors	R-HSA-2408522	Selenoamino acid metabolism	12/181	119/10513	9.00189e-07	2.66594e-05	1.77851e-05	6188/6137/6136/6158/6138/6205/6130/6156/4736/6173/6143/25873	12	RPS3/RPL13/RPL12/RPL28/RPL15/RPS11/RPL7A/RPL30/RPL10A/RPL36A/RPL19/RPL36	P23396/P26373/P30050/P46779/P61313/P62280/P62424/P62888/P62906/P83881/P84098/Q9Y3U8	P23396/P26373/P30050/P46779/P61313/P62280/P62424/P62888/P62906/P83881/P84098/Q9Y3U8	40S ribosomal protein S3/60S ribosomal protein L13/60S ribosomal protein L12/60S ribosomal protein L28/60S ribosomal protein L15/40S ribosomal protein S11/60S ribosomal protein L7a/60S ribosomal protein L30/60S ribosomal protein L10a/60S ribosomal protein L36a/60S ribosomal protein L19/60S ribosomal protein L36
Up upon inhibition, similar response to both inhibitors	R-HSA-71291	Metabolism of amino acids and derivatives	21/181	365/10513	1.18329e-06	3.37456e-05	2.25125e-05	5717/2806/5702/6188/6137/6136/1743/6158/501/5691/6138/5700/6205/6130/6156/4736/6173/6143/5720/27034/25873	21	PSMD11/GOT2/PSMC3/RPS3/RPL13/RPL12/DLST/RPL28/ALDH7A1/PSMB3/RPL15/PSMC1/RPS11/RPL7A/RPL30/RPL10A/RPL36A/RPL19/PSME1/ACAD8/RPL36	O00231/P00505/P17980/P23396/P26373/P30050/P36957/P46779/P49419/P49720/P61313/P62191/P62280/P62424/P62888/P62906/P83881/P84098/Q06323/Q9UKU7/Q9Y3U8	O00231/P00505/P17980/P23396/P26373/P30050/P36957/P46779/P49419/P49720/P61313/P62191/P62280/P62424/P62888/P62906/P83881/P84098/Q06323/Q9UKU7/Q9Y3U8	26S proteasome non-ATPase regulatory subunit 11/Aspartate aminotransferase, mitochondrial/26S protease regulatory subunit 6A/40S ribosomal protein S3/60S ribosomal protein L13/60S ribosomal protein L12/Dihydrolipoyllysine-residue succinyltransferase component of 2-oxoglutarate dehydrogenase complex, mitochondrial/60S ribosomal protein L28/Alpha-aminoadipic semialdehyde dehydrogenase/Proteasome su…
Up upon inhibition, similar response to both inhibitors	R-HSA-8868773	rRNA processing in the nucleus and cytosol	15/181	196/10513	1.37052e-06	3.76893e-05	2.51434e-05	4691/6188/6137/6136/6158/6138/6205/6130/6156/4736/6173/6143/9790/117246/25873	15	NCL/RPS3/RPL13/RPL12/RPL28/RPL15/RPS11/RPL7A/RPL30/RPL10A/RPL36A/RPL19/BMS1/FTSJ3/RPL36	P19338/P23396/P26373/P30050/P46779/P61313/P62280/P62424/P62888/P62906/P83881/P84098/Q14692/Q8IY81/Q9Y3U8	P19338/P23396/P26373/P30050/P46779/P61313/P62280/P62424/P62888/P62906/P83881/P84098/Q14692/Q8IY81/Q9Y3U8	Nucleolin/40S ribosomal protein S3/60S ribosomal protein L13/60S ribosomal protein L12/60S ribosomal protein L28/60S ribosomal protein L15/40S ribosomal protein S11/60S ribosomal protein L7a/60S ribosomal protein L30/60S ribosomal protein L10a/60S ribosomal protein L36a/60S ribosomal protein L19/Ribosome biogenesis protein BMS1 homolog/pre-rRNA processing protein FTSJ3/60S ribosomal protein L36
Up upon inhibition, similar response to both inhibitors	R-HSA-72312	rRNA processing	15/181	206/10513	2.55758e-06	6.79082e-05	4.53031e-05	4691/6188/6137/6136/6158/6138/6205/6130/6156/4736/6173/6143/9790/117246/25873	15	NCL/RPS3/RPL13/RPL12/RPL28/RPL15/RPS11/RPL7A/RPL30/RPL10A/RPL36A/RPL19/BMS1/FTSJ3/RPL36	P19338/P23396/P26373/P30050/P46779/P61313/P62280/P62424/P62888/P62906/P83881/P84098/Q14692/Q8IY81/Q9Y3U8	P19338/P23396/P26373/P30050/P46779/P61313/P62280/P62424/P62888/P62906/P83881/P84098/Q14692/Q8IY81/Q9Y3U8	Nucleolin/40S ribosomal protein S3/60S ribosomal protein L13/60S ribosomal protein L12/60S ribosomal protein L28/60S ribosomal protein L15/40S ribosomal protein S11/60S ribosomal protein L7a/60S ribosomal protein L30/60S ribosomal protein L10a/60S ribosomal protein L36a/60S ribosomal protein L19/Ribosome biogenesis protein BMS1 homolog/pre-rRNA processing protein FTSJ3/60S ribosomal protein L36
Up upon inhibition, similar response to both inhibitors	R-HSA-8950505	Gene and protein expression by JAK-STAT signaling after Interleukin-12 stimulation	7/181	40/10513	4.60653e-06	0.000118234	7.88767e-05	3181/4478/6888/3185/552900/107984053/654483	7	HNRNPA2B1/MSN/TALDO1/HNRNPF/BOLA2	P22626/P26038/P37837/P52597/Q9H3K6	P22626/P26038/P37837/P52597/Q9H3K6	Heterogeneous nuclear ribonucleoproteins A2/B1/Moesin/Transaldolase/Heterogeneous nuclear ribonucleoprotein F;Heterogeneous nuclear ribonucleoprotein F, N-terminally processed/BolA-like protein 2
Up upon inhibition, similar response to both inhibitors	R-HSA-8852276	The role of GTSE1 in G2/M progression after G2 checkpoint	9/181	78/10513	7.15237e-06	0.000177656	0.000118518	5717/983/3320/3326/5702/5691/5700/10383/5720	9	PSMD11/CDK1/HSP90AA1/HSP90AB1/PSMC3/PSMB3/PSMC1/TUBB4B/PSME1	O00231/P06493/P07900/P08238/P17980/P49720/P62191/P68371/Q06323	O00231/P06493;Q00526;P11802;Q96Q40;O94921;Q00536;Q9NYV4/P07900;Q14568;Q58FG0/P08238;Q58FF7;Q58FF8/P17980/P49720/P62191/P68371;Q3ZCM7/Q06323	26S proteasome non-ATPase regulatory subunit 11/Cyclin-dependent kinase 1/Heat shock protein HSP 90-alpha/Heat shock protein HSP 90-beta/26S protease regulatory subunit 6A/Proteasome subunit beta type-3/26S protease regulatory subunit 4/Tubulin beta-4B chain/Proteasome activator complex subunit 1
Up upon inhibition, similar response to both inhibitors	R-HSA-71403	Citric acid cycle (TCA cycle)	5/181	19/10513	1.36837e-05	0.000329264	0.00021966	1431/2271/6390/1743/4191	5	CS/FH/SDHB/DLST/MDH2	O75390/P07954/P21912/P36957/P40926	O75390/P07954/P21912/P36957/P40926	Citrate synthase, mitochondrial/Fumarate hydratase, mitochondrial/Succinate dehydrogenase [ubiquinone] iron-sulfur subunit, mitochondrial/Dihydrolipoyllysine-residue succinyltransferase component of 2-oxoglutarate dehydrogenase complex, mitochondrial/Malate dehydrogenase, mitochondrial
Up upon inhibition, similar response to both inhibitors	R-HSA-174184	Cdc20:Phospho-APC/C mediated degradation of Cyclin A	8/181	72/10513	3.09217e-05	0.000704496	0.000469985	5717/983/5702/996/5691/7324/5700/5720	8	PSMD11/CDK1/PSMC3/CDC27/PSMB3/UBE2E1/PSMC1/PSME1	O00231/P06493/P17980/P30260/P49720/P51965/P62191/Q06323	O00231/P06493;Q00526;P11802;Q96Q40;O94921;Q00536;Q9NYV4/P17980/P30260/P49720/P51965/P62191/Q06323	26S proteasome non-ATPase regulatory subunit 11/Cyclin-dependent kinase 1/26S protease regulatory subunit 6A/Cell division cycle protein 27 homolog/Proteasome subunit beta type-3/Ubiquitin-conjugating enzyme E2 E1/26S protease regulatory subunit 4/Proteasome activator complex subunit 1
Up upon inhibition, similar response to both inhibitors	R-HSA-109581	Apoptosis	12/181	168/10513	3.22125e-05	0.000704496	0.000469985	5717/4000/5702/10971/5691/10134/7532/5700/7534/5720/22985/8428	12	PSMD11/LMNA/PSMC3/YWHAQ/PSMB3/BCAP31/YWHAG/PSMC1/YWHAZ/PSME1/ACIN1/STK24	O00231/P02545/P17980/P27348/P49720/P51572/P61981/P62191/P63104/Q06323/Q9UKV3/Q9Y6E0	O00231/P02545;REV__Q5VX52/P17980/P27348;REV__P06881/P49720/P51572/P61981/P62191/P63104;REV__P53355/Q06323/Q9UKV3/Q9Y6E0;O00506	26S proteasome non-ATPase regulatory subunit 11/Prelamin-A/C;Lamin-A/C/26S protease regulatory subunit 6A/14-3-3 protein theta/Proteasome subunit beta type-3/B-cell receptor-associated protein 31/14-3-3 protein gamma;14-3-3 protein gamma, N-terminally processed/26S protease regulatory subunit 4/14-3-3 protein zeta/delta/Proteasome activator complex subunit 1/Apoptotic chromatin condensation induc…
Up upon inhibition, similar response to both inhibitors	R-HSA-69481	G2/M Checkpoints	12/181	168/10513	3.22125e-05	0.000704496	0.000469985	5717/983/6118/5702/10971/6117/5691/7532/5700/7534/5720/7336	12	PSMD11/CDK1/RPA2/PSMC3/YWHAQ/RPA1/PSMB3/YWHAG/PSMC1/YWHAZ/PSME1/UBE2V2	O00231/P06493/P15927/P17980/P27348/P27694/P49720/P61981/P62191/P63104/Q06323/Q15819	O00231/P06493;Q00526;P11802;Q96Q40;O94921;Q00536;Q9NYV4/P15927/P17980/P27348;REV__P06881/P27694/P49720/P61981/P62191/P63104;REV__P53355/Q06323/Q15819	26S proteasome non-ATPase regulatory subunit 11/Cyclin-dependent kinase 1/Replication protein A 32 kDa subunit/26S protease regulatory subunit 6A/14-3-3 protein theta/Replication protein A 70 kDa DNA-binding subunit;Replication protein A 70 kDa DNA-binding subunit, N-terminally processed/Proteasome subunit beta type-3/14-3-3 protein gamma;14-3-3 protein gamma, N-terminally processed/26S protease …
Up upon inhibition, similar response to both inhibitors	R-HSA-69275	G2/M Transition	13/181	196/10513	3.29375e-05	0.000704496	0.000469985	5717/983/203068/3320/3326/5702/1063/5691/7532/5700/10383/5720/5928	13	PSMD11/CDK1/TUBB/HSP90AA1/HSP90AB1/PSMC3/CENPF/PSMB3/YWHAG/PSMC1/TUBB4B/PSME1/RBBP4	O00231/P06493/P07437/P07900/P08238/P17980/P49454/P49720/P61981/P62191/P68371/Q06323/Q09028	O00231/P06493;Q00526;P11802;Q96Q40;O94921;Q00536;Q9NYV4/P07437;A6NNZ2;CON__ENSEMBL:ENSBTAP00000025008;Q9H4B7/P07900;Q14568;Q58FG0/P08238;Q58FF7;Q58FF8/P17980/P49454/P49720/P61981/P62191/P68371;Q3ZCM7/Q06323/Q09028	26S proteasome non-ATPase regulatory subunit 11/Cyclin-dependent kinase 1/Tubulin beta chain/Heat shock protein HSP 90-alpha/Heat shock protein HSP 90-beta/26S protease regulatory subunit 6A/Centromere protein F/Proteasome subunit beta type-3/14-3-3 protein gamma;14-3-3 protein gamma, N-terminally processed/26S protease regulatory subunit 4/Tubulin beta-4B chain/Proteasome activator complex subun…
Up upon inhibition, similar response to both inhibitors	R-HSA-179419	APC:Cdc20 mediated degradation of cell cycle proteins prior to satisfation of the cell cycle checkpoint	8/181	73/10513	3.42229e-05	0.000712206	0.000475129	5717/983/5702/996/5691/7324/5700/5720	8	PSMD11/CDK1/PSMC3/CDC27/PSMB3/UBE2E1/PSMC1/PSME1	O00231/P06493/P17980/P30260/P49720/P51965/P62191/Q06323	O00231/P06493;Q00526;P11802;Q96Q40;O94921;Q00536;Q9NYV4/P17980/P30260/P49720/P51965/P62191/Q06323	26S proteasome non-ATPase regulatory subunit 11/Cyclin-dependent kinase 1/26S protease regulatory subunit 6A/Cell division cycle protein 27 homolog/Proteasome subunit beta type-3/Ubiquitin-conjugating enzyme E2 E1/26S protease regulatory subunit 4/Proteasome activator complex subunit 1
Up upon inhibition, similar response to both inhibitors	R-HSA-453274	Mitotic G2-G2/M phases	13/181	198/10513	3.66306e-05	0.000738569	0.000492716	5717/983/203068/3320/3326/5702/1063/5691/7532/5700/10383/5720/5928	13	PSMD11/CDK1/TUBB/HSP90AA1/HSP90AB1/PSMC3/CENPF/PSMB3/YWHAG/PSMC1/TUBB4B/PSME1/RBBP4	O00231/P06493/P07437/P07900/P08238/P17980/P49454/P49720/P61981/P62191/P68371/Q06323/Q09028	O00231/P06493;Q00526;P11802;Q96Q40;O94921;Q00536;Q9NYV4/P07437;A6NNZ2;CON__ENSEMBL:ENSBTAP00000025008;Q9H4B7/P07900;Q14568;Q58FG0/P08238;Q58FF7;Q58FF8/P17980/P49454/P49720/P61981/P62191/P68371;Q3ZCM7/Q06323/Q09028	26S proteasome non-ATPase regulatory subunit 11/Cyclin-dependent kinase 1/Tubulin beta chain/Heat shock protein HSP 90-alpha/Heat shock protein HSP 90-beta/26S protease regulatory subunit 6A/Centromere protein F/Proteasome subunit beta type-3/14-3-3 protein gamma;14-3-3 protein gamma, N-terminally processed/26S protease regulatory subunit 4/Tubulin beta-4B chain/Proteasome activator complex subun…
Up upon inhibition, similar response to both inhibitors	R-HSA-3371511	HSF1 activation	4/181	12/10513	3.77677e-05	0.000738569	0.000492716	3320/3326/6118/6117	4	HSP90AA1/HSP90AB1/RPA2/RPA1	P07900/P08238/P15927/P27694	P07900;Q14568;Q58FG0/P08238;Q58FF7;Q58FF8/P15927/P27694	Heat shock protein HSP 90-alpha/Heat shock protein HSP 90-beta/Replication protein A 32 kDa subunit/Replication protein A 70 kDa DNA-binding subunit;Replication protein A 70 kDa DNA-binding subunit, N-terminally processed
Up upon inhibition, similar response to both inhibitors	R-HSA-5357801	Programmed Cell Death	12/181	171/10513	3.83672e-05	0.000738569	0.000492716	5717/4000/5702/10971/5691/10134/7532/5700/7534/5720/22985/8428	12	PSMD11/LMNA/PSMC3/YWHAQ/PSMB3/BCAP31/YWHAG/PSMC1/YWHAZ/PSME1/ACIN1/STK24	O00231/P02545/P17980/P27348/P49720/P51572/P61981/P62191/P63104/Q06323/Q9UKV3/Q9Y6E0	O00231/P02545;REV__Q5VX52/P17980/P27348;REV__P06881/P49720/P51572/P61981/P62191/P63104;REV__P53355/Q06323/Q9UKV3/Q9Y6E0;O00506	26S proteasome non-ATPase regulatory subunit 11/Prelamin-A/C;Lamin-A/C/26S protease regulatory subunit 6A/14-3-3 protein theta/Proteasome subunit beta type-3/B-cell receptor-associated protein 31/14-3-3 protein gamma;14-3-3 protein gamma, N-terminally processed/26S protease regulatory subunit 4/14-3-3 protein zeta/delta/Proteasome activator complex subunit 1/Apoptotic chromatin condensation induc…
Up upon inhibition, similar response to both inhibitors	R-HSA-176409	APC/C:Cdc20 mediated degradation of mitotic proteins	8/181	75/10513	4.1714e-05	0.000783409	0.00052263	5717/983/5702/996/5691/7324/5700/5720	8	PSMD11/CDK1/PSMC3/CDC27/PSMB3/UBE2E1/PSMC1/PSME1	O00231/P06493/P17980/P30260/P49720/P51965/P62191/Q06323	O00231/P06493;Q00526;P11802;Q96Q40;O94921;Q00536;Q9NYV4/P17980/P30260/P49720/P51965/P62191/Q06323	26S proteasome non-ATPase regulatory subunit 11/Cyclin-dependent kinase 1/26S protease regulatory subunit 6A/Cell division cycle protein 27 homolog/Proteasome subunit beta type-3/Ubiquitin-conjugating enzyme E2 E1/26S protease regulatory subunit 4/Proteasome activator complex subunit 1
Up upon inhibition, similar response to both inhibitors	R-HSA-69620	Cell Cycle Checkpoints	16/181	293/10513	4.48584e-05	0.000822404	0.000548644	5717/983/6118/5702/10971/6117/996/1063/5691/7324/7532/5700/7534/5720/5528/7336	16	PSMD11/CDK1/RPA2/PSMC3/YWHAQ/RPA1/CDC27/CENPF/PSMB3/UBE2E1/YWHAG/PSMC1/YWHAZ/PSME1/PPP2R5D/UBE2V2	O00231/P06493/P15927/P17980/P27348/P27694/P30260/P49454/P49720/P51965/P61981/P62191/P63104/Q06323/Q14738/Q15819	O00231/P06493;Q00526;P11802;Q96Q40;O94921;Q00536;Q9NYV4/P15927/P17980/P27348;REV__P06881/P27694/P30260/P49454/P49720/P51965/P61981/P62191/P63104;REV__P53355/Q06323/Q14738/Q15819	26S proteasome non-ATPase regulatory subunit 11/Cyclin-dependent kinase 1/Replication protein A 32 kDa subunit/26S protease regulatory subunit 6A/14-3-3 protein theta/Replication protein A 70 kDa DNA-binding subunit;Replication protein A 70 kDa DNA-binding subunit, N-terminally processed/Cell division cycle protein 27 homolog/Centromere protein F/Proteasome subunit beta type-3/Ubiquitin-conjugati…
Up upon inhibition, similar response to both inhibitors	R-HSA-176814	Activation of APC/C and APC/C:Cdc20 mediated degradation of mitotic proteins	8/181	76/10513	4.59444e-05	0.000822726	0.000548859	5717/983/5702/996/5691/7324/5700/5720	8	PSMD11/CDK1/PSMC3/CDC27/PSMB3/UBE2E1/PSMC1/PSME1	O00231/P06493/P17980/P30260/P49720/P51965/P62191/Q06323	O00231/P06493;Q00526;P11802;Q96Q40;O94921;Q00536;Q9NYV4/P17980/P30260/P49720/P51965/P62191/Q06323	26S proteasome non-ATPase regulatory subunit 11/Cyclin-dependent kinase 1/26S protease regulatory subunit 6A/Cell division cycle protein 27 homolog/Proteasome subunit beta type-3/Ubiquitin-conjugating enzyme E2 E1/26S protease regulatory subunit 4/Proteasome activator complex subunit 1
Up upon inhibition, similar response to both inhibitors	R-HSA-2262752	Cellular responses to stress	20/181	429/10513	4.78626e-05	0.000837596	0.000558779	5717/3320/3326/7295/6118/5702/6117/10935/996/7001/5691/7324/7323/5700/10383/2288/5720/5052/5928/6195	20	PSMD11/HSP90AA1/HSP90AB1/TXN/RPA2/PSMC3/RPA1/PRDX3/CDC27/PRDX2/PSMB3/UBE2E1/UBE2D3/PSMC1/TUBB4B/FKBP4/PSME1/PRDX1/RBBP4/RPS6KA1	O00231/P07900/P08238/P10599/P15927/P17980/P27694/P30048/P30260/P32119/P49720/P51965/P61077/P62191/P68371/Q02790/Q06323/Q06830/Q09028/Q15418	O00231/P07900;Q14568;Q58FG0/P08238;Q58FF7;Q58FF8/P10599/P15927/P17980/P27694/P30048/P30260/P32119/P49720/P51965/P61077/P62191/P68371;Q3ZCM7/Q02790/Q06323/Q06830/Q09028/Q15418	26S proteasome non-ATPase regulatory subunit 11/Heat shock protein HSP 90-alpha/Heat shock protein HSP 90-beta/Thioredoxin/Replication protein A 32 kDa subunit/26S protease regulatory subunit 6A/Replication protein A 70 kDa DNA-binding subunit;Replication protein A 70 kDa DNA-binding subunit, N-terminally processed/Thioredoxin-dependent peroxide reductase, mitochondrial/Cell division cycle protei…
Up upon inhibition, similar response to both inhibitors	R-HSA-75035	Chk1/Chk2(Cds1) mediated inactivation of Cyclin B:Cdk1 complex	4/181	13/10513	5.38212e-05	0.00092094	0.00061438	983/10971/7532/7534	4	CDK1/YWHAQ/YWHAG/YWHAZ	P06493/P27348/P61981/P63104	P06493;Q00526;P11802;Q96Q40;O94921;Q00536;Q9NYV4/P27348;REV__P06881/P61981/P63104;REV__P53355	Cyclin-dependent kinase 1/14-3-3 protein theta/14-3-3 protein gamma;14-3-3 protein gamma, N-terminally processed/14-3-3 protein zeta/delta
Up upon inhibition, similar response to both inhibitors	R-HSA-447115	Interleukin-12 family signaling	7/181	59/10513	6.39984e-05	0.00107128	0.000714674	3181/4478/6888/3185/552900/107984053/654483	7	HNRNPA2B1/MSN/TALDO1/HNRNPF/BOLA2	P22626/P26038/P37837/P52597/Q9H3K6	P22626/P26038/P37837/P52597/Q9H3K6	Heterogeneous nuclear ribonucleoproteins A2/B1/Moesin/Transaldolase/Heterogeneous nuclear ribonucleoprotein F;Heterogeneous nuclear ribonucleoprotein F, N-terminally processed/BolA-like protein 2
Up upon inhibition, similar response to both inhibitors	R-HSA-176408	Regulation of APC/C activators between G1/S and early anaphase	8/181	80/10513	6.66182e-05	0.0010914	0.000728101	5717/983/5702/996/5691/7324/5700/5720	8	PSMD11/CDK1/PSMC3/CDC27/PSMB3/UBE2E1/PSMC1/PSME1	O00231/P06493/P17980/P30260/P49720/P51965/P62191/Q06323	O00231/P06493;Q00526;P11802;Q96Q40;O94921;Q00536;Q9NYV4/P17980/P30260/P49720/P51965/P62191/Q06323	26S proteasome non-ATPase regulatory subunit 11/Cyclin-dependent kinase 1/26S protease regulatory subunit 6A/Cell division cycle protein 27 homolog/Proteasome subunit beta type-3/Ubiquitin-conjugating enzyme E2 E1/26S protease regulatory subunit 4/Proteasome activator complex subunit 1
Up upon inhibition, similar response to both inhibitors	R-HSA-110373	Resolution of AP sites via the multiple-nucleotide patch replacement pathway	5/181	26/10513	7.0195e-05	0.00112604	0.00075121	142/6118/6117/2237/54936	5	PARP1/RPA2/RPA1/FEN1/ADPRHL2	P09874/P15927/P27694/P39748/Q9NX46	P09874/P15927/P27694/P39748;REV__Q6DKJ4;CON__P01030;CON__ENSEMBL:ENSBTAP00000007350/Q9NX46	Poly [ADP-ribose] polymerase 1/Replication protein A 32 kDa subunit/Replication protein A 70 kDa DNA-binding subunit;Replication protein A 70 kDa DNA-binding subunit, N-terminally processed/Flap endonuclease 1/Poly(ADP-ribose) glycohydrolase ARH3
Up upon inhibition, similar response to both inhibitors	R-HSA-1236974	ER-Phagosome pathway	8/181	83/10513	8.67582e-05	0.00136334	0.000909516	5717/9554/3135/5702/5691/10952/5700/5720	8	PSMD11/SEC22B/HLA-G/PSMC3/PSMB3/SEC61B/PSMC1/PSME1	O00231/O75396/P17693/P17980/P49720/P60468/P62191/Q06323	O00231/O75396/P17693/P17980/P49720/P60468/P62191/Q06323	26S proteasome non-ATPase regulatory subunit 11/Vesicle-trafficking protein SEC22b/HLA class I histocompatibility antigen, alpha chain G/26S protease regulatory subunit 6A/Proteasome subunit beta type-3/Protein transport protein Sec61 subunit beta/26S protease regulatory subunit 4/Proteasome activator complex subunit 1
Up upon inhibition, similar response to both inhibitors	R-HSA-174084	Autodegradation of Cdh1 by Cdh1:APC/C	7/181	63/10513	9.79564e-05	0.00150853	0.00100637	5717/5702/996/5691/7324/5700/5720	7	PSMD11/PSMC3/CDC27/PSMB3/UBE2E1/PSMC1/PSME1	O00231/P17980/P30260/P49720/P51965/P62191/Q06323	O00231/P17980/P30260/P49720/P51965/P62191/Q06323	26S proteasome non-ATPase regulatory subunit 11/26S protease regulatory subunit 6A/Cell division cycle protein 27 homolog/Proteasome subunit beta type-3/Ubiquitin-conjugating enzyme E2 E1/26S protease regulatory subunit 4/Proteasome activator complex subunit 1
Up upon inhibition, similar response to both inhibitors	R-HSA-174143	APC/C-mediated degradation of cell cycle proteins	8/181	86/10513	0.000111705	0.00162288	0.00108266	5717/983/5702/996/5691/7324/5700/5720	8	PSMD11/CDK1/PSMC3/CDC27/PSMB3/UBE2E1/PSMC1/PSME1	O00231/P06493/P17980/P30260/P49720/P51965/P62191/Q06323	O00231/P06493;Q00526;P11802;Q96Q40;O94921;Q00536;Q9NYV4/P17980/P30260/P49720/P51965/P62191/Q06323	26S proteasome non-ATPase regulatory subunit 11/Cyclin-dependent kinase 1/26S protease regulatory subunit 6A/Cell division cycle protein 27 homolog/Proteasome subunit beta type-3/Ubiquitin-conjugating enzyme E2 E1/26S protease regulatory subunit 4/Proteasome activator complex subunit 1
Up upon inhibition, similar response to both inhibitors	R-HSA-453276	Regulation of mitotic cell cycle	8/181	86/10513	0.000111705	0.00162288	0.00108266	5717/983/5702/996/5691/7324/5700/5720	8	PSMD11/CDK1/PSMC3/CDC27/PSMB3/UBE2E1/PSMC1/PSME1	O00231/P06493/P17980/P30260/P49720/P51965/P62191/Q06323	O00231/P06493;Q00526;P11802;Q96Q40;O94921;Q00536;Q9NYV4/P17980/P30260/P49720/P51965/P62191/Q06323	26S proteasome non-ATPase regulatory subunit 11/Cyclin-dependent kinase 1/26S protease regulatory subunit 6A/Cell division cycle protein 27 homolog/Proteasome subunit beta type-3/Ubiquitin-conjugating enzyme E2 E1/26S protease regulatory subunit 4/Proteasome activator complex subunit 1
Up upon inhibition, similar response to both inhibitors	R-HSA-5628897	TP53 Regulates Metabolic Genes	8/181	86/10513	0.000111705	0.00162288	0.00108266	4513/7295/9377/10971/7001/7532/7534/5052	8	MT-CO2/TXN/COX5A/YWHAQ/PRDX2/YWHAG/YWHAZ/PRDX1	P00403/P10599/P20674/P27348/P32119/P61981/P63104/Q06830	P00403/P10599/P20674/P27348;REV__P06881/P32119/P61981/P63104;REV__P53355/Q06830	Cytochrome c oxidase subunit 2/Thioredoxin/Cytochrome c oxidase subunit 5A, mitochondrial/14-3-3 protein theta/Peroxiredoxin-2/14-3-3 protein gamma;14-3-3 protein gamma, N-terminally processed/14-3-3 protein zeta/delta/Peroxiredoxin-1
Up upon inhibition, similar response to both inhibitors	R-HSA-109688	Cleavage of Growing Transcript in the Termination Region	7/181	67/10513	0.000145321	0.00199816	0.00133302	11338/22916/6636/84324/6428/10921/81608	7	U2AF2/NCBP2/SNRPF/SARNP/SRSF3/RNPS1/FIP1L1	P26368/P52298/P62306/P82979/P84103/Q15287/Q6UN15	P26368/P52298;A6PVI3/P62306/P82979/P84103/Q15287/Q6UN15	Splicing factor U2AF 65 kDa subunit/Nuclear cap-binding protein subunit 2/Small nuclear ribonucleoprotein F/SAP domain-containing ribonucleoprotein/Serine/arginine-rich splicing factor 3/RNA-binding protein with serine-rich domain 1/Pre-mRNA 3-end-processing factor FIP1
Up upon inhibition, similar response to both inhibitors	R-HSA-174154	APC/C:Cdc20 mediated degradation of Securin	7/181	67/10513	0.000145321	0.00199816	0.00133302	5717/5702/996/5691/7324/5700/5720	7	PSMD11/PSMC3/CDC27/PSMB3/UBE2E1/PSMC1/PSME1	O00231/P17980/P30260/P49720/P51965/P62191/Q06323	O00231/P17980/P30260/P49720/P51965/P62191/Q06323	26S proteasome non-ATPase regulatory subunit 11/26S protease regulatory subunit 6A/Cell division cycle protein 27 homolog/Proteasome subunit beta type-3/Ubiquitin-conjugating enzyme E2 E1/26S protease regulatory subunit 4/Proteasome activator complex subunit 1
Up upon inhibition, similar response to both inhibitors	R-HSA-73856	RNA Polymerase II Transcription Termination	7/181	67/10513	0.000145321	0.00199816	0.00133302	11338/22916/6636/84324/6428/10921/81608	7	U2AF2/NCBP2/SNRPF/SARNP/SRSF3/RNPS1/FIP1L1	P26368/P52298/P62306/P82979/P84103/Q15287/Q6UN15	P26368/P52298;A6PVI3/P62306/P82979/P84103/Q15287/Q6UN15	Splicing factor U2AF 65 kDa subunit/Nuclear cap-binding protein subunit 2/Small nuclear ribonucleoprotein F/SAP domain-containing ribonucleoprotein/Serine/arginine-rich splicing factor 3/RNA-binding protein with serine-rich domain 1/Pre-mRNA 3-end-processing factor FIP1
Up upon inhibition, similar response to both inhibitors	R-HSA-1428517	The citric acid (TCA) cycle and respiratory electron transport	11/181	168/10513	0.000150785	0.00203692	0.00135887	1431/10476/3939/4513/2271/4729/9377/6390/1743/4191/539	11	CS/ATP5H/LDHA/MT-CO2/FH/NDUFV2/COX5A/SDHB/DLST/MDH2/ATP5O	O75390/O75947/P00338/P00403/P07954/P19404/P20674/P21912/P36957/P40926/P48047	O75390/O75947/P00338;P07864;Q9BYZ2/P00403/P07954/P19404/P20674/P21912/P36957/P40926/P48047	Citrate synthase, mitochondrial/ATP synthase subunit d, mitochondrial/L-lactate dehydrogenase A chain/Cytochrome c oxidase subunit 2/Fumarate hydratase, mitochondrial/NADH dehydrogenase [ubiquinone] flavoprotein 2, mitochondrial/Cytochrome c oxidase subunit 5A, mitochondrial/Succinate dehydrogenase [ubiquinone] iron-sulfur subunit, mitochondrial/Dihydrolipoyllysine-residue succinyltransferase com…
Up upon inhibition, similar response to both inhibitors	R-HSA-71406	Pyruvate metabolism and Citric Acid (TCA) cycle	6/181	49/10513	0.000181295	0.00240685	0.00160567	1431/3939/2271/6390/1743/4191	6	CS/LDHA/FH/SDHB/DLST/MDH2	O75390/P00338/P07954/P21912/P36957/P40926	O75390/P00338;P07864;Q9BYZ2/P07954/P21912/P36957/P40926	Citrate synthase, mitochondrial/L-lactate dehydrogenase A chain/Fumarate hydratase, mitochondrial/Succinate dehydrogenase [ubiquinone] iron-sulfur subunit, mitochondrial/Dihydrolipoyllysine-residue succinyltransferase component of 2-oxoglutarate dehydrogenase complex, mitochondrial/Malate dehydrogenase, mitochondrial
Up upon inhibition, similar response to both inhibitors	R-HSA-68882	Mitotic Anaphase	12/181	202/10513	0.000189809	0.00247717	0.00165257	5717/4000/5702/996/7112/1063/5691/7324/5700/10383/5720/5528	12	PSMD11/LMNA/PSMC3/CDC27/TMPO/TMPO/CENPF/PSMB3/UBE2E1/PSMC1/TUBB4B/PSME1/PPP2R5D	O00231/P02545/P17980/P30260/P42166/P42167/P49454/P49720/P51965/P62191/P68371/Q06323/Q14738	O00231/P02545;REV__Q5VX52/P17980/P30260/P42166/P42167/P49454/P49720/P51965/P62191/P68371;Q3ZCM7/Q06323/Q14738	26S proteasome non-ATPase regulatory subunit 11/Prelamin-A/C;Lamin-A/C/26S protease regulatory subunit 6A/Cell division cycle protein 27 homolog/Lamina-associated polypeptide 2, isoform alpha;Thymopoietin;Thymopentin/Lamina-associated polypeptide 2, isoforms beta/gamma;Thymopoietin;Thymopentin/Centromere protein F/Proteasome subunit beta type-3/Ubiquitin-conjugating enzyme E2 E1/26S protease regu…
Up upon inhibition, similar response to both inhibitors	R-HSA-3700989	Transcriptional Regulation by TP53	17/181	367/10513	0.000195897	0.00250882	0.00167369	6829/4513/983/4869/7295/2963/6118/9377/10971/6117/7001/7532/7534/5052/5928/8621/10498	17	SUPT5H/MT-CO2/CDK1/NPM1/TXN/GTF2F2/RPA2/COX5A/YWHAQ/RPA1/PRDX2/YWHAG/YWHAZ/PRDX1/RBBP4/CDK13/CARM1	O00267/P00403/P06493/P06748/P10599/P13984/P15927/P20674/P27348/P27694/P32119/P61981/P63104/Q06830/Q09028/Q14004/Q86X55	O00267/P00403/P06493;Q00526;P11802;Q96Q40;O94921;Q00536;Q9NYV4/P06748/P10599/P13984/P15927/P20674/P27348;REV__P06881/P27694/P32119/P61981/P63104;REV__P53355/Q06830/Q09028/Q14004/Q86X55	Transcription elongation factor SPT5/Cytochrome c oxidase subunit 2/Cyclin-dependent kinase 1/Nucleophosmin/Thioredoxin/General transcription factor IIF subunit 2/Replication protein A 32 kDa subunit/Cytochrome c oxidase subunit 5A, mitochondrial/14-3-3 protein theta/Replication protein A 70 kDa DNA-binding subunit;Replication protein A 70 kDa DNA-binding subunit, N-terminally processed/Peroxired…
Up upon inhibition, similar response to both inhibitors	R-HSA-2555396	Mitotic Metaphase and Anaphase	12/181	203/10513	0.000198751	0.00250882	0.00167369	5717/4000/5702/996/7112/1063/5691/7324/5700/10383/5720/5528	12	PSMD11/LMNA/PSMC3/CDC27/TMPO/TMPO/CENPF/PSMB3/UBE2E1/PSMC1/TUBB4B/PSME1/PPP2R5D	O00231/P02545/P17980/P30260/P42166/P42167/P49454/P49720/P51965/P62191/P68371/Q06323/Q14738	O00231/P02545;REV__Q5VX52/P17980/P30260/P42166/P42167/P49454/P49720/P51965/P62191/P68371;Q3ZCM7/Q06323/Q14738	26S proteasome non-ATPase regulatory subunit 11/Prelamin-A/C;Lamin-A/C/26S protease regulatory subunit 6A/Cell division cycle protein 27 homolog/Lamina-associated polypeptide 2, isoform alpha;Thymopoietin;Thymopentin/Lamina-associated polypeptide 2, isoforms beta/gamma;Thymopoietin;Thymopentin/Centromere protein F/Proteasome subunit beta type-3/Ubiquitin-conjugating enzyme E2 E1/26S protease regu…
Up upon inhibition, similar response to both inhibitors	R-HSA-6798695	Neutrophil degranulation	20/181	479/10513	0.000215052	0.00267081	0.00178176	5717/10092/8895/1476/203068/3320/3326/5315/5702/1650/10890/387/10383/10487/10970/8621/8904/79169/56954/57826	20	PSMD11/ARPC5/CPNE3/CSTB/TUBB/HSP90AA1/HSP90AB1/PKM/PSMC3/DDOST/RAB10/RHOA/TUBB4B/CAP1/CKAP4/CDK13/CPNE1/MMTAG2/NIT2/RAP2C	O00231/O15511/O75131/P04080/P07437/P07900/P08238/P14618/P17980/P39656/P61026/P61586/P68371/Q01518/Q07065/Q14004/Q99829/Q9BU76/Q9NQR4/Q9Y3L5	O00231/O15511;Q9BPX5/O75131;Q96FN4;Q8IYJ1;Q96A23;O95741;Q9UBL6/P04080/P07437;A6NNZ2;CON__ENSEMBL:ENSBTAP00000025008;Q9H4B7/P07900;Q14568;Q58FG0/P08238;Q58FF7;Q58FF8/P14618;P30613/P17980/P39656/P61026/P61586;P62745/P68371;Q3ZCM7/Q01518;REV__O00444/Q07065;REV__A8MTL3;REV__Q9Y4H2;REV__Q12767;REV__B1AJZ9;Q9H1D0;Q8IY63;Q8N283;Q9ULE0;Q66GS9/Q14004/Q99829/Q9BU76/Q9NQR4/Q9Y3L5	26S proteasome non-ATPase regulatory subunit 11/Actin-related protein 2/3 complex subunit 5/Copine-3/Cystatin-B/Tubulin beta chain/Heat shock protein HSP 90-alpha/Heat shock protein HSP 90-beta/Pyruvate kinase PKM/26S protease regulatory subunit 6A/Dolichyl-diphosphooligosaccharide--protein glycosyltransferase 48 kDa subunit/Ras-related protein Rab-10/Transforming protein RhoA/Tubulin beta-4B cha…
Up upon inhibition, similar response to both inhibitors	R-HSA-174178	APC/C:Cdh1 mediated degradation of Cdc20 and other APC/C:Cdh1 targeted proteins in late mitosis/early G1	7/181	72/10513	0.000229013	0.00279905	0.00186731	5717/5702/996/5691/7324/5700/5720	7	PSMD11/PSMC3/CDC27/PSMB3/UBE2E1/PSMC1/PSME1	O00231/P17980/P30260/P49720/P51965/P62191/Q06323	O00231/P17980/P30260/P49720/P51965/P62191/Q06323	26S proteasome non-ATPase regulatory subunit 11/26S protease regulatory subunit 6A/Cell division cycle protein 27 homolog/Proteasome subunit beta type-3/Ubiquitin-conjugating enzyme E2 E1/26S protease regulatory subunit 4/Proteasome activator complex subunit 1
Up upon inhibition, similar response to both inhibitors	R-HSA-70263	Gluconeogenesis	5/181	34/10513	0.000265601	0.00319551	0.0021318	2806/2597/2023/4191/7167	5	GOT2/GAPDH/ENO1/MDH2/TPI1	P00505/P04406/P06733/P40926/P60174	P00505/P04406;O14556/P06733;P13929/P40926/P60174	Aspartate aminotransferase, mitochondrial/Glyceraldehyde-3-phosphate dehydrogenase/Alpha-enolase/Malate dehydrogenase, mitochondrial/Triosephosphate isomerase
Up upon inhibition, similar response to both inhibitors	R-HSA-1236975	Antigen processing-Cross presentation	8/181	99/10513	0.000298139	0.00353181	0.00235615	5717/9554/3135/5702/5691/10952/5700/5720	8	PSMD11/SEC22B/HLA-G/PSMC3/PSMB3/SEC61B/PSMC1/PSME1	O00231/O75396/P17693/P17980/P49720/P60468/P62191/Q06323	O00231/O75396/P17693/P17980/P49720/P60468/P62191/Q06323	26S proteasome non-ATPase regulatory subunit 11/Vesicle-trafficking protein SEC22b/HLA class I histocompatibility antigen, alpha chain G/26S protease regulatory subunit 6A/Proteasome subunit beta type-3/Protein transport protein Sec61 subunit beta/26S protease regulatory subunit 4/Proteasome activator complex subunit 1
Up upon inhibition, similar response to both inhibitors	R-HSA-69239	Synthesis of DNA	8/181	100/10513	0.000319375	0.00372604	0.00248572	5717/6118/5702/6117/2237/5691/5700/5720	8	PSMD11/RPA2/PSMC3/RPA1/FEN1/PSMB3/PSMC1/PSME1	O00231/P15927/P17980/P27694/P39748/P49720/P62191/Q06323	O00231/P15927/P17980/P27694/P39748;REV__Q6DKJ4;CON__P01030;CON__ENSEMBL:ENSBTAP00000007350/P49720/P62191/Q06323	26S proteasome non-ATPase regulatory subunit 11/Replication protein A 32 kDa subunit/26S protease regulatory subunit 6A/Replication protein A 70 kDa DNA-binding subunit;Replication protein A 70 kDa DNA-binding subunit, N-terminally processed/Flap endonuclease 1/Proteasome subunit beta type-3/26S protease regulatory subunit 4/Proteasome activator complex subunit 1
Up upon inhibition, similar response to both inhibitors	R-HSA-69206	G1/S Transition	9/181	129/10513	0.00037924	0.00435842	0.0029076	5717/983/6118/5702/6117/5691/5700/5720/5928	9	PSMD11/CDK1/RPA2/PSMC3/RPA1/PSMB3/PSMC1/PSME1/RBBP4	O00231/P06493/P15927/P17980/P27694/P49720/P62191/Q06323/Q09028	O00231/P06493;Q00526;P11802;Q96Q40;O94921;Q00536;Q9NYV4/P15927/P17980/P27694/P49720/P62191/Q06323/Q09028	26S proteasome non-ATPase regulatory subunit 11/Cyclin-dependent kinase 1/Replication protein A 32 kDa subunit/26S protease regulatory subunit 6A/Replication protein A 70 kDa DNA-binding subunit;Replication protein A 70 kDa DNA-binding subunit, N-terminally processed/Proteasome subunit beta type-3/26S protease regulatory subunit 4/Proteasome activator complex subunit 1/Histone-binding protein RBB…
Up upon inhibition, similar response to both inhibitors	R-HSA-72187	mRNA 3'-end processing	6/181	58/10513	0.000461733	0.00522844	0.00348801	11338/22916/84324/6428/10921/81608	6	U2AF2/NCBP2/SARNP/SRSF3/RNPS1/FIP1L1	P26368/P52298/P82979/P84103/Q15287/Q6UN15	P26368/P52298;A6PVI3/P82979/P84103/Q15287/Q6UN15	Splicing factor U2AF 65 kDa subunit/Nuclear cap-binding protein subunit 2/SAP domain-containing ribonucleoprotein/Serine/arginine-rich splicing factor 3/RNA-binding protein with serine-rich domain 1/Pre-mRNA 3-end-processing factor FIP1
Up upon inhibition, similar response to both inhibitors	R-HSA-73884	Base Excision Repair	5/181	39/10513	0.00051266	0.00563926	0.00376208	142/6118/6117/2237/54936	5	PARP1/RPA2/RPA1/FEN1/ADPRHL2	P09874/P15927/P27694/P39748/Q9NX46	P09874/P15927/P27694/P39748;REV__Q6DKJ4;CON__P01030;CON__ENSEMBL:ENSBTAP00000007350/Q9NX46	Poly [ADP-ribose] polymerase 1/Replication protein A 32 kDa subunit/Replication protein A 70 kDa DNA-binding subunit;Replication protein A 70 kDa DNA-binding subunit, N-terminally processed/Flap endonuclease 1/Poly(ADP-ribose) glycohydrolase ARH3
Up upon inhibition, similar response to both inhibitors	R-HSA-73933	Resolution of Abasic Sites (AP sites)	5/181	39/10513	0.00051266	0.00563926	0.00376208	142/6118/6117/2237/54936	5	PARP1/RPA2/RPA1/FEN1/ADPRHL2	P09874/P15927/P27694/P39748/Q9NX46	P09874/P15927/P27694/P39748;REV__Q6DKJ4;CON__P01030;CON__ENSEMBL:ENSBTAP00000007350/Q9NX46	Poly [ADP-ribose] polymerase 1/Replication protein A 32 kDa subunit/Replication protein A 70 kDa DNA-binding subunit;Replication protein A 70 kDa DNA-binding subunit, N-terminally processed/Flap endonuclease 1/Poly(ADP-ribose) glycohydrolase ARH3
Up upon inhibition, similar response to both inhibitors	R-HSA-69306	DNA Replication	8/181	108/10513	0.000537708	0.00583148	0.00389031	5717/6118/5702/6117/2237/5691/5700/5720	8	PSMD11/RPA2/PSMC3/RPA1/FEN1/PSMB3/PSMC1/PSME1	O00231/P15927/P17980/P27694/P39748/P49720/P62191/Q06323	O00231/P15927/P17980/P27694/P39748;REV__Q6DKJ4;CON__P01030;CON__ENSEMBL:ENSBTAP00000007350/P49720/P62191/Q06323	26S proteasome non-ATPase regulatory subunit 11/Replication protein A 32 kDa subunit/26S protease regulatory subunit 6A/Replication protein A 70 kDa DNA-binding subunit;Replication protein A 70 kDa DNA-binding subunit, N-terminally processed/Flap endonuclease 1/Proteasome subunit beta type-3/26S protease regulatory subunit 4/Proteasome activator complex subunit 1
Up upon inhibition, similar response to both inhibitors	R-HSA-174437	Removal of the Flap Intermediate from the C-strand	3/181	10/10513	0.000551009	0.00585549	0.00390633	6118/6117/2237	3	RPA2/RPA1/FEN1	P15927/P27694/P39748	P15927/P27694/P39748;REV__Q6DKJ4;CON__P01030;CON__ENSEMBL:ENSBTAP00000007350	Replication protein A 32 kDa subunit/Replication protein A 70 kDa DNA-binding subunit;Replication protein A 70 kDa DNA-binding subunit, N-terminally processed/Flap endonuclease 1
Up upon inhibition, similar response to both inhibitors	R-HSA-5610780	Degradation of GLI1 by the proteasome	6/181	60/10513	0.000555131	0.00585549	0.00390633	5717/5702/5691/8650/5700/5720	6	PSMD11/PSMC3/PSMB3/NUMB/PSMC1/PSME1	O00231/P17980/P49720/P49757/P62191/Q06323	O00231/P17980/P49720/P49757/P62191/Q06323	26S proteasome non-ATPase regulatory subunit 11/26S protease regulatory subunit 6A/Proteasome subunit beta type-3/Protein numb homolog/26S protease regulatory subunit 4/Proteasome activator complex subunit 1
Up upon inhibition, similar response to both inhibitors	R-HSA-68874	M/G1 Transition	7/181	85/10513	0.000636208	0.00653174	0.00435747	5717/6118/5702/6117/5691/5700/5720	7	PSMD11/RPA2/PSMC3/RPA1/PSMB3/PSMC1/PSME1	O00231/P15927/P17980/P27694/P49720/P62191/Q06323	O00231/P15927/P17980/P27694/P49720/P62191/Q06323	26S proteasome non-ATPase regulatory subunit 11/Replication protein A 32 kDa subunit/26S protease regulatory subunit 6A/Replication protein A 70 kDa DNA-binding subunit;Replication protein A 70 kDa DNA-binding subunit, N-terminally processed/Proteasome subunit beta type-3/26S protease regulatory subunit 4/Proteasome activator complex subunit 1
Up upon inhibition, similar response to both inhibitors	R-HSA-69002	DNA Replication Pre-Initiation	7/181	85/10513	0.000636208	0.00653174	0.00435747	5717/6118/5702/6117/5691/5700/5720	7	PSMD11/RPA2/PSMC3/RPA1/PSMB3/PSMC1/PSME1	O00231/P15927/P17980/P27694/P49720/P62191/Q06323	O00231/P15927/P17980/P27694/P49720/P62191/Q06323	26S proteasome non-ATPase regulatory subunit 11/Replication protein A 32 kDa subunit/26S protease regulatory subunit 6A/Replication protein A 70 kDa DNA-binding subunit;Replication protein A 70 kDa DNA-binding subunit, N-terminally processed/Proteasome subunit beta type-3/26S protease regulatory subunit 4/Proteasome activator complex subunit 1
Up upon inhibition, similar response to both inhibitors	R-HSA-69242	S Phase	9/181	139/10513	0.000654805	0.00663421	0.00442583	5717/6118/5702/6117/2237/5691/5700/5720/5928	9	PSMD11/RPA2/PSMC3/RPA1/FEN1/PSMB3/PSMC1/PSME1/RBBP4	O00231/P15927/P17980/P27694/P39748/P49720/P62191/Q06323/Q09028	O00231/P15927/P17980/P27694/P39748;REV__Q6DKJ4;CON__P01030;CON__ENSEMBL:ENSBTAP00000007350/P49720/P62191/Q06323/Q09028	26S proteasome non-ATPase regulatory subunit 11/Replication protein A 32 kDa subunit/26S protease regulatory subunit 6A/Replication protein A 70 kDa DNA-binding subunit;Replication protein A 70 kDa DNA-binding subunit, N-terminally processed/Flap endonuclease 1/Proteasome subunit beta type-3/26S protease regulatory subunit 4/Proteasome activator complex subunit 1/Histone-binding protein RBBP4
Up upon inhibition, similar response to both inhibitors	R-HSA-162906	HIV Infection	12/181	233/10513	0.000694248	0.00694248	0.00463148	5717/6829/9525/4869/2963/5702/2237/5691/22916/5700/5720/51510	12	PSMD11/SUPT5H/VPS4B/NPM1/GTF2F2/PSMC3/FEN1/PSMB3/NCBP2/PSMC1/PSME1/CHMP5	O00231/O00267/O75351/P06748/P13984/P17980/P39748/P49720/P52298/P62191/Q06323/Q9NZZ3	O00231/O00267/O75351;Q6PIW4/P06748/P13984/P17980/P39748;REV__Q6DKJ4;CON__P01030;CON__ENSEMBL:ENSBTAP00000007350/P49720/P52298;A6PVI3/P62191/Q06323/Q9NZZ3	26S proteasome non-ATPase regulatory subunit 11/Transcription elongation factor SPT5/Vacuolar protein sorting-associated protein 4B/Nucleophosmin/General transcription factor IIF subunit 2/26S protease regulatory subunit 6A/Flap endonuclease 1/Proteasome subunit beta type-3/Nuclear cap-binding protein subunit 2/26S protease regulatory subunit 4/Proteasome activator complex subunit 1/Charged multi…
Up upon inhibition, similar response to both inhibitors	R-HSA-174414	Processive synthesis on the C-strand of the telomere	3/181	11/10513	0.000748067	0.00738477	0.00492654	6118/6117/2237	3	RPA2/RPA1/FEN1	P15927/P27694/P39748	P15927/P27694/P39748;REV__Q6DKJ4;CON__P01030;CON__ENSEMBL:ENSBTAP00000007350	Replication protein A 32 kDa subunit/Replication protein A 70 kDa DNA-binding subunit;Replication protein A 70 kDa DNA-binding subunit, N-terminally processed/Flap endonuclease 1
Up upon inhibition, similar response to both inhibitors	R-HSA-5687128	MAPK6/MAPK4 signaling	7/181	89/10513	0.000838448	0.00817221	0.00545187	5717/983/5702/5691/5700/5720/989	7	PSMD11/CDK1/PSMC3/PSMB3/PSMC1/PSME1/SEPT7	O00231/P06493/P17980/P49720/P62191/Q06323/Q16181	O00231/P06493;Q00526;P11802;Q96Q40;O94921;Q00536;Q9NYV4/P17980/P49720/P62191/Q06323/Q16181;Q6ZU15;O43236	26S proteasome non-ATPase regulatory subunit 11/Cyclin-dependent kinase 1/26S protease regulatory subunit 6A/Proteasome subunit beta type-3/26S protease regulatory subunit 4/Proteasome activator complex subunit 1/Septin-7
[truncated: 119 more rows]

## Sheet: Memberships
Cluster	ID	Description	Majority protein IDs	Protein IDs	Gene names	Protein names	ADPriboDB Entry	ADPriboDB PARP	ADPriboDB Site	ADPriboDB Method	ADPriboDB Origin	ADPriboDB Drug sensitivity
[truncated: 5,351 more rows]
